# Supplementary material for: Microbial colonization and resistome dynamics in food processing environments of a newly opened pork cutting industry during 1.5 years of activity
Source: Microbiome. 2021 Oct 14;9:204. doi: 10.1186/s40168-021-01131-9 (PMC8515711; doi:10.1186/s40168-021-01131-9)
Supplement: Supplementary file 4 — Additional file 3. Statistical analysis for taxonomy. The first column indicates the genus to be compared among samples. Next columns (until the column titled Kruskal p-value) indicate average values for each sample group being compared. Kruskal p-value columns indicate the p-values for the comparison between sample groups, which are presented for each surface type and processing room in the sheets surface_time and room_time respectively. The subsequent columns indicate p-values from the Wilcoxon pair-wise test for each pair of sample groups, which are also indicated on the column head. Statistical analyses performed by sampling time are presented on the time sheet, by sampling time for each surface type on the surface_time sheet, by surface type for each of the three time groups on the TX_surface sheets, by sampling time for each processing room on the room_time sheet, and by processing room for each of the three time groups on the TX_room sheets. NaN means not a number, and indicates those cases where statistical analyses could not be performed due to zero values on each sample to be compared. [file 40168_2021_1131_MOESM3_ESM.xlsx]

## Sheet: time
genus	mean T1	mean T2	mean T3	Kruskal p-value	T1-T2 p.wilcox	T1-T3 p.wilcox	T2-T3 p.wilcox
Pseudomonas	80.8714	76.0958	25.187	0.316252	2.71936e-19	1.84297e-19	4.35481e-26
Acinetobacter	3.39995	5.98085	10.9872	0.000551932	4.99204e-11	7.32267e-05	1.73367e-11
Psychrobacter	0.0558458	0.50098	14.9595	0.00125792	1.86964e-21	1.03279e-20	2.38758e-29
Stenotrophomonas	4.44373	2.1469	1.74163	0.558949	0.0137032	0.000875125	0.000893211
Brevundimonas	0.316196	1.04694	4.11485	0.00977157	4.92097e-15	1.81708e-10	1.94027e-17
Acidovorax	0.134244	0.639409	2.30392	0.227775	1.92877e-14	2.60318e-09	1.60754e-15
Aeromonas	0.527675	2.23994	0.622084	2.39796e-05	1.26684e-08	0.102975	1.39287e-08
Microbacterium	1.49509	0.75443	1.11983	0.000557143	0.0277685	0.0790126	0.000765321
Moraxella	0.0182836	0.106099	2.40885	0.018771	6.44141e-21	1.17056e-17	2.22431e-26
Rhodococcus	0.894519	0.766529	1.26747	0.516639	0.516639	0.516639	0.4204
Janthinobacterium	0.0428787	1.04638	1.39096	3.94428e-05	1.15947e-17	9.1037e-08	1.47254e-18
Shewanella	0.0919583	1.17515	0.764457	0.000273113	1.03362e-10	0.00225473	2.02833e-10
Paracoccus	0.14186	0.0677415	1.03742	0.0318627	7.3856e-12	8.90785e-16	7.1205e-19
Xanthomonas	0.354198	0.274726	0.653317	0.170612	0.0723216	0.00113723	0.00144013
Chryseobacterium	0.0138821	0.145663	0.782862	2.50703e-06	2.36733e-20	4.08053e-15	6.02815e-26
Massilia	0.17188	0.262138	0.574856	0.631258	9.78307e-09	3.87898e-06	2.42569e-09
Flavobacterium	0.0157881	0.0854373	0.783753	0.00928924	2.04175e-19	1.26318e-14	2.37235e-23
Streptomyces	0.220369	0.209701	0.516968	0.718406	6.47372e-10	9.75112e-12	3.39041e-14
Comamonas	0.444365	0.312154	0.28656	0.0539437	9.02578e-05	0.0298568	0.00013071
Methylobacterium	0.163281	0.0285794	0.635152	9.24243e-07	0.040143	2.00243e-10	2.40493e-11
Arthrobacter	0.0577868	0.0601433	0.673746	0.169065	1.07232e-12	3.08008e-14	5.73485e-18
Bacteroides	0.0105391	0.254538	0.530822	0.0804225	3.99936e-15	3.67618e-14	1.08641e-19
Anoxybacillus	0.00199298	0.0161628	0.721984	0.805506	1.59735e-13	2.06516e-14	1.70821e-18
Lysobacter	0.0470878	0.0349912	0.581193	0.366676	7.03661e-06	3.18377e-09	7.47538e-10
Staphylococcus	0.15844	0.201522	0.342296	0.867671	0.0957107	0.0957107	0.0837514
Sphingomonas	0.0988892	0.0766438	0.464991	0.0675773	4.53369e-10	1.95263e-12	4.10695e-15
Variovorax	0.0530229	0.0907132	0.425434	0.748362	2.11619e-11	3.59196e-10	6.26262e-14
Delftia	0.249769	0.186865	0.169682	0.0687509	0.000157094	0.06913	0.000377686
Luteimonas	0.0257958	0.020278	0.419823	0.097174	2.53388e-10	2.91575e-13	7.64056e-16
Sphingopyxis	0.0345591	0.044151	0.392211	0.304393	4.98856e-12	1.85241e-12	3.87872e-16
Burkholderia	0.106019	0.115316	0.280574	0.744595	3.66863e-05	3.66863e-05	2.8258e-06
Dietzia	0.30624	0.0672508	0.173673	4.91075e-06	0.38408	5.09131e-07	5.24484e-08
Sphingobium	0.111091	0.136232	0.226603	0.253682	2.10186e-07	2.42839e-09	5.8639e-11
Halomonas	0.149672	0.0371723	0.262394	0.0497504	0.000918318	2.95723e-08	3.27006e-08
Thermus	0.00136282	0.00101003	0.360457	0.0177847	1.77089e-20	3.31949e-24	1.02152e-30
Achromobacter	0.199452	0.125295	0.108777	0.0502256	0.00334537	0.229083	0.0043236
Caulobacter	0.0517282	0.0656685	0.24035	0.899077	9.32026e-10	1.70292e-09	2.07936e-12
Corynebacterium	0.0549431	0.0362302	0.245429	0.00499085	2.3023e-08	5.25774e-14	9.64788e-16
Cupriavidus	0.0627254	0.0679115	0.207556	0.101251	4.48004e-07	7.09701e-09	1.54402e-10
Cutibacterium	0.110585	0.0366619	0.181043	0.0403378	0.644941	0.0403378	0.0282898
Agrobacterium	0.0883511	0.0953421	0.143514	0.033072	0.000278663	1.07672e-06	1.95005e-07
Rhodoferax	0.0191573	0.0411243	0.23195	0.582602	2.63218e-13	4.22744e-10	3.46823e-15
Deinococcus	0.0132866	0.0279006	0.242852	0.548957	9.58003e-10	1.62809e-09	2.05602e-12
Faecalibacterium	0.00329	0.00194603	0.263757	0.281236	2.19931e-07	4.37508e-12	6.13746e-13
Hydrogenophaga	0.036127	0.0489427	0.178716	0.589445	1.1271e-10	1.57603e-10	8.10754e-14
Mycoplasma	0.000585349	0.00236727	0.237681	0.0745528	3.28977e-17	9.48064e-15	1.54861e-21
Rhodobacter	0.0481025	0.0185583	0.192064	0.0211506	2.34992e-09	6.21903e-14	5.12607e-16
Trueperella	0.000951581	0.0116072	0.226644	0.00352241	5.86979e-13	1.32164e-08	6.05424e-15
Bordetella	0.0756025	0.0616555	0.131656	0.0472022	0.166847	0.00394539	0.00302562
Serratia	0.066017	0.112631	0.0941693	0.0318627	1.4363e-05	0.0231767	2.63171e-05
Rhizobium	0.0459718	0.0427666	0.153276	0.00264213	1.95213e-09	6.39525e-14	2.03169e-16
Pasteurella	0.00170206	0.00243759	0.21481	0.0675419	9.47784e-08	5.5369e-07	1.07127e-09
Blautia	0.00124198	0.000761336	0.215495	0.104281	2.05363e-10	5.52872e-14	1.95403e-16
Pseudoxanthomonas	0.0296029	0.0218524	0.177878	0.169065	0.00112475	2.54175e-06	1.62093e-06
Bradyrhizobium	0.0444349	0.0370199	0.137435	0.272777	1.98273e-08	3.27512e-11	5.63213e-13
Polaromonas	0.0136653	0.0255984	0.165783	0.371981	1.19624e-11	1.70292e-09	9.05187e-14
Fusobacterium	0.00602546	0.0215025	0.165324	0.147097	1.48238e-09	4.00094e-09	2.83268e-12
Vibrio	0.0442489	0.0534895	0.107075	0.778702	1.12937e-09	3.3954e-09	3.63389e-12
Komagataeibacter	0.115903	0.00353911	0.0993626	0.046377	0.000114699	1.24575e-13	1.23186e-12
Streptococcus	0.0235946	0.0124502	0.138354	0.0115986	7.43661e-08	3.17345e-15	3.47807e-16
Kocuria	0.0296816	0.0154332	0.130915	0.00113292	0.000918318	9.27711e-10	3.96725e-10
Myroides	0.00134964	0.0781709	0.0953416	6.14912e-08	2.52131e-18	2.82835e-07	4.14199e-20
Elizabethkingia	0.00230839	0.0159364	0.145334	7.13319e-05	7.40055e-19	1.60226e-16	3.6617e-25
Melaminivora	0.0117567	0.0319144	0.122908	0.681567	2.63218e-13	1.25609e-09	8.56757e-15
Pseudoalteromonas	0.0358821	0.0473134	0.0838206	0.454138	3.68118e-06	3.79292e-05	4.55888e-07
Pantoea	0.043917	0.0493589	0.0702894	0.000219351	0.169482	3.53161e-06	1.23057e-06
Citrobacter	0.0180568	0.0412658	0.0858265	0.0406919	9.06737e-10	3.85377e-05	7.13355e-10
Bacillus	0.0224628	0.0238917	0.0947231	0.535772	1.54699e-13	1.06507e-15	1.88551e-19
Mycobacterium	0.037057	0.0291723	0.0799887	0.00259923	0.0023882	3.15131e-08	1.43828e-08
Sinorhizobium	0.019883	0.0207275	0.0974447	0.00762221	1.91513e-07	1.00523e-10	1.35864e-12
Gordonia	0.0269031	0.0129157	0.0962932	8.87085e-05	0.354511	5.77623e-05	8.09352e-06
Ralstonia	0.0246356	0.027189	0.0854154	0.371981	4.29569e-09	4.29569e-09	1.32624e-11
Paraburkholderia	0.0329267	0.0336015	0.0746891	0.982144	1.61717e-06	8.73367e-07	2.08665e-08
Acidaminococcus	0.000295955	0.000809689	0.12165	0.584037	8.21184e-11	1.45417e-10	4.61279e-14
Thauera	0.0279185	0.0139273	0.0917354	0.0421805	9.34559e-06	1.29736e-10	3.3766e-11
Carnobacterium	0.00185859	0.0055976	0.112473	0.217524	5.43969e-14	3.2947e-12	2.23784e-17
Ochrobactrum	0.0545796	0.0362865	0.051904	0.4496	0.710487	0.246385	0.226353
Janibacter	0.00788149	0.00324057	0.109321	0.000593963	2.60162e-05	2.35815e-11	2.39108e-12
Ramlibacter	0.0111575	0.0205934	0.0924813	0.421834	7.58694e-13	4.63856e-10	6.25161e-15
Exiguobacterium	0.0232531	0.0285467	0.0777789	0.0533199	1.79289e-05	0.00916797	2.13537e-05
Alicycliphilus	0.0108411	0.0254133	0.0873376	0.39367	1.83543e-10	1.89885e-07	1.711e-11
Enterobacter	0.0327491	0.0437382	0.0579065	0.506702	3.77224e-08	1.41877e-06	2.4277e-09
Ottowia	0.00653036	0.0152051	0.0931033	0.292833	5.0988e-14	2.04699e-11	9.3507e-17
Polaribacter	0.00183493	0.00850939	0.101285	0.00433803	5.02899e-19	8.54088e-16	4.77232e-24
Brochothrix	0.00569865	0.0125131	0.0904906	0.00273542	4.01251e-12	1.13102e-08	1.85326e-14
Simplicispira	0.00523178	0.0175752	0.0856901	0.0220002	4.24585e-14	5.8447e-10	2.77721e-16
Brachybacterium	0.0399312	0.0137323	0.0662215	4.56092e-05	0.187368	1.82074e-07	6.21732e-08
Klebsiella	0.0237303	0.0263862	0.0650202	0.23358	1.72412e-05	0.00129655	1.1106e-05
Hymenobacter	0.0150371	0.0145059	0.0787908	0.0182751	0.00157472	1.4583e-07	8.99182e-08
Bifidobacterium	0.0148132	0.00845064	0.0811691	0.000107953	3.78658e-06	2.74094e-15	3.42676e-16
Micromonospora	0.0331773	0.0218262	0.0579344	0.00128027	0.0308547	1.89098e-06	8.67838e-07
Planococcus	0.0303971	0.00724085	0.0711381	0.0653659	8.51844e-05	3.25058e-09	1.72646e-09
Mycolicibacterium	0.0330297	0.0203154	0.0586619	0.00147611	0.225613	3.90813e-05	2.18108e-05
Azospirillum	0.0205701	0.0183703	0.0674346	0.0812876	2.00639e-07	9.44159e-09	1.11702e-10
Lactobacillus	0.0147677	0.00943483	0.0781987	0.109814	1.65662e-12	1.71019e-17	2.26011e-20
Yersinia	0.014611	0.0166142	0.0720675	0.990079	8.04834e-10	8.04834e-10	1.2284e-12
Sphingobacterium	0.00748014	0.0258601	0.0683127	0.00286634	2.88564e-14	1.72162e-09	1.72844e-16
Novosphingobium	0.0189237	0.0148799	0.0696617	0.0211506	8.02329e-07	1.06831e-10	4.91779e-12
Alcaligenes	0.00709013	0.0133236	0.0767879	0.589445	2.15462e-06	2.15462e-06	5.55908e-08
Herbaspirillum	0.0204204	0.0260632	0.0576123	0.740835	4.06564e-08	3.46933e-07	1.18713e-09
Porphyrobacter	0.0101011	0.00825716	0.0782432	0.451145	3.57861e-09	6.88059e-11	3.84249e-13
Mesorhizobium	0.024052	0.0149034	0.0625746	0.00291342	1.09269e-06	3.13022e-12	1.69287e-13
Pandoraea	0.0266652	0.0245786	0.0501418	0.262051	0.00935866	0.00143227	0.000643454
Agromyces	0.0466326	0.0224273	0.0378874	0.000274862	0.0616497	0.00968452	0.000208061
Prevotella	0.0104366	0.0168632	0.0656836	0.0133464	1.61717e-06	3.56729e-15	2.86082e-15
Aquabacterium	0.0114067	0.0272963	0.0559769	0.080423	4.37405e-12	2.25409e-08	1.51009e-13
Tessaracoccus	0.0188723	0.00950506	0.0642457	0.000204956	0.000106782	5.93684e-11	6.50238e-12
Pedobacter	0.00321601	0.00820547	0.0747426	0.129227	3.20643e-16	3.61099e-14	2.34671e-20
Micrococcus	0.0246635	0.0083266	0.0597986	0.00513387	0.0305252	7.6611e-08	1.67306e-07
Leifsonia	0.0410061	0.0211991	0.0384865	0.000557143	0.228897	0.00359045	0.000312026
Phenylobacterium	0.0174448	0.0118203	0.0608848	0.77489	3.41875e-08	1.1871e-08	7.74323e-11
Verminephrobacter	0.00614385	0.0179954	0.0603684	0.157068	8.44005e-11	4.45101e-07	1.2412e-11
Parabacteroides	0.0020921	0.00221204	0.0744054	0.255259	4.24933e-08	7.96825e-11	1.71307e-12
Sulfolobus	0.00348331	0.0873389	0.00294489	0.268187	0.268187	0.536324	0.238978
Escherichia	0.023083	0.0192062	0.0461321	0.364042	9.41552e-05	1.37245e-07	5.82403e-08
Bosea	0.0233134	0.00870121	0.0546215	0.00174265	4.3467e-05	1.2063e-10	1.83444e-11
Lactococcus	0.00481192	0.0111309	0.0643952	0.150556	4.41231e-15	3.66228e-15	3.80536e-20
Clostridium	0.0062968	0.00606096	0.0676021	0.966278	2.96993e-17	1.78219e-19	1.22995e-24
Microterricola	0.0330179	0.0188085	0.0397799	0.00274993	0.788083	0.00026456	0.000181439
Glutamicibacter	0.00659707	0.00832713	0.0643647	0.918788	6.4984e-09	6.4984e-09	2.21469e-11
Azoarcus	0.0207106	0.0153188	0.0493656	0.264172	0.000532966	2.75997e-05	6.94557e-06
Phaeobacter	0.0110981	0.00593474	0.0629768	0.0530208	9.52964e-12	2.19872e-15	2.0016e-18
Limnohabitans	0.00482135	0.0120429	0.0610206	0.183367	4.77607e-13	6.26628e-09	2.12624e-14
Zhihengliuella	0.0447642	0.0248209	0.0216747	0.000958809	5.72738e-05	0.286374	4.48546e-05
Marinobacter	0.0232423	0.0191774	0.0396068	0.231633	0.0012724	2.83753e-06	2.16093e-06
Treponema	0.00128264	0.065635	0.0144129	0.875482	5.571e-16	5.571e-16	3.65103e-21
Sulfitobacter	0.0112602	0.00517207	0.0576817	0.0222899	3.53643e-10	9.56151e-15	3.98779e-17
Celeribacter	0.0110208	0.00635081	0.0555697	0.321079	3.98197e-11	2.42102e-14	5.55135e-17
Nocardia	0.0197966	0.0126647	0.0437292	0.00137496	0.00607924	3.72382e-07	1.16379e-07
Leptospira	0.0179424	0.00829931	0.0460502	0.500356	0.00197164	1.78833e-06	2.90196e-06
Azotobacter	0.0256172	0.026094	0.0261579	0.558949	0.0812609	0.0812609	0.0502229
Rhodovulum	0.0105008	0.00509677	0.0531909	0.167526	1.1427e-09	3.20567e-13	2.53663e-15
Defluviimonas	0.0115231	0.00467043	0.0527324	0.0991939	8.95333e-09	3.52641e-13	8.09336e-15
Lachnoclostridium	0.00750468	0.00228765	0.0568727	0.183313	3.25454e-10	2.81785e-14	1.94869e-16
Pseudarthrobacter	0.0143718	0.00959813	0.0453459	0.00231631	0.00055047	2.24102e-08	4.69874e-09
Rhodopseudomonas	0.0158881	0.0120979	0.0419923	0.0291875	0.000127624	3.42945e-08	8.75544e-09
Nocardioides	0.0230513	0.0118521	0.0372884	0.000958809	0.318084	5.59304e-05	2.58355e-05
Erythrobacter	0.0104436	0.00774187	0.0481836	0.192541	5.49434e-10	8.81162e-13	3.58298e-15
Akkermansia	0.000898778	0.000784685	0.0598791	0.702452	9.79428e-09	2.71204e-09	1.13623e-11
Collimonas	0.0130935	0.0165865	0.0388735	0.638348	8.37062e-09	1.11236e-07	1.58204e-10
Actinomyces	0.0154117	0.00787216	0.0443823	0.000441609	4.26593e-05	3.15471e-11	3.43701e-12
Lelliottia	0.01627	0.0225692	0.0310277	0.00682098	3.66904e-05	0.51866	0.0001383
Salmonella	0.00820682	0.00886335	0.0468715	0.641906	3.91251e-12	1.18124e-12	2.53995e-16
Actinobacillus	0.00235461	0.00266157	0.0547196	0.634445	1.38463e-09	1.12658e-09	1.68147e-12
Anaerostipes	0.00142899	0.000485952	0.0569991	0.94576	4.22387e-06	5.31805e-07	2.52989e-08
Blastomonas	0.0162102	0.0119815	0.0364731	0.229696	3.33089e-05	4.48187e-08	1.12705e-08
Amycolatopsis	0.0182508	0.0122407	0.0347965	0.0064678	0.00367628	1.58127e-07	9.46626e-08
Aeromicrobium	0.0144133	0.00832155	0.0404882	0.000650119	0.109596	5.53881e-06	2.4966e-06
Capnocytophaga	0.00267488	0.00732402	0.0484513	0.0981705	4.67603e-17	1.0508e-15	4.60333e-22
Arcobacter	0.00129558	0.00198395	0.0533372	0.140375	7.40626e-16	1.63356e-15	4.6409e-21
Brevibacterium	0.0185456	0.00988309	0.0349672	0.00106936	0.0886789	7.35055e-07	6.59568e-07
Devosia	0.0120017	0.00667729	0.0417732	0.0106502	5.17784e-08	2.60621e-12	4.28931e-14
Porphyromonas	0.00198613	0.0314898	0.0274746	0.620533	9.3273e-06	5.57224e-08	8.36591e-09
Clavibacter	0.0235501	0.0106688	0.0295672	0.000116464	0.993191	1.6922e-05	4.59512e-06
Macrococcus	0.00205219	0.011764	0.0420678	0.00151146	3.23861e-11	6.40545e-06	4.21823e-12
Plantibacter	0.0173799	0.0104304	0.0332125	0.0013996	0.484092	6.46425e-05	4.05155e-05
Cryobacterium	0.026087	0.011754	0.0264845	2.09998e-05	0.127703	0.00136493	1.87461e-05
Rothia	0.0063001	0.0133015	0.0374603	0.0356086	5.53868e-05	1.26429e-07	1.57277e-08
Desulfovibrio	0.00747551	0.00705316	0.0417408	0.290557	4.4799e-07	1.14889e-08	3.10109e-10
Tenacibaculum	0.00120554	0.00413088	0.0477049	0.130839	6.10325e-17	4.72382e-14	9.37796e-21
Paucimonas	0.022531	0.0260039	0.0157887	0.0126211	0.000437735	3.98314e-09	2.47732e-09
Alistipes	0.00304918	0.00306735	0.047145	0.16671	1.58125e-05	2.82921e-08	4.47827e-09
Dickeya	0.018386	0.0158975	0.0265907	0.157068	0.000515892	1.85615e-06	7.81474e-07
Alteromonas	0.0175464	0.0191432	0.0238815	0.62949	0.000230768	0.000230768	3.18954e-05
Meiothermus	0.000596507	0.000591339	0.0499331	0.337504	3.43288e-16	1.46305e-18	2.35177e-23
Dyella	0.00939269	0.00744384	0.0384578	0.0295575	0.0294032	0.000178726	0.00010938
Agrococcus	0.0223397	0.00877947	0.0289135	2.49631e-05	0.682095	2.49631e-05	2.94135e-06
Paenibacillus	0.0113763	0.0107836	0.0341248	0.0625142	1.07232e-12	2.22938e-16	9.70153e-20
Curtobacterium	0.0237848	0.0109026	0.0249587	7.00803e-05	0.174841	0.00116877	3.93404e-05
Gordonibacter	0.0502468	0.0146882	0.00385211	0.0741886	0.817764	0.127984	0.0746087
Neisseria	0.00836991	0.00752697	0.0368307	0.279355	4.69481e-12	4.56937e-14	2.21349e-17
Alcanivorax	0.0176804	0.0121506	0.0252617	0.00195351	0.00371551	4.80204e-07	1.29497e-07
Ruminococcus	0.00107268	0.00100944	0.044937	0.889128	8.89763e-09	1.36431e-10	1.29736e-12
Cellulomonas	0.0185214	0.00906863	0.0263197	0.000284132	0.697817	2.95024e-05	1.07106e-05
Curvibacter	0.00302564	0.00754391	0.0372787	0.154886	4.28154e-10	5.47999e-07	4.07995e-11
Actinoplanes	0.014772	0.00978901	0.0273636	0.0039632	0.0365573	3.1532e-05	1.35208e-05
Thiomonas	0.00677254	0.00872948	0.0333839	0.998016	3.32835e-08	1.03714e-07	4.06858e-10
Altererythrobacter	0.00859799	0.00581051	0.0339075	0.0200616	1.61712e-06	2.79663e-10	1.51517e-11
Methylorubrum	0.0101166	0.0102252	0.0292872	0.104398	2.62572e-05	0.000170167	2.67061e-06
Oblitimonas	0.0021254	0.00399768	0.0392814	0.0584063	2.14117e-09	6.473e-07	8.49159e-11
Gemmobacter	0.008008	0.00261883	0.0355291	0.291517	6.72902e-10	1.51423e-13	1.24248e-15
Aminobacter	0.0107768	0.00571637	0.0310748	0.196821	1.47792e-05	4.94878e-08	6.8863e-09
Shinella	0.00508835	0.00769652	0.0326336	0.0690331	2.00287e-07	1.25544e-09	2.23953e-11
Enterococcus	0.00716279	0.00684236	0.0315277	0.135023	6.75487e-08	9.03087e-12	3.61464e-13
Rubrivivax	0.00471233	0.0059877	0.0335586	0.446675	3.41656e-12	3.42777e-10	1.34455e-14
Yangia	0.00718707	0.003689	0.0330889	0.018518	5.56462e-08	1.07631e-11	1.66474e-13
Winogradskyella	0.000752268	0.00295956	0.0372936	0.152493	1.62313e-16	3.0648e-14	1.23115e-20
Microcella	0.035091	0.00747517	0.0112137	1.52249e-07	0.00422883	0.00624355	4.45712e-07
Leptothrix	0.00555856	0.00703902	0.0296332	0.867671	3.72483e-10	7.2711e-10	6.22156e-13
Rhizobacter	0.00579038	0.0084661	0.0273286	0.166003	1.47786e-08	1.09652e-06	6.95504e-10
Providencia	0.00750999	0.00802869	0.0265103	0.946467	1.12891e-06	4.43988e-07	1.02075e-08
Oceanisphaera	0.0032926	0.00794665	0.0290252	0.585809	1.17781e-06	1.17781e-06	2.38455e-08
Gramella	0.00120586	0.00313261	0.0342734	0.16586	5.10573e-16	1.48104e-14	1.86955e-20
Diaphorobacter	0.00265263	0.00579956	0.03105	0.274958	1.0112e-09	1.52493e-08	7.05228e-12
Chromobacterium	0.00759122	0.00844348	0.0256061	0.763486	8.85581e-09	8.85581e-09	4.36424e-11
Pseudonocardia	0.0142153	0.00671866	0.0219111	0.000436299	0.0745093	6.93867e-07	3.64001e-07
Sanguibacter	0.0164901	0.00556823	0.0210647	0.00191927	0.303793	2.3674e-05	1.9672e-05
Riemerella	0.000477066	0.00269528	0.0337037	0.00206107	2.42611e-17	3.36222e-15	1.11704e-22
Geobacillus	0.00152624	0.00131854	0.0341434	0.294706	6.30641e-11	6.70367e-15	2.79537e-17
Frankia	0.012034	0.0104543	0.0198062	0.00913303	0.146871	0.000350508	0.000227054
Ensifer	0.00726354	0.00676555	0.0258033	0.0639277	5.33791e-05	7.14166e-07	7.20086e-08
Eubacterium	0.00289286	0.00122671	0.0330959	0.0295525	3.77075e-09	9.04388e-14	1.04104e-15
Paucibacter	0.00440176	0.00621265	0.0275861	0.0447639	3.40409e-11	2.00826e-08	4.15244e-13
Mitsuaria	0.00633071	0.00584416	0.0264432	0.381376	9.67926e-12	6.64584e-11	7.55226e-15
Nonlabens	0.000948855	0.00280505	0.032395	0.013656	1.39199e-13	1.50139e-11	3.92544e-17
Hyphomonas	0.0331018	0.00331436	0.0111226	0.00353238	0.307809	0.00177166	0.000626705
Cellulophaga	0.000820645	0.00280219	0.0313628	0.0781925	2.46425e-15	9.94097e-13	7.79666e-19
Colwellia	0.00654566	0.0094775	0.0219267	0.164949	5.92931e-07	9.06327e-06	3.46573e-08
Methylibium	0.00404146	0.00578708	0.0260807	0.0564696	6.81826e-12	7.87734e-10	1.6189e-14
Formosa	0.000663638	0.00233123	0.0308184	0.027675	2.37513e-17	1.22875e-14	9.41642e-22
Ketogulonicigenium	0.00594046	0.00364038	0.0263202	0.074576	0.000158866	4.51705e-07	1.01614e-07
Roseateles	0.0046258	0.0056724	0.0248696	0.273865	9.97712e-12	5.45389e-10	3.09793e-14
Lacinutrix	0.000524731	0.00227209	0.0302327	0.0388538	1.009e-14	2.6024e-12	2.7202e-18
Acetoanaerobium	0.000509234	0.000476167	0.0310063	0.535607	5.94703e-11	5.29119e-12	2.78628e-15
Martelella	0.0065808	0.00439491	0.0232654	0.0358273	5.32372e-06	2.16644e-08	1.06608e-09
Dokdonella	0.00323877	0.00216352	0.0271185	0.00491425	0.000475204	7.72959e-08	1.56769e-08
Roseomonas	0.0131636	0.005216	0.0179823	0.00676592	0.00276155	3.02501e-07	1.34204e-07
Magnetospirillum	0.00708008	0.00528442	0.0216081	0.0486038	3.90958e-07	1.43764e-09	3.24796e-11
Thioalkalivibrio	0.012447	0.00600357	0.0173117	0.0508498	0.0616486	3.28607e-05	6.31213e-05
Pectobacterium	0.00911214	0.00905397	0.0161871	0.466222	5.04617e-05	2.62477e-05	1.92552e-06
Polynucleobacter	0.00556364	0.00592794	0.0208473	0.79017	1.22815e-11	1.46046e-12	6.52738e-16
Ruegeria	0.00552454	0.00316527	0.0229803	0.237506	1.16426e-05	4.04996e-08	5.50129e-09
Haemophilus	0.00455825	0.00484325	0.0221068	0.813216	9.05656e-09	8.60679e-10	4.9608e-12
Erwinia	0.00934029	0.00778988	0.0161076	0.0469255	0.000848767	1.66358e-05	3.3397e-06
Mycetocola	0.0175734	0.00800158	0.00992451	0.0001101	0.0001101	0.901241	4.07317e-05
Kitasatospora	0.00866372	0.00693622	0.016503	0.0168558	0.00288443	4.3089e-06	1.53421e-06
Cellvibrio	0.0131302	0.00785861	0.0127422	0.722128	0.00690731	0.00221699	0.000970079
Azospira	0.0019404	0.0076107	0.0196148	0.28829	1.74328e-08	9.09907e-07	8.55427e-10
Dichelobacter	0.000303861	0.00159629	0.0255028	0.0653043	2.79971e-13	6.49977e-12	6.12338e-17
Maribacter	0.000758954	0.00233338	0.0245207	0.0897912	2.60245e-14	1.48055e-12	5.39024e-18
Glaesserella	0.00221148	0.000874837	0.0246521	0.2466	4.45665e-08	6.59094e-08	2.30133e-10
Actinoalloteichus	0.00838666	0.00723937	0.0143903	0.0082097	0.185935	0.000289202	0.000207014
Jeotgalicoccus	0.000884998	0.00198496	0.0234242	0.0482095	0.0107906	5.35087e-05	3.32366e-05
Rathayibacter	0.0142045	0.00670748	0.0107591	6.27199e-05	0.0143874	0.0655681	0.000134765
Myxococcus	0.0060617	0.00545445	0.0163205	0.231633	0.000308421	7.75781e-06	1.89272e-06
Dechloromonas	0.00242401	0.00262245	0.0207611	0.817099	1.51318e-06	1.51318e-06	4.32463e-08
Yoonia	0.00346781	0.00140648	0.0209524	0.179741	2.76145e-06	4.82769e-09	4.28277e-10
Morganella	0.00307815	0.00986971	0.0141952	0.10069	2.22048e-05	0.00217539	1.2733e-05
Saccharomonospora	0.00943872	0.00646638	0.0127532	0.00409077	0.682098	0.00409077	0.0019285
Confluentimicrobium	0.00492734	0.00237698	0.0188655	0.0893961	1.28614e-05	3.24779e-09	6.18338e-10
Vitreoscilla	0.00314253	0.00429865	0.0183612	0.191692	1.17633e-10	5.57762e-10	1.41603e-13
Orrella	0.0176804	0.00375841	0.00908865	0.0330559	0.0330559	0.00013122	0.00011283
Croceicoccus	0.00508731	0.00387769	0.0170362	0.0131612	0.00026242	2.99375e-07	4.87093e-08
Cronobacter	0.00583417	0.00626805	0.0144546	0.820967	3.0308e-07	3.0308e-07	4.64755e-09
Thioclava	0.00373288	0.00181095	0.0191626	0.0254732	5.33944e-08	3.15198e-11	4.21206e-13
Dermacoccus	0.00822412	0.00221245	0.0157037	0.000130249	0.0570332	1.99524e-07	6.82294e-08
Idiomarina	0.00890907	0.00883786	0.00970304	0.867664	0.0230222	0.0201807	0.00916375
Mucilaginibacter	0.00314061	0.0034152	0.0177722	0.200294	6.26728e-13	1.92748e-12	7.72622e-17
Legionella	0.00373574	0.0042375	0.016478	0.990079	1.91368e-10	1.004e-10	8.67679e-14
Muribaculum	0.0131024	0.00268326	0.011373	0.381402	0.0096072	0.000264335	0.000221155
Sphingorhabdus	0.00471598	0.00388239	0.0157344	0.229696	0.000112498	3.40178e-06	5.63945e-07
Jiangella	0.0081171	0.00522985	0.0123787	0.00458759	0.31396	0.000565213	0.000309305
Campylobacter	0.00165177	0.0042214	0.0173237	0.899077	1.09352e-18	1.55625e-16	2.32241e-23
Raoultella	0.00419599	0.00595016	0.0141616	0.535766	1.16813e-05	0.00025544	3.92061e-06
Cellulosimicrobium	0.00973758	0.00524665	0.011113	0.00290039	0.415104	0.0248302	0.00373855
Lutibacter	0.000411868	0.00167303	0.0196735	0.0280739	1.57106e-14	5.74648e-12	5.60523e-18
Collinsella	0.000604631	0.0003689	0.020531	0.042627	0.000123514	8.95726e-09	3.68495e-09
Dokdonia	0.000518327	0.00206699	0.0189713	0.034452	1.00903e-13	1.52807e-10	2.15873e-16
Olleya	0.000268259	0.00148985	0.0192083	0.00416494	1.57654e-15	7.0162e-12	4.96177e-19
Rahnella	0.00700387	0.00625555	0.0108904	0.998016	0.0075071	0.0075071	0.00353876
Rhodobaca	0.00266447	0.00096304	0.018013	0.0677634	1.43399e-09	2.73515e-13	1.87272e-15
Isoptericola	0.00933713	0.00452777	0.010713	0.000292324	0.473479	0.000775255	0.000103936
Sagittula	0.00364718	0.00169147	0.0165382	0.277029	9.15628e-08	1.17147e-10	3.83467e-12
Rhodanobacter	0.00286125	0.00226008	0.0165585	0.0328675	0.000582514	1.70567e-06	4.17074e-07
Friedmanniella	0.00712032	0.00470042	0.0116955	0.0021297	0.43739	0.000376764	0.000173856
Salipiger	0.00391473	0.00189056	0.0160292	0.019744	7.01643e-06	5.88707e-10	6.2854e-11
Mycobacteroides	0.00736824	0.00338486	0.0124107	0.00103126	0.0195996	1.09695e-07	7.35716e-08
Nocardiopsis	0.00692259	0.00400565	0.0121457	0.000638025	0.0780392	7.48147e-06	2.6713e-06
Neorhizobium	0.00498593	0.0042172	0.0132062	0.029555	0.0271059	0.00119514	0.000440149
Geobacter	0.00370978	0.00329558	0.0147528	0.196821	3.33564e-08	4.82359e-10	5.21155e-12
Marinovum	0.00410235	0.00199247	0.0155063	0.183313	3.58361e-05	1.05996e-07	2.02788e-08
Sorangium	0.00527894	0.00400889	0.0129414	0.0127991	0.00513466	4.42717e-06	1.89472e-06
Hafnia	0.00219714	0.00524213	0.0138662	0.592812	1.29385e-08	1.9618e-07	3.07933e-10
Marinomonas	0.00279971	0.00389639	0.0145274	0.282677	8.13726e-09	4.18996e-08	5.79576e-11
Oscillibacter	0.00230792	0.000656488	0.017339	0.625539	3.93308e-08	5.09879e-09	4.02888e-11
Pelagibaca	0.00372746	0.00177285	0.0154111	0.101684	5.75255e-06	3.69015e-09	4.39859e-10
Leclercia	0.00345271	0.0146983	0.00481904	0.493234	0.864432	0.493234	0.461632
Frondihabitans	0.00843683	0.00412617	0.0102262	0.000504424	0.536097	0.00255268	0.000339006
Tsukamurella	0.00498224	0.00284937	0.0132992	0.00060299	0.125583	7.34169e-05	1.78535e-05
Weeksella	0.000602637	0.00244254	0.0163766	0.00342257	6.83498e-13	7.26413e-11	1.79994e-16
Herminiimonas	0.00226911	0.00317945	0.0145087	0.788229	1.3169e-12	7.20925e-12	5.17129e-16
Pannonibacter	0.00896737	0.00205165	0.0111011	0.0117592	0.0008616	1.75316e-08	1.07351e-08
Xanthobacter	0.00494282	0.00294322	0.0129123	0.212801	1.01276e-05	3.0836e-08	3.96423e-09
Rhizorhabdus	0.00405246	0.00325303	0.0132127	0.11204	0.00519914	7.32963e-05	3.88262e-05
Thalassococcus	0.00299714	0.00143152	0.0153548	0.266144	1.01067e-08	5.85297e-12	1.02495e-13
Propionibacterium	0.00329215	0.00176831	0.0148675	0.00590407	3.40773e-07	4.02461e-12	1.41945e-13
Roseovarius	0.00307989	0.00118695	0.0154265	0.00605906	1.51899e-05	4.97442e-10	5.3462e-11
Fluviicola	0.000287563	0.00322447	0.0155285	0.164768	2.33984e-14	1.84467e-11	2.28952e-17
Brevirhabdus	0.00333059	0.0015138	0.0149463	0.228882	3.69989e-06	1.57647e-08	1.33808e-09
Kosakonia	0.00618341	0.00584238	0.00942209	0.292833	0.112799	0.0802917	0.0434964
Neomicrococcus	0.00199782	0.00174844	0.0152745	0.125901	8.41098e-07	1.16568e-08	3.55618e-10
Verrucosispora	0.00264764	0.00297564	0.0138201	0.183016	0.183016	0.0500326	0.0398657
Acidihalobacter	0.00405088	0.00404081	0.0119153	0.353623	1.09239e-06	3.05688e-07	6.54777e-09
Dinoroseobacter	0.00378777	0.00140702	0.014177	0.0576292	1.82979e-06	1.52091e-10	1.61096e-11
Salinibacterium	0.00881661	0.0041089	0.00865333	9.52572e-05	0.104861	0.0275627	0.000308066
Rhodospirillum	0.00387874	0.00285132	0.0128568	0.0812876	6.90421e-05	1.38674e-06	1.5099e-07
Octadecabacter	0.00251158	0.00128293	0.0150304	0.0317668	2.44811e-08	1.5026e-11	1.63617e-13
Sinomonas	0.005752	0.00250898	0.011905	7.32978e-05	0.0978213	9.06237e-07	2.01935e-07
Antarctobacter	0.00296875	0.00147882	0.0144176	0.131709	8.90718e-07	9.99332e-10	5.86994e-11
Salegentibacter	0.000514835	0.00154928	0.015744	0.430793	2.90529e-12	8.53629e-11	3.8635e-15
Labrenzia	0.00403186	0.00289264	0.0123501	0.203812	9.72726e-06	3.28574e-08	3.98818e-09
Xenorhabdus	0.00395883	0.00482525	0.010459	0.249567	4.20241e-07	1.41777e-06	8.95837e-09
Microvirga	0.00434348	0.00324227	0.0114126	0.0326646	0.000329795	6.17908e-07	1.39984e-07
Acidipropionibacterium	0.003565	0.00229468	0.0126818	0.010499	0.000166204	1.12363e-08	2.80591e-09
Roseibacterium	0.00353617	0.00167095	0.0132043	0.0330569	0.000211524	1.22589e-07	3.23521e-08
Photobacterium	0.00362764	0.00431626	0.0109648	0.918787	5.60724e-08	8.56311e-08	4.95601e-10
Microlunatus	0.00553716	0.00314592	0.0105443	0.000626115	0.116369	8.01806e-06	3.31538e-06
Streptosporangium	0.00503828	0.00334663	0.0105811	0.00908927	0.00908927	1.48351e-06	1.0754e-06
Asticcacaulis	0.00223611	0.00213477	0.0132258	0.348396	2.95526e-11	2.95526e-11	9.22866e-15
Edwardsiella	0.00677528	0.00531123	0.00767053	0.164485	0.160178	0.0120614	0.0111446
Chitinophaga	0.00447642	0.00268168	0.011231	0.958351	4.52145e-09	2.74698e-09	7.41331e-12
Proteus	0.0028841	0.00623747	0.00917926	0.62934	2.85244e-05	0.000536269	1.23328e-05
Butyrivibrio	0.000824836	0.000473479	0.0151573	0.379743	1.45119e-11	5.20392e-16	1.72304e-18
Kordia	0.00027854	0.00135679	0.0147618	0.017925	2.05876e-15	9.88412e-13	2.56796e-19
Ethanoligenens	0.000365281	0.000296332	0.015573	0.50689	4.15161e-07	1.30769e-09	6.30903e-11
Chelatococcus	0.00381829	0.00247593	0.0115026	0.0932289	3.0883e-05	5.04673e-08	8.19957e-09
Nitrosomonas	0.00353078	0.00310466	0.0111511	0.516296	8.36739e-08	2.71202e-09	4.37566e-11
Methylovulum	0.00176094	0.00398429	0.0115259	0.0955951	1.51526e-09	3.77405e-07	5.76779e-11
Microbulbifer	0.00488888	0.00447823	0.00902941	0.575796	0.00393934	0.00124946	0.00044351
Hoeflea	0.00342647	0.00224055	0.011812	0.065353	2.22897e-06	1.19156e-09	8.88091e-11
Aquaspirillum	0.00226476	0.0030883	0.011733	0.972223	1.81886e-05	1.81886e-05	1.08615e-06
Spirosoma	0.00295111	0.00279342	0.0115252	0.262036	1.72573e-08	1.53012e-10	1.60408e-12
Miniimonas	0.0054846	0.00253597	0.010048	0.000111556	0.282254	1.69327e-05	3.38893e-06
Hyphomicrobium	0.00404561	0.00293127	0.0106062	0.209169	0.000563515	7.7407e-06	2.61227e-06
Nitrospirillum	0.00418657	0.00349876	0.00996985	0.589443	0.0162857	0.00508298	0.00273326
Intestinimonas	0.00092252	0.000334149	0.0145633	0.144473	2.76999e-05	4.88642e-08	8.93687e-09
Methylomonas	0.0052387	0.00457201	0.0080294	0.135023	0.0583356	0.010436	0.00570641
Borrelia	0.00426413	0.00392472	0.00914582	0.0683274	0.0683274	0.00205111	0.0015816
Modestobacter	0.00713548	0.00462254	0.00667656	0.0142561	0.80941	0.0142561	0.00843503
Plantactinospora	0.00488064	0.00404621	0.00857835	0.180116	0.0236066	0.000320867	0.000322402
Blastococcus	0.00755755	0.00307343	0.00763729	0.000134594	0.225552	0.00204404	9.45979e-05
Aequorivita	0.000227185	0.000896871	0.0139626	0.221876	1.54422e-10	4.90611e-10	1.15707e-13
Tistrella	0.00383797	0.00330872	0.00946775	0.401997	0.0447805	0.01614	0.00971245
Phycicoccus	0.00261754	0.00133184	0.0118776	0.00484778	0.0236525	4.89798e-06	2.97731e-06
Auraticoccus	0.00417317	0.00589654	0.0070923	0.244475	0.791342	0.208105	0.160687
Rubrobacter	0.00121341	0.00138404	0.0126993	0.0485623	0.00138957	4.89798e-06	1.77277e-06
Aerococcus	0.00293381	0.00273474	0.0104586	0.141417	0.0291006	0.000584286	0.000505635
Tannerella	0.0010034	0.00854017	0.00688062	0.740609	2.0711e-09	2.95856e-12	2.85796e-14
Synechococcus	0.00379818	0.00350861	0.00912849	0.114876	2.15984e-06	1.33015e-07	3.81804e-09
Acetobacter	0.00400766	0.00327464	0.00915362	0.0558291	0.000266358	5.05387e-06	7.57796e-07
Methylophilus	0.0134951	0.00312065	0.00300973	0.610209	0.610209	0.214671	0.248889
Leisingera	0.00257846	0.00112116	0.011628	0.0525842	5.78814e-06	5.98404e-09	4.94159e-10
Helicobacter	0.00129399	0.00220513	0.0115594	0.844231	1.03108e-14	7.78209e-15	1.39988e-19
Brucella	0.00497607	0.00371102	0.00762709	0.302057	0.201213	0.0155981	0.0190491
Marmoricola	0.00677838	0.00312827	0.00679803	0.000429944	0.596735	0.000672767	0.000126904
Arsenicicoccus	0.00258591	0.00138891	0.0109191	0.000113904	0.00454659	4.22627e-08	5.83245e-09
Nakamurella	0.00463487	0.00274277	0.0084247	0.0031448	0.130916	0.000113197	5.59115e-05
Acidithiobacillus	0.0043039	0.00376928	0.00777814	0.28036	0.28036	0.25797	0.158064
Luteibacter	0.00365369	0.00193533	0.0096951	0.000827882	0.250991	0.000375808	9.15407e-05
Niveispirillum	0.00196641	0.00246644	0.0102926	0.261963	8.17012e-06	8.17012e-06	2.54891e-07
Intrasporangium	0.00351025	0.00145267	0.0100828	4.65889e-05	0.458996	4.65889e-05	8.13115e-06
Ornithinimicrobium	0.00392752	0.001987	0.00929158	0.0246021	0.16154	0.00047376	0.000478356
Aureimonas	0.0030334	0.00196246	0.00964726	0.0135332	0.00124938	1.74204e-06	4.47621e-07
Castellaniella	0.00393077	0.00343253	0.00775581	0.084743	0.084743	0.00475153	0.00378677
Serinicoccus	0.00332178	0.00133989	0.00966551	6.06179e-06	0.274475	6.06179e-06	5.69367e-07
Cedecea	0.00295359	0.00362203	0.00801438	0.492483	2.57248e-06	2.20832e-05	2.54317e-07
Microvirgula	0.00231893	0.00261904	0.00923134	0.755912	0.000129525	0.000129525	1.20049e-05
Pimelobacter	0.00480804	0.00224771	0.0079074	0.000161913	0.541747	0.000102303	1.85803e-05
Roseobacter	0.0022016	0.00128003	0.0103625	0.859804	5.08622e-06	1.04452e-07	9.6003e-09
Francisella	0.00114254	0.00172542	0.0105117	0.396394	1.26191e-13	5.58681e-13	1.3871e-17
Anaeromyxobacter	0.00312955	0.00218587	0.00881449	0.00555748	0.00555748	3.86639e-06	1.2598e-06
Actinosynnema	0.00453565	0.00309217	0.00710405	0.0361483	0.0969596	0.000224282	0.000264488
Lacimicrobium	0.00541687	0.00508781	0.00480588	0.986033	0.0306259	0.0306259	0.015306
Pluralibacter	0.00421023	0.00369487	0.00664455	0.555608	0.104653	0.0305833	0.0260154
Geodermatophilus	0.00699296	0.00308208	0.00532463	0.000298413	0.21592	0.00141723	0.000113987
Bartonella	0.00359981	0.00234684	0.00801205	0.0857198	1.01262e-05	7.38368e-11	3.2749e-11
Paludisphaera	0.000921348	0.0116419	0.00208867	0.234834	0.263212	0.643646	0.197299
Thalassolituus	0.00350635	0.00299678	0.00752971	0.782401	0.000593953	2.32135e-05	9.11696e-06
Kytococcus	0.00344739	0.00151228	0.00855287	0.000834659	0.561384	0.000834659	0.000261663
Kangiella	0.00240271	0.00266164	0.00825082	0.66686	3.69495e-06	2.34991e-06	6.91798e-08
Vogesella	0.00282177	0.00365355	0.00715399	0.916814	0.000472704	0.00107068	0.000124972
Nitratireductor	0.00286192	0.0016744	0.00872648	0.130531	1.10423e-05	1.12728e-08	1.65581e-09
Nostoc	0.00183974	0.00240485	0.0087207	0.826772	1.26252e-11	1.63408e-11	4.1036e-15
Starkeya	0.00264418	0.00181337	0.00868451	0.162947	0.00113978	1.87961e-05	6.94037e-06
Nonomuraea	0.00415667	0.00240825	0.00702591	0.000994419	0.377064	0.000994419	0.000327574
Advenella	0.00346064	0.00308401	0.00690026	0.169831	0.00478726	0.000791728	0.000250684
Hartmannibacter	0.00258631	0.00184015	0.00845931	0.0847817	0.000444266	1.71859e-06	5.27271e-07
Tateyamaria	0.0020344	0.00103229	0.00942552	0.225604	1.59981e-05	2.53594e-07	2.56764e-08
Candidatus.Accumulibacter	0.00180507	0.00168827	0.00902335	0.0804067	1.13902e-05	6.22221e-07	2.92128e-08
Methyloversatilis	0.00177426	0.00189527	0.00883128	0.543987	1.2407e-05	1.2407e-05	5.41794e-07
Aliivibrio	0.00187203	0.00268148	0.00808718	0.36388	2.14947e-08	2.26319e-07	3.96908e-10
Murdochiella	0.000156527	0.000119798	0.0111822	0.57601	7.48955e-05	7.48955e-05	5.44661e-06
Lysinibacillus	0.00332323	0.00239319	0.00716798	0.677753	1.12541e-07	1.12541e-07	1.07946e-09
Kushneria	0.00406115	0.00316625	0.00589396	0.0113476	0.331625	0.00729352	0.00316547
Jannaschia	0.00163272	0.00082332	0.00918681	0.682038	1.402e-07	1.07472e-09	3.25974e-11
Sodalis	0.00385602	0.00364268	0.00540238	0.525989	0.089765	0.089765	0.0534737
Polymorphum	0.00212308	0.0012431	0.00844027	0.31135	0.000125428	1.6756e-06	4.00831e-07
Laribacter	0.00295346	0.00200586	0.00721482	0.865713	0.00235802	0.00162202	0.000419082
Bacteriovorax	8.70211e-05	0.00428131	0.00717859	0.0052127	1.81094e-09	5.44932e-05	4.30428e-10
Methylotenera	0.00506549	0.00289506	0.00508477	0.381316	0.0372669	0.00230046	0.00223938
Luteipulveratus	0.00327277	0.00182691	0.00704814	0.000890147	0.602643	0.000592271	0.000166482
Gillisia	0.00024215	0.000757961	0.00971788	0.22495	3.93845e-12	1.09954e-11	6.37643e-16
Aggregatibacter	0.00212785	0.00197938	0.00747809	0.415848	1.82274e-06	9.53889e-08	3.90988e-09
Azorhizobium	0.00272712	0.00167602	0.00731458	0.128019	1.86256e-05	8.85782e-08	1.04382e-08
Aurantimicrobium	0.00381167	0.00236617	0.00603754	0.0131411	0.220689	0.000480647	0.000406567
Zobellella	0.0036033	0.00328059	0.00538961	0.538701	0.538701	0.538701	0.405775
Methylocystis	0.0029296	0.00173897	0.00700679	0.942508	2.54953e-05	3.36904e-06	3.20117e-07
Flavonifractor	0.00111048	0.000651823	0.00905375	0.0139246	0.0505697	8.52314e-05	6.0311e-05
Methylophaga	0.00345084	0.00280011	0.00575838	0.718315	0.00018364	4.63761e-05	7.14006e-06
Ahniella	0.00124219	0.00267777	0.00725933	0.645461	0.00162246	0.00235334	0.000426539
Catenulispora	0.00277287	0.00236301	0.00648603	0.203812	0.00052344	2.46429e-06	1.07704e-06
Nitrobacter	0.00237546	0.00159485	0.00735376	0.0488849	5.13736e-05	2.76569e-08	5.44213e-09
Xylanimonas	0.004056	0.00214605	0.00575032	0.00162488	0.72479	0.0100904	0.00187289
Micropruina	0.00259359	0.00121788	0.00740744	1.62881e-05	0.0253335	3.35436e-07	2.56581e-08
Sulfurospirillum	0.00110026	0.00124896	0.00832284	0.774834	1.03571e-07	6.91948e-08	5.82698e-10
Siansivirga	0.000174166	0.000889179	0.00920175	0.0122351	9.6721e-14	1.98958e-10	1.10436e-16
Immundisolibacter	0.00281562	0.00141739	0.00697049	0.0150957	0.0074693	2.19705e-06	1.49011e-06
Mannheimia	0.00160327	0.00172824	0.00743368	0.859705	9.56748e-07	4.02197e-07	8.60441e-09
Tolumonas	0.00446631	0.00369895	0.00392006	0.495473	0.0559469	0.00613503	0.00603648
Algibacter	0.000383489	0.000916527	0.00881007	0.0148557	6.59785e-11	9.80396e-09	2.39858e-13
Kineococcus	0.00354945	0.0021022	0.00570492	0.00418639	0.877887	0.00618096	0.0023959
Christensenella	8.98465e-05	0.000457294	0.00929401	0.022398	2.26202e-11	2.94346e-08	1.92192e-13
Lentzea	0.00261097	0.00299593	0.00551746	0.152739	0.0211955	0.000650496	0.000470828
Mordavella	0.000607361	0.000288823	0.00900698	0.0269242	0.00888725	6.07194e-06	4.65041e-06
Muricauda	0.00040251	0.000894448	0.0086164	0.189264	3.47654e-09	2.73024e-08	1.94721e-11
Arenibacter	0.000367844	0.000965856	0.00857993	0.0796629	8.68294e-10	1.2324e-08	3.16664e-12
Zymomonas	0.000784234	0.000987467	0.00825128	0.922555	1.87352e-12	8.83576e-13	1.3397e-16
Glaciecola	0.00260787	0.00332514	0.00514033	0.87936	0.000964409	0.00136787	0.000226767
Moritella	0.00190099	0.0023748	0.00637392	0.231947	2.83233e-06	6.9942e-06	9.08931e-08
Calothrix	0.00136461	0.00212354	0.00690781	0.636554	3.77139e-10	1.49714e-09	9.32785e-13
Kutzneria	0.00281082	0.00174581	0.00626951	0.0228785	0.0228785	4.22724e-05	3.64547e-05
Photorhabdus	0.00215989	0.00283446	0.0057086	0.487755	1.68487e-05	8.35467e-05	2.15582e-06
Phreatobacter	0.00224772	0.00132401	0.00688981	0.0690694	9.66695e-08	4.46184e-10	6.59765e-12
Belliella	0.00044801	0.000792206	0.00846053	0.483731	2.74876e-09	2.74876e-09	5.59739e-12
Aromatoleum	0.00166094	0.00128578	0.00722641	0.340745	1.00222e-05	4.65823e-07	3.43612e-08
Wenyingzhuangia	0.000135297	0.000835259	0.00858098	0.0157782	7.42672e-13	5.33787e-10	1.15042e-15
Plesiomonas	0.00293862	0.00306695	0.0048384	0.93853	0.0338497	0.030312	0.0152246
Pusillimonas	0.00242289	0.00253598	0.00550022	0.853986	0.0874709	0.0874709	0.0722609
Listeria	0.00151194	0.00125376	0.00713707	0.183332	2.17755e-08	3.31795e-09	1.72517e-11
Tamlana	0.00018241	0.00110003	0.00809075	0.0100755	4.0481e-10	2.9847e-07	6.26759e-12
Barnesiella	0.000436419	0.00125007	0.00777687	0.0900136	0.000221152	2.49976e-06	4.76918e-07
Ornithobacterium	0.000181286	0.00197215	0.00734091	0.00361488	2.77919e-12	1.26408e-09	2.94995e-15
Paraoerskovia	0.00290548	0.00123421	0.00616782	6.02542e-05	0.151039	1.52211e-06	3.23322e-07
Citromicrobium	0.00157104	0.00118303	0.00703612	0.152613	0.00108205	6.91842e-05	1.73636e-05
Pseudopedobacter	0.000369926	0.00107858	0.00788506	0.218165	2.47024e-12	7.77764e-11	2.26853e-15
Niabella	0.0035408	0.00213954	0.00495272	0.424689	0.000519803	0.000519803	7.79112e-05
Marinobacterium	0.00302384	0.00312573	0.00446679	0.570711	0.467434	0.467434	0.363324
Phyllobacterium	0.00270109	0.00138918	0.00609294	0.0112733	0.006432	1.8325e-07	1.90729e-07
Methylobacillus	0.00647671	0.00176901	0.00332477	0.0932263	0.989781	0.0840346	0.0591762
Acidiphilium	0.00279404	0.0013992	0.00592775	0.0101418	0.122858	0.00106699	0.000506559
Xylella	0.00199783	0.00161503	0.00622502	0.26523	0.000643877	2.19849e-05	6.61788e-06
Kurthia	0.000635115	0.00138123	0.00728414	0.0111021	5.73596e-06	0.0111021	5.4577e-06
Methylovorus	0.00543214	0.0017545	0.00386444	0.215529	0.0617242	0.0138534	0.00851705
Brenneria	0.00324046	0.0022561	0.00486037	0.0831694	0.0831694	0.00186174	0.00172817
Seonamhaeicola	0.000259836	0.000918182	0.00787981	0.162867	8.38107e-11	4.96984e-09	4.04747e-13
Pseudogulbenkiania	0.00191461	0.00228617	0.0056656	0.793996	0.00234492	0.00286259	0.000639015
Thalassospira	0.00229524	0.00180121	0.00581369	0.0951566	0.00177444	3.39631e-05	1.13694e-05
Gemmatimonas	0.000838724	0.00666099	0.00274781	0.358646	0.00112142	0.0263779	0.00142327
Rouxiella	0.00234495	0.00235031	0.00532212	0.820935	7.87849e-05	0.000187257	1.17555e-05
Algoriphagus	0.000655171	0.000906606	0.00756878	0.88603	5.38989e-10	4.15888e-10	4.36021e-13
Roseburia	0.000645984	0.000505427	0.00790038	0.78197	4.44864e-07	1.09461e-08	3.35116e-10
Sandaracinus	0.00290354	0.00161973	0.00550062	0.00396296	0.177554	0.000284567	0.000140458
Filimonas	0.00350007	0.00179758	0.00494025	0.822899	0.00797355	0.00341765	0.00145894
Saccharothrix	0.00263321	0.00149415	0.00574939	0.0125282	0.0125282	5.90761e-06	3.77137e-06
Beutenbergia	0.00270654	0.00146466	0.00569884	0.0130494	0.0592325	0.000123031	8.24134e-05
Kribbella	0.00288208	0.00205792	0.0050682	0.00962769	0.142016	0.000629372	0.000354056
Rhodoplanes	0.00210329	0.00216562	0.00545352	0.738944	0.00273705	0.000952807	0.000309979
Candidatus.Symbiobacter	0.00062067	0.00137087	0.00705341	0.0964913	2.79282e-07	8.44131e-06	1.61203e-08
Kibdelosporangium	0.00337395	0.0022008	0.00458582	0.00936251	0.573247	0.00936251	0.0063775
Anaerotignum	8.73252e-05	0.000137875	0.00836481	0.0662757	5.47447e-10	8.70586e-09	1.17194e-12
Frateuria	0.00274188	0.00185868	0.00515089	0.000504307	0.497253	0.278854	0.0101582
Mycolicibacter	0.00211966	0.00147867	0.00584311	0.0121205	0.0238451	5.1132e-05	2.66336e-05
Niastella	0.00330627	0.00182338	0.00470387	0.316163	0.00547777	3.64489e-05	3.72674e-05
Leuconostoc	0.00162625	0.000814754	0.00659639	0.284898	7.63288e-07	1.55535e-09	9.85463e-11
Zunongwangia	0.000256231	0.000881325	0.00738958	0.0307969	9.56758e-11	2.1729e-08	6.68825e-13
Halioglobus	0.00162442	0.00192292	0.00564008	0.744588	6.96444e-05	6.96444e-05	7.30488e-06
Sulfuritalea	0.0011911	0.00138892	0.00635932	0.922718	1.93408e-06	1.93408e-06	4.7815e-08
Megasphaera	0.000875447	0.00117257	0.00669596	0.374051	1.55873e-06	1.06829e-08	6.91603e-10
Oceanimonas	0.00317084	0.00286548	0.00377301	0.782792	0.782792	0.961255	0.676407
Bdellovibrio	0.000705645	0.00198752	0.00604604	0.645187	2.88029e-10	2.51558e-09	1.14945e-12
Flavivirga	0.000238654	0.000788909	0.00732287	0.101022	9.00562e-11	9.43013e-09	5.26636e-13
Archangium	0.00242529	0.00221989	0.00467457	0.591161	0.0640028	0.0631992	0.0330099
Nitrosospira	0.00240711	0.00174308	0.00503025	0.0460296	0.10699	0.00532256	0.00309021
Croceibacter	0.000188915	0.000558026	0.00743909	0.101623	1.00899e-11	3.21674e-10	9.4535e-15
Allokutzneria	0.00267139	0.00179093	0.00468353	0.033857	0.650974	0.033857	0.0288624
Tatumella	0.00200863	0.00235927	0.00460802	0.252623	0.000841532	0.00112059	0.000129574
Thiodictyon	0.00139565	0.0012884	0.00588074	0.319362	1.34604e-06	3.69574e-08	1.49355e-09
Haliangium	0.00197672	0.00159174	0.00520858	0.172156	0.00121239	2.28696e-05	8.44684e-06
Pseudolabrys	0.00222632	0.00156236	0.0050558	0.180103	0.00393934	2.74709e-05	1.96443e-05
Pelagibacterium	0.00223015	0.00133689	0.00522935	0.575126	4.60494e-05	4.7682e-06	5.53572e-07
Solitalea	0.000411668	0.000891591	0.0067675	0.109598	1.11144e-08	8.39464e-08	7.66684e-11
Sporosarcina	0.00176144	0.00126654	0.0055625	0.958343	2.85496e-07	4.18212e-08	7.7547e-10
Gallaecimonas	0.00312803	0.0030439	0.00320355	0.5622	0.275517	0.275517	0.257524
Psychromonas	0.00159249	0.00186258	0.0051608	0.445185	9.2658e-05	0.000111334	7.70645e-06
Jeongeupia	0.00176518	0.00171093	0.00515714	0.61189	0.00393077	0.0022332	0.000680076
Rufibacter	0.00199127	0.00161678	0.00508071	0.0186691	0.00207145	2.27362e-06	8.34028e-07
Epibacterium	0.00134821	0.000814184	0.00601861	0.34141	7.38991e-05	2.12321e-06	3.54481e-07
Cnuibacter	0.00406215	0.00200301	0.00325651	0.00101581	0.027234	0.325608	0.00236673
Oleispira	0.000876663	0.0012231	0.00592457	0.173497	5.69857e-08	1.17224e-07	3.71462e-10
Pseudodesulfovibrio	0.00162703	0.00126147	0.0053927	0.279314	0.000652463	1.67234e-05	5.56267e-06
Halotalea	0.00235556	0.0023167	0.00403731	0.638299	0.67882	0.638299	0.570209
Humibacter	0.00376115	0.00176189	0.00357945	0.00132389	0.124306	0.0817001	0.00290194
Thermomonospora	0.00240237	0.00174731	0.00443822	0.0527475	0.0723375	0.00264665	0.00164178
Paludibacter	0.000157045	0.000785061	0.00664074	0.204908	6.74282e-15	2.04767e-14	7.74227e-20
Parvibaculum	0.00243293	0.00164268	0.00444506	0.0508897	0.0378572	0.000613338	0.000393503
Cyclobacterium	0.000575866	0.00061978	0.00643231	0.990039	1.93351e-11	7.32847e-12	2.82903e-15
Saccharopolyspora	0.00225586	0.0012113	0.00485806	0.0105718	0.0105718	4.46364e-06	3.18368e-06
Conexibacter	0.00254544	0.00149481	0.00442652	0.00188623	0.355537	0.000630828	0.000224228
Planctomyces	0.00186096	0.0011874	0.00510428	0.023763	0.000226429	8.28594e-08	2.17505e-08
Granulibacter	0.00198117	0.000984901	0.00515553	0.025996	0.00709126	5.85739e-05	2.18661e-05
Ferrimonas	0.00296387	0.00242874	0.0033206	0.715357	0.797703	0.715357	0.574764
Pseudorhodoplanes	0.00163697	0.00120946	0.00516364	0.184767	0.00346384	0.000207874	8.06746e-05
Psychroflexus	8.64768e-05	0.000504823	0.00667294	0.0441703	9.61051e-13	6.02058e-11	3.31187e-16
Catenovulum	0.00214837	0.00270175	0.00351456	0.684985	0.0452253	0.0385172	0.0200575
Gluconacetobacter	0.00246152	0.00118952	0.00451298	0.106508	0.00678652	4.19635e-05	2.95083e-05
Chelativorans	0.00196641	0.00110067	0.00488354	0.00617316	0.00617316	7.63556e-06	2.49199e-06
Stappia	0.00173517	0.000939717	0.00512366	0.0203189	0.00880369	8.95093e-06	5.30921e-06
Halothiobacillus	0.00223046	0.0022344	0.00369065	0.887278	0.376393	0.376393	0.344318
Blattabacterium	0.000187033	0.000498047	0.00638303	0.0372673	6.68611e-17	2.86857e-15	4.95869e-22
Methyloceanibacter	0.00101354	0.000861655	0.00553815	0.655814	8.2897e-09	4.42813e-10	2.78245e-12
Bernardetia	0.000121516	0.000355288	0.00653042	0.14119	2.645e-11	5.12672e-11	5.06593e-15
Hahella	0.00231343	0.00225126	0.00346086	0.640121	0.0696557	0.0372261	0.0246319
Salinicola	0.00170555	0.00144234	0.00448213	0.281546	0.000474161	1.89681e-05	5.03594e-06
Clostridioides	0.000361718	0.000549781	0.00608336	0.486096	2.55902e-14	8.70591e-16	4.2783e-20
Steroidobacter	0.00176745	0.000860985	0.00491413	0.0135213	0.0135213	2.64572e-05	1.34374e-05
Leadbetterella	0.000309726	0.000994541	0.00565104	0.0125215	4.45416e-12	5.03358e-10	3.97871e-15
Hungateiclostridium	0.000582203	0.000487705	0.00586986	0.248446	1.89643e-07	1.04519e-09	2.89861e-11
Gemmata	0.00179397	0.00159377	0.00408054	0.16599	0.0083885	0.000804277	0.00034216
Odoribacter	0.00153079	0.000923983	0.00479232	0.163502	2.00058e-05	2.64407e-09	8.8211e-10
Cystobacter	0.00137361	0.00141321	0.00438713	0.855941	0.00101521	0.000786342	0.000151464
Corallococcus	0.00182008	0.00178906	0.00374346	0.427598	0.115771	0.0513854	0.0361046
Thiohalobacter	0.00118294	0.00103959	0.00476558	0.978154	5.52514e-05	2.33326e-05	2.0783e-06
Ectothiorhodospira	0.0016498	0.0019523	0.0037082	0.94448	0.00921642	0.00921642	0.00417852
Fibrella	0.00204336	0.00158723	0.00373943	0.110893	0.0576264	0.00127431	0.0011509
Gluconobacter	0.00151476	0.00125921	0.00428204	0.899076	0.000356668	0.000143948	2.42992e-05
Selenomonas	0.00138075	0.00111179	0.00447353	0.0280881	0.000879407	5.30775e-06	1.16717e-06
Runella	0.0010764	0.000985575	0.0047593	0.950365	8.76517e-08	2.20899e-09	4.4257e-11
Stackebrandtia	0.00168989	0.000995579	0.00434599	0.0322467	0.0106703	1.73398e-05	1.18144e-05
Opitutus	0.00141479	0.00104905	0.00444573	0.0474791	0.000770476	3.15245e-06	9.0303e-07
Brevibacillus	0.00122457	0.0011562	0.00448037	0.284857	4.39203e-07	2.30474e-08	5.12925e-10
Blastochloris	0.00148625	0.000941404	0.00445942	0.188974	0.00033355	1.17699e-06	4.66175e-07
Nitrospira	0.00187602	0.00158246	0.00367547	0.0990936	0.153769	0.0337575	0.0189886
Simiduia	0.00153839	0.00185308	0.00365076	0.674114	0.0031816	0.0031816	0.00120592
Pontibacter	0.00146971	0.00105379	0.00431808	0.042324	0.00113636	1.38624e-06	5.9594e-07
Alloactinosynnema	0.0018681	0.00138486	0.00378653	0.0540707	0.0802046	0.000837754	0.000752255
Saccharospirillum	0.0023512	0.00208254	0.00289284	0.0900758	0.650833	0.0900758	0.0916555
Verrucomicrobium	0.000635263	0.000720532	0.00509628	0.82055	6.87045e-09	6.73495e-09	1.85709e-11
Thiomicrospira	0.00110393	0.00102242	0.00450047	0.880187	4.70126e-07	8.67685e-08	1.71414e-09
Streptacidiphilus	0.00159132	0.00136886	0.00389099	0.0334176	0.0676924	0.00401577	0.00179834
Agarivorans	0.00174914	0.00186349	0.00334413	0.755498	0.00984601	0.0078935	0.0029147
Veillonella	0.00233395	0.000771969	0.00385435	0.000220198	0.724557	4.7682e-06	2.62944e-06
Bacterioplanes	0.00132001	0.00145414	0.0039301	0.770959	0.00396884	0.00396884	0.0010717
Salinimonas	0.00255966	0.00232662	0.00239269	0.364376	0.225074	0.225074	0.141488
Desulfomicrobium	0.000438355	0.000556458	0.00522276	0.781185	2.33362e-05	2.33362e-05	1.69738e-06
Salinispora	0.0018293	0.00101768	0.00389639	0.00043551	0.0499775	9.26993e-06	2.15644e-06
Oligotropha	0.00115911	0.000902291	0.00442477	0.0142503	0.0021048	5.82693e-06	1.52992e-06
Pararhodospirillum	0.000783989	0.000786709	0.0047381	0.789683	4.22429e-05	3.54821e-05	2.33075e-06
Gibbsiella	0.00174937	0.00202168	0.00308598	0.871586	0.0574319	0.0603193	0.0335113
Thioflavicoccus	0.001477	0.00131441	0.0037797	0.0675267	0.0535875	0.00304463	0.00170603
Afipia	0.00124438	0.00116567	0.00398738	0.656109	6.84738e-06	6.20841e-06	2.02897e-07
Monoglobus	8.63e-05	0.000160408	0.00556351	0.447418	1.57619e-11	3.24887e-12	6.0167e-16
Fermentimonas	0.000201081	0.000804327	0.00494426	0.492974	2.65073e-12	6.17528e-12	3.40768e-16
Allochromatium	0.00178309	0.00111444	0.00366357	0.90299	0.00658067	0.00306496	0.00122143
Dyadobacter	0.00137098	0.00065847	0.00430548	0.32619	3.4544e-06	3.28896e-09	4.63258e-10
Zobellia	0.000259745	0.000357666	0.0052652	0.673257	1.04105e-08	2.11253e-09	8.58276e-12
Pelobacter	0.000858065	0.00105852	0.00428886	0.500117	1.25401e-06	1.25401e-06	2.43114e-08
Hoyosella	0.00317587	0.0012441	0.00262417	0.00177462	0.117161	0.290969	0.00737413
Sulfuricella	0.00191497	0.00164616	0.00310056	0.719803	0.719803	0.719803	0.628565
Cobetia	0.00160489	0.00162566	0.00329578	0.918782	0.839302	0.839302	0.694984
Pragia	0.000882685	0.0011164	0.00417218	0.673208	0.000126612	0.000126612	1.15091e-05
Gemmatirosa	0.00151994	0.00117885	0.00368726	0.126134	0.00477508	4.98074e-05	2.93094e-05
Gloeobacter	0.000650477	0.00369278	0.00216726	0.0864589	0.00135107	0.0667729	0.00153256
Prauserella	0.00144317	0.00133414	0.0035797	0.288252	0.0603031	0.00847273	0.0065539
Methylococcus	0.00104379	0.000752432	0.00431609	0.40337	0.0109506	0.00112772	0.000687911
Echinicola	0.000844657	0.00104326	0.0041928	0.954205	4.8773e-07	4.31867e-07	5.94393e-09
Crenobacter	0.000939976	0.00114501	0.0040163	0.889166	6.35914e-05	6.35914e-05	5.02966e-06
Virgibacillus	0.000796638	0.000606138	0.0045426	0.602109	9.44894e-10	1.16121e-11	4.64828e-14
Marivirga	0.000291016	0.000503017	0.00495233	0.0832289	3.96289e-09	3.05072e-08	1.56283e-11
Solibacillus	0.00117589	0.00061363	0.00421479	0.408073	0.000173954	5.00724e-06	1.15913e-06
Ketobacter	0.00150065	0.00129875	0.00342392	0.756971	0.00421253	0.0010751	0.00046206
Paraglaciecola	0.000986536	0.00163518	0.00345747	0.0948098	2.26623e-05	0.00125804	8.68078e-06
Thiocystis	0.00138581	0.00124276	0.00350437	0.173714	0.0208519	0.00331422	0.00160326
Sulfuriferula	0.00143424	0.000974133	0.00365177	0.722038	0.00273758	0.000435465	0.000179985
Rickettsia	0.000554536	0.000514714	0.00453982	0.465165	2.6082e-09	1.58076e-10	5.85379e-13
Methylosinus	0.00133142	0.000827819	0.00374449	0.268363	0.00019256	4.30559e-06	9.806e-07
Renibacterium	0.000665771	0.000521752	0.00442054	0.199505	6.13858e-05	2.11521e-06	2.64342e-07
Salinisphaera	0.00156911	0.00158978	0.00293894	0.696213	0.177399	0.131265	0.0937319
Thermobispora	0.00135711	0.00212476	0.0026111	0.122697	0.122697	0.0189704	0.0132175
Actinopolymorpha	0.00194622	0.00119319	0.00294059	0.0356652	0.483547	0.0137665	0.00958122
Arachidicoccus	0.00118023	0.000970961	0.00361533	0.130703	1.31534e-07	4.10651e-07	1.37226e-09
Obesumbacterium	0.000347967	0.000784521	0.00430213	0.235407	0.000135859	0.00140226	4.29533e-05
Wenzhouxiangella	0.00138684	0.00100409	0.00341851	0.105906	0.11396	0.0110724	0.00769006
Methanobrevibacter	0.000482463	0.000455687	0.00444294	0.418749	0.00786006	0.000901549	0.00048746
Chromohalobacter	0.00110779	0.00136014	0.00326684	0.80932	0.000366918	0.000366918	5.37016e-05
Cyanothece	0.000756112	0.000738869	0.00399635	0.634507	4.82524e-10	1.85447e-10	2.40655e-13
Sediminicola	0.000108616	0.00031615	0.00476051	0.0512555	6.18732e-12	6.2606e-11	1.20506e-15
Oceanicoccus	0.00113722	0.0010949	0.00344629	0.336785	0.000173413	5.43601e-06	1.16391e-06
Acidisphaera	0.00213014	0.000820768	0.00299575	0.0571815	0.0571815	0.00134645	0.000980978
Marichromatium	0.00126888	0.00108997	0.00329078	0.299671	0.00585792	0.000484044	0.000236466
Sulfurifustis	0.000794881	0.000731146	0.00387986	0.24936	0.0018044	0.000153753	4.93222e-05
Zhongshania	0.00155965	0.00126304	0.00293791	0.562227	0.0207027	0.0118183	0.00560642
Methanosarcina	0.000987685	0.000693789	0.00376663	0.0117565	2.81933e-07	4.07782e-11	1.00647e-12
Maricaulis	0.000949758	0.000780926	0.00371855	0.155776	0.000162596	1.13124e-05	1.54694e-06
Euzebya	0.00175466	0.000957801	0.00303804	0.00010351	0.301757	0.00010351	1.78336e-05
Haliscomenobacter	0.000675943	0.000800101	0.00384935	0.635762	8.07325e-08	8.07325e-08	6.00243e-10
Nitrosococcus	0.00109116	0.00100038	0.00338429	0.9464	6.7421e-05	5.12389e-06	8.29997e-07
Methylocella	0.000887279	0.00098211	0.00352963	0.110949	0.000418427	2.03932e-05	3.69196e-06
Micavibrio	0.00207876	0.00085126	0.00285519	0.216417	0.00924596	0.000993327	0.000464804
Jeotgalibaca	0.000748528	0.00054988	0.00393923	0.251699	8.05772e-05	7.64771e-07	1.45462e-07
Denitrobacterium	0.000109648	0.000152531	0.00467024	0.810931	1.59022e-06	6.01522e-07	1.20206e-08
Flagellimonas	0.000121835	0.000422185	0.00443927	0.306487	5.08093e-10	3.66853e-09	1.09584e-12
Paeniclostridium	0.000145215	0.000690502	0.00420283	0.327019	2.59511e-11	3.80747e-10	3.17599e-14
Turicibacter	0.000798147	0.000249454	0.00410708	0.821483	2.27197e-07	1.08569e-09	3.55601e-11
Spiroplasma	0.000321592	0.000446684	0.00423195	0.787832	7.55071e-14	2.47808e-14	1.16562e-18
Chloroflexus	0.000367209	0.000308965	0.00422972	0.19133	1.31842e-07	2.03782e-09	3.57845e-11
Alkalilimnicola	0.00110848	0.000964528	0.00320338	0.240154	0.000866088	7.77496e-05	1.92336e-05
Chania	0.00127259	0.00116638	0.00293048	0.36891	0.000821434	0.000743495	0.000110308
Thiobacillus	0.000927267	0.000843323	0.00340118	0.500248	0.0105381	0.00302005	0.00142536
Buchnera	0.00127603	0.00103148	0.00299736	0.247514	0.0372022	0.00199547	0.00172019
Variibacter	0.00119974	0.00076581	0.00324313	0.0463032	0.00345988	4.0866e-06	2.55464e-06
Spongiibacter	0.000796713	0.000940271	0.00335492	0.847099	0.000133345	0.000102524	1.02458e-05
Grimontia	0.00156335	0.00164316	0.00227262	0.548677	0.273829	0.273829	0.202786
Rhodomicrobium	0.00123926	0.00079206	0.00313112	0.0478376	0.0478376	0.000898425	0.000687311
Reinekea	0.00140154	0.00174344	0.00223077	0.317046	0.317046	0.926856	0.320033
Thalassotalea	0.00106752	0.00147104	0.00266779	0.122392	0.000371649	0.0021355	8.76188e-05
Erysipelothrix	0.000209272	0.000387014	0.00411062	0.53071	6.11539e-11	3.53139e-10	5.44036e-14
Petrimonas	0.000386314	0.000893394	0.00356814	0.00258077	6.37289e-07	8.60216e-12	2.74011e-13
Simonsiella	0.000327541	0.000372249	0.00401547	0.257201	1.48053e-08	1.48053e-08	3.84154e-11
Pelosinus	0.000302734	0.000433278	0.00395516	0.605008	1.07256e-11	1.02108e-11	2.17615e-15
Pseudopropionibacterium	0.000849739	0.000550024	0.00349308	0.0352865	0.00572822	6.56134e-06	4.27793e-06
Halorhodospira	0.00114767	0.000890334	0.00301543	0.179969	0.0599458	0.00682581	0.00475657
Chondromyces	0.000994196	0.000740058	0.00321941	0.516263	0.000646107	5.20155e-05	1.52872e-05
Lacunisphaera	0.00124836	0.00100822	0.00283203	0.470604	0.334803	0.157362	0.129716
Saccharophagus	0.000774903	0.000868692	0.00324597	0.556201	1.4029e-05	1.4029e-05	6.40646e-07
Shimwellia	0.00164684	0.00152436	0.00212389	0.869622	0.680198	0.680198	0.577812
Luteitalea	0.0010475	0.000683061	0.00317191	0.013752	0.0131345	5.59215e-05	2.2135e-05
Sideroxydans	0.00124323	0.00106599	0.00271337	0.324518	0.134061	0.0860329	0.0510465
Candidatus.Thioglobus	0.000390559	0.00047501	0.00369133	0.189273	6.82593e-07	5.2176e-07	5.70108e-09
Jatrophihabitans	0.00153187	0.000875027	0.00261533	0.0100965	0.632319	0.0101357	0.00524439
Draconibacterium	0.000281013	0.000681565	0.00354342	0.260234	3.8552e-08	3.40132e-07	5.70092e-10
Halocynthiibacter	0.000751792	0.000466842	0.00340176	0.0535866	0.00938	0.000122447	5.9159e-05
Endozoicomonas	0.00106711	0.00116733	0.0025893	0.801618	0.00699944	0.00699944	0.00347646
Oleiphilus	0.00137923	0.00137314	0.002187	0.503517	0.229836	0.153459	0.109461
Limnobaculum	0.000756047	0.000882495	0.0029907	0.691378	0.0100779	0.0100779	0.00397647
Olsenella	0.000889491	0.000629396	0.00308675	0.0242338	0.000268657	2.91461e-07	6.27223e-08
Flammeovirga	0.000144803	0.000544158	0.00362846	0.00707188	1.49725e-09	6.46694e-07	2.31498e-11
Owenweeksia	0.000145232	0.000496328	0.00361491	0.553512	1.19829e-10	1.19829e-10	6.89468e-14
Flavisolibacter	0.000960249	0.000911352	0.00273981	0.525142	0.000391583	0.00050676	5.81064e-05
Gilvibacter	0.000215407	0.000348508	0.00367785	0.389784	1.11947e-09	1.806e-09	8.67073e-13
Leptolyngbya	0.000664816	0.000923415	0.00291332	0.721731	2.14145e-06	6.54081e-06	1.0779e-07
Spiribacter	0.000775548	0.000679584	0.00303354	0.171281	0.000201953	1.41189e-05	2.10195e-06
Melittangium	0.00123366	0.000909384	0.00254636	0.0205579	0.117991	0.010484	0.00380796
Pseudovibrio	0.0009085	0.00081644	0.00283204	0.21078	0.000683694	0.000151825	2.68855e-05
Dermabacter	0.00112678	0.000657714	0.0028002	0.00390375	0.15186	0.000302206	0.000138262
Cytophaga	0.000415457	0.000496411	0.00338888	0.941922	1.15933e-06	3.01175e-07	7.71833e-09
Stigmatella	0.000804331	0.000809914	0.00287187	0.615274	2.99817e-05	2.51344e-05	1.44867e-06
Rhodothermus	0.00139138	0.00111068	0.00223436	0.141262	0.404821	0.10668	0.069766
Oceanobacillus	0.000899548	0.000609301	0.00295643	0.223151	0.000818362	9.29378e-06	3.87468e-06
Actinopolyspora	0.00098898	0.000498592	0.00294311	0.00109182	0.0465487	1.71979e-05	5.33758e-06
Sphaerochaeta	0.000332487	0.000865633	0.00305589	0.0320671	2.51687e-05	4.52489e-08	4.35505e-09
Cellulosilyticum	9.4954e-05	0.000274775	0.00368433	0.307745	8.17933e-13	6.62998e-11	6.95299e-16
Gynuella	0.00094087	0.0010438	0.00250088	0.780582	0.000889039	0.000889039	0.000231157
Aeribacillus	0.000168947	0.000190222	0.00367748	0.438816	1.83295e-07	1.83295e-07	1.12021e-09
Desulfuromonas	0.000710996	0.000716562	0.0028529	0.388839	0.000176621	6.07407e-05	7.32195e-06
Paenalcaligenes	0.000620671	0.000932763	0.00269715	0.535487	0.000629634	0.000913039	0.000118475
Austwickia	0.000602855	0.000423612	0.00311451	0.127281	2.09296e-05	3.21956e-08	5.13237e-09
Pseudarcicella	0.000229869	0.000555022	0.00322528	0.0429715	1.23137e-08	3.475e-07	1.3767e-10
Candidatus.Planktophila	0.000586508	0.000478485	0.00305733	0.203298	2.27781e-08	1.43475e-10	1.68398e-12
Chlorobium	0.000583151	0.000457843	0.00306279	0.0485582	3.40894e-09	2.10266e-12	1.30149e-14
Sedimenticola	0.000966557	0.00101021	0.00234856	0.926675	0.0234376	0.0234376	0.0158095
Bibersteinia	0.000519615	0.000620079	0.00295158	0.696292	5.65091e-06	5.65091e-06	2.11427e-07
Sulfuricaulis	0.000839576	0.000733243	0.00263998	0.164252	0.00170291	0.000140161	3.87781e-05
Gilliamella	0.000319703	0.000587623	0.00308601	0.32805	9.37625e-08	1.87852e-06	3.86375e-09
Desulfosporosinus	0.000675351	0.000447448	0.00294345	0.0122385	1.51175e-07	3.86661e-11	7.03116e-13
Gallionella	0.000588501	0.000729973	0.00273222	0.747498	2.1216e-05	1.33086e-05	7.48395e-07
Alkalitalea	0.000504759	0.000462225	0.00300493	0.979574	3.16652e-07	8.89889e-08	1.20363e-09
Granulosicoccus	0.000837985	0.000838778	0.00243469	0.88323	4.25203e-05	1.66182e-05	1.37637e-06
Oligella	0.000446225	0.00040473	0.00303836	0.78874	8.07665e-07	6.49195e-08	2.02876e-09
Marivivens	0.000536069	0.000331926	0.00303011	0.317714	0.000145806	2.8573e-06	6.63928e-07
Pseudohongiella	0.00121836	0.00105442	0.00199265	0.181935	0.507035	0.181935	0.182677
Lawsonella	0.000500748	0.000279813	0.00306459	0.0686718	0.000653221	2.39563e-06	7.58674e-07
Caldicellulosiruptor	0.000178261	0.000416624	0.00313847	0.210905	3.21338e-12	2.46272e-10	6.79903e-15
Arcticibacterium	0.00023182	0.000457963	0.00306701	0.0734244	4.31054e-09	7.64802e-08	2.7989e-11
Anderseniella	0.00102017	0.000806434	0.0022694	0.345596	0.145312	0.0339811	0.0288106
Desulfotomaculum	0.000428985	0.000641233	0.00278374	0.302211	1.55599e-09	4.84311e-10	9.05735e-13
Halobacterium	0.00165803	0.000955229	0.00172583	0.000412216	0.483875	0.0317689	0.00176723
Kingella	0.000501328	0.000263103	0.00303814	0.861353	5.1357e-08	3.9532e-10	6.25393e-12
Cycloclasticus	0.000546698	0.000607031	0.00271995	0.681899	1.34375e-05	1.34375e-05	7.55529e-07
Oscillatoria	0.00135346	0.000838554	0.00200116	0.000694719	0.091299	1.57611e-05	5.78436e-06
Arcanobacterium	0.000349199	0.000285848	0.00310612	0.231586	0.000737104	4.2131e-05	1.10083e-05
Arthrospira	0.00346415	0.00032446	0.00104018	0.51077	0.0150953	0.00861285	0.00390691
Terriglobus	0.000721596	0.000754404	0.0024578	0.863734	0.000207917	0.000207917	2.33917e-05
Finegoldia	0.00060068	0.000246975	0.00294858	0.0903561	0.00030391	3.9082e-08	2.59488e-08
Eikenella	0.00056347	0.000449739	0.00280335	0.364877	1.3863e-06	2.0016e-08	9.72303e-10
Congregibacter	0.00115073	0.000721348	0.00219414	0.361419	0.0715526	0.0060585	0.00619653
Candidatus.Methylopumilus	0.00119855	0.000539739	0.00229339	0.127909	0.00221364	5.7231e-07	7.6029e-07
Tumebacillus	0.00102607	0.000774233	0.00220403	0.426041	0.00292463	9.96722e-05	5.7278e-05
Paenarthrobacter	0.00107845	0.000418471	0.00242012	0.00525427	0.0423284	6.90356e-06	5.59987e-06
Candidatus.Promineofilum	0.0009415	0.000865944	0.0021401	0.729446	0.00856488	0.00274841	0.00128486
Parageobacillus	0.000232292	0.000354165	0.00301633	0.496636	5.02207e-07	5.02207e-07	6.5963e-09
Magnetospira	0.000585748	0.000526055	0.00261504	0.703051	0.0014807	0.000380293	0.000111871
Agarilytica	0.000674486	0.000661476	0.00243657	0.765541	3.31145e-05	1.36947e-05	9.9106e-07
Cyanobium	0.000821301	0.00081283	0.00220361	0.509812	0.00173497	0.00070671	0.00017836
Marinilactibacillus	0.00192559	0.000171301	0.00201287	0.0819308	0.0015114	2.56488e-07	2.3274e-07
Kozakia	0.000660135	0.00056653	0.00249894	0.262133	0.0266808	0.0046333	0.00269985
Vagococcus	0.000328826	0.000445184	0.00279784	0.164708	5.93884e-09	2.32508e-07	9.9348e-11
Rhodoluna	0.000450804	0.000379408	0.00277268	0.0400316	5.09673e-05	5.4393e-07	4.89361e-08
Aquiflexum	0.000394394	0.000332599	0.00281176	0.946925	7.63e-06	1.6702e-07	1.62395e-08
Jonesia	0.000768427	0.000399644	0.00250007	0.0218653	0.0375576	0.000236567	0.000139069
Eggerthella	0.00111863	0.00067755	0.00201984	0.249408	0.00375843	0.000153116	7.51333e-05
Thermobifida	0.00113417	0.000769409	0.00191361	0.0110618	0.884435	0.0266559	0.0110446
Actinotignum	0.000510926	0.000762584	0.00231667	0.613236	0.000100547	0.000100547	1.14693e-05
Desulfarculus	0.000836416	0.000718584	0.00213435	0.803472	0.0258256	0.0143174	0.00776162
Methylomicrobium	0.00113046	0.000970044	0.00169399	0.454055	0.105837	0.0506041	0.0347743
Cohaesibacter	0.000766961	0.00042471	0.00231908	0.0485523	0.00258995	1.55144e-05	6.05075e-06
Mucinivorans	0.000197762	0.000482814	0.0026304	0.50426	1.68913e-06	1.75356e-06	2.13933e-08
Proteiniphilum	0.000357024	0.000656347	0.00233357	0.424502	4.7588e-07	6.51841e-09	2.19345e-10
Prochlorococcus	0.000235012	0.000389765	0.00262129	0.374336	2.1221e-09	1.47158e-08	1.21391e-11
Hydromonas	0.000504641	0.000623121	0.00223609	0.904019	0.0002694	0.0002694	4.04734e-05
Thermococcus	0.000673408	0.000499287	0.00220374	0.308684	4.62457e-07	1.06225e-09	5.53921e-11
Desulfitobacterium	0.000421644	0.000398033	0.00242251	0.499909	6.64975e-08	2.44776e-09	3.41214e-11
Beijerinckia	0.0011033	0.000634545	0.00178119	0.19495	0.145376	0.0209813	0.0169422
Histophilus	0.000344663	0.000493235	0.00238694	0.789339	2.40162e-06	2.43818e-06	4.26219e-08
Brachyspira	0.000193125	0.000438454	0.00252099	0.142661	2.04832e-10	1.36109e-08	1.52147e-12
Leptotrichia	0.000619437	0.000225442	0.00240314	0.499034	6.05316e-05	2.07609e-07	6.34876e-08
Candidatus.Solibacter	0.000980776	0.000694873	0.00174872	0.152509	0.0398173	0.00197806	0.00147939
Desulfococcus	0.00121044	0.000710481	0.00157973	0.0477467	0.512683	0.0394574	0.023283
Aureitalea	0.0002365	0.000407498	0.00245057	0.224167	1.24637e-07	8.61336e-07	1.96612e-09
Teredinibacter	0.00087526	0.000773377	0.0017174	0.990075	0.0335305	0.0289341	0.0148006
Geminocystis	0.000349148	0.000460876	0.00230938	0.635221	3.13634e-09	3.13634e-09	6.85289e-12
Planktomarina	0.00064531	0.000489482	0.00208703	0.345087	0.0087276	0.00120503	0.000605895
Roseiflexus	0.000822535	0.000615043	0.00182035	0.0243642	0.0243642	0.000888923	0.000358502
Persicobacter	0.0002716	0.000452626	0.00230498	0.273573	2.55431e-08	5.46249e-08	1.35426e-10
Mariprofundus	0.000444357	0.000434521	0.00220587	0.968149	1.81559e-05	1.13624e-05	6.16653e-07
Leminorella	0.000837929	0.000714481	0.0017121	0.599031	0.549221	0.335246	0.275581
Gallibacterium	0.000513571	0.000719516	0.00188744	0.571432	0.000866132	0.000927676	0.000147467
Chlorobaculum	0.000689495	0.000393867	0.00201175	0.00431915	0.000710475	9.81964e-08	2.28182e-08
Acidiferrobacter	0.00108426	0.000626631	0.00155107	0.00804241	0.948841	0.0298219	0.010183
Singulisphaera	0.000853221	0.000656581	0.00166676	0.152995	0.463203	0.142347	0.0910912
Granulicella	0.000625225	0.000545455	0.00190215	0.284797	0.0012918	0.000227413	5.70421e-05
Candidatus.Phaeomarinobacter	0.000594023	0.000548146	0.00190282	0.449328	0.010789	0.010789	0.00374418
Salinivirga	9.09027e-05	0.000250753	0.0024678	0.204268	1.10984e-08	5.46539e-08	5.78817e-11
Mesoplasma	0.000141207	0.000140855	0.00252236	0.340511	6.61234e-09	6.61234e-09	1.02167e-11
Sulfurimonas	0.000233345	0.000275199	0.00234837	0.765711	1.4085e-09	1.4085e-09	1.81053e-12
Beggiatoa	0.000439313	0.000532022	0.0019911	0.381035	0.000111321	0.000111321	8.64089e-06
Segniliparus	0.000862534	0.000491856	0.00172042	0.00468493	0.928348	0.0214198	0.00621894
Piscirickettsia	0.000347368	0.000492286	0.00204207	0.279643	1.47115e-05	3.01825e-05	8.20081e-07
Weissella	0.000532744	0.000481198	0.00191791	0.325963	8.75611e-05	4.70568e-06	6.99357e-07
Mogibacterium	0.000189191	0.000274694	0.00230044	0.0762044	1.40535e-06	5.74136e-10	2.95803e-11
Thermoanaerobacterium	0.000130385	0.000280998	0.00232268	0.663999	9.18426e-12	3.44488e-11	3.93293e-15
Filomicrobium	0.000670201	0.00070737	0.00161729	0.978138	0.0754535	0.0640274	0.0395401
Haematospirillum	0.000477335	0.000393494	0.00198675	0.739832	0.494549	0.308085	0.265954
Pediococcus	0.000491125	0.000253767	0.0020846	0.0169608	4.07484e-05	1.61963e-08	2.25259e-09
Cloacibacillus	0.00018766	0.000119099	0.0023878	0.863484	7.25663e-07	1.53826e-07	2.49819e-09
Caldilinea	0.000713347	0.000696298	0.00156955	0.620385	0.102764	0.0800701	0.0502373
Thiolapillus	0.000608885	0.000471654	0.00180044	0.0366492	0.0241586	0.00156147	0.000561925
Woeseia	0.000575549	0.000575433	0.00172054	0.934264	0.0035396	0.0015389	0.000531766
Basfia	0.000532231	0.000546287	0.00176829	0.443082	0.000406868	0.000555115	5.36618e-05
Fervidobacterium	0.000132337	0.000125426	0.00237199	0.389992	1.7163e-07	4.00595e-09	6.47795e-11
Trichormus	0.000145727	0.000189203	0.00230317	0.243285	2.0067e-11	2.0067e-11	4.86705e-15
Halobacteriovorax	7.5431e-05	0.00043307	0.00213243	0.131833	9.5232e-08	3.37809e-05	1.54089e-08
Thermoanaerobacter	6.30197e-05	0.000324729	0.00220385	0.00579805	9.9033e-14	3.14776e-11	2.31736e-17
Acholeplasma	0.000293886	0.000300389	0.00204778	0.567037	5.90867e-10	3.59403e-09	1.5233e-12
Novibacillus	0.00018142	0.000292561	0.0021132	0.328307	0.00381801	0.000565045	0.000200799
Neoasaia	0.000510802	0.000494909	0.00171822	0.286855	0.00204642	0.00012308	4.78231e-05
Truepera	0.0004371	0.000310395	0.00189538	0.442778	0.016002	0.00140152	0.00104022
Lawsonia	0.000101909	0.000172782	0.00221481	0.49787	0.00034322	0.00094912	5.78638e-05
Basilea	0.000140403	0.000248535	0.00211377	0.168051	2.8869e-07	7.54253e-07	3.39267e-09
Candidatus.Pelagibacter	0.000390176	0.000409021	0.00179514	0.438199	0.000801625	0.000417083	7.57765e-05
Sphaerobacter	0.000702694	0.000371554	0.00161961	0.036225	0.067618	0.000758906	0.000555372
Jeotgalibacillus	0.000429331	0.000301574	0.00182908	0.705447	0.00017091	0.000166228	1.42494e-05
Faecalibaculum	0.000468607	0.000222308	0.00185095	0.00548931	0.0680543	2.58694e-06	4.11443e-06
Phycisphaera	0.000486588	0.000359569	0.0017062	0.166914	0.00164615	4.53291e-05	1.65651e-05
Candidatus.Azobacteroides	4.86744e-05	0.000449942	0.00191161	0.0520693	9.21914e-13	3.86739e-11	1.29383e-16
Filifactor	0.000297083	0.00131398	0.00102037	0.671108	0.00038123	4.35752e-05	8.91004e-06
Anaerococcus	0.00030171	0.000225454	0.00190598	0.589526	8.8681e-06	8.8681e-06	3.12016e-07
Gemella	0.00027294	0.000173043	0.00196261	0.345387	7.51488e-06	2.79509e-08	2.40139e-09
Desulfatibacillum	0.0003319	0.000321003	0.0018011	0.605858	9.46847e-05	9.06239e-05	6.98772e-06
Desulfurivibrio	0.000396413	0.000365081	0.00169341	0.91062	0.0504563	0.0336717	0.0206269
Alkaliphilus	0.00016091	0.000188067	0.00195843	0.875978	1.86278e-09	2.1224e-10	3.85562e-13
Fictibacillus	0.000485019	0.000352069	0.00161174	0.102691	0.0020041	2.16353e-05	9.17484e-06
Haloterrigena	0.000453237	0.000685824	0.00133351	0.655454	0.00538578	0.00538578	0.00203783
Tetragenococcus	0.000858539	0.000104508	0.00154252	0.0237612	0.000426703	1.75361e-09	1.7008e-09
Dialister	0.000342195	0.000282534	0.00172806	0.389208	2.12714e-05	6.68576e-07	6.19819e-08
Snodgrassella	0.000344477	0.000240736	0.001753	0.390607	0.000600919	6.16713e-05	1.4579e-05
Stanieria	0.000134367	0.000270453	0.00186357	0.914658	1.46674e-09	3.82646e-09	3.33795e-12
Halorubrum	0.00100278	0.00056563	0.00105412	0.00176964	0.186668	0.186668	0.00938122
Chamaesiphon	0.000112366	0.000192979	0.00190567	0.713242	4.68493e-08	9.48982e-08	2.70196e-10
Haloferax	0.000623834	0.000429321	0.0013725	0.103963	0.0655677	0.00324467	0.0023665
Parvularcula	0.000669806	0.000395337	0.00135255	0.103006	0.104746	0.00466512	0.00398636
Hydrogenovibrio	0.000384144	0.000438048	0.00150098	0.621843	0.000131675	0.000131675	1.44003e-05
Vulgatibacter	0.000656395	0.000466875	0.00129714	0.0745606	0.194287	0.0138723	0.00979824
Oxalobacter	0.000383913	0.000415733	0.0015084	0.501102	0.000368847	9.86668e-05	1.72065e-05
Oceanithermus	0.0003114	0.00022729	0.00170346	0.895641	0.000132273	2.5265e-05	3.68643e-06
Natrinema	0.000713851	0.000532388	0.00117833	0.154362	0.484607	0.154362	0.115777
Kluyvera	0.000375344	0.000542483	0.00137996	0.298346	0.00691083	0.0587227	0.00675636
Devriesea	0.000353048	0.000280144	0.0015929	0.177918	0.00225283	6.11464e-05	2.57308e-05
Thermaerobacter	0.0002463	0.00029912	0.00164422	0.904867	8.57516e-07	5.87289e-07	9.36466e-09
Candidatus.Hamiltonella	0.000458371	0.000436832	0.00139278	0.646979	0.00912732	0.00345251	0.00146975
Alicyclobacillus	0.000325789	0.000197752	0.00167538	0.0195042	0.000656304	1.69411e-07	6.63974e-08
Spirochaeta	0.000758796	0.000812407	0.000886017	0.665266	0.755902	0.665266	0.648715
Chlamydia	0.000103772	0.000266818	0.001752	0.113694	1.40059e-08	4.6895e-07	2.89661e-10
Acetobacterium	0.000179016	0.000188382	0.00175588	0.821483	8.32344e-08	2.21168e-08	1.70553e-10
Natronomonas	0.000631292	0.000405536	0.0012599	0.121662	0.66169	0.337668	0.160111
Geoalkalibacter	0.000370842	0.000378597	0.00144866	0.175962	0.000758935	1.8948e-05	5.69331e-06
Desulfotalea	0.000386501	0.000298827	0.00147688	0.233878	0.0632079	0.0174919	0.0105578
Dermatophilus	0.000588756	0.000360859	0.00129342	0.0497842	0.0818626	0.00117311	0.000949941
Haloarcula	0.000596126	0.000603548	0.00108784	0.0395128	0.12425	0.0034661	0.00228475
Prosthecochloris	0.000379475	0.000407759	0.00138026	0.839024	0.000156245	5.88333e-05	7.67664e-06
Thioploca	0.000275903	0.000385341	0.00146555	0.572685	3.84319e-06	6.58656e-06	1.27155e-07
Candidatus.Kinetoplastibacterium	0.000172179	0.000257227	0.00163206	0.559728	2.49001e-08	2.94346e-08	1.01528e-10
Symbiobacterium	0.000560671	0.000427155	0.00123716	0.191186	0.208397	0.02982	0.0258148
Anabaena	0.00026205	0.00040532	0.00142352	0.816873	0.000148279	0.000148279	1.64022e-05
Liberibacter	0.000420084	0.000291758	0.00140767	0.439654	4.65803e-05	5.15232e-07	1.02823e-07
Candidatus.Blochmannia	0.000577993	0.000409858	0.00119038	0.800378	0.0614771	0.0317837	0.0215547
Moorea	0.000164547	0.00022858	0.00158074	0.216219	3.34144e-09	4.8297e-10	1.18776e-12
Scytonema	0.000473598	0.000483847	0.00115106	0.461386	0.000373148	4.29708e-05	8.90366e-06
Asaia	0.000543409	0.000463087	0.00110654	0.442778	0.442778	0.442778	0.342307
Dehalococcoides	0.000152893	0.000160837	0.00160488	0.76373	1.48597e-08	6.36655e-09	2.01511e-11
Thermanaerovibrio	0.00012249	0.000131182	0.0016294	0.84205	0.000157132	4.42907e-05	5.02629e-06
Candidatus.Desulforudis	0.000601494	0.000249297	0.0012058	0.000423233	0.0130062	0.440874	0.00105217
Pontimonas	0.000662516	0.000435714	0.0010051	0.00803302	0.856933	0.0134151	0.00556189
Fimbriimonas	0.000323663	0.000351062	0.00128615	0.086382	0.086382	0.0089886	0.00633061
Acidothermus	0.000518681	0.000295133	0.00120201	0.0216748	0.575375	0.0211259	0.010749
Aneurinibacillus	0.000334467	0.000317381	0.00128465	0.9298	0.000430884	0.000430884	8.07382e-05
Candidatus.Sulcia	0.000270723	0.000244285	0.00138319	0.691514	1.71782e-06	1.71782e-06	2.53914e-08
Candidatus.Endolissoclinum	0.000201428	0.000212957	0.00144634	0.94557	0.0758784	0.0603995	0.0380006
Geosporobacter	0.00015597	0.000240665	0.00145052	0.0873159	8.10425e-10	1.66424e-09	7.04152e-13
Magnetococcus	0.000480123	0.000372569	0.00113109	0.0873538	0.00154127	8.63895e-05	2.12108e-05
Coxiella	0.000217955	0.000264027	0.0013657	0.561079	9.75339e-07	9.75339e-07	2.21443e-08
Fischerella	0.00027915	0.000331864	0.00126622	0.963492	2.46851e-06	2.46851e-06	7.27663e-08
Limnochorda	0.000292322	0.00061337	0.00102345	0.0970933	0.00801075	0.000429937	0.000176582
Taylorella	0.00027423	0.000338528	0.00125908	0.786162	0.000224254	0.000224254	4.00231e-05
Adlercreutzia	0.000234136	0.00019341	0.00139158	0.43427	1.33319e-05	3.2978e-07	3.12172e-08
Isosphaera	0.000284062	0.000218917	0.00131553	0.954157	0.0424399	0.0126763	0.0100254
Bradymonas	0.000270441	0.000475525	0.00110876	0.699221	6.23819e-05	6.23819e-05	5.11799e-06
Amphibacillus	0.000711451	0.00050542	0.000794365	0.666074	0.666074	0.891884	0.592764
Wolbachia	0.000351177	0.000245183	0.00122822	0.323422	1.01438e-05	1.89162e-08	3.02165e-09
Acidobacterium	0.000414312	0.000476491	0.00099668	0.733112	0.331544	0.38283	0.25653
Peptoclostridium	6.76434e-05	7.99896e-05	0.00153526	0.323533	5.65788e-06	1.23915e-07	3.68619e-09
Salinicoccus	0.000285974	0.000209188	0.00126272	0.0523101	0.134813	0.00416834	0.0031148
Fastidiosipila	7.75006e-05	9.25552e-05	0.00146975	0.387365	5.49786e-07	4.00876e-09	5.34398e-11
Candidatus.Nitrosoglobus	0.000178582	0.000261676	0.00126053	0.154457	4.27521e-06	2.90507e-05	2.01297e-07
Thermobacillus	0.000538198	0.000413412	0.000896525	0.0502179	0.415478	0.0288849	0.0181623
Fibrobacter	0.000116873	0.000148244	0.00138712	0.475708	1.56231e-09	1.56231e-09	2.41957e-12
Frischella	0.00036473	0.000500219	0.000935405	0.46139	0.0299912	0.0779528	0.0229615
Faecalitalea	0.0001044	0.000123184	0.00139711	0.731854	4.35213e-07	2.76433e-07	1.35473e-09
Pseudanabaena	0.000651727	0.000623631	0.000624621	0.301337	0.0102903	0.0305963	0.00587011
Pseudoclostridium	0.000330827	0.000124773	0.00124184	0.553959	2.69172e-06	3.9145e-08	2.03909e-09
Ichthyobacterium	0.000119784	0.000218439	0.00128952	0.691161	2.07648e-06	2.07648e-06	3.49871e-08
Paraphotobacterium	0.000234964	0.000158284	0.00125393	0.67198	9.425e-05	2.68872e-06	4.67869e-07
Salinibacter	0.00033701	0.000352022	0.00100938	0.381603	0.277362	0.187112	0.126408
Dehalobacter	9.88861e-05	0.000127478	0.00134722	0.955554	1.14945e-06	8.73722e-07	1.22996e-08
Halobacillus	0.000209297	0.00019814	0.00121734	0.59044	3.51566e-05	3.51566e-05	1.71858e-06
Libanicoccus	0.000419629	0.000309654	0.000987006	0.000927897	0.246741	0.000374711	9.90223e-05
Parvimonas	0.000204349	0.000163511	0.00123954	0.975614	0.000111077	6.83095e-05	4.70485e-06
Nitrosopumilus	1.69375e-05	5.53072e-05	0.0014487	0.318676	2.93958e-06	4.49708e-05	1.36265e-07
Desulfobulbus	0.00029751	0.000317845	0.00104609	0.322918	0.000581912	0.00123925	0.000117565
Ereboglobus	0.000339782	0.000366392	0.000964062	0.196304	0.0230869	0.00442889	0.00224693
Dehalobacterium	0.000325998	0.000126298	0.0011636	0.864187	2.50095e-05	1.4675e-05	6.79667e-07
Robiginitalea	0.000181567	0.000243466	0.00115544	0.323802	1.31578e-05	1.52781e-06	7.79154e-08
Caldithrix	0.000157828	0.00025203	0.00116116	0.846135	1.39801e-05	8.84791e-06	3.76751e-07
Methanobacterium	0.000137346	0.000195922	0.00121046	0.797364	3.4341e-07	8.37421e-08	1.13266e-09
Syntrophobacter	0.000417495	0.000354006	0.000894251	0.253612	0.0445669	0.00759904	0.00499881
Gardnerella	0.000502335	0.00013737	0.00101099	0.00305221	0.0405449	1.55313e-06	1.61541e-06
Saprospira	9.47378e-05	0.000150026	0.00126312	0.959351	8.60964e-08	8.60964e-08	4.47943e-10
Hirschia	0.000150435	0.000161827	0.0011921	0.875654	4.56467e-05	2.67372e-05	1.8805e-06
Candidatus.Koribacter	0.000217593	0.000288698	0.0010418	0.456796	0.0243877	0.01746	0.00777511
Rummeliibacillus	0.000145244	0.000231803	0.00113135	0.440328	3.93204e-05	0.000212646	5.15426e-06
Methanosphaera	5.77507e-05	5.83983e-05	0.00133029	0.160919	9.50435e-08	8.20214e-07	6.78893e-10
Fluoribacter	0.000337272	0.000307517	0.000936323	0.413607	0.0060429	0.000983577	0.000439689
Megamonas	7.93163e-05	6.90243e-05	0.00129704	0.953465	1.95109e-08	1.03491e-09	4.11104e-12
Auricoccus	0.000285649	8.68329e-05	0.0011388	0.00695056	0.637506	0.00197841	0.00147381
Persephonella	0.000743261	0.000746355	0.000296042	0.74401	8.20237e-06	8.20237e-06	3.87829e-07
Chroococcidiopsis	0.000154637	0.000256215	0.00107375	0.274981	1.74432e-05	0.000139504	2.17198e-06
Desulfurispirillum	0.000352624	0.000387029	0.000827644	0.614372	0.083453	0.0470304	0.0317914
Microcystis	0.000266737	0.000262717	0.000985524	0.844352	0.000417358	0.000151451	2.74447e-05
Rubinisphaera	0.000377179	0.00032844	0.000843072	0.396824	0.240859	0.083264	0.0704717
Fuerstia	0.000347824	0.00017918	0.000978186	0.188225	0.000855731	5.76166e-06	2.62809e-06
Candidatus.Puniceispirillum	0.000327309	0.000193932	0.00096144	0.0598122	0.00612509	8.85588e-05	3.82687e-05
Thermosipho	6.71476e-05	7.42728e-05	0.00121088	0.24687	4.53191e-09	5.51863e-09	3.68562e-12
Salinigranum	0.000565696	0.000321521	0.000684075	0.0477438	0.409882	0.277143	0.0741259
Sulfuricurvum	0.000100389	0.000130188	0.00113473	0.861708	0.000126698	0.000126698	1.1945e-05
Lentibacillus	0.000137546	0.000144938	0.00108114	0.126439	5.90281e-05	9.41183e-07	9.64892e-08
Borreliella	7.98544e-05	0.000161298	0.00108781	0.965046	4.91864e-06	2.36263e-06	5.74794e-08
Herbinix	0.000676812	0.000167318	0.000695958	0.590558	0.000672519	1.14846e-05	4.34427e-06
Paraliobacillus	0.000147223	0.000472359	0.000780179	0.412668	7.63804e-05	0.000139681	5.97681e-06
Slackia	0.000333195	0.000261337	0.000823276	0.331102	0.331102	0.111698	0.0979977
Oenococcus	4.15393e-05	0.000206465	0.00105542	0.456718	3.08049e-08	2.54759e-07	2.82542e-10
Halanaerobium	7.66857e-05	0.000210108	0.00101718	0.709936	8.82719e-07	8.82719e-07	9.82351e-09
Ignavibacterium	6.08563e-05	0.000110873	0.0010831	0.194845	6.99794e-08	1.40658e-07	2.45333e-10
Halopenitus	0.000577339	0.000315602	0.000577323	0.0166371	0.0848622	0.520503	0.0252718
Methanococcus	8.07651e-05	0.00011365	0.00104881	0.475495	1.49234e-08	1.49234e-08	5.29229e-11
Carboxydocella	0.00015911	0.000136517	0.000976502	0.438193	0.00052533	4.90664e-05	1.05168e-05
Ilyobacter	0.000111461	5.10617e-05	0.00106783	0.602193	2.41368e-06	2.41368e-06	2.10802e-08
Salinarchaeum	0.000421765	0.00030418	0.000650668	0.223691	0.941543	0.223829	0.182069
Halomicrobium	0.000315642	0.000221875	0.000785427	0.112403	0.112403	0.00658487	0.00622441
Rhodopirellula	0.000139584	0.000194617	0.000919236	0.801881	2.51469e-05	3.92926e-05	1.73812e-06
Desulfallas	0.00016239	0.000172942	0.000915791	0.00942853	0.00163997	5.33063e-06	1.12552e-06
Sulfurovum	0.000146846	0.000210353	0.000886122	1	0.000716536	0.000585986	9.4605e-05
Thermosynechococcus	0.000244617	0.000159398	0.000861265	0.0177538	0.0022985	2.56833e-06	1.00796e-06
Candidatus.Nanopelagicus	0.000184667	0.000143828	0.000907635	0.430045	5.52699e-06	1.09914e-07	7.87268e-09
Tatlockia	0.000118185	0.000181993	0.000915864	0.503042	8.74099e-06	1.28271e-05	2.49595e-07
Desulfobacterium	0.000238031	0.000305498	0.000729731	0.640568	0.189199	0.189199	0.134669
Ruminiclostridium	8.45144e-05	0.000113039	0.000986963	0.457413	2.59825e-05	9.39117e-05	1.88101e-06
Pirellula	0.00022646	0.000249058	0.000763631	0.402066	0.0325914	0.00964916	0.00580692
Candidatus.Ruthia	0.000122887	0.000164784	0.000899193	0.680542	3.86588e-05	3.86588e-05	2.53887e-06
Candidatus.Methanomethylophilus	6.74917e-05	5.60532e-05	0.00102274	0.447284	0.00302314	0.000203482	7.08731e-05
Geitlerinema	0.000194271	0.0002557	0.000775831	0.535555	0.0123312	0.00492694	0.0022676
Candidatus.Gullanella	0.000389755	0.00028304	0.00062372	0.412668	0.126097	0.0212805	0.0197279
Chloracidobacterium	0.0001532	0.000176028	0.000847204	0.846814	7.27786e-05	5.74279e-05	4.23064e-06
Halorhabdus	0.000233331	0.000166214	0.000802816	0.0127718	0.378027	0.0127718	0.00708763
Ehrlichia	0.000454987	0.000106865	0.00070546	0.455807	1.52609e-06	1.52609e-06	2.01967e-08
Marinithermus	0.000419038	0.000246571	0.000612358	0.00588223	0.747365	0.0148164	0.00549494
Kiritimatiella	0.000342873	0.00023062	0.000674463	0.047685	0.659072	0.047685	0.0434312
Pelodictyon	0.000224056	0.000334306	0.000652318	0.633312	0.00223088	0.00130477	0.000325795
Candidatus.Nitrosotenuis	2.08167e-05	2.31184e-05	0.00100732	0.373174	2.36119e-06	2.46495e-06	8.32484e-09
Synechocystis	0.000161815	0.000159244	0.00080363	0.0495593	0.000638059	1.6633e-05	2.93111e-06
Turneriella	0.000121813	0.000208266	0.000778948	0.978341	0.000186796	0.0001538	1.32603e-05
Halobiforma	0.000210315	0.000162594	0.000749796	0.87946	0.00176355	0.00070082	0.000185467
Candidatus.Cardinium	0.000208642	0.000154016	0.000750525	0.959915	0.000639989	0.00029934	5.02794e-05
Planctopirus	0.000320791	0.000260973	0.000587897	0.755813	0.247161	0.243156	0.166506
Kyrpidia	0.000275756	0.000177012	0.00068608	0.0326786	0.010261	2.3277e-05	1.54461e-05
Halalkalicoccus	0.000197953	0.00026744	0.000659056	0.440282	0.0876431	0.147394	0.0618473
Halopiger	0.000166243	0.000133528	0.00078214	0.266914	0.00164597	6.09407e-05	2.29594e-05
Methanoculleus	0.00019125	0.000135379	0.000763438	0.447337	0.00280935	0.000294117	0.000118531
Crinalium	0.00023922	0.000204618	0.000675224	0.355908	0.00202274	0.000114197	4.30131e-05
Pyrococcus	5.05063e-05	9.52496e-05	0.000884946	0.149235	1.69674e-05	0.00030523	2.63919e-06
Thermomicrobium	0.000309919	0.000149008	0.00066404	0.0882128	0.596425	0.051521	0.0390684
Desulfobacter	0.000284636	0.000198065	0.000631223	0.373809	0.0833247	0.0173934	0.0142575
Chthonomonas	0.000324751	0.000275625	0.000537649	0.549201	0.549201	0.549201	0.429048
Mobiluncus	0.000143367	0.0001995	0.000712759	0.237038	0.00797836	0.00109633	0.000465729
Candidatus.Nitrosomarinus	1.74845e-05	3.98028e-05	0.000924664	0.162881	0.00192338	0.0278429	0.00110154
Dictyoglomus	2.18812e-05	6.14162e-05	0.000895661	0.233766	4.06005e-09	5.73555e-08	7.30403e-12
Acidimicrobium	0.00022011	0.000221513	0.000631291	0.346895	0.201373	0.0905427	0.0655935
Planktothrix	9.03404e-05	0.000166036	0.000759813	0.926467	6.14881e-08	6.14881e-08	3.97145e-10
Sphaerospermopsis	7.64867e-05	0.000176435	0.000757839	0.245426	0.00135076	0.017473	0.000949797
Desulfobacula	8.55069e-05	0.000225938	0.000710884	0.359964	0.000248029	0.00135407	7.30223e-05
Candidatus.Amoebophilus	7.89718e-05	0.000117498	0.000804175	0.352907	0.000170722	0.000797468	2.9919e-05
Candidatus.Aquiluna	0.000243228	7.7989e-05	0.000727704	0.780254	9.74926e-05	4.83607e-06	5.60309e-07
Thermotoga	0.000118451	0.000114511	0.000761495	0.512604	3.86022e-06	3.86022e-06	9.48806e-08
Cyanobacterium	0.000183764	0.000108389	0.000721846	0.531808	1.15864e-05	5.72532e-06	1.64618e-07
Leptospirillum	0.000192755	0.0001825	0.000654036	0.106902	0.0154037	0.000743547	0.000397214
Rivularia	0.000145128	0.00013956	0.000712954	0.411373	0.00139498	0.000350635	8.90382e-05
Chloroherpeton	0.000144427	0.000192074	0.000665884	0.342629	0.00343084	0.000342424	0.000126993
Gloeocapsa	0.00015468	0.000193592	0.000656113	0.507983	0.00154758	0.00154758	0.000286839
Moorella	0.000166763	0.000173064	0.000664154	0.180437	0.00034406	0.00101991	5.50605e-05
Halomicronema	0.000240927	0.00020498	0.000582669	0.113583	0.0465093	0.00274317	0.00184613
Heliobacterium	0.000236902	8.08678e-05	0.000682164	0.129469	0.00242302	1.75523e-06	1.58832e-06
Syntrophomonas	6.23104e-05	9.50256e-05	0.000771003	0.615155	6.90561e-07	6.90561e-07	5.89968e-09
Shigella	0.000173818	0.000219257	0.000582518	0.348024	0.153793	0.305496	0.119738
Thermogutta	0.000288778	0.000195727	0.000527456	0.00449371	0.727214	0.0639962	0.0117157
Candidatus.Cloacimonas	3.16579e-05	0.000121765	0.000752895	0.395648	5.12817e-07	1.92119e-06	7.62247e-09
Microcoleus	0.000151899	0.000173307	0.000613181	0.446556	0.00656511	0.0017559	0.000689798
Candidatus.Arthromitus	3.73386e-05	8.55003e-05	0.000759426	0.198021	9.10024e-11	1.0248e-09	4.29977e-14
Methanocaldococcus	5.95759e-05	0.000160052	0.000681886	0.432094	1.69067e-05	9.73425e-05	1.83704e-06
Ezakiella	0.000192603	0.000161459	0.000593857	0.138141	0.138141	0.0073843	0.00758873
Melissococcus	0.000106865	0.000113576	0.000685826	0.505267	3.46022e-07	3.46022e-07	1.90988e-09
Dehalogenimonas	0.000209533	0.000176478	0.000566257	0.306855	0.141744	0.0213535	0.0204547
Gloeomargarita	9.06725e-05	0.000145448	0.000661106	0.783146	0.00128773	0.0016887	0.000286762
Parasaccharibacter	0.000230633	0.000133618	0.000576145	0.082922	0.383726	0.0481212	0.0323944
Desulfocapsa	0.000209177	0.000178134	0.000551696	0.467211	0.0152162	0.00457915	0.00215803
Sediminispirochaeta	6.58186e-05	0.000149482	0.000665191	0.476679	0.000157764	0.000157764	1.16987e-05
Laceyella	0.000120307	0.000162119	0.000617352	0.389823	9.22029e-05	0.000224042	1.04654e-05
Desulfohalobium	0.000178533	0.000157699	0.000576003	0.120297	0.120297	0.0120652	0.00997405
Candidatus.Paracaedibacter	0.000132192	0.000128942	0.000627654	0.118231	0.0013735	9.75885e-05	2.41097e-05
Gottschalkia	4.03473e-05	0.000103832	0.000704879	0.0452382	4.57188e-08	7.46935e-06	1.72447e-09
Haloplanus	0.000235075	0.000158081	0.00052638	0.0754822	0.177287	0.0110337	0.00821721
Aminomonas	0.000131481	0.000131373	0.000604742	0.625677	0.0250526	0.0250526	0.012256
Deferribacter	5.41654e-05	8.31244e-05	0.000687336	0.696714	1.79174e-06	1.79174e-06	2.82571e-08
Trichodesmium	0.000336064	0.000215557	0.000387176	0.0598281	0.979415	0.0598281	0.0524502
Methanothrix	0.00011366	0.000351928	0.000403975	0.697387	0.00942839	0.00700977	0.00242487
Natronococcus	0.000166808	0.000189643	0.000500432	0.833708	0.0299644	0.0299644	0.0171041
Mageeibacillus	8.10871e-05	8.05137e-05	0.000644016	0.625026	0.000992055	0.000331238	5.62627e-05
Halorientalis	0.000175772	0.000132569	0.000533156	0.669442	0.029115	0.0107792	0.00647137
Syntrophobotulus	0.000101101	7.65954e-05	0.00062614	0.12038	0.00252177	4.6954e-05	1.78881e-05
Anabaenopsis	6.34328e-05	9.30264e-05	0.000634601	0.639202	1.62526e-05	1.79881e-05	4.46643e-07
Candidatus.Hoaglandella	0.000213186	0.000232109	0.00041451	0.860011	0.385392	0.385392	0.35786
Sebaldella	9.79101e-05	3.89881e-05	0.000631434	0.0370494	0.00495614	1.19555e-06	1.02851e-06
Methanocella	0.000130078	0.000115852	0.000540124	0.409516	0.0016902	0.000180134	6.00348e-05
Thermacetogenium	0.000207359	0.000119395	0.00048597	0.0221873	0.10654	0.00155432	0.000939789
Desulfofarcimen	0.000105695	0.000105873	0.000560484	0.733787	0.000279234	0.000218535	2.04847e-05
Halothece	5.53994e-05	0.000145203	0.000553595	0.294715	1.8807e-05	0.000185044	2.2977e-06
Coprothermobacter	1.42918e-05	2.68945e-05	0.000677499	0.526141	0.000237382	0.000321717	1.01301e-05
Methanotorris	9.88198e-05	3.77984e-05	0.000609094	0.00195389	0.271517	0.0261403	0.00298402
Chondrocystis	0.000125276	0.000139494	0.000503349	0.904914	0.000273475	0.000187528	1.98147e-05
Peptoniphilus	3.87881e-05	3.90942e-05	0.000632875	0.662387	2.71318e-05	2.10016e-06	8.84575e-08
Methanosphaerula	0.000317872	0.000253723	0.000269797	0.281574	0.0680578	0.281574	0.0666944
Streptobacillus	1.42274e-05	4.41055e-05	0.000637634	0.191006	8.99852e-08	6.89467e-07	2.2393e-10
Scardovia	0.000392438	0.000217272	0.000246056	0.514394	0.488895	0.514394	0.380221
Candidatus.Kuenenia	8.20119e-05	0.000124082	0.00052121	0.957892	8.44238e-05	8.44238e-05	6.41652e-06
Parascardovia	0.000181651	8.70793e-05	0.00048699	0.259958	0.0202865	0.000507522	0.000460631
Pseudothermotoga	6.99148e-05	0.00014206	0.000507895	0.755232	1.61319e-06	1.61319e-06	2.48081e-08
Desulfobacca	0.000224877	0.000229708	0.000335256	0.372148	0.542194	0.542194	0.348817
Desulfomonile	8.59706e-05	9.67171e-05	0.000530951	0.136416	0.000484128	0.00234673	0.000108793
Allofrancisella	5.75625e-05	0.000141735	0.000498509	0.160582	1.91335e-05	0.000508963	3.53796e-06
Syntrophus	9.49287e-05	0.000153899	0.000460282	0.53663	0.00578633	0.00894726	0.0021726
Carboxydothermus	4.62691e-05	8.68843e-05	0.000545027	0.727375	0.000102521	0.000102521	6.45737e-06
Pleurocapsa	8.44731e-05	0.000204933	0.00042033	0.346109	0.00207059	0.0255903	0.0018517
Acaryochloris	0.000111778	0.000121319	0.000470294	0.837044	0.000319723	0.000212027	2.5601e-05
Ndongobacter	4.53772e-05	5.98689e-05	0.000562852	0.502089	0.000304722	2.09867e-05	2.29148e-06
Methylacidiphilum	0.000119177	0.000130493	0.000452849	0.88795	0.00060745	0.000235316	3.14331e-05
Natranaerobius	2.69692e-05	5.18053e-05	0.000573808	0.216678	1.387e-07	8.10466e-07	7.17483e-10
Candidatus.Protochlamydia	4.6108e-05	0.000110488	0.000500491	0.726769	3.81841e-06	1.31951e-05	1.47509e-07
Dolichospermum	8.62312e-05	9.66277e-05	0.0004859	0.357086	0.0128793	0.00169867	0.000914927
Phytobacter	0.000235767	0.000304277	0.000217809	0.560352	0.560352	0.554782	0.397047
Terribacillus	0.000167826	9.75229e-05	0.000428004	0.561392	0.00413464	0.000240348	0.000121313
Wigglesworthia	6.14913e-05	0.000105618	0.000485819	0.422789	0.00266848	0.00892193	0.00114937
Thermanaeromonas	0.00032412	0.000185622	0.000249909	0.0757607	0.00608743	0.0757607	0.00448409
Nodularia	7.0442e-05	0.000106097	0.000476114	0.904391	6.45572e-05	6.45572e-05	4.5309e-06
Coraliomargarita	8.01157e-05	7.21029e-05	0.000497453	0.270883	0.000352069	1.87847e-05	3.47277e-06
Thermincola	0.000117649	0.000162418	0.00038715	0.732292	0.0139746	0.0121473	0.00433796
Thermoproteus	0.000204022	0.000182521	0.000312545	0.545732	0.854464	0.545732	0.539429
Halobacteroides	4.34825e-05	7.80787e-05	0.00050222	0.905516	3.5559e-07	3.5559e-07	2.66529e-09
Coriobacterium	7.96414e-05	7.90534e-05	0.000475204	0.595581	0.00628541	0.00200144	0.000710932
Thermoclostridium	7.76969e-05	0.000127625	0.000434363	0.725139	0.000236197	0.000113132	9.19432e-06
Cylindrospermum	0.000131901	0.000209664	0.000327188	0.599343	0.00465025	0.0107778	0.00193086
Thermobaculum	0.000219786	0.00012635	0.000338647	0.0313509	0.889685	0.0313509	0.0254163
Microchaete	3.81643e-05	0.000121454	0.000449642	0.154467	7.73199e-07	4.21309e-05	7.5725e-08
Anaerolinea	9.27714e-05	8.74493e-05	0.000440572	0.965046	0.000505983	0.00041647	5.02727e-05
Dactylococcopsis	5.86666e-05	5.1236e-05	0.000490368	0.672403	0.000450859	5.94164e-05	9.11396e-06
Candidatus.Nucleicultrix	3.47328e-05	8.84067e-05	0.000470572	0.31633	1.63932e-05	0.000129018	1.17615e-06
Thermodesulfobium	6.86453e-05	6.42909e-05	0.000468011	0.473878	2.38604e-05	6.47584e-05	9.86127e-07
Entomoplasma	4.38791e-05	6.95932e-05	0.000478769	0.271829	4.57262e-07	1.17745e-06	3.93137e-09
Natronobacterium	0.000113505	9.80957e-05	0.000406234	0.652921	0.273365	0.157	0.126819
Thermodesulfobacterium	6.82469e-05	7.48139e-05	0.000453606	0.727321	0.000168484	4.16473e-05	4.02541e-06
Halogeometricum	0.000136455	0.000224194	0.000271626	0.130831	0.564823	0.130831	0.13488
Sulfurihydrogenibium	2.67886e-05	5.43456e-05	0.000481274	0.166269	1.17581e-07	6.10971e-07	5.87473e-10
Ureaplasma	1.54468e-05	4.76237e-05	0.000489862	0.0431413	1.7992e-08	2.2941e-06	1.49795e-10
Desulfurella	7.62742e-05	8.98064e-05	0.000409498	0.535564	0.00908956	0.0136044	0.0031433
Salinispira	5.94537e-05	0.000152363	0.00036535	0.1914	0.000282509	0.00536915	0.000137262
Halostagnicola	8.56223e-05	5.18519e-05	0.000428624	0.102579	0.00911245	5.656e-05	3.86166e-05
Salimicrobium	0.000201398	7.81546e-05	0.000328055	0.224672	0.0592166	0.000911234	0.00120507
Tepidanaerobacter	5.39024e-05	0.000154645	0.000354349	0.618893	0.00297157	0.00448502	0.000805682
Candidatus.Riesia	0.000139129	0.000179687	0.000276383	0.474227	0.993104	0.474227	0.448331
Orientia	7.64571e-05	9.44876e-05	0.000382068	0.247585	5.01884e-05	0.000557738	8.95932e-06
Calditerrivibrio	7.95473e-05	0.000121439	0.000357155	0.533742	0.000362666	0.000879268	5.39592e-05
Methanofollis	0.000103363	0.00016397	0.000300777	0.724053	0.724053	0.724053	0.642533
Acetohalobium	3.2956e-05	6.84844e-05	0.000422381	0.252473	0.00135523	0.00909372	0.000556099
Simkania	2.67781e-05	6.63817e-05	0.000424913	0.187795	1.5409e-05	8.5245e-08	2.48171e-09
Candidatus.Desulfofervidus	0.000108871	0.000117724	0.000328511	0.228462	0.0208541	0.00105236	0.000684066
Acidianus	2.84839e-05	4.96859e-05	0.000435992	0.924563	1.47602e-06	6.71398e-07	5.83384e-09
Candidatus.Fonsibacter	0.000152242	9.55371e-05	0.000299255	0.124801	0.745561	0.10271	0.0774239
Natrialba	0.000116824	7.90569e-05	0.000335595	0.305622	0.0778303	0.0100002	0.00863328
Desulfurobacterium	2.11366e-05	8.30658e-05	0.000393793	0.347848	0.000172377	0.0010119	3.05677e-05
Atopobium	0.000253689	4.63135e-05	0.000272853	5.0212e-05	0.492682	0.000102817	1.736e-05
Halothermothrix	7.59678e-05	0.00011029	0.000330816	0.597242	0.00136552	0.000342423	6.75227e-05
Candidatus.Portiera	0.000127563	0.000179339	0.000235639	0.919957	0.919957	0.919957	0.982313
Raphidiopsis	4.69152e-05	4.28251e-05	0.000398074	0.587774	1.98214e-05	1.0507e-06	4.8886e-08
Halodesulfurarchaeum	6.17346e-05	6.33828e-05	0.000371514	0.923631	0.0508865	0.0508865	0.0270023
Candidatus.Izimaplasma	3.50172e-05	4.2853e-05	0.000403084	0.323475	3.54157e-08	3.54157e-08	2.60702e-11
Nautilia	2.80708e-05	6.41292e-05	0.00037415	0.563774	3.10159e-07	1.12567e-06	2.12273e-09
Candidatus.Atelocyanobacterium	4.44987e-05	0.000117873	0.000319018	0.495708	3.51252e-05	5.99185e-05	1.27455e-06
Nitratifractor	5.6047e-05	8.99308e-05	0.000330932	0.448144	0.000205755	0.000382767	2.12287e-05
Halanaeroarchaeum	0.000199987	0.00016602	0.000172316	0.104802	0.104802	0.692351	0.0837756
Melioribacter	8.28134e-05	6.93724e-05	0.000327719	0.919816	0.000140567	0.000138431	8.50966e-06
Candidatus.Tachikawaea	6.18336e-05	0.000107182	0.000305687	0.984315	0.129994	0.129994	0.0973113
Jonquetella	6.4532e-05	0.000100662	0.000302287	0.78429	0.0499757	0.0484229	0.0237725
Candidatus.Doolittlea	0.000128783	0.00012139	0.000243486	0.427576	0.575416	0.332885	0.253153
Ammonifex	3.24201e-05	4.67312e-05	0.00036686	0.892135	4.39433e-05	4.39433e-05	2.17418e-06
Candidatus.Phytoplasma	1.70912e-05	6.99644e-05	0.00035681	0.192377	1.13368e-08	2.71639e-07	5.95423e-11
Marinitoga	7.22707e-05	4.06538e-05	0.000343784	0.960201	4.62851e-05	1.99617e-06	1.67498e-07
Brevefilum	5.77794e-05	0.000116614	0.000284255	0.268815	0.0047033	0.0260702	0.0027991
Propionimicrobium	5.56435e-05	5.43481e-05	0.000336897	0.825198	3.59923e-05	1.8924e-05	5.76145e-07
Candidatus.Purcelliella	0.0001333	0.000181713	0.000179862	0.832194	0.264709	0.264709	0.20949
Negativicoccus	6.21207e-05	5.477e-05	0.000330146	0.131531	0.00150465	1.60383e-05	4.8747e-06
Mahella	4.19502e-05	0.00010308	0.000299977	0.52861	5.92328e-05	0.00045372	1.2095e-05
Archaeoglobus	5.08355e-05	3.14724e-05	0.000353045	0.0914803	0.00349249	1.56826e-05	7.95255e-06
Defluviitoga	2.70263e-05	4.16352e-05	0.000357948	0.890074	4.94196e-06	2.5459e-06	3.26009e-08
Nitratiruptor	2.5312e-05	8.59483e-05	0.000307733	0.247015	5.59826e-07	6.68137e-06	1.27958e-08
Parachlamydia	2.98448e-05	5.35645e-05	0.00033054	0.886454	1.19302e-05	5.16975e-06	9.87881e-08
Arsenophonus	0.000107863	9.84956e-05	0.000242203	0.827519	0.0498381	0.0498381	0.0328086
Wolinella	2.41837e-05	6.73675e-05	0.000316727	0.106421	6.09476e-07	1.53898e-05	1.87167e-08
Flexistipes	3.87542e-05	4.73772e-05	0.000322057	0.732283	2.88638e-05	4.91527e-06	1.88963e-07
Sneathia	3.72294e-05	4.87373e-05	0.000321857	0.349942	8.75138e-05	0.000305595	4.7197e-06
Candidatus.Ishikawaella	6.3057e-05	0.000105664	0.000257801	0.574139	0.0335114	0.0740699	0.0247412
Methanothermobacter	3.8443e-05	2.48918e-05	0.000336892	0.157933	0.00523893	5.10497e-05	2.6114e-05
Hydrogenobaculum	3.68979e-05	7.28341e-05	0.000297178	0.339381	1.03176e-05	4.36521e-05	4.11486e-07
Thermodesulfovibrio	9.03043e-06	5.27767e-05	0.000327196	0.134107	9.21823e-09	2.60472e-07	8.48402e-12
Thermovibrio	1.93195e-05	1.0687e-05	0.000353715	0.270894	0.000330576	2.90346e-06	2.16976e-07
Thermodesulfatator	7.2624e-05	7.13988e-05	0.000260929	0.446807	0.000124156	0.000276615	1.11779e-05
Candidatus.Moranella	0.000154629	0.000136401	0.000152239	0.92188	0.92188	0.92188	0.836382
Mesotoga	4.87224e-05	0.000133171	0.000217094	0.612371	0.000697594	0.000153254	1.92167e-05
Syntrophothermus	2.13862e-05	2.87637e-05	0.000318696	0.510175	3.75383e-05	3.66485e-06	1.03737e-07
Kosmotoga	5.48411e-05	6.64049e-05	0.000259644	0.439115	0.00124998	9.21149e-05	2.41713e-05
Candidatus.Mikella	1.70596e-05	3.33483e-05	0.00030671	0.197356	4.39423e-06	2.63044e-05	1.09467e-07
Methanoregula	8.17716e-05	5.88464e-05	0.000239188	0.906665	0.0230367	0.0163529	0.00748181
Halohasta	0.000130509	3.44084e-05	0.000224785	0.000251972	0.324628	9.05538e-05	2.82822e-05
Anaplasma	2.80121e-05	4.27566e-05	0.000262937	0.795151	0.000958141	0.000526792	6.9261e-05
Haloquadratum	3.75363e-05	8.93901e-05	0.000215299	0.337826	0.00341555	0.000450634	0.000122051
Thermocrinis	7.32555e-05	7.07983e-05	0.000200582	0.733084	0.0233194	0.0233194	0.00910676
Candidatus.Walczuchella	3.8208e-05	0.000102783	0.000196059	0.787987	0.00851363	0.00851363	0.00216949
Caldanaerobacter	5.38236e-05	7.57605e-05	0.000208208	0.0657063	3.19643e-05	0.00231974	7.74622e-06
Elusimicrobium	0.000145736	4.524e-05	0.00017221	0.177467	0.000513747	0.00728099	0.000197733
Candidatus.Evansia	4.08612e-05	5.69338e-05	0.000227242	0.945312	0.0038041	0.0038041	0.00129858
Denitrovibrio	2.57072e-05	7.43633e-05	0.000213638	0.199986	2.31472e-05	0.000417171	3.16873e-06
Waddlia	3.42104e-05	2.38363e-05	0.000249422	0.555393	3.03313e-06	2.76834e-06	1.20483e-08
Thermosediminibacter	5.04303e-05	0.000107526	0.000167963	0.493488	0.00379	0.0111014	0.00135077
Caldisericum	1.995e-05	1.74946e-05	0.00025218	0.955182	8.95186e-05	3.26545e-05	9.28743e-07
Candidatus.Babela	3.14553e-05	5.20984e-05	0.000216229	0.503655	0.0621124	0.124809	0.044854
Neorickettsia	2.78834e-05	5.96114e-05	0.000209395	0.354104	0.000664208	0.0039717	0.000201764
Sulfurisphaera	1.76943e-05	3.0993e-05	0.000235905	0.116859	2.56313e-06	9.24489e-05	8.4836e-08
Endomicrobium	1.59782e-05	4.11464e-05	0.000221283	0.752954	5.98249e-05	5.98249e-05	1.76883e-06
Methanohalophilus	6.42589e-05	4.23337e-05	0.000188234	0.259943	0.00382619	4.77161e-05	2.30467e-05
Cryptobacterium	5.18375e-05	4.40314e-05	0.00019012	0.991952	0.000361239	0.000351127	2.07742e-05
Methanococcoides	5.44666e-05	5.62839e-05	0.000175937	0.234764	0.00145403	0.00542775	0.000378101
Tropheryma	0.000143784	5.76136e-05	0.00011697	0.0243332	0.581515	0.00268626	0.00362557
Hippea	2.22356e-05	4.39583e-05	0.00020606	0.511798	0.000268022	0.000584302	2.52535e-05
Candidatus.Phycorickettsia	4.49205e-05	6.57158e-05	0.000170897	0.333766	0.124364	0.333766	0.125126
Methanosalsum	3.77265e-05	1.73034e-05	0.000209735	0.635841	2.97794e-05	7.50133e-07	1.94012e-08
Thermovirga	5.52998e-05	7.5011e-05	0.000138637	0.246501	0.246501	0.0673254	0.0617742
Methanospirillum	4.41702e-05	3.30365e-05	0.000172679	0.259419	0.0679783	0.00229114	0.00218877
Thermofilum	3.14596e-05	2.1945e-05	0.000178061	0.0378138	0.00377093	2.19309e-06	9.1493e-07
Petrotoga	4.30336e-05	2.41219e-05	0.000162846	0.559049	0.0125428	0.00146185	0.000696885
Phoenicibacter	2.30208e-05	3.64991e-05	0.000152855	0.86913	0.00241429	0.00150567	0.000212539
Methanothermococcus	1.25233e-05	5.63813e-05	0.000138445	0.41381	0.000279692	0.00166182	3.76129e-05
Geoglobus	1.54467e-05	5.53325e-05	0.000136581	0.519583	0.000127909	0.000332085	7.18742e-06
Nitrososphaera	1.79501e-05	4.73357e-05	0.000140173	0.508853	0.0128383	0.0378552	0.00706798
Vulcanisaeta	1.88087e-05	4.59353e-05	0.00013677	0.522965	0.0884255	0.167655	0.0638419
Methanohalobium	1.22084e-05	3.65797e-05	0.000146379	0.423605	0.000677394	0.00252611	9.37837e-05
Methanocorpusculum	1.90944e-05	4.22484e-05	0.000134445	0.318137	0.000765525	0.00432074	0.000190254
Aminobacterium	1.09083e-05	3.15162e-05	0.00014627	0.935126	1.2253e-05	1.2253e-05	8.15935e-08
Ignicoccus	1.23215e-05	2.80793e-05	0.000143601	0.167142	4.05426e-05	0.00136922	5.70682e-06
Methanoplanus	5.24823e-05	1.85185e-05	0.000122911	0.0982645	0.0504963	0.000373228	0.000358921
Candidatus.Midichloria	1.79376e-05	3.31424e-05	0.000129017	0.764922	0.0061349	0.00338147	0.000713329
Methanolobus	3.75614e-05	3.76091e-05	0.000108571	0.9133	0.0732719	0.0732719	0.0526477
Candidatus.Profftella	1.76103e-05	1.40055e-05	0.000137253	0.984766	0.000828601	0.000321722	2.57468e-05
Pajaroellobacter	2.72118e-05	2.99784e-05	0.000115366	0.355421	0.0167569	0.00116464	0.000630635
Thermosulfidibacter	3.08941e-05	2.64853e-05	0.000111014	0.586841	0.0184612	0.00447797	0.00208201
Acetomicrobium	6.7937e-05	5.69242e-05	5.59416e-05	0.0830304	0.756605	0.0830304	0.0892514
Methanolacinia	2.027e-05	1.45649e-05	0.000120341	0.905976	0.000991781	0.000316425	2.50696e-05
Staphylothermus	3.45387e-05	2.43071e-05	0.000100443	0.36826	0.228306	0.0372897	0.0361301
Hydrogenobacter	2.68776e-05	3.85288e-05	8.77472e-05	0.51622	0.00271174	0.00500455	0.000466506
Caldimicrobium	1.19529e-05	3.75345e-05	9.6469e-05	0.944798	0.000398836	0.000369231	1.45017e-05
Metallosphaera	1.55082e-05	4.68768e-05	7.96672e-05	0.183075	0.00155179	0.0362569	0.00122976
Candidatus.Nitrosopelagicus	7.50326e-06	2.69586e-05	0.000100737	0.169722	0.000282634	0.0048463	6.42188e-05
Ferroglobus	1.88291e-05	2.24889e-05	9.35512e-05	0.0783334	0.00299369	0.10988	0.00344452
Methanothermus	5.3715e-06	2.70394e-05	9.81153e-05	0.399947	0.000128972	0.000354458	3.77448e-06
Thermoplasma	9.28521e-06	5.677e-05	6.99595e-05	0.0528422	0.00056713	0.0565423	0.000638764
Cuniculiplasma	2.88356e-06	6.09643e-06	0.000111967	0.509025	0.00722906	0.00955217	0.000992939
Methanolinea	2.26634e-05	3.37266e-05	6.7507e-05	0.915883	0.0170308	0.0170308	0.00769832
Candidatus.Xiphinematobacter	6.58866e-06	7.17801e-06	9.81345e-05	0.60571	0.000527155	0.000527155	2.13425e-05
Candidatus.Nitrosocaldus	1.96488e-05	1.94287e-05	7.83035e-05	0.981882	0.0712305	0.0685424	0.0271612
Hyperthermus	1.70179e-05	2.00113e-05	7.54151e-05	0.790223	0.440941	0.440941	0.347173
Caldisphaera	1.53955e-05	2.81169e-05	6.92337e-05	0.948762	0.0235362	0.0235362	0.00702686
Ferroplasma	1.38042e-05	4.07812e-05	5.91683e-05	0.59346	0.135111	0.198877	0.0894122
Methanomethylovorans	2.55354e-05	2.2435e-05	6.66005e-05	0.237262	0.0652512	0.00266711	0.00229947
Candidatus.Fokinia	1.38249e-05	7.07707e-05	3.42846e-05	0.747935	0.0882416	0.0882416	0.0477479
Aciduliprofundum	1.19789e-05	7.95413e-06	8.69793e-05	0.622247	0.0126484	0.00233693	0.000664389
Aquifex	1.13536e-05	1.41763e-05	8.20827e-05	0.351804	0.0321924	0.00288332	0.00135855
Candidatus.Nasuia	1.90845e-05	1.90911e-05	6.75259e-05	0.960492	0.960492	0.960492	0.942955
Candidatus.Carsonella	4.59715e-05	4.66642e-05	2.5559e-05	0.790672	0.0437384	0.0437384	0.0280162
Palaeococcus	2.84517e-06	1.65482e-05	7.77292e-05	0.200407	0.000269796	0.0022427	2.51074e-05
Candidatus.Tremblaya	4.94789e-05	1.58179e-05	4.28893e-05	0.73791	0.621046	0.621046	0.490068
Acidilobus	9.03367e-06	2.30007e-05	6.06464e-05	0.0688097	0.00109228	0.0507366	0.000822659
Desulfurococcus	6.91644e-06	9.21961e-06	7.0305e-05	0.521905	0.000381341	0.000381341	1.34809e-05
Methanopyrus	1.16846e-05	2.52538e-06	5.87382e-05	0.114882	0.125907	0.00209738	0.00257061
Thermosphaera	9.14041e-06	1.47144e-06	6.07015e-05	0.206156	0.107891	0.00817004	0.00469135
Pyrodictium	5.07449e-06	1.13746e-05	4.60417e-05	0.16854	0.00118995	0.0105172	0.000272513
Caldivirga	1.03317e-05	1.14759e-05	3.69893e-05	0.826685	0.325253	0.325253	0.216348
Candidatus.Methanoplasma	5.70781e-06	6.52851e-06	4.23824e-05	0.614594	0.00156264	0.00156264	7.88647e-05
Pyrobaculum	5.9449e-06	7.39074e-06	3.81472e-05	0.612797	0.0079807	0.0079807	0.00121288
Methanomassiliicoccus	1.49137e-05	7.37767e-06	3.05233e-05	0.774627	0.0249852	0.0249852	0.00836843
Pyrolobus	4.49487e-06	1.66448e-05	2.66341e-05	0.394522	0.00478621	0.0164298	0.00121955
Thermogladius	3.63058e-06	6.48879e-06	2.84083e-05	0.979812	0.112876	0.112876	0.0714432
Picrophilus	1.20695e-05	1.39644e-05	1.43212e-05	0.728721	0.825152	0.728721	0.61109
Candidatus.Korarchaeum	9.83039e-06	1.29438e-05	9.82707e-06	0.680347	0.898594	0.680347	0.66569
Aulosira	0	0	0	NA	NA	NA	NA
Tolypothrix	0	0	0	NA	NA	NA	NA
Acutalibacter	0	0	0	NA	NA	NA	NA
Erysipelatoclostridium	0	0	0	NA	NA	NA	NA

## Sheet: surface_time
NA	mean_value	mean_value	mean_value	mean_value	mean_value	mean_value	mean_value	mean_value	mean_value	mean_value	mean_value	mean_value	mean_value	mean_value	mean_value	mean_value	mean_value	mean_value	mean_value	mean_value	drain	equipment	floor	knife	meat	table	tray	drain	drain	drain	equipment	equipment	equipment	floor	floor	floor	knife	meat	meat	meat	table	table	table	tray	tray	tray
NA	drain_T1	drain_T2	drain_T3	equipment_T1	equipment_T2	equipment_T3	floor_T1	floor_T2	floor_T3	knife_T2	knife_T3	meat_T1	meat_T2	meat_T3	table_T1	table_T2	table_T3	tray_T1	tray_T2	tray_T3	Kruskal p-value	Kruskal p-value	Kruskal p-value	Kruskal p-value	Kruskal p-value	Kruskal p-value	Kruskal p-value	T1-T2 p.wilcox	T1-T3 p.wilcox	T2-T3 p.wilcox	T1-T2 p.wilcox	T1-T3 p.wilcox	T2-T3 p.wilcox	T1-T2 p.wilcox	T1-T3 p.wilcox	T2-T3 p.wilcox	T2-T3 p.wilcox	T1-T2 p.wilcox	T1-T3 p.wilcox	T2-T3 p.wilcox	T1-T2 p.wilcox	T1-T3 p.wilcox	T2-T3 p.wilcox	T1-T2 p.wilcox	T1-T3 p.wilcox	T2-T3 p.wilcox
Pseudomonas	72.8805	57.6363	27.49	84.2146	86.0074	34.7934	84.8983	85.5821	16.5864	90.6781	5.38756	78.1685	77.665	27.2327	92.9389	85.4827	53.7454	71.8512	62.5572	6.38831	9.76574e-08	0.00108264	7.76296e-11	0.0495346	0.00935654	0.0447265	0.101701	0.0390823	5.35755e-07	0.000144314	0.464196	0.00523337	0.00446612	0.473225	1.1073e-10	1.1073e-10	0.186275	0.745098	0.148583	0.01288	0.114769	0.114769	0.345828	1	0.590062	0.186275
Acinetobacter	8.55042	11.2307	11.5495	1.37145	5.16569	10.1768	0.178236	3.35107	12.6958	1.5967	23.4322	3.47178	1.95311	3.82445	0.0773856	5.85225	6.23848	0.285818	5.54202	11.7921	0.217483	0.0095616	2.89153e-09	0.12663	0.228062	0.0232351	0.276453	0.304976	0.304976	0.724986	0.240222	0.020263	0.240222	0.0678733	7.41891e-09	2.15106e-05	0.38	0.418042	0.964737	0.347521	0.0783344	0.0783344	0.97308	0.66216	0.66216	0.820988
Psychrobacter	0.0827517	0.462045	7.0047	0.0264226	0.114938	6.07772	0.0586192	0.239343	27.4329	0.0212907	1.33928	0.0563076	0.548023	6.32645	0.00889904	0.0244352	4.82698	0.0227578	5.24329	63.6833	1.10139e-10	0.000374486	4.07781e-11	0.0495346	0.00698829	0.0139644	0.0764263	0.000589881	5.48836e-10	4.14426e-07	1	0.0011842	0.00101002	0.121931	5.5365e-11	3.04909e-11	0.172275	0.959596	0.0742913	0.0118682	0.912239	0.0416461	0.0238409	0.659722	0.659722	0.172275
Stenotrophomonas	2.2687	1.72842	3.48328	4.16888	2.30966	1.27826	6.0919	2.2494	0.826335	1.83268	1.52148	12.5662	2.71346	0.745215	1.23784	1.9185	1.10978	18.635	3.10579	0.322286	0.475365	0.174364	0.000756174	0.512691	0.0217582	0.26446	0.0764263	0.89817	0.644759	0.544755	0.887188	0.644759	0.269972	0.458165	0.148333	0.0689614	0.83125	0.678571	0.395128	0.255872	0.595341	0.974702	0.42854	0.678571	0.678571	0.395128
Brevundimonas	0.842447	2.13005	8.30486	0.0783372	0.353145	3.688	0.0243377	0.233579	2.38664	0.0278553	4.72176	0.0398591	2.03314	0.307881	0.0137981	0.251926	0.960374	0.0141381	2.10054	0.504371	2.04766e-06	0.00155663	2.34457e-09	0.0495346	0.0641285	0.0310784	0.135335	0.242365	1.32274e-05	0.00109886	1	0.00389984	0.0117357	0.0659316	3.3219e-09	8.91047e-06	0.197917	0.781893	0.15883	0.157807	0.473567	0.0195836	0.371133	0.633333	0.633333	0.319328
Acidovorax	0.317326	1.8843	4.95017	0.0571181	0.0868625	2.08869	0.0319827	0.164736	0.727625	0.0370283	5.98334	0.0240389	0.157969	0.183376	0.0269145	0.0579747	0.198464	0.0247189	0.419203	0.28489	1.68249e-05	0.000768705	3.52794e-08	0.0495346	0.040844	0.175085	0.276453	0.0607882	2.09997e-05	0.0410401	0.560833	0.00752344	0.00202004	0.468262	4.13023e-08	5.72216e-05	0.191919	0.948814	0.0885781	0.09801	0.723343	0.169866	0.47427	0.688406	0.688406	0.841772
Aeromonas	1.46681	7.20619	1.11098	0.0333651	0.36385	0.782335	0.029853	0.114916	0.456979	0.0338673	0.184647	0.0311253	0.0736569	0.149736	0.026265	0.438569	0.0954197	0.0882034	1.04078	0.0816416	0.000240202	0.0166177	1.07169e-06	0.0495346	0.205876	0.0537086	0.525788	0.00148083	0.0047461	0.435898	0.094935	0.0478753	0.435898	0.00865801	5.3837e-07	0.0667727	0.240506	0.416845	0.414545	0.551234	0.0632701	0.287383	0.787757	1	1	0.608
Microbacterium	1.34295	0.448368	0.807855	1.31439	0.738053	0.988991	1.96454	1.29615	1.78015	0.447751	1.24477	0.331094	0.310324	0.546312	0.994712	0.723497	0.840513	2.57259	0.648231	0.57509	0.0193255	0.32501	0.0415093	0.275234	0.901718	0.66075	0.318907	0.0975505	0.753968	0.0975505	0.457831	0.957101	0.518793	0.0909074	0.198463	0.957101	0.642736	0.957101	0.897285	0.963837	0.667447	0.861678	0.790535	0.714286	0.714286	1
Moraxella	0.01243	0.0713434	2.12931	0.0420934	0.130598	3.21884	0.0139342	0.0588709	2.61168	0.606507	10.9243	0.0221868	0.042418	0.703158	0.00962088	0.0108037	0.330559	0.00519917	0.4016	1.15759	1.82297e-09	0.000519479	3.79164e-10	0.275234	0.00698829	0.0659868	0.0764263	0.089041	2.13436e-10	1.00032e-05	1	0.00144735	0.00248906	0.502646	2.13436e-10	2.72861e-08	0.649573	0.855856	0.172727	0.00949051	0.934904	0.135207	0.164502	0.748031	0.748031	0.223529
Rhodococcus	0.377341	0.162073	0.532757	1.13388	1.06909	1.82496	1.28742	1.33334	2.40864	0.95042	0.452566	0.145374	0.170109	0.231816	1.15704	1.039	0.925396	1.44076	0.570892	0.357208	0.0247067	0.878833	0.716377	0.275234	0.744085	0.66726	0.276453	0.213527	0.603175	0.0412476	1	0.899408	0.750972	1	0.660533	0.720649	0.603175	0.959596	0.842572	0.71757	0.982443	0.540661	0.909091	0.688406	0.688406	0.820988
Janthinobacterium	0.0734402	2.97122	2.37391	0.0292581	0.0691247	2.37696	0.0296862	0.277976	0.713104	0.0487973	0.237271	0.0139498	0.0683888	0.294287	0.0184802	0.586522	1.08379	0.0157343	1.11944	0.416395	3.47707e-08	0.00629535	3.18549e-08	0.0495346	0.0240626	0.158838	0.318907	1.3995e-05	1.70597e-08	0.252251	0.851388	0.0223751	0.0301659	0.377907	2.4881e-07	1.3016e-05	0.218391	0.683453	0.103121	0.100213	0.621592	0.195346	0.482045	0.683453	0.683453	1
Shewanella	0.243026	3.24289	1.08469	0.00752892	0.0488306	0.77872	0.0168309	0.134308	0.905192	0.00779186	0.14711	0.0106168	0.0201581	0.194552	0.00721673	0.202194	0.110114	0.00465189	4.26714	0.203962	0.000983948	0.00342395	6.10657e-09	0.0495346	0.00658858	0.0755959	0.276453	0.000537403	0.16804	0.0936884	0.092955	0.0107285	0.102039	0.00237607	6.6438e-09	0.000555377	0.186275	0.747899	0.0933661	0.0150266	0.16804	0.116119	0.686267	0.612903	0.612903	0.764368
Paracoccus	0.345363	0.165734	1.35167	0.0660817	0.0130532	0.847975	0.0269489	0.0310056	1.23127	0.00870325	2.48788	0.00930103	0.0295281	0.116831	0.0121143	0.0125256	0.114354	0.0153239	0.118526	0.253511	8.47192e-05	0.00126006	1.64576e-09	0.0495346	0.0122463	0.22979	0.276453	0.702326	0.00543423	0.000565611	0.026738	0.0473056	0.0154315	0.637584	6.71024e-08	6.71024e-08	0.179245	1	0.0885781	0.0312912	0.466499	0.466499	0.290881	0.637584	0.637584	0.777778
Xanthomonas	0.243752	0.193031	1.11441	0.361023	0.264451	0.526259	0.465289	0.314878	0.367895	0.270754	1.14027	0.558681	0.381852	0.530947	0.193248	0.208864	0.268776	0.780559	0.475104	0.145071	0.0127389	0.0693033	0.0866593	0.12663	0.391885	0.710005	0.0764263	1	0.113342	0.109285	0.540026	0.420819	0.175036	0.188492	0.348196	0.632259	0.422222	1	1	0.36857	0.850112	0.656682	0.869281	0.730769	0.730769	0.301027
Chryseobacterium	0.0243598	0.19401	0.668404	0.00744098	0.170898	0.505612	0.00514321	0.043906	1.24934	0.013743	0.477432	0.0571835	0.303535	0.326279	0.00323505	0.0439629	0.31477	0.00314687	0.376143	1.15021	1.28036e-08	0.00133012	3.51476e-11	0.0495346	0.0745346	0.226023	0.207748	0.000437189	6.82386e-09	0.00513142	1	0.00156314	0.0116903	0.0306706	7.382e-11	1.84892e-10	0.20982	0.822511	0.357367	0.104458	0.397315	0.318141	0.590296	0.659722	0.659722	0.569058
Massilia	0.33706	0.674778	0.796884	0.228795	0.0425488	0.513273	0.0317331	0.0821014	0.687893	0.0190909	0.317248	0.0343788	0.0861709	0.0588676	0.0184993	0.0823833	0.278519	0.0288691	0.529749	0.162792	0.00343063	0.00994063	3.28607e-09	0.0495346	0.472071	0.326195	0.135335	0.0436446	0.00595808	0.911987	0.384771	0.232247	0.00849208	0.817046	4.98285e-09	9.19787e-07	0.223529	0.659722	1	0.462064	0.689131	0.333891	0.658009	0.659722	0.659722	0.348624
Flavobacterium	0.0343918	0.206189	1.15829	0.00771966	0.016452	0.269072	0.00583278	0.0264703	1.03648	0.00201352	0.223821	0.00592155	0.0529739	0.117486	0.00404631	0.00926683	0.143352	0.000638494	0.238001	0.693451	2.3822e-08	0.00196663	4.27588e-11	0.0495346	0.0442054	0.107662	0.207748	0.00127141	4.97611e-09	0.00704222	0.488089	0.00902173	0.00704222	0.0820474	9.08239e-11	9.08239e-11	0.180952	0.927961	0.0852974	0.12128	1	0.162245	0.180449	0.615168	0.615168	0.524138
Streptomyces	0.227224	0.262297	0.497297	0.225522	0.121102	0.465613	0.237401	0.224828	0.575275	0.0791426	0.478333	0.225261	0.217256	0.725996	0.116384	0.139982	0.275139	0.242172	0.335434	0.235634	3.6548e-05	0.000893698	0.000872935	0.0495346	0.0261592	0.107592	0.367879	0.356989	0.00206988	0.00226442	0.098266	0.0977331	0.0037293	0.78382	0.0178755	0.00689614	0.228916	0.999343	0.310521	0.0534709	0.935198	0.147315	0.288351	0.742188	1	0.622951
Comamonas	1.15465	0.818436	0.489752	0.190615	0.0628502	0.296635	0.0206263	0.0656456	0.197591	0.269728	0.368912	0.0681124	0.0732718	0.0687538	0.0122758	0.0721064	0.0762328	0.0266343	0.574355	0.216695	0.422756	0.138713	3.4992e-07	0.512691	0.443956	0.175085	0.455794	0.678571	0.914972	0.364147	1	0.225998	0.239488	0.145109	4.23506e-07	0.00229139	0.865239	0.987013	0.987013	0.434707	0.161805	0.678571	0.793344	0.719697	1	0.865239
Methylobacterium	0.0676396	0.0340986	0.099174	0.554756	0.0153246	0.106183	0.0769941	0.0275768	1.39539	0.00966132	0.137703	0.0527533	0.0396042	1.31235	0.114426	0.0150953	0.0481389	0.0842357	0.0672305	0.0199518	0.00202043	0.000160631	0.000425776	0.0495346	0.23142	0.233729	0.101701	0.231029	0.270244	0.00833036	0.0291484	0.32767	0.00107735	0.0171402	0.298843	0.00892196	0.265873	0.725191	0.880139	0.281696	0.478399	0.684274	0.386445	1	0.725191	0.265873
Arthrobacter	0.0712583	0.072741	0.552515	0.0505558	0.0293074	0.555619	0.0593036	0.0612084	1.17319	0.0136532	0.0843135	0.0148032	0.0520341	0.0979487	0.0312577	0.0255144	0.0802045	0.0654457	0.216792	1.16746	6.15152e-05	0.000679288	1.45468e-10	0.0495346	0.020657	0.210246	0.135335	0.899342	0.0016396	0.0016396	0.0658051	0.0559245	0.00323206	0.648086	2.2146e-10	1.30397e-09	0.181844	0.92289	0.0842572	0.0519126	0.581633	0.216844	0.359444	0.635673	0.635673	0.311475
Bacteroides	0.00590599	0.00673177	0.0596435	0.0109245	0.00948381	0.489517	0.0156371	0.0111805	0.150981	0.00345542	0.126352	0.0249015	2.46266	0.406068	0.00503726	0.00675248	5.07041	0.00173306	0.0218436	0.0272307	1.98251e-06	7.55105e-05	5.64648e-08	0.0495346	0.262425	0.0318183	0.318907	0.11987	5.05659e-05	0.000622832	0.86676	0.000216502	0.000133924	0.836431	2.49754e-05	8.40303e-07	0.186275	0.584946	0.265734	0.57326	0.535714	0.162789	0.0454044	0.584946	0.584946	1
Anoxybacillus	0.0017217	0.000973773	0.00345277	0.0024522	0.00333134	1.72588	0.00102118	0.000787559	0.877083	0.33607	3.2157	0.00043339	0.00627938	1.13692	0.00651682	0.00050391	0.0383025	0.000547281	0.00144484	0.0753609	0.00175107	0.00475186	1.63616e-10	0.827259	0.00215807	0.0313745	0.135335	0.966147	0.0262443	0.00862358	0.416667	0.0262443	0.0323256	0.523929	2.72548e-06	3.89245e-11	1	0.811966	0.119122	0.00395781	0.404643	0.416667	0.0510885	0.659722	0.659722	0.365385
Lysobacter	0.0461109	0.0345876	1.16074	0.0438557	0.0250283	0.641588	0.0497802	0.0323956	0.186993	0.0340519	1.93423	0.0893685	0.0517319	0.0496901	0.0134885	0.0200971	0.0360546	0.132944	0.0831815	0.0434781	3.26619e-05	0.129777	4.802e-05	0.0495346	0.790546	0.216805	0.207748	0.974087	0.00473332	0.00136665	0.426966	0.534074	0.276029	0.368594	0.0474525	0.00081739	0.279412	0.924574	1	0.866384	0.695971	0.416333	0.487894	0.76	0.76	0.666667
Staphylococcus	0.0576975	0.123386	0.0769383	0.142896	0.241295	0.513614	0.303057	0.22464	0.356319	0.345329	0.62685	0.0511286	0.19529	0.990787	0.119943	0.286137	0.187344	0.0319703	0.123988	0.113143	0.230761	0.322783	0.0702802	0.512691	0.00607319	0.992836	0.318907	0.494574	0.93662	0.691293	0.87963	0.759623	0.692177	0.390315	1	0.238114	0.93662	0.87963	0.255892	0.0371246	1	0.977665	0.98389	0.87963	0.87963	1
Sphingomonas	0.166001	0.129053	0.464619	0.133229	0.0309917	0.461959	0.0413291	0.0549713	0.663337	0.0126977	0.586178	0.0214485	0.0627268	0.137653	0.0275069	0.0172358	0.211051	0.0282306	0.254357	0.0620241	0.00017686	0.00157792	3.34568e-06	0.0495346	0.033498	0.101578	0.135335	0.971681	0.00833249	0.00307618	0.185927	0.0800737	0.00746452	0.460769	0.000320517	0.000400276	0.228916	0.646259	0.113264	0.107502	0.205628	0.40071	0.261319	0.646259	0.646259	0.339286
Variovorax	0.0870424	0.217843	0.806556	0.0572946	0.0236933	0.422987	0.0274161	0.0391324	0.275605	0.0223163	0.46509	0.0239153	0.043487	0.0795071	0.0234345	0.0202435	0.0599545	0.0310126	0.152324	0.0810451	6.05477e-05	0.000217128	6.5457e-08	0.0495346	0.0419331	0.425881	0.193427	0.101207	0.000289364	0.0218071	0.02812	0.0308442	0.00113721	0.98677	1.50001e-06	8.96641e-06	0.195876	0.959596	0.153535	0.0869498	0.407696	0.98677	0.572042	0.655172	1	0.358491
Delftia	0.675687	0.397921	0.290642	0.0282153	0.032412	0.202114	0.0222053	0.107163	0.101404	0.307775	0.2088	0.0683582	0.061167	0.0452646	0.0136434	0.120346	0.0906086	0.0124506	0.182933	0.0797298	0.495841	0.722435	1.41745e-05	0.512691	0.924089	0.108368	0.318907	0.717425	0.703914	0.864017	0.916821	0.85118	0.85118	0.446379	3.5658e-05	0.0183777	0.916821	1	1	0.966443	0.279066	0.279066	1	0.840708	1	0.737864
Luteimonas	0.0457361	0.0232252	0.884873	0.014323	0.00748055	0.331673	0.0161839	0.0105635	0.19347	0.00625608	0.707191	0.0282684	0.0586184	0.0680217	0.00393329	0.004955	0.0278151	0.0390394	0.0675242	0.117431	5.07442e-06	0.106044	3.32499e-08	0.0495346	0.345537	0.243872	0.866878	0.477135	0.00110393	7.12791e-05	0.355926	0.264841	0.326005	0.269856	2.92108e-05	3.08535e-06	0.269856	1	0.623377	0.414525	0.620747	0.383838	0.511387	1	1	1
Sphingopyxis	0.071105	0.0903666	0.837364	0.0268933	0.0255267	0.265863	0.0123835	0.0138061	0.19042	0.00360042	0.544123	0.00719309	0.0652503	0.0748855	0.00700961	0.00663909	0.0800003	0.00848286	0.0729789	0.0475883	3.02133e-05	0.00739341	2.83765e-08	0.0495346	0.0388959	0.146856	0.207748	0.71903	0.000828648	0.00156522	0.168892	0.0904762	0.0423933	0.627314	2.35473e-06	2.22094e-06	0.206522	1	0.107955	0.115029	0.649626	0.248467	0.255829	0.616883	0.616883	0.517007
Burkholderia	0.114513	0.157876	0.314051	0.117943	0.0966102	0.484984	0.0965175	0.101699	0.266287	0.0873666	0.334907	0.0852043	0.0854093	0.189285	0.0865322	0.0819495	0.0684749	0.135498	0.155418	0.0702336	0.00023213	0.00856727	0.00857613	0.0495346	0.390578	0.797603	0.101701	0.238218	0.00849524	0.0619195	0.34006	0.108755	0.0619195	0.82991	0.0691222	0.0691222	0.247969	1	0.679583	0.460883	0.833333	0.833333	0.919849	1	0.711575	0.247969
Dietzia	0.808277	0.196463	0.14546	0.0585722	0.00932438	0.233826	0.0453671	0.0216778	0.283225	0.0045191	0.183118	0.00337687	0.00702756	0.0131459	0.0133156	0.00473316	0.00741288	0.0102615	0.0503372	0.0457709	0.0244474	0.0194071	1.86829e-06	0.0495346	0.189772	0.0577121	0.564718	0.0448145	0.553061	0.146648	0.0277526	0.883517	0.139363	0.115791	0.00565123	4.30211e-05	0.215909	0.981912	0.287879	0.320558	0.108634	0.192935	0.755821	0.698529	1	1
Sphingobium	0.271169	0.398097	0.355059	0.0445164	0.0480706	0.172855	0.0221347	0.0236066	0.200517	0.0082437	0.526006	0.01464	0.0340611	0.0468157	0.0142239	0.0107296	0.0692192	0.0138188	0.0819551	0.0391624	0.0416271	0.0105204	6.5909e-07	0.0495346	0.116068	0.11767	0.207748	0.906561	0.185375	0.0759495	0.787387	0.0624082	0.0379507	0.431988	8.39718e-05	8.39718e-05	0.224631	0.943513	0.37686	0.184859	0.414895	0.585817	0.176252	0.629139	0.629139	0.558824
Halomonas	0.388379	0.0704879	0.591101	0.0230096	0.0153827	0.0618135	0.0259429	0.0280542	0.177129	0.0151699	0.0765986	0.0179409	0.0211346	0.0357895	0.0206386	0.021993	0.0194553	0.0166465	0.0455341	0.0915109	0.0446043	0.00050171	1.74891e-09	0.0495346	0.558229	0.900707	0.207748	0.0526537	0.204566	0.355657	0.0124922	0.0364048	0.00564653	0.511785	3.0783e-08	1.90302e-07	0.19	0.759846	0.686618	0.549608	0.966338	0.966338	0.786009	0.616883	0.616883	0.548735
Thermus	0.00160496	0.00135919	0.02853	0.00172871	0.000594629	1.49069	0.00118998	0.000893914	0.193827	0.00172461	0.180637	0.000373099	0.000616201	0.683084	0.000782707	0.000258292	0.302328	0.00109456	0.00268726	0.408214	2.62784e-09	6.38343e-05	6.32401e-11	0.0495346	0.0015091	0.00199133	0.564718	0.623072	2.11399e-07	3.52137e-08	0.0450077	0.0036264	0.000179559	0.503388	3.9516e-07	2.11399e-07	0.182692	0.629139	0.0822511	0.00107151	0.156277	0.0158175	0.00856782	0.629139	1	0.820988
Achromobacter	0.135063	0.0991188	0.164901	0.279833	0.107604	0.120191	0.260612	0.151021	0.0801954	0.112117	0.14033	0.168694	0.194578	0.0720264	0.0692908	0.0917487	0.0441686	0.230451	0.111773	0.0307638	0.23554	0.190525	0.000677015	0.512691	0.366959	0.072499	0.0764263	0.99537	0.64458	0.337723	0.395833	0.431273	1	0.395833	0.042349	0.162191	0.852564	0.608974	0.505543	0.998793	0.672504	0.381164	0.337723	0.724521	0.724521	0.395833
Caulobacter	0.0882942	0.141685	0.500071	0.0810797	0.0252294	0.224023	0.0134227	0.0256497	0.121288	0.00963945	0.258677	0.0100543	0.0691493	0.0298424	0.017211	0.0225829	0.0483276	0.00889332	0.108037	0.0260867	3.58076e-05	0.00816215	2.40484e-07	0.0495346	0.0647025	0.251644	0.0764263	0.620915	0.00058332	0.00393837	0.183971	0.143843	0.044425	0.646205	3.84949e-06	0.000131073	0.231707	0.620915	0.143843	0.193783	0.47619	0.393976	0.390165	0.620915	0.620915	0.231707
Corynebacterium	0.0474808	0.0288786	0.0944213	0.0779109	0.0283858	0.264489	0.0596781	0.0441446	0.477642	0.0147703	0.212197	0.0144762	0.0233586	0.104187	0.0388097	0.0178866	0.0409571	0.0434176	0.149423	0.316955	0.000319405	0.00050171	3.35783e-09	0.0495346	0.0199698	0.0659868	0.207748	0.92741	0.0194037	0.000894047	0.030209	0.0684132	0.00285182	0.0993855	1.66826e-06	1.42542e-07	0.175926	1	0.0785124	0.0465686	0.0476818	1	0.222005	0.629139	0.629139	0.535211
Cupriavidus	0.082068	0.124182	0.232088	0.0664056	0.0352355	0.242209	0.0473934	0.0477823	0.160955	0.0378213	0.302689	0.0473776	0.0396752	0.0546263	0.0459188	0.0385876	0.512217	0.0491185	0.101406	0.0450128	0.00037021	0.000971761	1.92015e-05	0.0495346	0.0515506	0.037125	0.101701	0.166707	0.00208677	0.047205	0.0445974	0.0618113	0.00877828	0.0729499	0.00437153	0.000858919	0.193878	0.490956	0.837466	0.058642	0.693819	0.118917	0.0729499	0.664336	1	0.193878
Cutibacterium	0.0121067	0.0037651	0.0105727	0.394896	0.0677037	0.635598	0.0837313	0.0503191	0.165757	0.0884235	0.326323	0.0170003	0.0212359	0.169557	0.0706892	0.0414661	0.291164	0.00857407	0.0257296	0.0065933	0.00673492	0.108928	0.128091	0.512691	0.00215807	0.871178	0.564718	0.123142	0.966616	0.00884056	0.254905	1	0.224266	0.177335	0.290503	0.975766	0.852564	0.847619	0.143939	0.00369075	0.926829	0.999095	0.852564	1	0.748031	1
Agrobacterium	0.213505	0.265577	0.24453	0.0217761	0.0322375	0.216791	0.0204883	0.025019	0.0600352	0.00705514	0.331633	0.017694	0.0359279	0.0196038	0.0329742	0.0226901	0.0962818	0.0159168	0.0328728	0.0195074	0.0367095	0.150002	9.12764e-06	0.0495346	0.209783	0.833307	0.367879	0.919511	0.288132	0.15881	0.447059	0.424947	0.425522	0.398461	0.013795	0.000428145	0.367896	0.469136	0.97586	0.424947	0.784549	0.993482	0.953709	0.766129	1	0.678571
Rhodoferax	0.0371096	0.10431	0.506774	0.015103	0.00870389	0.170427	0.00745553	0.0142804	0.104218	0.00905633	0.315248	0.00791099	0.018847	0.0269479	0.00790742	0.0107998	0.0323442	0.00798118	0.0624185	0.0441113	1.45343e-05	0.00135693	4.73858e-09	0.0495346	0.0420911	0.441469	0.318907	0.0259589	7.72041e-05	0.023973	0.0706081	0.0273684	0.0108633	0.989011	1.98046e-08	6.31585e-07	0.202128	0.664336	0.0897285	0.10178	0.890929	0.390693	0.664336	0.664336	0.664336	1
Deinococcus	0.0113546	0.0266161	0.0689039	0.0194592	0.0232837	1.38621	0.0140537	0.0168725	0.129633	0.00434955	0.280981	0.00399113	0.0165414	0.0356153	0.00815699	0.00556981	0.0159153	0.0186988	0.221631	0.0536063	2.6286e-05	0.0107781	6.15469e-06	0.0495346	0.0269017	0.370534	0.193427	0.277191	0.000791867	0.0115804	0.107409	0.199733	0.0397487	0.667462	0.000832529	0.000791867	0.191919	0.753968	0.0973111	0.0912549	0.301098	0.966338	0.558571	0.635673	1	0.324786
Faecalibacterium	0.00239751	0.000718716	0.00221575	0.00225728	0.000463221	0.311976	0.00529879	0.00305089	0.0552864	0.000128434	0.0421791	0.00411934	0.00634554	0.0607693	0.00176851	0.000400108	2.84424	0.000364854	0.00284321	0.00272393	0.00028155	1.84682e-05	0.00971043	0.0495346	0.0070587	0.00705205	0.318907	0.262353	0.00652722	0.00527959	0.0616593	0.000914119	0.00195583	0.761061	0.0568381	0.0349297	0.211111	0.637584	0.106294	0.0185623	0.183604	0.135207	0.035094	0.637584	0.637584	1
Hydrogenophaga	0.0893001	0.139232	0.323334	0.0151435	0.00990691	0.291467	0.00585051	0.0117933	0.0794087	0.00490368	0.247306	0.00319637	0.0141929	0.0474366	0.00459034	0.00787917	0.0217464	0.00419582	0.0450604	0.0342742	0.0127502	0.000668065	7.95182e-09	0.0495346	0.00995878	0.2967	0.318907	0.796646	0.0218049	0.0728213	0.556584	0.00554184	0.00186465	0.332818	5.62509e-08	3.94579e-06	0.197917	0.655172	0.0863636	0.0271774	0.500087	0.404165	0.562771	0.655172	0.655172	1
Mycoplasma	0.000670975	0.00142433	0.00600805	0.000592695	0.000411919	0.0138053	0.000520905	0.00154498	0.717393	0.000267425	0.0144462	0.001289	0.0125742	0.034103	0.000276405	0.000371464	0.0269873	0.000182427	0.00358032	0.00693142	1.03044e-07	0.0126719	8.73353e-10	0.512691	0.0314242	0.320908	0.207748	0.0236853	9.54517e-08	0.00377114	0.208219	0.190649	0.0427786	0.560317	1.24625e-06	4.91132e-06	0.820988	1	0.109668	0.100213	0.993482	0.538886	0.357542	0.683453	0.683453	0.59375
Rhodobacter	0.116307	0.0397258	0.254983	0.0162188	0.00653518	0.128378	0.0124716	0.0101072	0.220395	0.00492867	0.550325	0.00473844	0.00909623	0.0323871	0.00658805	0.00465281	0.0207335	0.00670419	0.041385	0.0465363	0.000153121	0.00499141	1.13406e-08	0.0495346	0.0125571	0.482508	0.318907	0.558399	0.0197132	0.000572612	0.0293318	0.0718065	0.066719	0.540807	4.29998e-06	4.54911e-07	0.203123	0.753968	0.0973111	0.0349297	0.375065	0.855224	0.622441	0.625	0.625	1
Trueperella	0.000366097	0.00048177	0.00246234	0.00260351	0.00494145	0.0746488	0.000510179	0.00165915	0.0605426	0.000919972	0.169777	0.00307764	0.0939908	1.10553	0.000682921	0.00627252	1.05714	0.000592888	0.00566745	0.0050659	4.58183e-06	0.0565211	8.25498e-08	0.0495346	0.0294049	0.332598	0.276453	0.454023	0.000475916	0.0011975	0.672974	0.142135	0.136316	0.214814	4.00959e-05	0.000410126	0.2375	0.938272	0.123178	0.117264	0.419913	0.418082	0.978426	0.672974	0.672974	0.826087
Bordetella	0.0948523	0.0911972	0.179142	0.0710405	0.040842	0.156265	0.0687491	0.0529882	0.127972	0.0373279	0.182452	0.0609623	0.0529295	0.0461767	0.0421758	0.0390458	0.0427441	0.0752511	0.0887167	0.0388551	0.0335601	0.0513298	0.0294978	0.0495346	0.698602	0.66726	0.0764263	0.884491	0.143403	0.114769	0.108079	0.820551	0.24479	0.143403	0.609308	0.114192	0.24479	0.855856	0.679583	0.996883	0.855856	0.766852	0.790535	0.733469	0.733469	0.24479
Serratia	0.134464	0.213705	0.1034	0.0302896	0.032343	0.0666283	0.0279588	0.0428634	0.0970349	0.0546094	0.150145	0.047234	0.0566227	0.0748529	0.0308505	0.237285	0.0905441	0.0212527	0.137706	0.0863255	0.187216	0.0474354	2.55445e-05	0.275234	0.953231	0.164222	0.207748	0.332649	0.444247	0.807638	0.736434	0.332649	0.124542	0.436343	0.000278124	0.00841775	0.66087	0.965079	0.970378	0.974606	0.229538	0.558824	0.978426	0.736434	0.736434	0.66087
Rhizobium	0.0741722	0.091406	0.256001	0.0341436	0.0173719	0.1733	0.0328764	0.0224532	0.107016	0.0125499	0.238988	0.024799	0.0308772	0.0425883	0.0209431	0.018281	0.0484889	0.0316511	0.0539704	0.0342615	0.00017904	0.000196375	3.8831e-09	0.0495346	0.0371802	0.146856	0.193427	1	0.00339367	0.00330733	0.0343284	0.0428291	0.00129282	0.00109328	0.000106598	1.10304e-06	0.210138	0.637584	0.354312	0.0571429	0.670996	0.24501	0.251688	0.637584	1	0.333333
Pasteurella	0.00385141	0.00530199	0.00657952	0.000679373	0.001043	0.00256975	0.000288372	0.000973496	0.397844	0.000778665	0.0173599	0.00298199	0.00123398	0.770013	0.000433814	0.000692753	0.0469673	0.000319247	0.00617286	0.0165667	0.448044	0.958456	1.41427e-08	0.0495346	0.299959	0.657241	0.0764263	0.555638	0.427928	0.896631	0.912616	1	0.976425	0.049027	3.84333e-05	3.84333e-05	0.213483	1	0.742532	0.273268	0.739068	0.978605	0.70022	0.703704	0.703704	0.213483
Blautia	0.00121996	0.000430087	0.00207744	0.00220486	0.000383183	0.21576	0.000952475	0.000910239	0.0516678	0.000537166	0.0557049	0.00104765	0.00190249	0.0111772	0.000722632	0.000301087	2.40559	0.000228034	0.00184551	0.00237813	8.53995e-05	0.000672475	1.57357e-05	0.0495346	0.0188749	0.0100412	0.276453	0.902559	0.016975	0.000613413	0.079461	0.0342084	0.0153117	0.807134	0.000795123	0.000766494	0.199405	0.927961	0.0973111	0.0624476	0.177345	0.12654	0.0510885	0.620915	0.620915	0.791667
Pseudoxanthomonas	0.0286371	0.0183282	0.371563	0.0262976	0.0151077	0.151419	0.0325177	0.0292887	0.0681669	0.0126183	0.426013	0.0575648	0.0262227	0.0212714	0.00725191	0.0122781	0.0363219	0.0843725	0.0386875	0.0151002	0.000552802	0.101275	0.0365373	0.0495346	0.953231	0.139011	0.207748	0.502282	0.0598425	0.0408163	0.573427	0.521978	0.25014	0.748031	0.567201	0.0634581	0.327586	1	1	1	0.474971	0.366966	0.589836	0.748031	0.748031	0.690909
Bradyrhizobium	0.0556791	0.0449486	0.156836	0.0595013	0.0225512	0.180163	0.0333591	0.0411004	0.135959	0.0180164	0.271225	0.0186311	0.0311536	0.0999807	0.0248726	0.0229165	0.0286356	0.0289147	0.0709092	0.0298416	9.76731e-05	0.0126309	2.21798e-05	0.0495346	0.0125571	0.658164	0.101701	0.890625	0.0074522	0.00134107	0.255865	0.208801	0.0356506	0.428804	0.00230738	0.00129282	0.2375	0.817204	0.111437	0.040474	0.923432	0.923432	0.617886	0.698529	1	0.2375
Polaromonas	0.0223829	0.0601173	0.361884	0.0130949	0.0069768	0.114928	0.00761883	0.0116806	0.0878647	0.00867767	0.149282	0.00630378	0.0110112	0.0224612	0.00783806	0.00865974	0.0104197	0.00643055	0.0413708	0.0288498	1.08238e-05	0.00348952	2.45395e-08	0.0495346	0.0109128	0.710005	0.318907	0.0247249	5.96277e-05	0.0223039	0.0800166	0.0587207	0.0227322	0.68254	5.3837e-07	3.93452e-06	0.197917	0.801688	0.0946451	0.0300395	0.987932	0.801688	0.644204	0.650685	0.650685	1
Fusobacterium	0.00282211	0.00149798	0.0326889	0.00980105	0.00823401	0.0198324	0.00904573	0.00141586	0.023888	0.00341998	0.0532198	0.00400508	0.172299	0.378455	0.00170514	0.00553279	1.45576	0.000410461	0.0355917	0.00878754	1.03859e-06	0.801064	4.94299e-09	0.12663	0.0504149	0.771714	0.318907	0.190526	2.87099e-05	0.000510996	0.831403	0.967829	0.729631	0.888676	0.000103048	1.02648e-06	0.408602	0.698529	0.138182	0.24281	0.822511	0.818227	0.83125	0.698529	0.698529	1
Vibrio	0.106639	0.134927	0.120427	0.0124019	0.0125973	0.0759275	0.0110126	0.0205237	0.126357	0.00854325	0.0969116	0.0122	0.019128	0.0485495	0.0106489	0.016731	0.0523593	0.00766193	0.078922	0.21236	0.608816	0.000291372	3.46318e-10	0.0495346	0.0261592	0.42366	0.0764263	0.546684	0.877327	0.539007	0.384911	0.000553745	0.00226947	0.629139	2.2146e-10	2.70785e-08	0.182313	0.959596	0.246753	0.0359395	0.21489	0.76512	1	0.629139	0.629139	0.182313
Komagataeibacter	0.0850307	0.00587373	0.0296081	0.0949367	0.00160215	0.199704	0.145527	0.00215056	0.0337671	0.00101368	0.0331823	0.00154133	0.00397394	0.50956	0.237139	0.0011386	0.0060349	0.00145942	0.0106461	0.00528225	0.00393108	0.0379071	1.64347e-06	0.0495346	0.00698829	0.054522	0.135335	0.855494	0.151804	0.00417436	0.204183	0.717752	0.0723086	0.249883	0.0154918	1.87793e-06	0.242315	0.927961	0.12562	0.0252448	0.280621	0.855494	0.0723086	0.698529	0.698529	0.342342
Streptococcus	0.0151547	0.0074259	0.0186775	0.0416805	0.00928171	0.237135	0.0255588	0.0116183	0.15227	0.0167642	0.163312	0.0360799	0.0350137	0.357479	0.011565	0.00551257	0.154222	0.00291883	0.020023	0.0468561	0.00546661	0.000295535	2.81632e-07	0.12663	0.0243864	0.0288281	0.0764263	0.800254	0.105228	0.00794696	0.15619	0.044289	0.000282805	0.0694422	0.00507714	5.51522e-07	0.368932	0.669014	0.297165	0.0509839	0.538886	0.190582	0.0568917	0.669014	0.669014	0.228916
Kocuria	0.0335351	0.0104436	0.0623407	0.0408372	0.0105808	0.178846	0.0263978	0.0178853	0.250999	0.00670049	0.0800796	0.00493066	0.0113137	0.0415334	0.016153	0.00999707	0.0093127	0.0211615	0.0793582	0.0697356	0.00198477	0.00907945	5.43336e-07	0.0495346	0.0116914	0.107662	0.318907	0.2337	0.168159	0.00459477	0.044425	0.545103	0.0491715	0.0983437	0.000902806	3.13824e-05	0.2	0.987654	0.0987013	0.044425	0.124938	0.2337	1	0.641892	0.641892	1
Myroides	0.00208558	0.209524	0.0618994	0.00156904	0.00234108	0.0354816	0.000888289	0.0426183	0.143894	0.000938857	0.033185	0.000951815	0.00602691	0.147839	0.000176816	0.0030547	0.0578141	0.00013682	0.113345	0.138606	3.69147e-08	0.030337	1.13312e-09	0.0495346	0.0236639	0.0857138	0.276453	1.89826e-05	1.37209e-09	0.626432	0.803682	0.0746138	0.0758492	0.00197173	6.89989e-07	0.000244096	0.202128	0.801688	0.165785	0.0536414	0.0662413	0.343407	0.994825	0.650685	0.650685	0.826087
Elizabethkingia	0.00359114	0.0223909	0.140584	0.00264755	0.012518	0.0722573	0.00093671	0.00560787	0.229812	0.00391074	0.105783	0.00604845	0.0266623	0.0451957	0.000632012	0.00351032	0.0315872	0.00013682	0.0661483	0.23884	3.17681e-10	0.0131517	5.396e-11	0.0495346	0.0894735	0.613542	0.135335	0.000304825	5.79327e-10	2.18828e-05	1	0.0205677	0.0606079	0.206522	4.53113e-07	9.14727e-11	0.206522	0.791667	0.360474	0.127196	0.675439	0.675439	0.664503	0.646259	0.646259	0.342342
Melaminivora	0.025383	0.0840966	0.221478	0.00751981	0.00549627	0.154197	0.0036961	0.00947354	0.0654583	0.00384036	0.145254	0.00356909	0.0133631	0.0197855	0.00215541	0.00669579	0.0653216	0.0046975	0.0523036	0.050728	1.77768e-05	0.0151506	1.14173e-08	0.0495346	0.0388959	0.215111	0.318907	0.0259023	5.34528e-05	0.0428428	0.348624	0.0959596	0.0376018	0.672938	3.78697e-08	2.74663e-06	0.211111	1	0.0959596	0.105851	0.844444	0.334649	0.334649	0.708955	0.708955	1
Pseudoalteromonas	0.0936973	0.122645	0.0877201	0.00410629	0.00632705	0.0739816	0.00697089	0.0240675	0.117594	0.00188451	0.0289658	0.00307727	0.00962212	0.0252577	0.00370407	0.0102245	0.0171854	0.0020523	0.0579156	0.141377	0.146043	0.0360233	2.9959e-09	0.0495346	0.0362145	0.593201	0.207748	0.546684	0.322487	0.162455	0.979231	0.0675195	0.0800166	0.195876	8.85841e-10	6.97387e-06	0.195876	0.959596	0.0921212	0.103101	0.982443	0.649626	0.539252	0.625	0.625	0.539252
Pantoea	0.0391444	0.0914204	0.13018	0.0709836	0.0143549	0.0329206	0.0290935	0.0160671	0.0498066	0.0101912	0.0668008	0.0317547	0.0263701	0.0242397	0.0728067	0.0130466	0.0348455	0.0106264	0.284675	0.0527129	0.372469	0.00426977	3.22273e-06	0.0495346	0.848015	0.0310784	0.135335	0.912207	0.405983	0.405876	0.00754525	0.527634	0.123377	0.0326236	0.0637553	2.76205e-05	0.255238	0.777096	0.816742	0.939724	0.0326236	0.508218	0.403977	0.659722	0.659722	0.361905
Citrobacter	0.0389002	0.0942135	0.15136	0.00675171	0.0107268	0.0545041	0.00723003	0.00952207	0.0376313	0.0329087	0.212992	0.0160881	0.0205963	0.0789585	0.00402583	0.0145655	0.0203906	0.004059	0.121869	0.058497	0.0539259	0.0227083	3.28217e-08	0.275234	0.239684	0.130642	0.318907	0.109077	0.0989081	0.969556	0.69658	0.0593837	0.0780943	0.752106	1.69754e-07	1.07553e-05	0.554745	0.767677	0.532935	0.362631	0.0373869	0.679942	0.97308	0.650685	0.650685	1
Bacillus	0.0328126	0.0183045	0.0476183	0.0144195	0.0475168	0.139592	0.0175497	0.0158986	0.113483	0.0124028	0.13196	0.0523339	0.0327474	0.0988847	0.00771835	0.011034	0.12692	0.00866528	0.0443421	0.0861454	0.00377655	0.00152444	5.26931e-10	0.0495346	0.0644866	0.120708	0.135335	1	0.0619897	0.00631082	1	0.00195393	0.0173454	0.924884	6.75453e-08	5.83868e-10	0.208791	0.38038	0.75201	0.0969277	0.612245	0.188286	0.334936	0.693431	0.693431	0.345455
Mycobacterium	0.041598	0.0447825	0.0825232	0.0397816	0.0161494	0.0705034	0.038422	0.0284249	0.115869	0.0105893	0.0972059	0.0103349	0.0199578	0.0265665	0.0206157	0.0116731	0.018813	0.0346155	0.0529198	0.031272	0.00325431	0.00289116	0.00124561	0.0495346	0.0762138	0.377624	0.318907	0.606957	0.0913086	0.0219786	0.0240609	0.37746	0.0470588	0.208791	0.0673759	0.0219786	0.215909	0.954175	0.113264	0.238358	0.251082	0.971647	0.721687	1	1	0.35514
Sinorhizobium	0.0304351	0.0440203	0.194417	0.0168358	0.00854258	0.0922252	0.0147384	0.0110842	0.0501207	0.00612508	0.131511	0.00907196	0.0193845	0.0197625	0.00989172	0.00506473	0.0231552	0.0140469	0.0234716	0.0155696	0.000359349	0.00348952	1.23347e-06	0.0495346	0.0519614	0.0929385	0.564718	0.972041	0.00581073	0.0178571	0.116995	0.0972644	0.0315371	0.0315371	0.00288792	0.000125938	0.230043	0.970626	0.181818	0.128045	0.265031	0.708273	0.166725	0.683453	1	0.83125
Gordonia	0.0233606	0.00887159	0.0259588	0.0419532	0.0124005	0.0438057	0.0277708	0.0190814	0.247528	0.00856724	0.0310508	0.00642213	0.00566751	0.0159403	0.0149124	0.011801	0.0120381	0.0290059	0.024151	0.0179558	0.0071538	0.0263195	0.00320968	0.0495346	0.46971	0.489708	0.455794	0.137681	0.590191	0.0305794	0.0522082	1	0.263082	0.143501	0.273091	0.0299624	0.291485	0.822511	0.767677	0.531158	0.621592	0.539653	0.917416	1	0.683453	0.83125
Ralstonia	0.0332111	0.0487926	0.118106	0.0271228	0.0150761	0.130685	0.0175519	0.0190635	0.060811	0.0126425	0.199728	0.0202019	0.0189462	0.0299187	0.0147616	0.016762	0.0307638	0.0225753	0.0363829	0.0232169	0.000190068	0.0234442	4.01819e-08	0.0495346	0.114193	0.319443	0.367879	0.325398	0.00147979	0.0262163	0.0882602	0.351068	0.0989603	0.369323	1.34168e-06	7.71521e-06	0.234568	0.777096	0.387426	0.187767	1	0.523416	0.338967	0.655172	1	0.571429
Paraburkholderia	0.0312285	0.0445894	0.0996901	0.0419661	0.0254132	0.0978958	0.0308946	0.0315832	0.0576521	0.0223271	0.0891728	0.0280371	0.0259022	0.0617326	0.0314111	0.0265768	0.0352887	0.0287323	0.0471171	0.0288452	2.57017e-05	0.124356	0.00133813	0.0495346	0.00407654	0.303169	0.207748	0.141158	0.00101811	0.0254816	0.220649	0.632874	0.334698	0.878341	0.0244087	0.0251083	0.275362	0.835592	0.138182	0.0232517	0.450799	0.450799	0.782248	0.70111	1	0.391753
Acidaminococcus	0.000323796	0.000450074	0.00125146	0.000148214	0.00011999	0.13075	0.00036084	0.00188368	0.0248202	0	0.0428944	0.000879247	0.000705267	0.0198439	5.05651e-05	0.000424491	1.33611	0.00013682	0.000399819	0.00164856	0.00829817	0.0302211	1.45508e-05	0.036904	0.0153301	0.0319748	0.318907	0.335641	0.0370747	0.100296	0.0966504	0.433177	0.0760112	0.363397	0.00294763	0.00599598	0.149191	0.746906	0.268314	0.0465873	0.767208	0.105806	0.100296	1	0.612903	0.531469
Thauera	0.0597496	0.0275829	0.066897	0.0137238	0.005887	0.101985	0.011915	0.00929057	0.150507	0.00522096	0.17474	0.00550827	0.00721927	0.0315158	0.00606952	0.00707219	0.0103092	0.00720587	0.0213521	0.0126745	0.0190952	0.000398755	1.32197e-06	0.0495346	0.0161674	0.974195	0.193427	0.304217	0.386694	0.0140711	0.158145	0.0157102	0.000930442	0.301868	0.000539552	1.43542e-05	0.188119	0.959596	0.0909091	0.0371578	0.982443	0.982443	0.983832	0.646259	1	0.311475
Carnobacterium	0.0013588	0.00383657	0.0202471	0.00130094	0.00113706	0.14395	0.00288795	0.00569044	0.143196	0.0125429	0.859804	0.000469861	0.00274864	0.0310547	0.00207639	0.00080806	0.0620902	9.12135e-05	0.0423556	0.158766	2.62976e-06	0.0394693	5.72981e-10	0.275234	0.0745346	0.249157	0.0764263	0.0380793	7.67002e-06	0.027067	0.735035	0.142734	0.0916728	0.749791	2.0697e-06	2.0697e-06	0.629634	0.938272	0.325134	0.165557	0.342055	0.797017	0.38	0.708955	0.708955	0.24359
Ochrobactrum	0.0259866	0.0204382	0.0549897	0.049659	0.0376101	0.0703649	0.0925707	0.0493636	0.0411706	0.042489	0.0399585	0.0646818	0.0441311	0.0796146	0.0307665	0.0319115	0.0371624	0.0620708	0.0341504	0.0174938	0.00461049	0.351307	0.190386	0.512691	0.924089	0.780584	0.207748	1	0.258333	0.0882128	0.981241	0.954704	0.954704	0.954704	0.842747	1	1	1	1	1	1	1	0.981241	0.981241	0.981241	0.954704
Janibacter	0.00496733	0.00161254	0.0553323	0.0158837	0.00230492	0.0321953	0.00870434	0.00475231	0.259625	0.000778338	0.0234631	0.000734101	0.00249473	0.0221601	0.00338404	0.00178267	0.00615849	0.00519917	0.014565	0.0532415	8.18254e-05	0.0285662	1.67172e-07	0.0495346	0.0615392	0.41228	0.276453	0.209077	0.0549777	0.000726644	0.0538547	0.972907	0.153028	0.27417	0.000282718	4.66266e-06	0.217532	0.965079	0.276364	0.122136	0.258183	0.972907	0.71813	0.637584	0.637584	0.801205
Ramlibacter	0.0186402	0.0473011	0.149062	0.0134499	0.00554994	0.173445	0.00509436	0.0117308	0.0512343	0.00404975	0.117669	0.0034072	0.00848922	0.0242508	0.0041206	0.00519504	0.0147711	0.00588327	0.032369	0.0195196	7.76871e-05	0.000427291	1.52109e-07	0.0495346	0.0328331	0.320908	0.318907	0.125179	0.00030306	0.0311461	0.168514	0.0144388	0.00190121	0.538365	2.30983e-07	0.00030306	0.211111	1	0.168514	0.0729647	1	0.393976	0.386859	0.618598	1	0.542451
Exiguobacterium	0.0548938	0.0332316	0.020231	0.0053609	0.0233774	0.0890242	0.00638919	0.0087942	0.0865011	0.0866904	0.777197	0.00560835	0.0404302	0.0304106	0.000330505	0.0250171	0.0305819	0.0544545	0.0691389	0.0168046	0.41678	0.0662158	8.63941e-07	0.275234	0.427457	0.127903	0.318907	0.826865	0.953815	0.386543	0.838852	0.138569	0.29597	0.40175	0.000176806	0.000471754	0.668025	0.502646	0.802631	0.817227	0.40175	0.255603	0.96951	1	0.753968	0.668025
Alicycliphilus	0.0231525	0.0670089	0.158489	0.00649724	0.00528297	0.11511	0.00365356	0.00954071	0.0454261	0.00293675	0.171889	0.00332346	0.00746242	0.0157338	0.00300201	0.0052652	0.00635415	0.00396779	0.0323962	0.0238313	0.000195219	0.00333751	1.91313e-07	0.0495346	0.0188749	0.602579	0.564718	0.0529086	0.000465809	0.0753527	0.673428	0.0118935	0.0116594	0.497889	5.10521e-07	0.000161519	0.197349	0.948814	0.0832421	0.0479798	0.982443	0.733751	0.584754	0.70111	1	1
Enterobacter	0.0525568	0.0565706	0.0680935	0.0286547	0.0768388	0.0571791	0.0186353	0.0211809	0.0552317	0.0234931	0.0612167	0.0347443	0.0303728	0.0400351	0.0195124	0.0172755	0.0533918	0.0135908	0.0915587	0.0520551	0.247206	0.0406175	3.76796e-08	0.0495346	0.300332	0.15124	0.207748	0.380271	0.305428	0.862339	0.682716	0.114022	0.119048	0.996924	1.2858e-06	6.53495e-06	0.253333	1	0.762382	0.320305	0.434121	0.434121	0.305934	0.673759	0.673759	0.598425
Ottowia	0.0142401	0.040666	0.16335	0.00457301	0.00252933	0.109115	0.00186507	0.00471413	0.0549341	0.00302291	0.130826	0.00135469	0.00480632	0.0309943	0.00110048	0.00296195	0.0168981	0.00109456	0.0228161	0.0520521	1.39836e-05	0.0664744	1.50624e-09	0.0495346	0.00935654	0.310653	0.276453	0.0271157	4.27865e-05	0.0285105	0.589473	0.16129	0.107482	0.901578	7.7511e-10	3.36121e-07	0.197917	0.650685	0.0897285	0.0216631	0.492211	0.492211	0.417767	0.650685	0.650685	0.822511
Polaribacter	0.00340955	0.0156143	0.122797	0.00136706	0.0023023	0.0487117	0.000812095	0.00370231	0.149922	0.00064995	0.0380311	0.00190364	0.00949934	0.021988	0.00076326	0.000995173	0.0130627	0.000228034	0.0365276	0.122784	4.84755e-09	0.00270496	6.06151e-11	0.0495346	0.0442054	0.55983	0.207748	0.000732356	1.22573e-09	0.0011672	0.799009	0.010942	0.0105842	0.139378	1.1073e-10	1.84892e-10	0.186275	0.789581	0.150198	0.10178	0.993482	0.695637	0.518668	0.664336	0.664336	0.580153
Brochothrix	0.00039938	0.0058031	0.0155235	0.0022911	0.0019904	0.174818	0.00145215	0.00927221	0.15488	0.00163646	0.0221865	4.81956e-05	0.0044315	0.0188433	0.0509279	0.00211177	0.0670993	0.0020523	0.167973	0.234627	4.7838e-06	0.207514	9.35916e-10	0.275234	0.143134	0.211923	0.276453	0.0146922	6.33677e-05	0.228377	0.518869	0.420148	0.334074	0.114496	1.67907e-06	2.68269e-05	0.589147	0.29321	0.381536	0.421333	0.59487	0.748478	0.256393	0.669014	0.669014	0.837743
Simplicispira	0.0114763	0.0463604	0.176614	0.00283506	0.00299421	0.070377	0.00160179	0.00554861	0.0447569	0.00260669	0.123098	0.00187312	0.00642801	0.0117201	0.00156213	0.00284021	0.00738675	0.000957742	0.0297639	0.0279304	1.69959e-06	0.0323092	5.72163e-10	0.0495346	0.0580194	0.558583	0.318907	0.0149264	3.80575e-06	0.0125656	1	0.0749734	0.0566101	0.214686	1.1073e-10	2.72736e-07	0.19	0.959596	0.15883	0.129109	0.508218	0.81717	0.848005	0.678571	0.678571	1
Brachybacterium	0.0597789	0.0122714	0.0252549	0.0313412	0.0094878	0.0485693	0.0353251	0.0197579	0.145922	0.00559758	0.0395227	0.00583783	0.00678373	0.0199031	0.0140305	0.00933374	0.0143985	0.0293251	0.0320103	0.0457566	0.0121636	0.00536008	0.000191899	0.0495346	0.0519614	0.355122	0.751477	0.190443	0.681538	0.0188312	0.0141384	1	0.0701282	0.0395829	0.121173	0.00226087	0.231707	0.963561	0.366854	0.0906541	0.268009	0.801688	0.810976	1	1	0.810976
Klebsiella	0.0397601	0.041876	0.133081	0.0149795	0.0179199	0.0356522	0.0156574	0.0199467	0.0324493	0.020103	0.0408965	0.0167124	0.0212933	0.0365577	0.0152739	0.0157521	0.0251829	0.00830043	0.0365294	0.0326915	0.732412	0.784373	8.84781e-05	0.0495346	0.134903	0.268641	0.276453	0.839623	0.706402	1	0.882014	0.890411	0.851102	0.603406	0.00132928	0.0182991	0.296875	0.748031	0.445748	0.32374	1	0.326751	0.554807	0.748031	0.748031	0.904762
Hymenobacter	0.00723106	0.00869655	0.0202814	0.0428761	0.00442859	0.0330769	0.0112776	0.00588698	0.204357	0.00344875	0.0193074	0.00464763	0.00926306	0.0112291	0.00890714	0.00415166	0.0117998	0.004059	0.191644	0.0238125	0.000655727	0.045093	3.37193e-05	0.0495346	0.275799	0.233312	0.276453	0.586224	0.013199	0.0463553	0.0521527	0.560748	0.802123	0.214627	0.053295	0.000976915	0.280788	0.742188	0.702619	0.383924	0.143939	1	0.802616	0.742188	0.742188	0.865454
Bifidobacterium	0.0109042	0.00711994	0.0178453	0.0215159	0.00557125	0.150204	0.017322	0.0116218	0.11826	0.00404054	0.105628	0.00582741	0.00485578	0.0771291	0.0103764	0.00598373	0.109939	0.0170569	0.0244705	0.0172692	0.00035792	2.97726e-05	6.40582e-05	0.0495346	0.0199698	0.00582029	0.751477	0.535211	0.0338826	0.000782066	0.00902284	0.019431	0.000269339	0.115591	0.0253301	0.000378825	0.195876	0.775261	0.26072	0.0287453	0.175592	0.0810926	0.0199598	1	1	0.791667
Micromonospora	0.0334482	0.0216592	0.0569012	0.0358548	0.0153371	0.0555799	0.0363663	0.0275542	0.0811817	0.00849102	0.0703849	0.0221055	0.0137026	0.0226757	0.0183587	0.0131208	0.0262488	0.0400883	0.0582476	0.0225538	0.0101489	0.0418347	0.006742	0.0495346	0.0982495	0.588951	0.207748	0.836423	0.153308	0.0468354	0.0916325	0.8125	0.220649	0.0715227	0.547344	0.0614092	0.271429	0.544917	0.836423	0.153308	0.612245	0.612245	0.735931	1	0.659722	0.387755
Planococcus	0.0701148	0.01494	0.0960913	0.0176763	0.0014672	0.05604	0.00840372	0.00538807	0.097445	0.000941592	0.0175922	0.000903253	0.00199351	0.0105712	0.00151824	0.00108067	0.00219972	0.00223473	0.0202983	0.0332469	0.181473	0.0689429	1.66287e-08	0.0495346	0.00964222	0.214498	0.276453	0.595662	0.664424	0.118882	0.0747253	0.761653	0.234438	0.899376	1.76904e-05	2.2405e-07	0.214535	0.938272	0.103121	0.028215	0.758097	0.239657	0.395357	0.620915	0.620915	0.777778
Mycolicibacterium	0.0310332	0.0260068	0.0618115	0.0466141	0.0129527	0.050536	0.0348118	0.0225643	0.0874758	0.00824597	0.0684234	0.00932504	0.0127993	0.014669	0.0170454	0.0110544	0.00836858	0.0303741	0.0425045	0.0208794	0.00444073	0.0147332	0.0085358	0.0495346	0.390578	0.26602	0.318907	0.606957	0.14763	0.0155328	0.0244425	0.894118	0.175609	0.0433508	0.54719	0.0445476	0.240506	0.959596	0.492211	0.462064	0.492211	0.344884	0.639731	1	1	0.358491
Azospirillum	0.0343422	0.030544	0.0940709	0.0213289	0.0144845	0.0875983	0.0108988	0.0112631	0.0571169	0.00535984	0.162829	0.00903493	0.0126922	0.019276	0.0082024	0.00799094	0.0120495	0.0103071	0.045861	0.0132063	0.000236024	0.00296914	9.38919e-07	0.0495346	0.168473	0.503119	0.101701	0.707628	0.00524295	0.00439235	0.0558428	0.0718065	0.0239286	0.603323	5.20445e-05	0.00014992	0.19	0.625	0.575758	0.183399	0.47619	0.569431	0.978426	0.625	1	0.19
Lactobacillus	0.00743101	0.00815215	0.0209679	0.0326679	0.00515796	0.110664	0.0119731	0.00823445	0.0842908	0.00294654	0.128428	0.0332435	0.0216896	0.196746	0.0120786	0.00320895	0.0671387	0.00196109	0.0320159	0.0464773	5.68952e-05	0.000339776	4.96369e-09	0.0495346	0.0139199	0.0315079	0.135335	0.485317	0.00082795	0.00162521	0.0881262	0.0332168	0.000680434	0.571777	6.4467e-07	7.46832e-08	0.191429	0.319865	0.318881	0.0226947	0.216844	0.216844	0.0705009	0.597484	0.597484	0.296875
Yersinia	0.0309616	0.0374487	0.118979	0.00599457	0.00488684	0.0190475	0.00602066	0.00813971	0.0587553	0.00494857	0.0519131	0.00571464	0.00744249	0.027696	0.0064613	0.00943065	0.0894771	0.00328369	0.024647	0.0648518	0.0528526	0.470785	1.89469e-09	0.0495346	0.0251625	0.131327	0.0764263	0.523757	0.0748547	0.202326	0.2883	1	0.753922	1	1.53915e-08	8.1558e-08	0.202326	0.964957	0.170595	0.0527778	0.713226	0.190582	0.325088	0.685978	0.685978	0.202326
Sphingobacterium	0.0113459	0.0399069	0.077261	0.00471211	0.0103107	0.0650855	0.00234629	0.0077385	0.0829223	0.00554195	0.0523843	0.0471945	0.0492641	0.026174	0.00220881	0.00683707	0.0228262	0.00104896	0.113794	0.100368	7.898e-06	0.294424	9.12555e-11	0.0495346	0.360326	0.856617	0.318907	0.0241643	1.10707e-05	0.0923226	1	0.422222	0.422222	0.228923	6.10006e-07	3.77568e-09	0.271429	0.986021	1	0.36857	1	0.921212	0.861678	0.766129	0.766129	1
Novosphingobium	0.037056	0.0328111	0.107752	0.0137227	0.00544893	0.0575547	0.00881271	0.00699129	0.0639269	0.00224579	0.141642	0.00556113	0.00926889	0.00969767	0.00418321	0.00353213	0.0258026	0.00884771	0.0309317	0.0144528	0.000474453	0.02201	1.05249e-06	0.0495346	0.540109	0.240705	0.367879	0.490026	0.0265037	0.00393837	0.163242	0.181	0.0922928	0.255436	0.000814848	3.16872e-05	0.215909	0.954175	0.713196	0.497756	0.776816	0.494792	0.261319	0.629139	1	0.539007
Alcaligenes	0.00964879	0.0168445	0.0244693	0.00648622	0.00287901	0.0147774	0.00551753	0.0183676	0.135269	0.00220532	0.0440755	0.00423807	0.00465527	0.0137168	0.00604738	0.00349437	0.291238	0.00373975	0.0455253	0.0210482	0.00195357	0.108928	8.14717e-06	0.0495346	0.319306	0.647074	0.276453	0.164529	0.0094606	0.156603	0.127299	0.900508	0.393065	0.715199	0.000339262	0.000981621	0.267606	0.86758	0.805755	0.393065	0.651429	1	0.805755	0.725191	0.725191	0.880795
Herbaspirillum	0.0246979	0.0480815	0.0892855	0.0237205	0.0121702	0.0609982	0.0162612	0.0169118	0.0493294	0.0133369	0.0687352	0.0130703	0.0173522	0.0174855	0.016525	0.0145657	0.0211385	0.015187	0.0472715	0.0180174	3.31912e-06	0.00134342	1.36064e-06	0.0495346	0.508933	0.461231	0.101701	0.0263592	1.53383e-05	0.0263592	0.0267417	0.166284	0.0115492	0.500279	7.25727e-05	9.51433e-05	0.217302	0.86758	0.550282	0.841088	0.459638	1	0.753968	0.753968	1	0.217302
Porphyrobacter	0.0227699	0.0174866	0.153298	0.00634822	0.00245183	0.021488	0.00254653	0.0035724	0.0462553	0.00032539	0.266438	0.00154784	0.00919904	0.0150697	0.00154656	0.00142616	0.0144332	0.00278201	0.0186415	0.00876851	0.000236632	0.0699195	1.10807e-07	0.0495346	0.0937197	0.917942	0.135335	0.970768	0.0109862	0.00149987	0.431818	0.408832	0.0843743	1	3.13964e-06	2.34289e-05	0.211111	0.943513	0.181818	0.210238	0.888061	0.966338	0.909091	0.66216	0.66216	0.336283
Mesorhizobium	0.0374414	0.02137	0.0926874	0.0217619	0.00915719	0.0576908	0.0162095	0.0124611	0.0559744	0.00825588	0.117557	0.0119617	0.0124606	0.0223361	0.0122664	0.0102882	0.0210856	0.0168289	0.030722	0.0159521	0.000185504	3.64879e-05	5.84586e-07	0.0495346	0.168473	0.22474	0.207748	0.835848	0.0121168	0.00147101	0.00593855	0.0620229	0.000359118	0.0620229	0.00147101	5.27373e-05	0.24359	0.822511	0.75201	0.184186	0.612245	0.455176	0.365149	0.678571	1	0.38
Pandoraea	0.0409519	0.0377829	0.0776186	0.0219448	0.0148858	0.0593109	0.0179453	0.0235354	0.0378343	0.0121917	0.090061	0.0168575	0.0151015	0.0149066	0.0191256	0.0152564	0.0157428	0.0166921	0.0321888	0.0176373	0.00752873	0.133124	0.00120085	0.0495346	0.698602	0.303169	0.207748	0.927395	0.053642	0.0333922	0.284573	0.458393	0.263501	1	0.00797836	0.0306526	0.240506	0.714286	0.818855	1	0.333891	0.516618	0.714118	0.714286	1	0.35514
Agromyces	0.0359628	0.0103984	0.0309542	0.0443761	0.019634	0.0272431	0.0643558	0.0411878	0.0601933	0.0134831	0.0405405	0.0116861	0.00816738	0.0171844	0.0345553	0.0218453	0.0226153	0.0831867	0.031173	0.0250135	0.00916705	0.096629	0.0393934	0.0495346	0.703286	0.327905	0.207748	0.190014	0.735378	0.0231073	0.121764	0.585864	0.544559	0.0578933	0.258233	0.720649	0.275225	1	0.842572	0.666071	0.322335	0.636161	0.735931	0.688406	0.688406	0.617886
Prevotella	0.0099251	0.00243315	0.0134894	0.00883918	0.00156231	0.0942031	0.0134619	0.00777351	0.0366331	0.000898858	0.346949	0.0185732	0.132704	0.190876	0.00349881	0.00153969	0.0846646	9.12135e-05	0.00608127	0.00701619	0.00105545	5.93001e-05	2.59916e-05	0.0495346	0.0788585	0.0188131	0.276453	0.790814	0.0347253	0.00215693	0.12654	0.00359985	0.000107735	0.113734	0.243975	3.16192e-06	0.182692	0.745098	0.240316	0.132026	0.27417	0.12654	0.0500255	0.59375	0.59375	0.768786
Aquabacterium	0.0067293	0.0714783	0.0660215	0.0357313	0.00846759	0.0829811	0.00541802	0.010412	0.047397	0.00532963	0.0872539	0.00193751	0.00917574	0.0505592	0.00747614	0.00835198	0.0206351	0.00342051	0.0164879	0.00844035	4.65785e-05	0.039071	3.04159e-05	0.0495346	0.00851723	0.978023	0.207748	0.206665	5.72206e-05	0.0968355	0.73961	0.0775287	0.209223	0.769221	0.000377074	0.00666429	0.271429	0.838852	0.138182	0.0433262	1	1	1	0.739155	0.739155	0.638655
Tessaracoccus	0.0180237	0.00679875	0.0377811	0.0202954	0.00769623	0.0918874	0.0231569	0.0137462	0.112068	0.00372843	0.0517192	0.00411674	0.00470422	0.0147955	0.0094261	0.00745707	0.0102105	0.0203862	0.0269796	0.0488321	0.000229071	0.000509858	9.11451e-07	0.0495346	0.137386	0.813397	0.564718	0.291562	0.0565476	0.000481251	0.0314677	0.0618113	0.00406062	0.00732619	0.00458697	5.21717e-05	0.191919	0.965079	0.480852	0.150214	0.480852	1	0.903805	1	1	0.546763
Pedobacter	0.00323289	0.0115653	0.127446	0.00620369	0.00232229	0.085058	0.00219484	0.00218793	0.0579773	0.00221617	0.021325	0.00259643	0.0120334	0.0133423	0.00171637	0.00338253	0.0336537	0.00013682	0.0541983	0.0367148	1.0302e-09	0.0410445	8.75499e-11	0.0495346	0.0762138	0.971617	0.318907	0.00109452	6.35735e-09	4.53594e-05	0.197937	0.28628	0.106408	0.956102	7.94255e-07	4.21532e-07	0.208791	0.855856	0.174914	0.208791	0.928469	1	1	0.730769	0.730769	1
Micrococcus	0.0153102	0.00591247	0.0112918	0.0719897	0.00808827	0.0255464	0.0168056	0.0113973	0.083226	0.00591554	0.63857	0.00139005	0.00426434	0.0199973	0.00710772	0.00669096	0.022394	0.00487992	0.0199844	0.0151281	0.00503079	0.00940259	2.00453e-05	0.12663	0.0504149	0.723118	0.318907	0.43618	0.43618	0.00892196	0.0279343	0.662526	0.210591	0.43618	0.0110934	0.000454978	0.43618	0.575758	0.25124	0.25124	0.573494	0.904762	0.914439	0.703704	0.703704	1
Leifsonia	0.0310371	0.00919597	0.0285837	0.0397642	0.0190225	0.0272851	0.0574111	0.0385172	0.0649619	0.0145839	0.0347717	0.0108697	0.00851666	0.0149444	0.0293258	0.0216873	0.0266806	0.066221	0.0289772	0.0246233	0.00652388	0.0367455	0.0891301	0.0495346	0.74119	0.857619	0.318907	0.185065	0.717202	0.00965914	0.0671251	0.593177	0.287973	0.0753968	0.858824	0.372676	0.263889	0.848635	0.992685	0.717202	0.651429	1	1	0.708955	0.708955	1
Phenylobacterium	0.0297421	0.0206611	0.131624	0.0304348	0.00540014	0.0384086	0.00322358	0.0068464	0.0301483	0.00295344	0.0777948	0.00187201	0.0170363	0.00875736	0.00527578	0.00370934	0.0156586	0.00186988	0.0224995	0.00571015	7.79493e-05	0.045093	1.02486e-06	0.0495346	0.0937197	0.462741	0.101701	0.893316	0.00589396	0.00178809	0.502646	0.292138	0.10098	0.295156	3.00301e-05	0.00109332	0.263889	0.781893	0.132867	0.291667	0.548341	0.781893	0.612903	0.708955	1	0.263889
Verminephrobacter	0.0132523	0.0478992	0.119889	0.00371251	0.00367888	0.0780662	0.00194499	0.00626898	0.026777	0.00209378	0.0816054	0.0020527	0.00586242	0.00760055	0.00147375	0.00431202	0.00554331	0.00250837	0.0208853	0.0147278	4.30089e-05	0.0428121	9.17597e-08	0.0495346	0.252954	0.235108	0.318907	0.045426	8.86427e-05	0.0753968	0.874875	0.094246	0.0850873	0.683453	3.17629e-07	4.98954e-05	0.211111	1	0.363636	0.35708	0.085934	0.833405	1	0.683453	0.683453	1
Parabacteroides	0.00108958	0.000849706	0.00308737	0.00258391	0.000346191	0.0932816	0.00355595	0.00153913	0.017875	0.000188716	0.0149229	0.000656502	0.0139869	0.0103656	0.00058611	0.00033502	0.780445	0.00027364	0.000924527	0.00164263	1.37281e-05	0.00106393	0.0413632	0.0495346	0.121871	0.0347761	0.0764263	0.389344	0.00839125	0.00839125	0.310938	0.0424789	0.019944	0.282615	0.348868	0.0835982	0.220881	1	0.287879	0.220881	0.389344	0.202957	0.0960432	0.633333	0.633333	0.220881
Sulfolobus	0.000390072	0.000237004	0.00035723	0.000109417	0.00250852	0.0180396	0.00893899	0.302398	0.00196657	4.14847e-05	0.000401337	0.00758832	0.00014501	0.000544906	0.0013449	0.00525221	2.8945e-05	0.00027364	0.000259445	0.000298436	0.0289597	0.325501	0.633356	0.246315	0.0354735	0.0456522	0.751477	0.398761	0.293726	0.651367	0.456735	0.807004	0.813107	0.849115	0.808552	0.667689	0.667689	0.293726	0.293726	0.869281	0.520146	0.604093	0.293726	1	1	0.869281
Escherichia	0.0402997	0.0335593	0.0296403	0.0148598	0.0118541	0.0497142	0.0142393	0.0132772	0.0329643	0.00628807	0.0459743	0.0305828	0.0201257	0.0978201	0.00696667	0.00655559	0.104011	0.00296444	0.0260778	0.0304656	0.129804	0.0199722	4.66503e-06	0.0495346	0.0788585	0.0867743	0.276453	0.469432	0.138393	0.512758	0.864816	0.0800737	0.0635922	0.559241	0.000920303	0.000569124	0.217532	1	0.489621	0.105582	1	0.200355	0.17377	0.650685	0.650685	0.815951
Bosea	0.0494261	0.0140645	0.0725615	0.0139338	0.00452126	0.051737	0.00805219	0.0053412	0.0426953	0.00301446	0.258474	0.0065429	0.0102782	0.0138766	0.00693925	0.00445237	0.0132765	0.0110824	0.0211771	0.0111857	0.00132786	0.00886438	1.27077e-06	0.0495346	0.472071	0.206838	0.207748	0.521088	0.148848	0.00254348	0.0983227	0.246583	0.0599278	0.175493	0.00236001	5.02398e-05	0.2375	0.506667	0.959407	0.521088	0.506667	0.594369	0.285075	0.659722	1	0.365385
Lactococcus	0.00157482	0.00787102	0.0125499	0.0110666	0.00412445	0.0349209	0.00547081	0.0109508	0.0485344	0.00700103	0.00839867	0.000915161	0.0406302	0.352597	0.00473443	0.00090318	0.0267118	9.12135e-05	0.0155093	0.0387575	7.42282e-09	0.0156904	6.82119e-08	0.827259	0.0073475	0.025746	0.276453	0.685091	7.30409e-08	2.3097e-06	0.195523	0.19941	0.0444409	0.220839	2.3097e-06	5.50246e-05	1	0.933088	0.103121	0.0185623	0.470006	0.248467	0.0359848	0.637584	0.637584	0.777778
Clostridium	0.00445098	0.00673117	0.0399084	0.00756379	0.00240303	0.100495	0.00901308	0.0034	0.0692751	0.00130222	0.121959	0.00584247	0.0161529	0.0827707	0.00234819	0.00207214	0.0970626	0.000456067	0.0219334	0.0333609	1.23148e-06	0.000124391	7.27145e-10	0.0495346	0.00946267	0.105986	0.276453	0.172456	6.11305e-06	0.000678912	0.248538	0.00417586	0.000133085	0.640936	8.05008e-07	3.17098e-07	0.193878	1	0.0921212	0.0217491	0.855224	0.175592	0.193878	0.612903	0.612903	0.777778
Microterricola	0.0223925	0.0147179	0.0512836	0.0325954	0.016825	0.0383711	0.0489694	0.0289102	0.0449149	0.0103256	0.0173273	0.00732984	0.00763642	0.0155378	0.0224098	0.018319	0.0234608	0.0564155	0.0215371	0.0225455	0.00318766	0.0646928	0.0227737	0.512691	0.483715	0.723118	0.276453	0.528889	0.179677	0.0205257	0.361271	0.815671	0.139077	0.0493328	0.463248	0.361271	0.825979	0.965079	0.570475	0.719786	0.667447	0.987932	0.825979	0.725191	0.725191	0.825979
Glutamicibacter	0.00808039	0.00956325	0.0499544	0.00577854	0.00393623	0.017365	0.00681617	0.00933826	0.127653	0.00186679	0.0147738	0.00190847	0.00208464	0.0199003	0.00366278	0.00284368	0.00458898	0.00670419	0.0414384	0.0836678	0.00290348	0.0783871	8.77343e-10	0.512691	0.00527793	0.813397	0.276453	0.595162	0.0112345	0.0790865	0.154135	0.344381	0.211111	0.745412	1.48378e-08	6.82153e-08	0.841772	0.688406	0.107955	0.0166084	0.72851	0.894118	1	0.688406	0.688406	0.841772
Azoarcus	0.040342	0.0275922	0.0602923	0.0124853	0.00737298	0.0731499	0.0106371	0.0108236	0.0390981	0.00676258	0.203248	0.00774258	0.0145298	0.0122866	0.00648662	0.00635192	0.00315504	0.00834603	0.0209289	0.0139274	0.0112655	0.0205605	0.000693081	0.0495346	0.687026	0.31733	0.193427	0.696575	0.0992996	0.0225755	0.142197	0.109585	0.0835995	0.801688	0.00759074	0.00766314	0.19	0.948814	0.468103	1	0.873563	0.45571	0.301094	0.652493	1	0.324786
Phaeobacter	0.0248056	0.0118003	0.0867203	0.00455825	0.00235971	0.0584056	0.00408053	0.00322209	0.0688869	0.00158404	0.118098	0.00338933	0.00489634	0.00801918	0.00205408	0.00179414	0.0142461	0.00301005	0.0130788	0.0185443	2.52675e-05	0.00163875	3.24524e-10	0.0495346	0.0199698	0.688526	0.276453	0.814286	0.00238819	0.000215964	0.068244	0.0428291	0.0119209	0.333197	3.01186e-08	2.60794e-09	0.19	0.490169	0.0822511	0.0529217	0.777096	0.684506	0.712493	0.650685	0.650685	0.802691
Limnohabitans	0.011063	0.0307726	0.124667	0.00240633	0.001761	0.0549316	0.00111628	0.00347274	0.0304436	0.00263602	0.0731101	0.00118015	0.0057546	0.0100155	0.0014366	0.00349387	0.0147333	0.00127699	0.0231902	0.0171883	3.71437e-05	0.0332445	5.28295e-09	0.0495346	0.0419331	0.797603	0.318907	0.02777	0.00011938	0.0575976	0.390319	0.116664	0.0900845	0.358491	5.04929e-08	1.57896e-06	0.223529	0.87637	0.101604	0.115055	0.782313	0.941043	0.87637	0.742188	0.742188	1
Zhihengliuella	0.0243808	0.00758507	0.0131223	0.0475804	0.0256105	0.027549	0.0692056	0.0483991	0.0306143	0.0140486	0.0160168	0.0113255	0.0099588	0.0182685	0.0326663	0.0273495	0.0239428	0.0913047	0.0200375	0.00994924	0.0236468	0.175235	0.00013444	0.827259	0.937437	0.48334	0.207748	0.057168	0.437684	0.240075	0.400417	0.333773	0.68748	0.121783	0.000416264	0.116737	1	1	0.874568	0.991219	0.667447	0.72376	0.564503	0.708955	0.708955	0.662227
Marinobacter	0.0490023	0.0420328	0.0671531	0.00764885	0.0063049	0.0236953	0.0119697	0.0132835	0.0345505	0.00519275	0.0414446	0.00583373	0.0077063	0.0137698	0.00756651	0.0066387	0.00435384	0.00583766	0.0191295	0.0364136	0.266812	0.156765	6.48132e-08	0.0495346	0.0641285	0.250987	0.0764263	0.191919	0.814425	0.409485	0.239886	0.31746	0.302173	0.886347	3.82284e-06	3.45337e-06	0.191919	0.781893	0.15883	0.157807	0.372088	0.306323	0.721687	0.641892	0.641892	0.191919
Treponema	0.00275127	0.00306949	0.00417422	0.000525706	0.000567093	0.0330151	0.000512673	0.000371408	0.008362	0.000364885	0.0184572	0.000542062	0.644306	0.0459483	0.000540402	0.000279286	0.0115741	0	0.00216009	0.00603738	3.45814e-06	0.0284177	1.93091e-10	0.0495346	0.0641285	0.275772	0.0764263	0.309601	4.01342e-05	0.000600728	0.593473	0.0687544	0.0699164	0.333907	1.84733e-06	1.29397e-06	0.195876	0.781893	0.168514	0.167549	0.459638	0.553936	0.322034	0.616883	0.616883	0.195876
Sulfitobacter	0.0256848	0.0112819	0.0865014	0.00468069	0.00165284	0.0311498	0.00370457	0.0024121	0.0634313	0.00165095	0.103619	0.00228753	0.00273731	0.0101045	0.00208141	0.002666	0.0143189	0.00282762	0.00995774	0.0185188	5.01709e-05	0.00345041	1.11913e-10	0.0495346	0.0199698	0.913155	0.135335	0.763003	0.00520781	0.000216471	0.126694	0.0788182	0.0169249	0.11854	7.16054e-09	4.67094e-10	0.204301	0.767677	0.279155	0.0339717	0.955891	0.875113	0.888312	0.655172	0.655172	0.330435
Celeribacter	0.0243877	0.011085	0.0766039	0.0060858	0.00216371	0.0452501	0.00348542	0.00424479	0.0588132	0.00207083	0.0938352	0.00301065	0.00762404	0.0250192	0.00207563	0.00223042	0.0103496	0.00278201	0.0137322	0.0152965	0.000109422	0.00671329	2.05903e-09	0.512691	0.00946267	0.268641	0.318907	0.819772	0.00825262	0.000614481	0.0436999	0.229052	0.0575855	0.866482	1.12025e-07	1.12025e-07	0.815951	1	0.121212	0.0332168	0.971647	0.354978	0.438635	0.678571	0.678571	1
Nocardia	0.0207693	0.0131096	0.0379962	0.0198355	0.00932916	0.0403024	0.0221066	0.014891	0.0682688	0.00791955	0.061944	0.00908983	0.00907068	0.0142262	0.0116247	0.00952546	0.0124554	0.0216176	0.0264977	0.018733	0.00806765	0.0122102	0.000232939	0.0495346	0.1033	0.803358	0.525788	0.758399	0.133053	0.0280495	0.0494443	0.597433	0.105263	0.0204082	0.121519	0.0120997	0.253333	0.664336	0.53605	0.165557	0.607676	1	1	1	1	0.598425
Leptospira	0.0133304	0.00569883	0.0164943	0.0155116	0.00624604	0.0409642	0.0233161	0.00866338	0.0385044	0.00528104	0.0255672	0.00379425	0.0194389	0.206446	0.0298393	0.00467244	0.00874646	0.00196109	0.015017	0.0108224	0.0354439	0.158351	0.021971	0.12663	0.00822814	0.310184	0.276453	0.987565	0.288754	0.12093	0.881745	0.5	0.243886	0.43939	0.472745	0.0669796	0.43939	0.371812	0.203209	0.12093	0.58642	0.81717	0.43939	0.708955	0.708955	0.836478
Azotobacter	0.0404468	0.042255	0.0483218	0.018639	0.0169935	0.0237335	0.0164823	0.0227894	0.0158207	0.0202019	0.027553	0.0194002	0.0155588	0.00875801	0.0214097	0.0193872	0.0129093	0.0115385	0.0176411	0.00510089	0.878394	0.897517	0.0689989	0.512691	0.00781172	0.155144	0.0764263	0.805758	0.96814	0.794516	1	0.799499	0.849635	0.3561	0.417668	0.13036	0.806061	0.664336	0.13036	0.0269325	0.865054	0.305805	0.313582	0.664336	0.664336	0.256876
Rhodovulum	0.0250611	0.0113651	0.0669728	0.00490187	0.00136043	0.0485176	0.00237741	0.00273545	0.0636518	0.00127471	0.112258	0.00130649	0.00241596	0.00867315	0.0011733	0.00124835	0.0095729	0.00109456	0.010524	0.0123043	0.000176412	0.0124626	9.95856e-09	0.0495346	0.0188749	0.566898	0.318907	0.691962	0.0147978	0.000844917	0.0408019	0.173206	0.0933527	0.974359	6.42899e-07	6.42899e-07	0.212698	0.948814	0.106294	0.058642	0.71337	0.766003	0.520235	0.655172	0.655172	1
Defluviimonas	0.0273201	0.00977304	0.071171	0.00507209	0.00207997	0.0366447	0.00264455	0.00268513	0.0647326	0.001532	0.107242	0.00184856	0.0024749	0.00718441	0.00227837	0.00161625	0.00495895	0.00127699	0.00775639	0.0100891	0.000177591	0.0016439	2.90514e-09	0.0495346	0.220076	0.483771	0.318907	0.597668	0.0224409	0.000782066	0.0564301	0.0838867	0.0224409	1	2.30983e-07	2.2405e-07	0.230043	0.948814	0.497455	0.285714	0.407679	0.890648	0.731121	0.641892	0.641892	1
Lachnoclostridium	0.00282524	0.0010821	0.00412312	0.010539	0.00132157	0.0863321	0.013591	0.00299703	0.0173983	0.00156094	0.0295901	0.00228269	0.00614	0.0262281	0.000778299	0.000692575	0.508239	0.000592888	0.0040658	0.00517507	0.000118306	0.000133529	0.000370502	0.0495346	0.0641374	0.0634492	0.276453	0.891282	0.0204678	0.000272463	0.423397	0.00574181	0.00167642	0.53149	0.0246699	0.00279133	0.222019	0.786749	0.294004	0.120788	0.786749	0.200355	0.120788	0.659722	0.659722	0.801205
Pseudarthrobacter	0.0176517	0.00797792	0.0289257	0.0129506	0.00583366	0.0726705	0.0148608	0.0145806	0.0768989	0.00301265	0.014296	0.00238932	0.00336938	0.010137	0.00769304	0.00679756	0.00272646	0.0148222	0.0277065	0.0399837	0.00421253	0.00743131	3.05771e-06	0.0495346	0.0109128	0.0636294	0.318907	0.712986	0.0828462	0.0102599	0.0575855	0.280749	0.044425	0.0631	0.00259581	0.000244229	0.193533	0.605096	0.162567	0.0383271	0.372088	0.128613	0.222904	1	0.605096	0.517007
Rhodopseudomonas	0.0201881	0.0177058	0.0564038	0.0175986	0.00749586	0.0367543	0.0129216	0.0104544	0.0466383	0.00554935	0.0696609	0.00842923	0.0108603	0.0132952	0.0107881	0.00621972	0.0109726	0.0109	0.0237346	0.00839831	0.000763877	0.00609105	0.000655209	0.0495346	0.335299	0.223861	0.101701	1	0.024161	0.0153247	0.10199	0.421805	0.031746	0.281776	0.0539641	0.012577	0.25	0.746557	0.565289	0.473223	0.116995	0.95	0.746557	0.746557	1	0.25
Nocardioides	0.0204423	0.00701233	0.0320223	0.032918	0.00809966	0.0385679	0.0262896	0.0136642	0.0600891	0.00364565	0.0337591	0.00297939	0.0108162	0.0133537	0.0108838	0.00754226	0.00384991	0.0166465	0.0650396	0.0174233	0.0065195	0.0486371	0.00721323	0.0495346	0.0362145	0.0484706	0.525788	0.461657	0.192322	0.025974	0.0613058	0.802469	0.339555	0.0613058	0.554095	0.0502347	0.230043	0.969214	0.138182	0.152669	0.42237	0.130854	0.281023	1	1	0.567164
Erythrobacter	0.0201404	0.0136507	0.0689733	0.00882972	0.00320564	0.0324312	0.00452313	0.00474254	0.0437385	0.000642167	0.154527	0.002348	0.00819894	0.0105156	0.00281698	0.00217347	0.0197169	0.00323808	0.0221483	0.0171855	0.000165044	0.00248517	1.49022e-08	0.0495346	0.0575046	0.462741	0.207748	0.942411	0.00966685	0.00166642	0.143089	0.0855165	0.0102175	0.616883	2.50239e-06	2.50239e-06	0.198892	0.753968	0.0921212	0.19155	0.384288	0.655926	0.616883	0.616883	0.616883	0.542857
Akkermansia	0.000604465	0.000313101	0.0022934	0.000960163	0.000508157	0.0633693	0.00150066	0.000855873	0.0132659	8.6949e-05	0.00962066	0.000397475	0.00240813	0.00137991	9.87623e-05	0.00110343	0.665296	4.56067e-05	0.000740142	0.000955889	1.77892e-05	0.178769	0.000698787	0.0463016	0.547896	0.226159	0.276453	0.865828	0.0181375	0.00325456	0.686678	0.439884	0.379125	0.48854	0.0378091	0.0329735	0.349626	0.639499	0.687161	0.602501	0.613754	0.435212	0.489214	0.662776	0.662776	0.791667
Collimonas	0.0142065	0.0312876	0.0613202	0.0163333	0.00949229	0.0320769	0.0111367	0.0101383	0.0340134	0.00809284	0.0477019	0.0102769	0.00951693	0.0124303	0.011268	0.00944851	0.0180776	0.00953181	0.0268456	0.0153438	3.19299e-07	0.181007	1.98655e-06	0.0495346	0.360326	0.22979	0.101701	0.00253669	2.65051e-06	0.0164428	0.347349	0.731121	0.311371	0.18601	0.000578091	5.27357e-05	0.261556	0.550725	0.78926	0.460883	0.761129	0.761129	0.261556	0.742188	1	0.261556
Actinomyces	0.0124594	0.00571698	0.0181054	0.0248791	0.00662543	0.0396975	0.0160263	0.00956886	0.0603866	0.00482047	0.0292374	0.00552744	0.012778	0.112775	0.00953692	0.00318143	0.0164862	0.0149134	0.0164861	0.0182124	0.00330259	0.0119184	2.27893e-05	0.0495346	0.0022804	0.0931849	0.751477	0.567164	0.129102	0.00550244	0.0293318	0.478799	0.080518	0.0565646	0.0280602	0.000231726	0.22093	1	0.107955	0.00474525	0.0431818	0.893316	0.421711	1	1	0.83803
Lelliottia	0.0282614	0.0538364	0.0753094	0.00232803	0.00477918	0.0112203	0.00249143	0.00489292	0.0095655	0.00436639	0.0256739	0.137495	0.0138918	0.00357806	0.00263438	0.0209583	0.012447	0.00159624	0.038865	0.0165423	0.0318185	0.126926	0.000101414	0.275234	0.299959	0.337913	0.135335	0.101408	0.271803	0.323366	0.779759	0.17867	0.542374	0.791667	0.0018981	0.0164283	0.716981	1	0.823515	0.345181	0.426873	0.946663	0.712843	0.791667	0.791667	0.457831
Salmonella	0.0157008	0.0165806	0.0207754	0.00574742	0.00418649	0.0656791	0.00391923	0.00548518	0.0396651	0.00386332	0.0417727	0.00485977	0.006407	0.0233998	0.00259873	0.00438612	0.213393	0.00232594	0.0167707	0.0263736	0.587781	0.00202936	6.46818e-10	0.0495346	0.0894735	0.0179483	0.207748	0.911853	0.612908	0.536087	0.831403	0.0116752	0.00696689	0.882332	1.55022e-09	5.84517e-08	0.188119	0.981405	0.263203	0.149137	0.309385	0.0539351	0.100178	0.664336	0.664336	0.562963
Actinobacillus	0.00428393	0.00519639	0.00727478	0.000264839	0.000447718	0.0151789	0.000320179	0.000758685	0.032816	0.000528925	0.049871	0.0195185	0.00147706	0.354068	0.000104651	0.000496574	0.0050291	0.00013682	0.0157926	0.016842	0.724973	0.548508	1.15016e-10	0.12663	0.123814	0.27301	0.276453	0.884491	0.725458	0.807642	0.836322	0.721699	0.580769	1	7.24981e-07	7.24981e-07	0.376238	0.725458	1	0.111814	0.130847	0.99394	0.767038	0.725458	0.725458	0.880795
Anaerostipes	0.000465505	0.000198408	0.000571167	0.0013962	0.000542441	0.0640304	0.00285406	0.000671665	0.0173369	0.000260342	0.0113735	0.00043953	0.0004962	0.00802925	0.000707134	0.000136371	0.602043	0	0.00185856	0.000820629	0.0153056	0.058628	0.00547943	0.12663	0.0370272	0.059202	0.318907	0.316058	0.106272	0.316058	0.899408	0.207612	0.193651	0.589057	0.120418	0.106272	0.432554	0.970416	0.557387	0.120418	0.800467	0.249312	0.193651	0.669014	0.669014	1
Blastomonas	0.0429278	0.0369471	0.0590652	0.00360917	0.0011699	0.0218238	0.00173264	0.001478	0.024555	0.000498784	0.0664036	0.000349094	0.00443089	0.00225002	0.00131737	0.000943119	0.065898	0.0013682	0.006388	0.00312847	0.0107836	0.0730502	1.35001e-06	0.0495346	0.650545	0.351782	0.193427	0.768185	0.254862	0.0227469	0.163262	0.44483	0.276719	1	0.00028958	0.00028958	0.276719	0.688406	0.970378	0.708813	0.791667	0.636161	0.396036	0.688406	1	0.396036
Amycolatopsis	0.0189991	0.0117306	0.0343971	0.0200767	0.00769777	0.0335092	0.0196908	0.0162866	0.0495091	0.00516566	0.0382518	0.0054171	0.00762828	0.0128538	0.0112234	0.00944626	0.0137273	0.0206599	0.0287534	0.0147805	0.00167447	0.00277772	0.00645528	0.0495346	0.0776815	0.824099	0.318907	0.837528	0.0612073	0.014929	0.014929	0.709425	0.0559426	0.180031	0.125399	0.0511027	0.234568	1	0.294004	0.155673	0.781893	0.971647	0.805996	1	1	0.336283
Aeromicrobium	0.0167536	0.00724509	0.0252233	0.0161547	0.00481871	0.140074	0.0141559	0.00906479	0.0416282	0.00296158	0.030708	0.00253428	0.0076646	0.0064623	0.0080807	0.00526071	0.0084851	0.0125875	0.0364013	0.0115261	0.0155211	0.00359449	0.00199709	0.0495346	0.340569	0.374958	0.318907	0.446271	0.234568	0.0511678	0.0320812	0.758351	0.0560224	0.0848469	0.284705	0.0278483	0.234568	0.822511	0.391081	0.615587	0.229819	0.81539	0.988079	1	1	0.372549
Capnocytophaga	0.00267069	0.00818479	0.0576644	0.00251965	0.0011912	0.0170812	0.00334943	0.00282311	0.0682826	0.00210436	0.0169536	0.00231916	0.0295977	0.0251266	0.00123196	0.00129427	0.0154083	9.12135e-05	0.019386	0.0591764	1.13592e-08	0.00061819	2.41948e-10	0.12663	0.106454	0.395758	0.135335	0.0094328	1.25135e-08	0.000383247	0.234568	0.0220435	0.00430624	0.60686	7.69574e-09	2.33547e-10	0.358491	0.965079	0.31405	0.23199	0.987932	0.510753	0.446128	0.650685	0.650685	0.358491
Arcobacter	0.000699076	0.00235823	0.0655103	0.00152116	0.00102019	0.137752	0.00220833	0.00126615	0.0425962	0.000203162	0.0283033	0.000216788	0.00236853	0.00882465	0.000506701	0.000677474	0.00730851	4.56067e-05	0.0113043	0.0096953	2.52675e-09	0.0273147	6.41156e-10	0.0495346	0.00969607	0.762432	0.318907	0.00467765	2.54678e-06	7.16752e-05	0.0907179	0.405464	0.0895378	0.870549	8.00516e-06	8.361e-07	0.215909	0.38159	0.0959596	0.0487179	0.994852	0.713226	0.838954	0.669014	0.669014	1
Brevibacterium	0.0132951	0.00439289	0.0148982	0.0191907	0.00916623	0.0313521	0.0268151	0.0160221	0.0622652	0.00499791	0.0343395	0.00553265	0.00777977	0.0399843	0.0120733	0.00817767	0.00756687	0.0213896	0.0213896	0.0223347	0.0040284	0.0618	0.00234958	0.0495346	0.00308569	0.384903	0.866878	0.162402	0.506571	0.00601424	0.104307	1	0.203279	0.130495	0.221982	0.00792346	0.219467	1	0.13036	0.00738151	0.327407	0.568957	0.820988	1	1	1
Devosia	0.0233863	0.0105288	0.0761705	0.00882955	0.00261988	0.0357024	0.00577759	0.00545887	0.0302487	0.00184285	0.0553488	0.00225701	0.00755664	0.00568651	0.00276764	0.00214913	0.0118442	0.00510796	0.0158392	0.0106979	0.000100124	0.000263611	1.04008e-07	0.0495346	0.0524192	0.710005	0.318907	0.677975	0.0147978	0.000427169	0.0656814	0.0581465	0.000837942	0.506667	1.47592e-05	1.47592e-05	0.211111	1	0.363636	0.0729647	0.703024	0.91018	0.740118	0.669014	1	0.571429
Porphyromonas	0.00114455	0.000537763	0.00335136	0.00374568	0.00108728	0.0240748	0.00207349	0.000606911	0.0119206	0.000296408	0.00956042	0.00371069	0.308714	0.108949	0.00104877	0.000242471	0.111605	4.56067e-05	0.00203095	0.00113194	0.00177821	0.0860823	0.000124197	0.0495346	0.0641285	0.375654	0.207748	0.630273	0.0373202	0.0194872	0.354042	0.41277	0.176561	0.181648	0.0807514	0.00193366	0.269618	0.664336	0.329004	0.181648	0.836232	0.599481	0.381378	0.664336	0.664336	0.59375
Clavibacter	0.0205928	0.00587993	0.0210501	0.0241506	0.00741817	0.0315572	0.0302901	0.0190266	0.0517669	0.00501338	0.0156185	0.00433911	0.00451971	0.00745228	0.0151675	0.00848037	0.0093804	0.0327456	0.0231744	0.0204574	0.00258464	0.00156728	0.0437338	0.0495346	0.300332	0.503119	0.564718	0.329998	0.337959	0.00311498	0.00515591	0.858065	0.028909	0.0847036	0.961952	0.110432	0.246753	1	0.762382	0.320305	0.534281	0.621592	0.942149	1	0.688406	0.858065
Macrococcus	0.00109256	0.00330378	0.0181063	0.00693557	0.00729776	0.029135	0.000947753	0.00906564	0.057759	0.0135718	0.075192	0.00101807	0.0111804	0.0441628	0.00032161	0.00449098	0.0646441	0.0020523	0.11663	0.0750496	0.00463475	0.316336	3.69011e-08	0.275234	0.011171	0.344384	0.276453	0.152244	0.016237	0.492692	0.870086	0.395833	0.450021	0.319879	5.12049e-06	0.000744087	0.622951	0.565476	0.150198	0.0707196	0.316261	1	0.68378	0.693431	0.693431	0.83125
Plantibacter	0.0122664	0.00588339	0.0281465	0.0182044	0.00829905	0.0399114	0.0242314	0.0157833	0.0504862	0.0050188	0.0224604	0.00480227	0.00300378	0.00817923	0.012965	0.00883579	0.0178217	0.0301917	0.0388037	0.0176477	0.00122355	0.0747995	0.0772485	0.0495346	0.18906	0.594365	0.564718	0.266635	0.301311	0.00514698	0.0989583	0.959476	0.360375	0.120368	0.982402	0.274361	0.283582	1	0.778489	0.263068	0.468831	1	0.841772	1	0.730769	0.841772
Cryobacterium	0.0193726	0.00570218	0.0185638	0.0255408	0.0113784	0.027196	0.0361508	0.0201356	0.043061	0.0086646	0.0237534	0.00685515	0.00612718	0.00890278	0.0201894	0.0102886	0.0206046	0.045926	0.0167482	0.0134458	0.00613542	0.0814809	0.00673005	0.275234	0.990163	0.469544	0.318907	0.171406	0.763595	0.0145907	0.0687548	0.883517	0.597307	0.00833328	0.452381	0.32235	0.66087	1	0.97586	1	0.384723	0.915863	1	0.736434	0.736434	1
Rothia	0.00458411	0.00409915	0.01491	0.00808697	0.00865497	0.0436025	0.00857101	0.00628641	0.0615681	0.00363863	0.0175613	0.000885016	0.00393427	0.0526578	0.00385036	0.0872831	0.00111738	0.00323808	0.022011	0.0499611	0.00458764	0.205273	5.09699e-07	0.12663	0.0125833	0.0776916	0.207748	0.678571	0.0994244	0.0213835	0.172211	0.697787	0.530102	0.31669	0.000982015	9.20685e-06	0.387755	0.678571	0.132867	0.075581	0.305805	0.172211	0.602006	0.678571	0.678571	0.602006
Desulfovibrio	0.00843662	0.00936963	0.0401629	0.00870533	0.00442567	0.0396773	0.00615209	0.00539256	0.0196826	0.00719655	0.0528528	0.00573789	0.00858695	0.0181909	0.00735125	0.00521078	0.198136	0.00483432	0.0122775	0.0080927	8.7636e-05	0.114398	8.88939e-07	0.0495346	0.263304	0.577893	0.135335	0.953251	0.00211737	0.00914759	0.0432994	1	0.913689	0.514899	0.000486332	5.85722e-05	0.316667	1	0.683317	0.485551	0.488738	1	1	0.855856	0.855856	0.5
Tenacibaculum	0.00187763	0.00817798	0.0609732	0.00124114	0.00122131	0.012378	0.000782812	0.00118554	0.0720031	0.000201172	0.0121086	0.00119875	0.00473019	0.0126228	0.000282211	0.000316788	0.0018852	0.000319247	0.0176138	0.0598444	2.75388e-08	0.184718	1.59136e-10	0.0495346	0.0419331	0.153812	0.135335	0.0030209	3.12837e-08	0.00329975	0.939314	0.323717	0.172395	0.922789	6.76029e-07	6.73329e-07	0.195876	0.965079	0.151848	0.078481	1	0.299329	0.184713	0.629139	0.629139	0.327586
Paucimonas	0.0127935	0.0251459	0.0218707	0.0277023	0.0249838	0.0270796	0.0268665	0.0279962	0.0103442	0.0293646	0.00728059	0.026176	0.0259632	0.00994495	0.0338678	0.0241915	0.0127092	0.0138188	0.0225406	0.00461311	0.00077912	0.827071	5.56114e-08	0.0495346	0.0260609	0.0859839	0.101701	0.00123603	0.0603898	0.437284	0.953815	0.872706	0.953815	0.726066	0.000208179	3.6083e-07	0.292308	0.976236	0.348277	0.0741774	0.545153	0.18278	0.537051	1	0.805085	0.292308
Alistipes	0.00189699	0.000728853	0.00382529	0.00442173	0.00114643	0.0618017	0.00452589	0.00195522	0.0134639	5.7966e-05	0.0114809	0.000945304	0.0200598	0.00900209	0.000689964	0.000536091	0.466674	0.000638494	0.00153784	0.00233001	0.000313935	0.239022	0.0361404	0.0463016	0.250431	0.189914	0.135335	0.824166	0.102452	0.00769225	0.64098	0.48086	0.395382	0.48086	0.420294	0.118012	0.281078	0.798559	0.441006	0.474572	0.719531	0.430826	0.409819	0.688406	0.688406	0.431818
Dickeya	0.0313575	0.0288746	0.0365511	0.0123073	0.00760345	0.0193259	0.0109951	0.0111309	0.0231133	0.00961143	0.0352008	0.0110426	0.010231	0.0211989	0.0126769	0.0102033	0.0119903	0.00898453	0.0224695	0.0292251	0.671298	0.0565922	6.46029e-06	0.0495346	0.00287297	0.737437	0.207748	0.880508	0.746444	0.603449	0.0439365	0.718699	0.228932	0.746444	0.000578091	0.000111315	0.207402	0.678571	0.0937735	0.00511027	0.716783	0.880508	0.814942	0.678571	0.678571	0.603449
Alteromonas	0.0475232	0.0544273	0.0327875	0.00125106	0.00139969	0.00881545	0.00236396	0.00691496	0.02805	0.000635367	0.0268386	0.000716609	0.00204519	0.00707458	0.00104985	0.00410667	0.00459353	0.000364854	0.0189729	0.0424691	0.0851219	0.129564	9.58693e-09	0.0495346	0.225346	0.771959	0.207748	0.85615	0.176252	0.152152	0.211111	0.279736	0.318206	0.328616	2.30983e-07	2.52954e-06	0.211111	0.490956	0.435201	0.342463	0.658009	0.870055	0.888312	0.629139	0.629139	0.542857
Meiothermus	0.000804671	0.000623866	0.00279413	0.000806869	0.000265849	0.249064	0.000400467	0.000428843	0.0288192	2.07423e-05	0.0056595	0.000349279	0.0017986	0.060999	0.000208366	0.000191798	0.0434885	0.000501674	0.00120399	0.0244025	2.2058e-07	0.00363505	4.03318e-09	0.246315	0.00308569	0.00333087	0.751477	0.873563	2.9608e-05	7.76726e-06	0.0398396	0.0774852	0.0455051	0.867288	1.2237e-05	7.76726e-06	0.505255	1	0.0987013	0.00474525	0.741402	0.0336486	0.0245039	1	1	0.796206
Dyella	0.00922438	0.00823693	0.0776095	0.0109654	0.00430254	0.042551	0.0090727	0.0081624	0.0153639	0.00698348	0.0694488	0.0114228	0.00766365	0.00901654	0.00592203	0.00625649	0.00414998	0.0159168	0.0112064	0.0062433	0.00064273	0.00472151	0.11028	0.0495346	0.909283	0.414891	0.135335	0.797998	0.0299624	0.0285714	0.0240609	0.632844	0.152984	0.614887	0.606061	0.217505	0.345455	0.817204	0.998424	1	0.929133	0.614887	0.606061	0.714286	0.714286	0.523582
Agrococcus	0.0222064	0.00476359	0.0144097	0.0225049	0.00731718	0.0314754	0.0265008	0.014834	0.0536091	0.00524218	0.0326941	0.00470626	0.00402695	0.00679693	0.01259	0.00628906	0.0106691	0.0323352	0.0201574	0.027706	0.00779381	0.0187834	0.00226404	0.0495346	0.539765	0.577505	0.564718	0.267922	0.754347	0.00862017	0.00880895	0.769231	0.422222	0.0110044	0.552083	0.0271033	0.279412	0.954175	0.722668	0.562411	0.470297	1	0.806061	0.683453	1	1
Paenibacillus	0.0152896	0.0131551	0.0344862	0.0102685	0.00589815	0.0345077	0.0100084	0.00690545	0.035499	0.00673937	0.0432093	0.00880196	0.0262628	0.0415897	0.00477975	0.00504413	0.0117064	0.0108544	0.0181472	0.0305843	0.0009614	0.00151076	2.04186e-11	0.0495346	0.0264228	0.11153	0.0764263	0.676787	0.0140183	0.00439966	0.0603885	0.0422884	0.00750988	0.0137284	4.4292e-10	3.89245e-11	0.184466	0.620915	0.0852974	0.0603175	0.645515	0.164502	0.22806	0.620915	0.620915	0.184466
Curtobacterium	0.0182817	0.00501028	0.0154959	0.0244541	0.00946455	0.0201811	0.0323726	0.0186252	0.0464244	0.00598336	0.0131775	0.00584956	0.00454295	0.00858347	0.0167932	0.0100923	0.0134789	0.0378992	0.0253527	0.0167245	0.0067127	0.0135959	0.0137876	0.512691	0.846246	0.570016	0.455794	0.16517	0.813852	0.011186	0.0249844	0.559827	0.259017	0.0165527	0.872727	0.151425	0.841772	1	0.998424	0.795518	0.578804	0.723343	0.914439	1	0.703704	0.841772
Gordonibacter	0.0244812	0.0296322	0.00260576	0.107532	0.00124051	0.00267964	0.0379412	0.0190746	0.00342772	0.00262143	0.00228011	0.149144	0.00206955	0.00492628	0.00196812	0.00179933	0.0138932	0.232047	0.00241495	0.00106443	0.510886	0.0776899	0.42831	0.827259	0.197097	0.488418	0.0764263	1	0.821664	0.761483	0.76	0.76	1	0.801688	0.991753	0.761483	1	0.801688	0.915111	0.76	0.761483	0.821664	0.821664	0.821664	0.821664	0.76
Neisseria	0.0107027	0.0112644	0.0295383	0.008166	0.00451633	0.0367569	0.00700693	0.00628141	0.0341391	0.00507673	0.0582082	0.0112328	0.00610296	0.0678275	0.00453703	0.00445897	0.0172344	0.004059	0.0138624	0.0517563	2.40988e-05	0.0160696	1.01211e-09	0.0495346	0.0689438	0.978023	0.0764263	0.749462	0.000715238	0.000715238	0.0965718	0.221925	0.0762503	0.469012	7.57394e-08	4.71765e-08	0.213483	0.523416	0.600791	0.100213	1	1	1	0.664336	0.664336	0.213483
Alcanivorax	0.0334653	0.0218418	0.035206	0.0100812	0.00642964	0.0179428	0.00893624	0.00954482	0.024431	0.00774904	0.0360393	0.00880698	0.0063034	0.00825758	0.00935365	0.00723286	0.0107042	0.0105352	0.0137706	0.0369867	0.059449	0.0216357	6.19906e-08	0.0495346	0.523888	0.647074	0.0764263	0.0858927	0.982013	0.137484	0.013036	0.641982	0.205885	0.228108	1.41165e-05	1.60053e-05	0.22093	0.688406	1	0.551234	0.411255	1	0.971591	0.688406	0.688406	0.22093
Ruminococcus	0.000589687	0.000310756	0.00106145	0.00136896	0.000665372	0.058338	0.00153382	0.00189332	0.0139279	0.000165657	0.0345489	0.00104802	0.000968001	0.0190487	0.000852388	0.00112041	0.425247	0.00013682	0.00175493	0.00166427	1.87926e-05	0.0025232	0.00335988	0.0495346	0.0289045	0.0308155	0.318907	0.808081	0.0113085	0.00222768	0.492555	0.0560614	0.0391563	0.708964	0.0633304	0.0378808	0.226116	0.772358	0.279155	0.0757936	0.318141	0.206091	0.096766	0.646259	0.646259	1
Cellulomonas	0.0139152	0.00521849	0.0150387	0.0191961	0.00686562	0.0192682	0.0261188	0.013734	0.0493986	0.00520029	0.0137066	0.00594018	0.00732716	0.0187699	0.011191	0.00808101	0.00907169	0.024354	0.0216186	0.0134013	0.0107785	0.0174867	0.00278309	0.0495346	0.0261592	0.453459	0.564718	0.436782	0.463651	0.0180457	0.0180457	0.927778	0.306452	0.0057971	0.927778	0.06048	0.306452	1	0.404378	0.0755968	0.548341	0.72851	0.530102	1	0.688406	1
Curvibacter	0.00642075	0.0200171	0.0803175	0.00136358	0.00156662	0.0371835	0.00128595	0.00212117	0.0153184	0.00174834	0.0479537	0.00125848	0.00289342	0.00409904	0.000813384	0.00152742	0.0011705	0.00104896	0.0111371	0.00897125	1.49396e-05	0.0383115	2.42209e-07	0.12663	0.105485	0.254124	0.318907	0.0157	6.71451e-05	0.0474778	0.841861	0.0868739	0.0875182	0.758103	5.33206e-05	0.000111377	0.353902	0.833333	0.276364	0.17579	0.333891	0.741004	0.403977	0.708955	0.708955	1
Actinoplanes	0.0138369	0.00854478	0.0240991	0.0160567	0.00690889	0.0324012	0.0175278	0.0136818	0.0401831	0.00544485	0.02554	0.00500826	0.00489156	0.00961905	0.00934796	0.00650108	0.011895	0.0167377	0.0250394	0.0105724	0.00580209	0.102586	0.0172872	0.275234	0.433209	0.538859	0.207748	0.852564	0.137661	0.0265176	0.052631	0.946844	0.71114	0.277873	0.455019	0.0759231	0.684685	1	0.872985	0.493741	0.558132	0.844444	0.806402	1	0.742188	0.481013
Thiomonas	0.0110238	0.0197294	0.0484104	0.00828234	0.00282478	0.0529475	0.00313394	0.00444372	0.0244004	0.00258419	0.0716602	0.00278103	0.00460005	0.00895972	0.00290951	0.00397438	0.00342304	0.00369415	0.0109097	0.0087012	7.1425e-05	0.310527	5.55834e-08	0.0495346	0.252954	0.891337	0.564718	0.193052	0.00035512	0.0162225	0.327614	0.957983	0.482053	1	8.05008e-07	8.91047e-06	0.230043	1	0.393946	0.393946	0.957983	0.957983	0.957983	0.703704	1	1
Altererythrobacter	0.0153019	0.00998001	0.047305	0.00846475	0.00199046	0.0251135	0.00425547	0.00313491	0.0313397	0.00107155	0.107791	0.00200413	0.00625861	0.00811033	0.00274112	0.00219268	0.0128665	0.00319247	0.020787	0.0113446	0.00029225	0.0677398	8.19483e-08	0.0495346	0.0745346	0.672407	0.207748	0.875478	0.0204904	0.00226442	0.0518295	0.894118	0.343092	0.291557	0.000103251	2.27934e-06	0.240506	0.948814	0.31405	0.16297	0.616883	0.827887	0.941967	0.673759	0.673759	0.589147
Methylorubrum	0.0149917	0.00892668	0.0288209	0.0139817	0.01179	0.0246689	0.00557977	0.0093557	0.0420686	0.00803495	0.0407052	0.00336477	0.0123919	0.0188525	0.00412419	0.0066615	0.00419763	0.00396779	0.023203	0.00391041	0.000681714	0.190472	0.000241795	0.0495346	0.216459	0.251219	0.101701	1	0.0888967	0.00922854	0.985091	0.338711	0.352371	0.591355	0.00922854	0.0538035	0.306452	0.565476	0.368485	0.585082	0.563161	0.611607	0.411255	0.680457	1	0.306452
Oblitimonas	0.00506008	0.00636727	0.0581447	0.000640288	0.000701372	0.00389277	0.000635619	0.00541201	0.0505648	0.000376229	0.00903801	0.000529781	0.000695013	0.0243203	0.000306493	0.00124322	0.00371789	0.000319247	0.00769452	0.0321778	0.107524	0.901416	1.14001e-08	0.0495346	0.0555651	0.326108	0.0764263	0.333333	0.10243	0.578576	0.931936	0.801886	0.86855	0.10243	8.72735e-07	0.000162731	0.203123	0.954175	0.279155	0.0997873	0.312249	0.46507	0.971881	0.655172	0.655172	0.203123
Gemmobacter	0.0212979	0.00663115	0.049978	0.00122251	0.000375143	0.0178596	0.00109168	0.000856443	0.033668	0	0.159586	0.000547646	0.00171836	0.00665241	0.000443222	0.000208647	0.00352985	0.000592888	0.00538635	0.00771055	9.5038e-05	0.0315531	1.82109e-09	0.036904	0.218699	0.141986	0.318907	0.953907	0.011707	0.000618752	0.32604	0.147372	0.0887638	0.600961	1.20077e-05	5.88841e-06	0.147372	0.959596	0.423812	0.255571	0.739584	0.367176	0.157917	0.616883	0.616883	1
Aminobacter	0.0232957	0.0109687	0.0604232	0.00635336	0.00279011	0.0161351	0.00388139	0.00340703	0.0230828	0.0023321	0.042675	0.0023601	0.00527647	0.00571567	0.00196837	0.00192743	0.00450728	0.00214352	0.00881472	0.00627948	9.22694e-05	0.43891	7.49477e-07	0.0495346	0.255503	0.684665	0.207748	0.870393	0.0110113	0.000681328	0.273663	0.87119	0.983117	0.401012	0.000212039	2.92861e-05	0.246753	0.693431	0.775058	0.30926	0.984363	0.709414	0.708222	0.693431	0.693431	0.608
Shinella	0.0107529	0.0200809	0.0628699	0.00282808	0.00192389	0.0291372	0.00182374	0.00159715	0.0149479	0.00086992	0.0687555	0.00135451	0.0084233	0.0099263	0.00209207	0.00056121	0.0114226	0.00127699	0.00636442	0.00575348	0.000390238	0.398887	1.73298e-08	0.0495346	0.105485	0.777803	0.455794	0.861678	0.0131809	0.00729978	0.309906	1	0.747373	0.415451	7.05827e-06	1.91662e-05	0.260274	0.861678	0.325134	0.242758	0.776445	1	0.875	0.753968	1	0.875
Enterococcus	0.00363433	0.00727592	0.00921985	0.00495453	0.00220146	0.0702127	0.0134757	0.0109683	0.0387874	0.00294317	0.0109989	0.00349149	0.00555326	0.0480834	0.0036934	0.00165648	0.0176396	0.00734269	0.0107413	0.0366498	0.00668887	0.00112512	3.67009e-05	0.0495346	0.00964222	0.160508	0.101701	0.933225	0.0357613	0.0357613	0.365385	0.0357613	0.00440736	0.3561	0.0326236	0.000114443	0.256757	0.965079	0.123377	0.0326236	0.612245	0.359107	0.3258	1	0.669014	0.256757
Rubrivivax	0.00484801	0.0123942	0.0263258	0.0115132	0.00242944	0.0869038	0.0021288	0.0038155	0.02912	0.000628834	0.0807385	0.00113753	0.00225755	0.0184021	0.0016662	0.00286453	0.0103923	0.00301005	0.0111149	0.00540615	7.72869e-06	0.222426	8.38124e-08	0.0495346	0.00554923	0.30218	0.193427	0.0348686	3.35996e-05	0.0288733	0.35514	0.419219	0.355138	0.457113	8.07554e-07	7.12791e-05	0.22093	0.929215	0.100132	0.0117236	0.470006	0.404165	0.459449	0.625	1	0.35514
Yangia	0.016624	0.00771706	0.0412959	0.00294845	0.000623998	0.0314969	0.00214281	0.00280855	0.0389918	0.000701619	0.0618838	0.000782484	0.00190598	0.0046002	0.00157024	0.000712232	0.0134427	0.00196109	0.0070445	0.00737063	0.000259511	0.0025481	8.25384e-09	0.512691	0.189772	0.108321	0.318907	0.691643	0.0227335	0.000797596	0.00623968	0.197505	0.0590944	0.712231	3.00189e-07	1.71634e-05	0.768786	1	0.391393	0.301587	0.149547	0.855224	0.310742	0.659722	0.659722	1
Winogradskyella	0.00142965	0.00581346	0.0496477	0.00104329	0.000783538	0.00909701	0.000151428	0.000927212	0.054123	6.2227e-05	0.00926451	0.000240978	0.00349096	0.00976046	0.000114154	0.000137576	0.00541021	0	0.0127628	0.0430267	4.6648e-08	0.0295212	2.91629e-11	0.0463016	0.029394	0.802197	0.135335	0.0177071	2.32341e-08	0.00492858	0.220269	0.175142	0.066624	0.112844	5.36481e-07	4.08643e-07	0.153045	1	0.0874568	0.0854506	0.859931	0.859931	0.717636	0.641892	0.641892	0.322034
Microcella	0.0755565	0.010911	0.00751324	0.0118593	0.00475176	0.010522	0.016809	0.00917929	0.019664	0.00350694	0.00518612	0.00260555	0.00202947	0.00491037	0.00998226	0.00373545	0.00502126	0.0181515	0.00734914	0.00809358	0.000947824	0.056787	0.0188665	0.512691	0.297294	0.197454	0.276453	0.0265081	0.411196	0.0189444	0.0346908	0.486305	0.939314	0.0265081	0.703495	0.237167	0.815951	0.959596	0.964957	0.321256	0.210003	0.554643	0.747514	0.725447	0.725447	0.815951
Leptothrix	0.00657259	0.0153905	0.0385883	0.00989841	0.00186315	0.0515693	0.00356403	0.00418415	0.0210837	0.00327309	0.0626476	0.00183553	0.00349382	0.0184577	0.00227774	0.00230523	0.00358129	0.00264519	0.0108789	0.00547726	4.59707e-05	0.00468298	1.61933e-06	0.0495346	0.00698829	0.620811	0.193427	0.161299	0.000278554	0.0208688	0.0568965	0.231396	0.0198233	0.909461	4.16356e-05	0.000281054	0.200985	0.970626	0.0921212	0.0191248	0.50412	0.825603	1	0.655172	1	0.339286
Rhizobacter	0.00642791	0.0168233	0.0362221	0.010789	0.00317578	0.0405798	0.00347263	0.00630452	0.0202375	0.00285408	0.0718243	0.00253447	0.00435573	0.0168283	0.00345433	0.00428928	0.00172082	0.00360293	0.0101165	0.00515734	0.000242352	0.164722	7.48371e-07	0.0495346	0.0199698	0.183881	0.318907	0.0620915	0.00120482	0.10319	0.413139	0.450806	0.252555	0.375306	1.84225e-05	0.000854694	0.231707	1	0.107955	0.0620915	1	0.208369	0.422925	0.698529	1	0.589779
Providencia	0.0169146	0.0179346	0.0209877	0.00217865	0.00212307	0.00669574	0.00303658	0.00444617	0.0414213	0.00142986	0.0357782	0.0022518	0.00392982	0.0248655	0.00183465	0.00302836	0.00565159	0.00155063	0.0136902	0.0454477	0.964814	0.832469	3.63453e-09	0.12663	0.040844	0.441469	0.135335	1	0.929032	1	1	0.940377	0.746581	0.80921	1.12502e-07	6.81841e-07	0.38	0.993464	0.100132	0.110261	0.362612	1	0.822511	0.746581	0.746581	0.38
Oceanisphaera	0.00864807	0.00974405	0.0392682	0.000346383	0.000394602	0.00426391	0.000596448	0.00186794	0.0424192	0.000821353	0.0067162	0.000620218	0.000842937	0.00814082	0.000176623	0.000528331	0.000603088	0.000456067	0.102717	0.0406373	0.936142	0.193937	6.52399e-09	0.0495346	0.299959	0.907119	0.276453	0.808977	0.944536	0.865667	0.159984	0.630216	0.373736	0.404432	8.98038e-06	1.68104e-05	0.191919	0.92506	0.561103	0.299184	0.865667	0.899082	0.865667	0.650685	0.650685	0.808977
Gramella	0.00170317	0.00508601	0.0427837	0.00169506	0.0010177	0.0126832	0.000770051	0.00131129	0.0503717	0.000155427	0.0115914	0.000662645	0.00544854	0.00939751	0.000346782	0.000502096	0.00221789	9.12135e-05	0.0128411	0.0461834	2.83092e-09	0.0179564	6.29425e-11	0.0495346	0.089773	0.937044	0.135335	0.00214896	5.94572e-09	0.000139741	0.151848	0.153749	0.052317	0.51466	7.29658e-07	3.14257e-07	0.188119	0.801688	0.151848	0.204628	0.911133	0.978605	0.982265	0.655172	0.655172	0.319328
Diaphorobacter	0.00396706	0.0146504	0.0258279	0.00218677	0.00138373	0.107951	0.00207596	0.00248296	0.0229359	0.00285649	0.0465936	0.000548016	0.0020161	0.00558705	0.00196495	0.00165397	0.00680213	0.000364854	0.00515843	0.00408142	0.000307703	7.26633e-05	2.91241e-05	0.0495346	0.622352	0.92206	0.276453	0.183398	0.00119978	0.058642	0.509599	0.00119978	0.000134669	1	0.000291799	0.00229874	0.231707	0.703704	0.754605	0.785787	0.846733	1	1	0.703704	0.703704	0.858065
Chromobacterium	0.0116501	0.015398	0.0371321	0.00613211	0.00369051	0.0347654	0.00542968	0.00641755	0.0182855	0.00349592	0.0464753	0.00419601	0.00419678	0.00803289	0.00448462	0.00560167	0.0138521	0.00629373	0.0135536	0.0125844	0.00015758	0.0151814	3.29038e-06	0.0495346	0.6362	0.273424	0.276453	0.250014	0.000972715	0.0133656	0.0918224	0.214555	0.0679321	0.705444	4.36082e-05	0.000420507	0.218391	0.659722	0.97586	0.656276	0.983657	0.404165	0.322021	0.659722	0.659722	0.836478
Pseudonocardia	0.0179373	0.0067374	0.0190592	0.0142161	0.00401592	0.0218677	0.0140785	0.00812263	0.035744	0.00248961	0.0191907	0.00244924	0.00371285	0.00549731	0.00591334	0.00354716	0.00530131	0.0109912	0.0247297	0.00840741	0.00770359	0.0207137	0.000680068	0.0495346	0.443956	0.375409	0.525788	0.555818	0.223727	0.0204082	0.0365166	1	0.19317	0.0592422	0.246753	0.00857062	0.246753	0.791667	0.596468	0.533594	0.354978	0.590062	1	1	1	0.56526
Sanguibacter	0.00891227	0.00402378	0.0146117	0.00979305	0.00412901	0.0174346	0.0285054	0.00809351	0.0362058	0.002932	0.0173538	0.0117696	0.00517441	0.00890935	0.00639096	0.00349357	0.0037479	0.0711009	0.012011	0.0297818	0.00205607	0.150614	0.0177096	0.512691	0.553479	0.347702	0.207748	0.488366	0.246868	0.0175422	0.160033	0.745798	0.745798	0.200389	0.778975	0.0719191	0.858065	0.970626	0.981405	0.507854	0.488366	0.562514	0.745798	0.745798	0.745798	0.684685
Riemerella	0.000497829	0.00305196	0.0299678	0.00025099	0.00227474	0.013591	0.000478749	0.00134617	0.0558536	0.0009584	0.0242032	0.00159045	0.00516721	0.0139577	0.000476071	0.00028994	0.00635669	9.12135e-05	0.0116331	0.0584531	1.45724e-10	0.0190354	1.27903e-09	0.0463016	0.227363	0.535121	0.135335	0.0015629	2.71281e-06	8.08488e-06	0.875977	0.0455414	0.0786752	0.693686	4.35605e-06	4.35605e-06	0.177308	0.957212	0.43571	0.346019	0.83991	0.486814	0.875	0.693686	0.693686	0.376238
Geobacillus	0.00308854	0.00155535	0.00377049	0.000558674	0.000473484	0.0839548	0.000519258	0.000280268	0.0387185	0.0113088	0.136565	0.000505962	0.000913662	0.0486434	0.00182668	0.00023728	0.0077679	0.000182427	0.00287714	0.00711498	0.00824719	0.014519	7.56105e-11	0.275234	0.00306732	0.239494	0.276453	0.876657	0.177088	0.00519123	0.278403	0.0962567	0.044703	0.278403	1.2722e-06	7.07368e-07	0.567164	1	0.0973111	0.0118844	0.245905	0.380434	0.987722	0.669014	0.669014	0.815951
Frankia	0.0110617	0.00657116	0.0192354	0.0137958	0.00622839	0.021602	0.0138874	0.0184936	0.0288101	0.00557209	0.0187061	0.00415322	0.00568195	0.00595987	0.00766239	0.00764957	0.00581252	0.0171481	0.0198686	0.00854824	0.00156239	0.0327365	0.179286	0.0495346	0.325365	0.577893	0.207748	0.476321	0.143418	0.0121283	0.0805502	0.719245	0.197403	0.299419	0.741362	0.302701	0.292308	0.993464	0.540299	0.476321	1	0.540299	0.755821	1	0.693431	0.410039
Ensifer	0.0103075	0.0112787	0.044698	0.00596867	0.00359229	0.0238042	0.00620548	0.00501857	0.0196897	0.00197526	0.0365484	0.00322037	0.00706268	0.00746383	0.0039975	0.00335751	0.00399731	0.00583766	0.0108725	0.00532197	0.000187382	0.0634562	5.12573e-05	0.512691	0.0960983	0.243872	0.207748	0.783346	0.00724786	0.00802976	0.181402	0.435125	0.263263	0.115124	0.0380952	0.00256408	0.83125	0.811966	0.368485	0.238095	0.71757	0.340754	0.638655	0.683453	1	0.422222
Eubacterium	0.00198533	0.000886476	0.00293991	0.00145427	0.000576084	0.0427897	0.00550187	0.00133976	0.0156775	4.34743e-05	0.0309688	0.00140288	0.00324104	0.026937	0.000991613	0.000294076	0.256702	4.56067e-05	0.0034754	0.00234435	0.00032275	0.00010851	0.000319222	0.0463016	0.0419331	0.0669862	0.276453	0.772659	0.00781528	0.00356716	0.0904762	0.00626379	0.000942685	0.23032	0.0709944	0.00142471	0.150674	0.92289	0.150011	0.0859648	0.43379	0.159466	0.141812	0.579268	0.579268	0.768786
Paucibacter	0.00476834	0.0134797	0.0415986	0.0114189	0.0025009	0.0311156	0.00142126	0.00254791	0.0174469	0.00227474	0.0697418	0.00174547	0.00324893	0.0175798	0.00128221	0.00511463	0.00872345	0.00182427	0.00885611	0.0065504	5.08603e-06	0.589186	3.13486e-08	0.0495346	0.0162691	0.824099	0.455794	0.0255408	3.87142e-05	0.0177651	0.945555	0.81737	0.644467	0.704069	3.31747e-07	1.47103e-05	0.246753	1	0.210307	0.0365253	0.835995	1	0.98389	0.826087	1	0.910834
Mitsuaria	0.00514755	0.0111153	0.0241573	0.0174524	0.00272579	0.0391649	0.00294334	0.00368079	0.0261414	0.00303923	0.0451115	0.00235918	0.00354939	0.0258336	0.00286651	0.00450668	0.0195612	0.00383097	0.0073945	0.00425102	4.34837e-06	0.329671	2.89142e-07	0.0495346	0.00224355	0.240705	0.193427	0.0976819	1.35131e-05	0.0133724	0.753968	0.726454	0.411711	1	9.21125e-06	4.06396e-05	0.284979	0.993464	0.127946	0.00390786	0.885781	0.612851	0.348425	0.76	1	0.422222
Nonlabens	0.00145134	0.00478364	0.0414253	0.00164301	0.000747891	0.0097251	0.000230135	0.00132663	0.0465233	0.000266548	0.0126703	0.000831236	0.00401413	0.00820887	0.00041145	0.000525748	0.00588639	0.000319247	0.0112893	0.0448353	2.76237e-08	0.378406	6.46593e-10	0.0495346	0.22403	0.820103	0.135335	0.00337324	1.90903e-07	0.00337324	0.37631	0.728667	0.480269	0.0251996	5.52411e-06	6.76766e-06	0.213483	1	0.279155	0.368689	0.795847	0.989063	0.815951	0.673759	0.673759	0.342342
Hyphomonas	0.0894229	0.00643054	0.018613	0.00475824	0.00156341	0.0115755	0.00289494	0.00167715	0.00851319	0.000905848	0.0228232	0.00200468	0.00296698	0.00127917	0.00326236	0.00181542	0.00162953	0.00155063	0.00609161	0.00249977	0.0159862	0.231351	0.000765663	0.0495346	0.284451	0.0536214	0.135335	0.583402	0.483279	0.0162448	0.195238	0.574455	0.916317	0.0530838	0.211827	0.00978211	0.240506	0.650685	0.701494	0.308605	0.179457	0.222948	0.345523	0.650685	0.650685	0.368932
Cellulophaga	0.0013099	0.00519861	0.0409568	0.000987935	0.000991369	0.00684601	0.000435016	0.000848806	0.0448412	0.000428316	0.00659986	0.000626545	0.00391798	0.0083739	0.000238672	0.00044343	0.0129848	9.12135e-05	0.0109762	0.0359196	6.93477e-08	0.250286	7.47795e-11	0.12663	0.098867	0.953543	0.135335	0.0156865	7.30409e-08	0.0046204	0.703704	0.434372	0.313784	0.730788	6.8079e-07	3.59352e-07	0.376238	0.850112	0.313784	0.226836	1	0.969071	0.97293	0.703704	0.703704	0.376238
Colwellia	0.0182604	0.025669	0.0270832	0.000409151	0.00107818	0.00477731	0.000345998	0.00316599	0.0294664	0.000615502	0.0196917	0.00043953	0.00227572	0.00705395	0.000290811	0.00243849	0.00425163	0.000410461	0.0141529	0.0470302	0.476636	0.715771	3.71494e-10	0.0495346	0.374689	0.308341	0.0764263	0.511187	0.839876	0.451807	0.907037	0.649867	0.693951	0.408421	1.02509e-06	4.27291e-06	0.204301	0.801688	0.451807	0.513311	0.229774	0.563517	0.966249	0.664336	0.664336	0.204301
Methylibium	0.00519344	0.011994	0.030047	0.0082142	0.00220947	0.0474007	0.00172203	0.00382833	0.0180328	0.00273774	0.0724448	0.000969124	0.00182913	0.0176457	0.00141372	0.00331785	0.00942906	0.00145942	0.00780699	0.00399275	2.23068e-05	0.0778502	3.19443e-07	0.0495346	0.00308569	0.813191	0.318907	0.14317	0.000121321	0.0133656	0.934096	0.209257	0.107955	0.110123	5.77424e-06	0.000641021	0.213483	1	0.107955	0.0059084	0.835649	0.83103	1	0.703704	1	0.584615
Formosa	0.00121629	0.00434675	0.040245	0.000677688	0.000732147	0.0132429	0.000194593	0.000885586	0.0438649	0.000113942	0.00759835	0.000162637	0.00241178	0.00662617	0.000538896	0.000590939	0.00450164	9.12135e-05	0.00990528	0.0355751	2.13595e-08	0.203154	1.14246e-10	0.0495346	0.0329659	0.374387	0.135335	0.00676678	4.18487e-08	0.00125033	0.664858	0.368854	0.228741	0.18925	7.03251e-07	7.03251e-07	0.213483	0.791667	0.103121	0.115782	0.874282	0.547529	0.387687	0.655172	0.655172	0.351852
Ketogulonicigenium	0.0104159	0.00567239	0.0372428	0.00384136	0.002428	0.0182821	0.00366759	0.0029845	0.0304297	0.00268897	0.0587669	0.00249874	0.00209826	0.00264471	0.0031494	0.00163701	0.00136558	0.00364854	0.00746797	0.00631352	0.000119435	0.0490474	6.67683e-06	0.12663	0.853562	0.160673	0.751477	0.89817	0.00966685	0.00214571	0.353554	0.266223	0.221666	0.402098	0.00599095	0.00126509	0.451297	0.864627	0.873246	1	0.350777	0.345012	0.921392	1	1	0.869281
Roseateles	0.00505248	0.0115013	0.0293008	0.0107509	0.00242408	0.0424867	0.00196609	0.00335279	0.0204544	0.00192425	0.0544304	0.00230521	0.00307238	0.0165459	0.00174471	0.00447128	0.00328369	0.00218912	0.00640494	0.00458262	3.25925e-05	0.0387607	3.25507e-08	0.0495346	0.00554923	0.880912	0.455794	0.177192	0.000139296	0.0205163	0.706516	0.196932	0.0692345	0.669487	1.34205e-07	3.67653e-05	0.234568	0.996958	0.113264	0.014763	0.964868	1	0.898649	0.736434	1	0.898649
Lacinutrix	0.000949421	0.00427502	0.0401755	0.000450613	0.000511761	0.00794341	0.000309276	0.000840502	0.0443704	0.000399333	0.00741204	0.000240978	0.00319696	0.00794595	4.41054e-05	0.000101323	0.00216159	4.56067e-05	0.00897402	0.0336287	3.93559e-08	0.129866	4.45421e-10	0.0463016	0.0916697	0.329126	0.207748	0.0108609	6.25673e-08	0.0045738	0.114668	0.543532	0.298306	0.0906476	2.599e-06	2.03934e-06	0.155792	0.543532	0.190374	0.234293	0.514681	0.760171	0.32069	0.629139	0.629139	0.550725
Acetoanaerobium	0.000204487	0.000172854	0.0337103	0.00059302	0.000315615	0.0617939	0.000990073	0.000312256	0.0219591	0.000159733	0.154218	3.61004e-05	0.000729939	0.00404873	5.97781e-05	5.95353e-05	0.00157797	0	0.00473724	0.00198862	4.62235e-08	0.0237021	1.21809e-06	0.0463016	0.149508	0.440656	0.207748	0.994262	0.000205321	0.000118357	0.0671562	0.659059	0.10898	0.65017	0.00134619	0.000311201	0.201934	0.65017	0.389741	0.310076	1	0.495804	0.571789	0.65017	0.65017	0.612903
Martelella	0.0123843	0.00746675	0.0364899	0.00475313	0.00271622	0.0130678	0.00297664	0.00324833	0.0218926	0.00213751	0.0570309	0.00328103	0.00289658	0.0073924	0.00316448	0.00173919	0.00185872	0.00314687	0.0087801	0.00725867	0.000569978	0.0731884	1.39461e-07	0.12663	0.323542	0.141929	0.276453	0.857143	0.0341003	0.00515563	0.140029	0.680684	0.279412	0.546446	1.71999e-05	6.81732e-05	0.395833	0.407748	0.693486	0.425199	0.274788	0.347734	0.640909	0.659965	0.659965	0.806061
Dokdonella	0.00428355	0.00335189	0.0616156	0.00298542	0.00114915	0.01979	0.00281318	0.00165432	0.00876354	0.00184327	0.0468663	0.0029124	0.00192483	0.00422803	0.00106416	0.00127585	0.00359811	0.00510796	0.00400749	0.00223197	0.000440876	0.190172	2.16201e-05	0.0495346	0.594751	0.190114	0.318907	0.630956	0.0234817	0.0111071	0.0890881	1	0.914554	0.11007	0.0429013	0.000428145	0.293748	1	0.988368	0.673721	1	0.264876	0.537002	1	0.848214	0.737864
Roseomonas	0.0285102	0.00656555	0.0268193	0.00932704	0.00188802	0.0143314	0.00409307	0.00494483	0.0193331	0.000745329	0.0211297	0.00156478	0.00305286	0.00346878	0.00196288	0.00194352	0.00557961	0.00241716	0.0262925	0.00365996	0.00113755	0.0471333	3.13146e-05	0.0495346	0.91364	0.81606	0.101701	0.738884	0.10902	0.00416776	0.0497122	1	0.380737	0.187607	0.0140971	0.000769863	0.254581	1	0.93412	0.9801	0.892512	0.95686	0.925325	0.725191	1	0.254581
Magnetospirillum	0.0107571	0.00925273	0.0336824	0.0089279	0.00250754	0.0196798	0.00407466	0.00283932	0.0161613	0.00212269	0.0571125	0.00191369	0.0047439	0.00675728	0.00313012	0.00239073	0.00774525	0.00291883	0.0155218	0.00516152	8.25135e-05	0.0136574	2.20232e-07	0.0495346	0.134903	0.558549	0.0764263	0.983607	0.00438333	0.00206232	0.211111	0.217101	0.0346021	0.109267	0.000818346	6.90673e-06	0.211111	0.767677	0.27355	0.271429	0.48458	0.669967	0.787932	0.662127	0.662127	0.211111
Thioalkalivibrio	0.0286041	0.0110243	0.0270512	0.00500029	0.00268001	0.0203506	0.00377006	0.00491195	0.0128257	0.00165048	0.0290994	0.003581	0.00393281	0.00373881	0.00206733	0.00304382	0.00954171	0.00574645	0.00710002	0.00437299	0.00773934	0.0169043	8.96843e-06	0.0495346	0.990015	0.976398	0.367879	0.00749193	0.77001	0.0949278	0.0314677	0.347692	0.109447	0.922909	0.000409173	0.000336733	0.215909	1	1	0.987932	0.987932	0.987932	1	0.703704	1	0.617886
Pectobacterium	0.0153558	0.0160274	0.0191487	0.00644046	0.00481679	0.0107189	0.00566475	0.00621528	0.0149855	0.00648737	0.0143482	0.0056897	0.00493375	0.0111089	0.0052188	0.00688921	0.0234825	0.00556402	0.0135355	0.0210578	0.685176	0.192028	3.31601e-06	0.512691	0.0188749	0.750301	0.135335	0.893955	0.790001	0.893955	0.0812231	1	0.834745	0.818056	5.72221e-05	0.000323556	0.95	0.805085	0.370043	0.0375494	0.834745	0.931761	0.969345	0.805085	0.805085	0.452381
Polynucleobacter	0.00943589	0.00985092	0.0201726	0.00346965	0.00249581	0.0114714	0.0039954	0.0039102	0.0257553	0.00266115	0.0375211	0.002348	0.00761532	0.0196725	0.00261649	0.00278679	0.00430654	0.00232594	0.0114226	0.033932	0.0192871	0.0292646	2.19417e-10	0.0495346	0.011171	0.772969	0.0764263	0.650218	0.0332882	0.0904856	0.540214	0.134522	0.0383572	1	3.3219e-09	1.16774e-09	0.184466	0.472637	0.0863636	0.0371578	0.977016	0.781641	0.724232	0.637584	0.637584	0.184466
Ruegeria	0.0110919	0.00540751	0.0327095	0.00382258	0.00185402	0.016872	0.00225184	0.0018701	0.0253344	0.00124948	0.0479922	0.0022343	0.0035788	0.00516447	0.00176557	0.00159342	0.00173833	0.00104896	0.00575399	0.0055105	0.000273166	0.151539	2.7545e-06	0.0495346	0.443956	0.16549	0.318907	0.76321	0.0254753	0.0030551	0.0934066	0.726762	0.563653	0.76321	0.000759055	0.000144826	0.24479	0.943513	0.550282	0.610195	0.957758	0.230425	0.4	0.678571	0.678571	1
Haemophilus	0.00921066	0.0109939	0.0135548	0.00343434	0.00101569	0.0100269	0.00154402	0.00182415	0.0295208	0.000630275	0.0196435	0.004319	0.00536933	0.015086	0.000939887	0.00124567	0.0501715	0.000228034	0.00818143	0.0400116	0.90923	0.124359	4.21458e-10	0.0495346	0.114193	0.868303	0.0764263	0.850903	0.855508	0.978605	0.186389	0.794488	0.243187	0.863479	2.02629e-06	2.02629e-06	0.22093	1	0.637762	0.128045	0.723343	0.978605	0.982265	0.678571	0.678571	0.22093
Erwinia	0.0138403	0.0137023	0.0172013	0.00624833	0.00220524	0.0131831	0.00678505	0.0036664	0.0202148	0.00234489	0.0206959	0.00400918	0.00665153	0.0077557	0.011131	0.00246595	0.00514006	0.00246276	0.0350895	0.0214512	0.547647	0.0160696	8.40667e-08	0.0495346	0.67649	0.250987	0.135335	0.677717	0.45372	0.744924	0.0012041	0.831238	0.495919	0.268261	0.000101095	6.8803e-07	0.208791	1	0.474609	0.836986	0.318141	0.390693	0.639731	0.646259	0.646259	0.339286
Mycetocola	0.0107747	0.00261034	0.00742684	0.0171768	0.00822364	0.00621467	0.0272662	0.014511	0.0157456	0.0058414	0.00385509	0.00379723	0.00320749	0.00560826	0.0117565	0.00949826	0.012311	0.0328825	0.0100857	0.00662518	0.00326982	0.0362186	0.000323871	0.512691	0.95946	0.414728	0.318907	0.056395	0.816104	0.0139592	0.227258	0.125968	0.530255	0.00985224	0.00239342	0.699318	0.83125	0.987654	0.988573	1	0.651429	0.629923	0.543348	0.699318	0.699318	1
Kitasatospora	0.00858792	0.0070024	0.0164813	0.00922943	0.00390129	0.0111096	0.00905116	0.00637798	0.02225	0.00401179	0.0252874	0.0096062	0.0132098	0.0083705	0.00599344	0.00459314	0.0121193	0.00893892	0.0143168	0.00733428	0.000407606	0.00634121	0.00464059	0.0495346	0.754413	0.527361	0.367879	1	0.0500194	0.00625163	0.0434533	1	0.100688	0.121952	0.410768	0.0500194	0.354312	1	0.980013	0.835165	0.666667	0.919521	0.811966	0.811966	1	0.721562
Cellvibrio	0.0332708	0.0184456	0.0182799	0.00276895	0.0018837	0.00892123	0.00250558	0.00478841	0.0124391	0.00217065	0.0196668	0.00237852	0.00263172	0.00526583	0.00215663	0.00223519	0.00286857	0.00168745	0.00878551	0.0136176	0.501565	0.439367	2.65788e-07	0.0495346	0.972537	0.130534	0.276453	0.734049	0.471446	0.824683	0.346704	0.846408	0.716748	0.732364	1.57209e-05	0.000167792	0.224631	0.999343	1	1	1	0.256185	0.217447	0.734049	0.734049	0.859176
Azospira	0.00418651	0.0201026	0.0248182	0.00145239	0.00231297	0.0260139	0.000503859	0.00336803	0.00652567	0.000550499	0.16652	0.000595842	0.0022853	0.00417561	0.000332731	0.000451773	0.00257654	0.000729708	0.00584509	0.00274566	0.00124278	0.0122766	1.20448e-07	0.0495346	0.220076	0.832559	0.318907	0.826157	0.00305828	0.042591	0.291212	0.0779967	0.0565251	0.0832301	3.60161e-07	0.000797596	0.206522	0.536723	0.380317	0.497944	1	0.801049	0.826157	0.688406	1	0.589147
Dichelobacter	0.000669369	0.000880272	0.00808056	0.000112096	0.00124242	0.0128034	0.000103262	0.00046784	0.0461921	7.24573e-05	0.0108594	0.000144587	0.00262211	0.00640072	7.21267e-05	0.000280145	0.0256456	0.000364854	0.0169527	0.110096	3.71548e-06	0.000898248	9.10338e-09	0.246315	0.204532	0.93653	0.0764263	0.229811	8.62653e-05	0.00105973	0.153345	0.0131287	0.0131287	0.271425	4.11621e-05	5.92317e-05	0.512969	0.37037	0.341943	0.511364	0.985629	0.985629	0.896764	0.650925	0.650925	0.195876
Maribacter	0.00145869	0.00430778	0.0325205	0.000669579	0.000616354	0.00810655	0.000247213	0.000737811	0.0327157	0.000754865	0.00574123	0.000728891	0.0030968	0.00880201	0.000275679	0.000506209	0.00769468	4.56067e-05	0.00955513	0.03307	3.73509e-08	0.444248	1.4089e-10	0.375825	0.0518029	0.755227	0.135335	0.0081907	7.30409e-08	0.00197706	0.686376	0.743082	0.566717	0.609215	8.91982e-07	7.7638e-07	0.769964	0.992871	0.191919	0.127102	0.645671	0.980817	0.985553	0.766129	0.766129	0.408602
Glaesserella	0.00136796	0.00171986	0.00292561	0.000157233	0.000229679	0.00744079	0.00013102	0.000477583	0.0596562	8.6949e-05	0.012072	0.045635	0.00131936	0.0309492	6.96921e-05	0.000165438	0	9.12135e-05	0.00142477	0.00551807	0.119425	0.962354	2.279e-08	0.0463016	0.0535271	0.054745	0.0764263	0.494263	0.100427	0.415884	1	0.889956	0.981465	0.196376	5.27938e-05	0.000134487	0.153045	0.614302	1	0.0440783	0.775719	0.10949	0.0761088	0.646259	0.646259	0.187192
Actinoalloteichus	0.0069053	0.00378508	0.0104819	0.00910024	0.0035789	0.0113463	0.0111279	0.00931357	0.0250128	0.00225394	0.0137998	0.00235936	0.0210346	0.00896386	0.00460099	0.00363825	0.002001	0.0110368	0.0098603	0.00575827	0.00552744	0.0339979	0.0581812	0.0495346	0.305222	0.141702	0.318907	0.935961	0.159919	0.0329674	0.0403593	0.788152	0.444728	0.228322	0.630369	0.175688	0.303533	1	0.389198	0.595529	0.56828	0.289006	0.517893	1	0.711211	0.622951
Jeotgalicoccus	0.000468351	0.00218173	0.00922292	0.00108959	0.000223162	0.000538464	0.00148046	0.0016756	0.0620929	7.87083e-05	0.00251058	0	5.04233e-05	0.0012986	0.000382552	1.03136e-05	0.0018989	0.000319247	0.0195649	0.00984346	0.0393229	0.0060422	4.88084e-06	0.375825	0.213548	0.285264	0.318907	0.71103	0.160348	0.0963545	0.0626361	0.0602805	0.553019	0.975798	0.00192818	0.000858849	0.683239	0.94315	0.518798	0.31374	0.328213	0.518798	1	0.683239	0.683239	1
Rathayibacter	0.0095049	0.00273337	0.00775383	0.0140447	0.00584233	0.00655818	0.0210138	0.0130181	0.0176273	0.00415369	0.00992958	0.00360501	0.00239452	0.00583368	0.0101882	0.00484491	0.0101014	0.0238067	0.0106457	0.00691792	0.0100624	0.0311305	0.0262596	0.827259	0.296922	0.273492	0.207748	0.136969	0.944266	0.028344	0.0782013	0.16847	0.764473	0.0302025	0.24551	0.745585	1	0.956304	0.956304	0.299918	0.24551	0.640191	0.750833	0.69789	0.69789	0.640191
Myxococcus	0.00623744	0.00706974	0.0218609	0.00738639	0.00377501	0.0185055	0.00589171	0.00497304	0.0150764	0.00294075	0.0351282	0.00380394	0.00441949	0.00718487	0.00407633	0.00275093	0.00357875	0.00697783	0.0143888	0.00445335	0.000270803	0.0634562	0.00101332	0.0495346	0.485875	0.139011	0.101701	0.616423	0.0139621	0.0209793	0.243586	0.572898	0.170065	0.416471	0.0780059	0.0139621	0.260274	0.855856	0.88437	0.469304	0.396741	0.306412	0.530973	0.693431	1	0.260274
Dechloromonas	0.00363884	0.00444805	0.0165045	0.00249937	0.00144271	0.010833	0.00157374	0.00188946	0.0131975	0.00181197	0.271917	0.00142671	0.00156612	0.00278591	0.00143743	0.00177639	0.000646848	0.000820921	0.00463151	0.00323531	3.05418e-05	0.0532151	8.66881e-06	0.0495346	0.226795	0.106417	0.276453	0.552249	0.00068054	0.00313077	0.10199	0.552249	0.199672	0.753396	0.000840553	0.000854694	0.22619	0.954175	0.531469	0.292452	0.977016	0.333988	0.133098	0.673759	0.673759	0.813625
Yoonia	0.00869377	0.00316024	0.037444	0.00128876	0.000208707	0.00594642	0.000476254	0.000758078	0.0211261	0.0005724	0.0364614	0.000397104	0.000519836	0.00203882	0.0004854	0.000733828	8.2204e-05	0.000866528	0.00267747	0.00395691	0.000265676	0.0480462	6.62116e-10	0.512691	0.114315	0.020063	0.276453	0.49957	0.0230263	0.00193675	0.00801625	0.925325	0.878156	0.596652	5.93497e-06	5.93497e-06	0.847134	1	0.417866	0.1731	0.740755	0.0938447	0.0615963	0.703704	0.703704	0.847134
Morganella	0.00652915	0.0184007	0.00833779	0.00128305	0.00993448	0.00880478	0.0014297	0.00702043	0.0243519	0.00143371	0.00733006	0.00110775	0.00252197	0.0088165	0.000692141	0.00366505	0.0114754	0.00100335	0.00974387	0.0219098	0.823055	0.060665	0.000346515	0.0495346	0.998882	0.326896	0.276453	0.861678	0.923292	1	1	0.128462	0.249343	0.466375	0.00285009	0.057409	0.284979	1	1	1	0.23667	0.925464	1	0.811966	0.811966	0.943262
Saccharomonospora	0.00804692	0.0039261	0.010746	0.0106219	0.00446335	0.0131146	0.011428	0.00974833	0.0197518	0.00407323	0.0130573	0.00393065	0.00429256	0.00541325	0.00644472	0.00472446	0.00364791	0.0142293	0.0198156	0.00655211	0.0152511	0.0465952	0.222841	0.0495346	0.846246	0.20045	0.193427	0.672566	0.31819	0.0613052	0.0249587	0.837766	0.869194	0.336449	0.807825	0.405783	0.314095	0.987654	0.880139	0.868541	0.300533	0.532763	1	1	0.756754	0.463415
Confluentimicrobium	0.0104311	0.00451611	0.0260576	0.00257458	0.00105657	0.0118242	0.00188766	0.00155293	0.0225886	0.00126416	0.0384729	0.00137293	0.00154959	0.00305765	0.001941	0.000978192	0.00284581	0.000638494	0.00429221	0.00395602	0.000213063	0.0655018	2.02266e-06	0.275234	0.302978	0.435956	0.564718	0.731215	0.0394264	0.00122896	0.328778	0.418292	0.339286	0.662399	0.000719947	0.000275343	0.655172	0.924013	0.597902	0.499913	0.533233	0.633714	0.843195	0.688406	1	1
Vitreoscilla	0.00434969	0.00825658	0.0232182	0.00407618	0.00157013	0.0177979	0.00172207	0.00311198	0.0157385	0.00138652	0.0447385	0.00210144	0.00243117	0.00874106	0.00247263	0.00231244	0.00228763	0.00186988	0.00707019	0.0347616	3.64794e-06	0.263428	7.59671e-09	0.0495346	0.114193	0.527361	0.135335	0.0542315	1.79437e-05	0.00854711	0.165574	0.970495	0.614844	0.285885	2.30983e-07	1.92792e-06	0.216973	0.847619	0.363636	0.181737	0.944099	0.626374	0.594036	0.708955	0.708955	0.339286
Orrella	0.0439481	0.00725873	0.014469	0.00388756	0.00197383	0.0128176	0.00424346	0.00269281	0.00626681	0.00137786	0.0103591	0.00346043	0.00213685	0.00290949	0.00216138	0.00139766	0.00330736	0.00442385	0.00495612	0.00246139	0.0281887	0.148443	0.0090386	0.0495346	0.65315	0.689097	0.525788	0.807045	0.138011	0.120311	0.225275	0.807045	0.418413	0.173886	0.478204	0.0407825	0.296875	0.753968	0.994999	0.777989	0.73497	1	0.807045	1	1	0.672566
Croceicoccus	0.00878841	0.00624426	0.0241499	0.00493049	0.00122207	0.012207	0.0024104	0.00343058	0.0167125	0.00157358	0.0291299	0.00241407	0.00393763	0.00261291	0.00247659	0.000954247	0.0165831	0.00291883	0.0088298	0.00410468	0.000287546	0.0268205	0.000104397	0.275234	0.91364	0.0242593	0.207748	0.944527	0.0232109	0.00533997	0.0640738	0.945558	0.335105	0.536278	0.0117391	0.00533997	0.745098	0.910959	1	0.910959	0.0548341	0.747051	0.300919	0.805085	1	0.535211
Cronobacter	0.0104902	0.0121583	0.0168633	0.00377058	0.00310553	0.0196447	0.00350702	0.00375873	0.0129511	0.00299039	0.0212162	0.00384691	0.00372613	0.00835679	0.00190569	0.00220867	0.00878859	0.00351172	0.0126517	0.0118701	0.0337364	0.20575	1.08234e-07	0.0495346	0.18906	0.710005	0.276453	0.501529	0.0603175	0.22914	0.441935	0.380219	0.332143	0.689162	3.52913e-06	1.07553e-05	0.22914	1	0.746929	0.188492	0.993482	0.822511	0.677362	0.678571	0.678571	0.837743
Thioclava	0.00905912	0.00411596	0.0248808	0.00116308	0.00060311	0.0110511	0.000965265	0.000862649	0.0256854	0.0003015	0.0332871	0.000601982	0.00131153	0.00418393	0.000412687	6.88595e-05	0.000137636	0.000912135	0.00335405	0.0048947	8.18384e-05	0.495964	4.57917e-10	0.512691	0.0173692	0.129392	0.276453	0.786749	0.00595808	0.000572612	0.432867	0.739279	0.610634	0.253489	6.02372e-08	1.61796e-06	0.796407	0.34281	0.162567	0.0531838	0.144643	0.348624	0.823474	0.659722	0.659722	0.796407
Dermacoccus	0.00256822	0.000982566	0.00434239	0.0290983	0.00380222	0.00890213	0.00518026	0.0030869	0.0357466	0.000716895	0.0161761	0.0010711	0.00109427	0.00688446	0.00282093	0.00128638	0.00192169	0.00305565	0.00470959	0.0137924	0.000321075	0.0462733	3.55168e-05	0.0495346	0.164853	0.0786672	0.866878	0.420354	0.11294	0.00214568	0.0413312	0.674298	0.497893	0.0565256	0.0401798	0.00214568	0.245421	0.981912	0.647727	0.202559	0.161805	0.226179	0.760632	1	1	1
Idiomarina	0.0231468	0.0248707	0.0149518	0.00125821	0.00106112	0.00125349	0.00168045	0.0031063	0.00972122	0.000704394	0.0146205	0.000626172	0.00157681	0.00459818	0.00101555	0.00139206	0.00246791	0.00104896	0.00864506	0.0153331	0.0452338	0.115548	3.53749e-06	0.0495346	0.0421849	0.759416	0.276453	0.950854	0.106865	0.0850409	0.831403	0.140261	0.213046	1	0.000164932	0.000566351	0.202128	0.360874	0.0921212	0.221332	0.832712	0.634507	1	0.659722	0.659722	0.83125
Mucilaginibacter	0.00221623	0.00447547	0.0183491	0.00857348	0.00217379	0.0158643	0.00145516	0.00204269	0.023213	0.00120383	0.0155565	0.00142112	0.00442898	0.00861933	0.00302511	0.00142559	0.00945841	0.000729708	0.0138738	0.0162751	9.25919e-07	0.184514	6.35654e-11	0.275234	0.0959779	0.573753	0.276453	0.0314239	3.34222e-06	0.00689614	0.699941	0.540863	0.243319	0.597921	1.1073e-10	3.89245e-11	0.633333	0.817204	0.219336	0.253522	0.520924	0.817204	0.925325	0.708955	0.708955	0.83125
Legionella	0.00877699	0.00999403	0.0164659	0.00150595	0.00106347	0.00928627	0.000941639	0.00142193	0.0225171	0.000806444	0.0235931	0.000951448	0.00375868	0.00930854	0.000803156	0.00128087	0.00252378	0.000775315	0.00673084	0.0285085	0.126301	0.273386	8.48855e-11	0.0495346	0.0157585	0.525702	0.0764263	0.655172	0.11982	0.309975	0.1233	0.763733	0.592546	0.76108	1.1073e-10	1.1073e-10	0.180952	0.655172	0.0812834	0.043379	0.984363	0.666274	0.444648	0.655172	0.655172	0.180952
Muribaculum	0.00577343	0.000135326	0.000853133	0.0131266	0.00265243	0.0200113	0.0260931	0.00432767	0.00508499	0.00140121	0.0372841	0.00107798	0.00642755	0.00610181	0.00155022	0.0025901	0.0730958	9.12135e-05	0.00155146	0.000307713	0.00791988	0.00573397	0.492888	0.12663	0.0639556	0.0358855	0.751477	0.719396	0.398561	0.0329735	1	0.0615316	0.0781571	0.731601	1	0.646259	0.506667	0.933952	0.44599	0.209945	0.921575	0.191869	0.205628	1	1	0.933952
Sphingorhabdus	0.00726691	0.00656791	0.0215468	0.00488465	0.00186324	0.0144837	0.00286853	0.00234222	0.0152461	0.00159714	0.0289125	0.00190252	0.00474728	0.00274523	0.00281158	0.00189258	0.0106736	0.00296444	0.00789705	0.00789644	0.000535412	0.0317009	3.15908e-06	0.0495346	0.61063	0.624376	0.276453	0.7539	0.016341	0.016341	0.0735294	0.571233	0.286302	0.7539	0.00152369	0.000246311	0.301587	0.981912	0.982924	0.607792	0.684429	0.7539	0.7539	0.722589	0.722589	0.847134
Jiangella	0.00763914	0.00406425	0.0114384	0.00899179	0.00315518	0.00733988	0.00974542	0.00863137	0.020244	0.0018015	0.00654742	0.0016247	0.00172021	0.00533281	0.0042256	0.00381548	0.00638101	0.0115841	0.0123771	0.00581366	0.00535975	0.0244769	0.212693	0.275234	0.0328331	0.770976	0.193427	0.693431	0.17527	0.0169549	0.0206236	0.362622	0.985091	0.504265	0.583041	0.338183	0.638655	0.959596	0.363636	0.109195	0.888061	0.698276	0.896081	1	0.693431	0.426966
Campylobacter	0.00229631	0.00373976	0.0133652	0.00161364	0.00126602	0.0167955	0.00123188	0.00207328	0.0194592	0.00072551	0.0273361	0.00147546	0.0199952	0.0204319	0.00111825	0.000555031	0.0152624	0.000364854	0.00661251	0.0202779	2.47515e-06	0.000742655	3.67637e-10	0.0495346	0.116003	0.0231744	0.0764263	0.0449311	6.75653e-06	0.00482957	0.108394	0.00664862	0.00579914	1	2.2146e-10	1.55406e-08	0.180952	1	0.078855	0.279809	0.281025	0.281025	0.0257035	0.619131	0.619131	0.180952
Raoultella	0.00660953	0.00847957	0.0238164	0.003495	0.00960833	0.00712228	0.00296964	0.00318477	0.00902175	0.00480307	0.0400499	0.00234838	0.00371302	0.00639993	0.00217333	0.0021446	0.0067222	0.00123138	0.00808816	0.00926598	0.0178158	0.721093	2.62449e-05	0.0495346	0.198861	0.971514	0.318907	0.28088	0.042956	0.370394	0.577218	0.881485	0.850326	0.961367	0.00219783	0.00190415	0.246753	0.413943	0.550282	0.400729	1	0.919168	1	0.698529	0.698529	1
Cellulosimicrobium	0.00765229	0.00299032	0.00757242	0.0109938	0.00429329	0.0124928	0.0130151	0.0087578	0.0188769	0.00248062	0.00839526	0.00235918	0.00240263	0.00389466	0.00532114	0.00548238	0.00366816	0.0146398	0.00930748	0.00776733	0.0254692	0.112384	0.166249	0.0495346	0.786946	0.542747	0.564718	0.381826	0.740069	0.0539095	0.0794974	0.889109	0.81556	0.174458	0.953815	0.52381	0.303855	0.987654	0.887382	0.81556	1	0.77856	0.576564	1	0.753968	1
Lutibacter	0.000636343	0.00282053	0.0234642	0.000118851	0.000418107	0.0109794	0.000435185	0.000388036	0.0291233	7.87083e-05	0.0147992	0.000433761	0.00418367	0.0037751	0.000125445	9.00336e-05	0.000237195	4.56067e-05	0.00609314	0.0209306	6.08028e-08	0.0189422	8.39647e-10	0.375825	0.279406	0.96528	0.207748	0.012255	3.66593e-06	0.00813529	1	0.0660083	0.0472842	0.893177	3.73376e-06	2.79491e-06	0.707687	0.885781	0.309452	0.560498	0.950996	1	1	0.703704	0.703704	0.598425
Collinsella	0.000474925	0.000213916	0.00105497	0.00063651	0.000146431	0.0184465	0.000821417	0.000637515	0.00616547	5.7966e-05	0.00396613	0.00129459	0.000693539	0.0152747	8.91448e-05	8.66968e-05	0.202537	4.56067e-05	0.000544923	0.000374225	0.00943372	0.00273698	0.0140882	0.0463016	0.195809	0.0339558	0.276453	0.556243	0.204092	0.0934983	0.119292	0.142549	0.119292	0.561433	0.233281	0.0999793	0.210683	0.497884	0.667151	0.262891	0.961333	0.157634	0.155628	0.616484	0.616484	0.791667
Dokdonia	0.00098723	0.00427048	0.0251946	0.000518535	0.000452421	0.00520095	0.000130093	0.0006131	0.0266117	0.0007188	0.00343421	0.000457766	0.00324898	0.00654251	0.00026161	0.000264328	0.00428902	0	0.00518524	0.022286	1.88533e-07	0.144745	6.93656e-11	0.246315	0.433818	0.850708	0.135335	0.00478891	4.23107e-07	0.0278842	0.952971	0.288445	0.212264	0.259582	7.0169e-07	7.0169e-07	0.559991	0.964064	0.510795	0.547564	0.875287	0.97766	0.804669	0.694236	0.694236	0.391753
Olleya	0.000622814	0.00305655	0.0260696	8.70953e-05	0.000298655	0.0031595	5.07513e-05	0.000462926	0.0278158	2.07423e-05	0.00730296	0.000451811	0.00140215	0.00495677	4.654e-05	5.82998e-05	0.00137993	0	0.00679587	0.0238019	8.13576e-08	0.169801	8.13527e-11	0.246315	0.0774767	0.413957	0.135335	0.0132925	2.88328e-06	0.00878832	0.848739	0.273627	0.222028	0.0251125	2.09619e-06	2.09619e-06	0.505255	1	0.273627	0.141391	0.511577	0.384508	0.782391	0.620915	0.620915	0.333333
Rahnella	0.015002	0.0124238	0.0146676	0.00256099	0.00284684	0.00620575	0.00294581	0.00303848	0.00896806	0.00153733	0.00569159	0.0020955	0.00263077	0.00848747	0.00325079	0.00153484	0.0110255	0.00109456	0.0216972	0.0219485	0.260715	0.721433	3.74283e-05	0.512691	0.498125	0.273294	0.318907	0.657863	0.313047	0.681949	0.946555	0.695206	0.739256	0.931412	0.00231652	0.00177757	0.858065	0.708955	0.732219	0.621897	0.260462	0.657863	1	0.708955	0.708955	1
Rhodobaca	0.0070088	0.00242377	0.0283831	0.000617399	0.000173887	0.00597185	0.000272763	0.000436036	0.0194566	9.94507e-05	0.0428595	0.000240793	0.0001523	0.00372504	0.000298866	4.00866e-05	0.000559392	0.000319247	0.00223297	0.00475037	6.85715e-05	0.13546	2.97428e-10	0.0495346	0.0171517	0.100717	0.207748	0.763003	0.00692116	0.00030306	0.117502	0.544384	0.320187	0.819379	1.59026e-06	1.59026e-06	0.191919	0.45528	0.268314	0.0403705	0.0444447	0.555291	1	0.625	0.625	0.555291
Isoptericola	0.00808646	0.00266369	0.00728198	0.00950142	0.00328978	0.00770939	0.0116833	0.00749594	0.0186944	0.00244371	0.00992536	0.00319637	0.00200835	0.00350192	0.00669239	0.00375667	0.00817723	0.014731	0.0112114	0.00726407	0.0278453	0.0412938	0.0399344	0.0495346	0.397278	0.437291	0.318907	0.492724	0.663892	0.0466192	0.0155373	0.7785	0.819471	0.0705825	0.956226	0.245003	0.315832	0.492724	1	0.652722	0.644441	0.621854	0.938143	1	0.766129	0.663892
Sagittula	0.00863442	0.00346114	0.0207275	0.00171362	0.000443307	0.0142511	0.000854019	0.00105801	0.0201691	5.7966e-05	0.0329463	0.000307224	0.00118086	0.00175613	0.000583217	0.000314371	0.00535725	0.000501674	0.00427252	0.0040793	6.65731e-05	0.0312259	7.79092e-08	0.0463016	0.823997	0.408221	0.318907	0.587607	0.0111496	0.000503185	0.146691	0.249199	0.119638	0.587607	9.67896e-05	9.67896e-05	0.178476	0.641892	0.992685	0.993479	0.316536	1	0.619834	0.641892	0.641892	1
Rhodanobacter	0.0033701	0.0032035	0.0323517	0.00221087	0.0015559	0.0183216	0.00296291	0.00176394	0.00608828	0.000918991	0.0449249	0.00223301	0.00242127	0.00285078	0.00203834	0.00102141	0.0029539	0.00323808	0.00530245	0.00274109	0.000189009	0.116084	0.000542728	0.0495346	0.517796	0.319116	0.207748	1	0.00872068	0.00787674	0.239687	0.353388	0.332453	0.24359	0.115802	0.00508697	0.24359	0.976236	1	0.435744	0.434103	0.496336	0.560563	0.663528	1	0.391753
Friedmanniella	0.00565444	0.00246801	0.00847699	0.0123825	0.00248317	0.00984093	0.00777032	0.00417058	0.0213513	0.00153394	0.0112894	0.00117978	0.00229321	0.00382361	0.00260495	0.00281529	0.000634125	0.00510796	0.0437989	0.0060873	0.00225404	0.0320694	0.01873	0.0495346	0.534376	0.0238189	0.751477	0.429987	0.123377	0.0167112	0.0560224	0.481691	0.383838	0.102248	0.672147	0.0782989	0.234568	0.938272	0.46332	0.622098	0.885409	0.123377	0.102248	1	1	0.826087
Salipiger	0.00864285	0.00403856	0.0214341	0.00241749	0.000344132	0.00905796	0.00123919	0.00111075	0.0209235	0.000171908	0.0299891	0.000336999	0.00127486	0.00268917	0.000578537	0.000947184	0.000435691	0.00104896	0.00348146	0.00382119	0.00015197	0.00137468	1.05613e-07	0.0495346	0.436574	0.720543	0.606531	0.453028	0.0263158	0.000875993	0.00602874	0.401843	0.0409534	0.777096	0.000134106	0.000115791	0.213483	0.937404	0.578973	0.4458	0.961086	0.675401	0.722886	0.659722	1	1
Mycobacteroides	0.00640238	0.00380372	0.0105379	0.0108765	0.00232615	0.00806899	0.00848348	0.00382399	0.0215113	0.0010133	0.00525368	0.00167308	0.00259414	0.00468327	0.00229032	0.00247943	0.00482872	0.00734269	0.00757423	0.00733709	0.00230149	0.104954	3.83214e-06	0.12663	0.169957	0.660319	0.751477	0.859581	0.103983	0.00741947	0.11345	0.467501	0.681458	0.00768195	0.082074	8.21037e-05	0.452381	0.954175	0.37858	0.423301	1	0.662021	0.780822	1	1	0.847134
Nocardiopsis	0.00746448	0.0038657	0.0107726	0.00693461	0.00243633	0.0077411	0.00747934	0.00576087	0.0199861	0.00270814	0.0158472	0.00192616	0.00222216	0.00435318	0.00449424	0.0028206	0.00328725	0.00861968	0.00682045	0.00601438	0.00730333	0.0136079	0.0554974	0.0495346	0.424766	0.444632	0.564718	0.488141	0.22401	0.0390124	0.0298581	1	0.235833	0.40359	0.455985	0.125	0.279412	1	0.488141	0.530141	0.520924	0.501664	0.989122	1	0.659722	1
Neorhizobium	0.00627777	0.00622163	0.0229477	0.00470946	0.00301752	0.0137209	0.00474856	0.00277001	0.00991505	0.00314225	0.0186935	0.00281768	0.00556726	0.00337759	0.00273781	0.00211273	0.000502358	0.00305565	0.0070349	0.00284376	0.000142913	0.247832	0.000575733	0.512691	0.883214	0.0489987	0.101701	1	0.0153087	0.0153087	0.308828	0.796689	0.670944	0.0153087	0.503963	0.0215637	0.94246	0.939074	1	0.944522	0.75968	0.154568	0.313316	0.805369	1	0.339286
Geobacter	0.00601421	0.00573916	0.0158268	0.00330523	0.00149289	0.0182521	0.00224742	0.00223653	0.0147071	0.000690276	0.0513778	0.00181245	0.00320999	0.00739633	0.00215345	0.00136143	0.00166994	0.00186988	0.00734862	0.00544384	0.000416552	0.0534497	1.17432e-07	0.0495346	0.0251625	0.34078	0.455794	0.955888	0.00586916	0.00419362	0.0740246	0.404645	0.186733	0.806061	1.26921e-05	6.90513e-06	0.198892	0.948814	0.165785	0.0575758	0.463043	0.358958	0.693956	0.620915	1	0.806061
Marinovum	0.00926067	0.00394285	0.0219329	0.0020981	0.000655365	0.00864805	0.00118185	0.00139742	0.0175825	0.00079908	0.0428692	0.000987361	0.00105037	0.00179984	0.000834122	0.000763577	0.00151632	0.00127699	0.00370905	0.00357864	0.000253756	0.211675	1.61824e-07	0.512691	0.772062	0.823314	0.564718	0.895253	0.0294649	0.00103601	0.178881	0.976654	0.798319	1	2.21388e-05	0.000151318	0.898649	0.562963	1	1	0.898649	1	0.898649	0.798319	1	1
Sorangium	0.00573334	0.00514814	0.0157744	0.00712599	0.00255287	0.0151774	0.00476505	0.00345713	0.0132257	0.00181235	0.0330167	0.00204655	0.00366242	0.00556747	0.00302619	0.00232328	0.00100461	0.00515356	0.0118072	0.00335075	0.000314679	0.00815721	0.0101778	0.0495346	0.0776815	0.080164	0.207748	0.800254	0.0138875	0.0124883	0.0144365	0.652476	0.0989176	0.125312	0.343547	0.0389636	0.211111	0.933088	0.18929	0.188492	0.581633	0.0865801	0.476166	1	0.625	0.343547
Hafnia	0.00441823	0.0128576	0.0079257	0.000954397	0.000761895	0.00617791	0.00083143	0.00253136	0.0199064	0.000528507	0.0266071	0.00082491	0.00115036	0.0121048	0.00198317	0.00138964	0.00319782	0.000820921	0.0109377	0.0524756	0.219867	0.775511	4.21632e-09	0.0495346	0.00270525	0.750547	0.207748	0.357478	0.213483	0.858272	0.65029	0.899447	1	0.636616	3.98036e-06	2.38404e-05	0.213483	0.698529	0.0946451	0.004921	1	0.733751	0.802708	0.698529	0.698529	0.622951
Marinomonas	0.00687829	0.00841893	0.0137032	0.000523629	0.000726028	0.0151058	0.00070638	0.00260885	0.0192001	0.00050156	0.00518945	0.00107147	0.00243971	0.00590778	0.000512745	0.00119445	0.0059622	0.000638494	0.00615202	0.0302903	0.367056	0.026204	1.65926e-08	0.512691	0.595498	0.701859	0.101701	0.65308	0.404626	0.906394	0.667936	0.0899907	0.0899907	0.65308	1.82957e-07	3.94579e-06	0.886667	0.987654	0.68657	0.725781	0.625108	1	1	1	0.76	0.267606
Oscillibacter	0.000565909	0.000207488	0.000669849	0.00263579	0.00121585	0.0248267	0.00482785	0.00090409	0.00513828	0.00034845	0.0179137	0.00139154	0.000930224	0.0128587	1.91271e-05	4.83098e-05	0.149661	4.56067e-05	0.00083381	0.000430578	0.000838953	0.0236187	0.00593451	0.0495346	0.0525153	0.0175463	0.276453	0.951905	0.0522033	0.0306104	0.278515	0.178606	0.0986714	0.553602	0.0914862	0.065457	0.240506	0.650685	0.387426	0.109213	0.848127	0.106504	0.105831	0.650685	0.650685	0.841772
Pelagibaca	0.00819007	0.00378312	0.020507	0.00257116	0.000826088	0.00749703	0.000996745	0.000835892	0.0183128	0.000302658	0.0439049	0.000625987	0.00121518	0.00418365	0.000533956	0.000716685	0.00115907	0.00182427	0.00297274	0.00350355	0.000423586	0.145579	4.26537e-07	0.0495346	0.0497022	0.273367	0.606531	0.598739	0.0513746	0.00274976	0.117455	1	0.422178	0.807296	0.000476558	0.000247002	0.24479	0.809793	0.391081	0.101258	0.508218	0.481411	0.393335	0.66458	1	1
Leclercia	0.00366847	0.00802787	0.00654536	0.00387927	0.0619091	0.0021061	0.00329188	0.00358083	0.00446505	0.00255373	0.00159252	0.00234224	0.00364418	0.00194461	0.00311031	0.00264643	0.0060492	0.00191548	0.0222199	0.0109005	0.0570101	0.0758868	0.650115	0.506555	0.27212	0.558583	0.276453	0.26225	0.514262	0.591479	0.502463	0.393713	0.393713	0.736434	0.649802	1	0.853308	0.853308	0.773972	0.48559	0.467702	1	1	0.736434	0.736434	0.869281
Frondihabitans	0.00727879	0.00211999	0.0072457	0.00839845	0.00381823	0.0062524	0.0111255	0.0067289	0.0184115	0.00247206	0.00625133	0.0018173	0.00337759	0.00268351	0.00507082	0.00321537	0.00843294	0.0124962	0.00650063	0.00681781	0.00916852	0.0663654	0.0466411	0.0495346	0.931959	0.284279	0.276453	0.348388	0.565436	0.0212173	0.0629354	0.507961	0.938432	0.137931	1	0.200774	0.279412	0.861408	1	1	0.271115	0.655018	0.875	0.725191	0.725191	0.875
Tsukamurella	0.00493836	0.0023294	0.00690773	0.00503464	0.00237277	0.00882279	0.00565975	0.00422429	0.026937	0.00189693	0.0181116	0.00142652	0.000976282	0.00585214	0.00362835	0.00201385	0.000918331	0.00697783	0.0058912	0.00529405	0.0139558	0.0852576	0.00381872	0.275234	0.0608512	0.0362091	0.751477	0.371531	0.385142	0.0401419	0.0719262	0.935961	0.498034	0.267606	0.143301	0.026501	0.59375	0.688406	0.548439	0.138514	0.309777	0.143301	0.310001	1	1	0.826087
Weeksella	0.000801963	0.00326439	0.0183544	0.00137386	0.00150582	0.00605713	0.000134231	0.000861835	0.0224232	0.0007188	0.0115164	0.00056625	0.00314701	0.0105763	0.000124107	0.000514008	0.00153097	0	0.0148734	0.0305075	1.15875e-08	0.543568	3.57949e-10	0.0463016	0.220665	0.27011	0.276453	0.01238	3.02261e-06	0.000496959	0.447575	0.764522	0.815614	0.303752	3.02261e-06	2.52453e-06	0.186401	0.678571	0.475407	0.318338	0.224321	0.646327	0.7709	0.678571	0.678571	0.801205
Herminiimonas	0.00408036	0.00721322	0.0197061	0.00177019	0.00105103	0.0160223	0.0012573	0.00139083	0.0133781	0.000680596	0.0188671	0.00172091	0.00119526	0.00354388	0.00029849	0.000981049	0.0118285	0.0020067	0.00754144	0.00675946	3.99678e-06	0.044502	7.4031e-10	0.0495346	0.173351	0.331228	0.276453	0.0274725	2.42247e-05	0.00971978	0.191179	0.323104	0.0997899	0.621037	1.94677e-06	1.94677e-06	0.211111	1	0.722519	0.154372	0.80891	0.519126	0.35514	0.664336	0.664336	0.826087
Pannonibacter	0.0228424	0.00476441	0.0159812	0.00261111	0.000748759	0.0089104	0.00147497	0.000906161	0.00986394	0.000169918	0.0295588	0.000704142	0.00139325	0.0028373	0.000852864	0.000343768	0.00584269	0.000866528	0.00321415	0.00246844	0.00114279	0.49669	9.70871e-05	0.0495346	0.132815	0.421395	0.455794	0.228916	0.226828	0.00282089	0.579436	0.849673	0.513078	0.198719	0.0213253	0.00305626	0.228916	1	0.380317	0.226828	0.507812	1	0.478077	0.678571	1	0.851991
Xanthobacter	0.00532603	0.00392462	0.0177106	0.0107097	0.00216532	0.0140387	0.0024172	0.00266423	0.0121756	0.00200157	0.0276549	0.00206479	0.00238176	0.00452957	0.00267421	0.00220697	0.0031884	0.00255398	0.00483709	0.00245814	6.99008e-05	0.0924604	3.33216e-05	0.0495346	0.498125	0.38052	0.207748	0.948091	0.00953274	0.00215528	0.815993	0.421862	0.165505	1	0.00222151	0.00222151	0.322034	0.811966	0.816081	0.653305	0.43796	0.74026	1	0.811966	1	0.452381
Rhizorhabdus	0.00621717	0.00543604	0.0180686	0.00463363	0.00166025	0.0164928	0.00230501	0.00241556	0.0130779	0.00103752	0.0243597	0.00133683	0.00305926	0.00321958	0.00234102	0.00127309	0.00147286	0.00255398	0.00675055	0.0021002	0.000255021	0.0501801	0.0112208	0.512691	0.833324	0.149062	0.207748	0.774213	0.0327433	0.0103113	0.354809	0.540466	0.23399	0.910279	0.185524	0.0950349	0.866143	0.859756	1	0.859756	0.354809	0.466601	0.763552	0.760361	1	0.496471
Thalassococcus	0.00734829	0.0034332	0.0210155	0.00126118	0.000278405	0.0119302	0.000543951	0.000596199	0.0177898	4.34743e-05	0.0280268	0.000234838	0.000893281	0.00283852	0.000379337	0.000373834	0.00263484	0.000456067	0.0026433	0.00422437	6.24337e-05	0.0130927	1.12861e-08	0.0463016	0.619461	0.779632	0.276453	0.72338	0.00817052	0.000377403	0.117455	0.240929	0.0573708	0.829489	2.81767e-05	2.03673e-05	0.186401	0.943513	0.72338	0.610065	0.806794	1	0.732236	0.673759	0.673759	0.829489
Propionibacterium	0.00294406	0.00152307	0.00866948	0.00440196	0.00159874	0.0189848	0.00351411	0.00181868	0.0256367	0.000972564	0.012911	0.00043339	0.00163755	0.00519911	0.00299678	0.00166387	0.00169732	0.0020067	0.00499908	0.017304	1.77515e-05	0.229822	9.51717e-09	0.0495346	0.112066	0.320908	0.135335	0.473855	0.00813617	0.000454095	0.269581	0.719016	0.393946	0.0952381	4.89277e-05	2.2405e-07	0.253333	1	0.317659	0.24281	0.512384	0.42237	0.669014	0.669014	0.669014	0.372549
Roseovarius	0.00642201	0.0027369	0.020262	0.00130144	0.00016069	0.0197828	0.00173115	0.000551756	0.0142948	6.42167e-05	0.0439304	0.000643851	0.00113031	0.00380207	0.000264007	0.000298344	0.000135753	0.000592888	0.00188361	0.00452261	7.64414e-05	0.0226643	1.35042e-06	0.375825	0.436574	0.841715	0.207748	0.677717	0.0137823	0.00047512	0.0682962	0.475084	0.117178	0.113332	0.00455205	0.000191993	0.658356	0.937404	0.574684	0.508296	1	0.75539	0.818631	0.655172	0.655172	0.574684
Fluviicola	0.000385079	0.00771898	0.0155315	0.000570564	0.00142191	0.00650232	5.09048e-05	0.00122005	0.0199699	0	0.0585562	0.000289174	0.00225833	0.0025695	0.000259838	8.56372e-05	0.00979655	0	0.00498978	0.0129284	4.94348e-08	0.0541585	1.15722e-10	0.121335	0.431162	0.149626	0.207748	0.0176809	4.54872e-06	0.00652909	0.111427	0.475849	0.174274	0.181368	1.48664e-06	3.38316e-06	0.378	0.947824	0.620159	0.454215	0.336864	0.655219	0.223377	0.64726	0.64726	0.577099
Brevirhabdus	0.00823051	0.00370227	0.0209096	0.00141418	0.000338216	0.00864256	0.000627906	0.000540512	0.019092	0.000254046	0.0275943	5.41505e-05	0.000634532	0.00116897	0.000204445	0.000301022	9.13378e-06	0.000228034	0.00345992	0.00353693	0.000126244	0.0083987	8.33111e-10	0.0495346	0.815791	0.0100682	0.276453	0.668741	0.0105814	0.000580621	0.056678	0.176985	0.0511197	0.92101	7.50914e-06	5.17426e-06	0.191919	0.671604	1	0.811851	0.969855	0.0796864	0.0198933	0.646259	0.646259	0.786982
Kosakonia	0.00941663	0.0101157	0.0124624	0.00465749	0.00425293	0.0121393	0.00411988	0.00347478	0.00784951	0.00379333	0.013141	0.00872697	0.00423729	0.0051679	0.00387642	0.00355947	0.0024622	0.00360293	0.00932591	0.0101181	0.48525	0.342552	0.000848525	0.0495346	0.370656	0.193362	0.318907	0.72658	0.50031	0.804702	0.907571	0.433367	0.49025	0.305243	0.0423893	0.0105968	0.25	0.449173	0.586621	1	1	0.371111	0.299163	0.731027	0.731027	1
Neomicrococcus	0.0029021	0.00160405	0.0078062	0.00128848	0.000912609	0.0103853	0.00185111	0.00237557	0.0324343	0.000417713	0.00886607	0.000523641	0.000834306	0.0036002	0.00120569	0.0003337	0.000164408	0.00145942	0.00788809	0.0160007	0.00248424	0.412608	9.54816e-10	0.0495346	0.47854	0.0521106	0.135335	0.739737	0.0481241	0.0197813	0.274391	0.579224	0.73171	0.921905	2.92729e-06	2.10466e-06	0.24359	0.933761	0.733497	0.489664	0.343475	0.0991567	0.440559	0.690368	0.690368	0.38
Verrucosispora	0.00184122	0.00141275	0.00281825	0.00294223	0.00145721	0.00279633	0.00346188	0.00232163	0.00572064	0.000768613	0.0182566	0.00269226	0.0133868	0.0947172	0.00194621	0.00159976	0.000740158	0.00378536	0.00398857	0.00150994	0.00391955	0.0764438	0.310312	0.0495346	0.00289546	0.126335	0.193427	1	0.0690263	0.0155637	0.0736434	0.324439	0.555698	0.326895	0.910987	0.359226	0.229521	0.390947	0.127946	0.0129176	0.883721	0.165167	0.359226	1	0.669014	0.359226
Acidihalobacter	0.00577029	0.0061295	0.0134352	0.00332698	0.00230066	0.00916569	0.00323654	0.00290471	0.0108108	0.00180915	0.0186436	0.00119801	0.00562043	0.0174628	0.0034101	0.00270846	0.00507513	0.00218912	0.00528133	0.00765062	0.0139101	0.26685	3.85841e-07	0.0495346	0.220076	0.92206	0.135335	0.554638	0.0645832	0.102763	0.267651	0.712514	0.589204	0.514993	7.84947e-05	3.34932e-05	0.279412	0.725191	0.363636	0.593664	0.987394	0.987394	0.844318	0.725191	0.725191	0.404255
Dinoroseobacter	0.00848466	0.0031718	0.0195888	0.00172186	0.000520855	0.00742185	0.00140194	0.000750891	0.0168332	0.000745421	0.0303074	0.000325274	0.000271216	0.00216412	0.000675295	0.000502747	0.00466296	0.000638494	0.00238565	0.00301912	0.000110522	0.0324386	9.02243e-08	0.512691	0.0727663	0.798951	0.455794	0.737024	0.0199077	0.00124779	0.145861	0.556683	0.136651	0.495353	0.000321792	2.99441e-05	0.83204	0.935822	0.540118	0.136651	0.83204	0.83204	0.819965	0.719697	1	0.83204
Salinibacterium	0.00565482	0.00183149	0.00668713	0.00872264	0.00392743	0.00278975	0.0131221	0.00765332	0.0149628	0.00234135	0.0140322	0.00232326	0.00147061	0.00360463	0.00666966	0.00405588	0.00502213	0.0160536	0.00435709	0.00613858	0.0061382	0.0205312	0.0230147	0.12663	0.725921	0.274727	0.207748	0.184085	0.681713	0.0141194	0.126325	0.100864	0.399891	0.0206848	0.717266	0.247399	0.376238	0.681713	1	0.734762	0.240426	0.59487	0.681713	0.681713	0.681713	0.589147
Rhodospirillum	0.00687689	0.00483545	0.0184458	0.00338617	0.00141066	0.0193037	0.00197082	0.0017324	0.00990125	0.00114674	0.0272227	0.000920747	0.00282893	0.0030899	0.00197004	0.00122148	0.002698	0.00164184	0.00738213	0.00291922	0.000636608	0.272211	1.06115e-05	0.0495346	0.534376	0.760186	0.193427	0.991551	0.0243323	0.0088039	0.138484	1	0.87963	0.43554	0.00232471	0.000854338	0.283582	1	0.664125	0.664125	0.790631	0.87963	1	0.766129	1	0.43618
Octadecabacter	0.00506964	0.00254251	0.0251274	0.00139736	0.000669165	0.00674975	0.00120945	0.000793507	0.014867	0.000627217	0.0212077	0.00110143	0.000755111	0.00512143	0.000654919	0.000279315	0.000217384	0.000592888	0.00229345	0.00640588	7.26837e-06	0.0645653	3.44016e-09	0.512691	0.0854408	0.102896	0.193427	0.982081	0.00069637	0.000234114	0.077342	0.804088	0.247191	0.810976	2.8033e-05	6.67395e-06	0.810976	0.659722	0.6012	0.123071	0.351281	0.200168	0.48881	1	0.659722	0.374635
Sinomonas	0.00628387	0.00214998	0.0072251	0.00498833	0.0019207	0.00817601	0.00683936	0.00333786	0.0238988	0.000647587	0.00584158	0.00157669	0.000828389	0.00310735	0.00284172	0.00245176	0.00293926	0.00661298	0.00743058	0.00889864	0.00707124	0.0917312	6.60828e-06	0.275234	0.0300423	0.701859	0.751477	0.318103	0.376064	0.0135748	0.0330389	0.867156	0.852585	0.0349901	0.0349901	9.44533e-05	0.638345	0.848092	0.65286	0.0498847	0.848092	0.730434	0.852564	1	1	0.852564
Antarctobacter	0.00654857	0.00285274	0.0200018	0.00132463	0.000796856	0.010057	0.00109194	0.000960247	0.017557	0.000716895	0.0243961	0.000842774	0.000831816	0.00194997	0.000708376	0.000401749	0.00189972	0.000729708	0.00270274	0.00289921	0.000205483	0.0775575	2.46284e-07	0.375825	0.553389	0.460988	0.318907	0.981964	0.0214366	0.00178809	0.407069	0.4895	0.293038	0.499729	0.000507415	0.000198127	0.775634	0.862666	0.869068	0.671733	0.671733	0.862666	0.678783	0.775634	0.775634	1
Salegentibacter	0.000889817	0.00249873	0.0183044	0.000363797	0.000495228	0.0117947	0.00033484	0.00078115	0.0226721	7.98667e-05	0.00150871	0.000518057	0.00255941	0.00483449	0.000132513	6.67934e-05	0.00040829	4.56067e-05	0.00628271	0.0211464	7.12229e-08	0.224018	1.38802e-09	0.796253	0.13626	0.330891	0.135335	0.00668048	6.68848e-07	0.0034912	0.32718	0.618032	0.332487	0.767367	5.102e-06	4.02552e-06	1	1	0.383838	0.209681	0.478707	0.912317	0.36624	0.688659	0.688659	0.36624
Labrenzia	0.00596664	0.00408835	0.0166196	0.00409493	0.00177915	0.0169906	0.00277848	0.00297464	0.0117021	0.00178725	0.0221384	0.00204674	0.00169169	0.00254324	0.00209143	0.0019246	0.00282697	0.00287323	0.00430106	0.00296704	8.12844e-05	0.00422795	0.000143906	0.0495346	0.284695	0.474564	0.367879	1	0.00779306	0.00209097	0.317751	0.0820892	0.0276143	0.664336	0.00515819	0.00779306	0.265873	0.5919	0.986662	0.383924	0.993482	0.579592	0.609646	0.664336	1	0.609646
Xenorhabdus	0.00999651	0.0117191	0.0119384	0.000635186	0.00102225	0.00383783	0.000950901	0.00233425	0.0124209	0.000689072	0.0117762	0.00104784	0.00124698	0.00723133	0.000329039	0.00175463	0.00665073	0.000592888	0.00804366	0.0175408	0.669205	0.467299	2.42509e-08	0.0495346	0.040844	0.0434302	0.135335	0.664139	0.990852	0.575758	0.963321	0.349609	0.601785	0.683503	1.61266e-07	2.90911e-05	0.204301	0.948814	0.279155	0.0667941	0.0200612	0.315168	0.903805	0.664139	0.664139	0.336283
Microvirga	0.0060625	0.00448237	0.0158485	0.00597234	0.00171345	0.00975564	0.00274166	0.00221556	0.011887	0.000782272	0.0190267	0.00167345	0.00389046	0.00595894	0.00188273	0.00175083	0.000558895	0.00186988	0.0113557	0.00319798	0.000332314	0.0585419	6.7292e-05	0.0495346	0.0937197	0.0199482	0.193427	0.753599	0.0188599	0.00564145	0.0324745	0.714032	0.545308	0.503758	0.00830265	0.00299098	0.234568	0.781893	0.113264	0.252216	0.585817	0.0403088	0.232139	0.655172	1	0.351852
Acidipropionibacterium	0.00332701	0.00144309	0.00672416	0.003931	0.00159735	0.016892	0.00408443	0.00274849	0.0191236	0.00165372	0.00611331	0.0017879	0.0039767	0.0189499	0.00209629	0.00208678	0.000924667	0.00597448	0.00463538	0.00556825	0.000533054	0.0338412	5.6339e-05	0.12663	0.00527793	0.260174	0.866878	0.415126	0.125622	0.00193986	0.0277526	0.768693	0.315694	0.298368	0.0129666	0.000766494	0.4	0.669014	0.147002	0.0181182	0.901314	0.392127	0.449628	1	1	1
Roseibacterium	0.00747783	0.00318458	0.0181364	0.00237892	0.000736738	0.00691665	0.00123275	0.00113644	0.0163613	0.00107942	0.0307856	0.000319134	0.00075864	0.00166793	0.000958015	0.000346501	0.00105936	0.00100335	0.00393811	0.00267832	0.000254509	0.0167295	0.000394947	0.12663	0.248998	0.148744	0.455794	0.624758	0.0441973	0.00268214	0.0441973	0.397447	0.187192	0.74349	0.0257638	0.0169202	0.392036	0.648646	0.479577	0.392036	0.187192	0.414138	0.974884	0.648646	1	0.820988
Photobacterium	0.00864237	0.0102733	0.0116364	0.00103566	0.000971211	0.00562572	0.000967993	0.00230274	0.0138722	0.000528553	0.016651	0.0010175	0.00194952	0.0062318	0.000954008	0.00112548	0.00469499	0.000729708	0.00598309	0.0176021	0.768202	0.106892	9.40888e-09	0.0495346	0.193858	0.351695	0.0764263	0.712429	1	0.703123	0.319775	0.276968	0.215909	0.649391	7.57394e-08	2.74663e-06	0.215909	0.947412	0.359985	0.276968	0.832712	0.420517	0.410215	0.678571	0.678571	0.215909
Microlunatus	0.0048457	0.00213688	0.00833749	0.00617031	0.00333355	0.00940757	0.00701495	0.00405715	0.0178524	0.00149469	0.00515301	0.00089097	0.0019182	0.00449238	0.00304836	0.00194154	0.00338572	0.00747951	0.0100346	0.00628526	0.00329282	0.17537	0.0023661	0.0495346	0.225944	0.629896	0.751477	0.512497	0.246289	0.0194771	0.145358	0.987661	0.725023	0.0250296	0.576666	0.0428738	0.318227	1	0.570571	0.39916	0.64117	0.704347	0.983801	1	1	0.841772
Streptosporangium	0.00523833	0.00298252	0.00966352	0.00518048	0.0019119	0.0114688	0.00560284	0.00471503	0.0153613	0.00103516	0.0131275	0.00172742	0.0018097	0.00515794	0.00308015	0.00257713	0.0018308	0.0060657	0.00934868	0.00408126	0.00195242	0.0255046	0.0487506	0.0495346	0.033498	0.45302	0.367879	0.71813	0.101198	0.0149044	0.102151	0.692974	0.140029	0.274903	0.308567	0.143939	0.255464	0.970378	0.308567	0.102151	0.781641	0.408356	0.71813	1	0.669014	0.575758
Asticcacaulis	0.00311696	0.00410933	0.0181816	0.00518463	0.000696337	0.0206086	0.000359909	0.000772473	0.0104387	0.000398175	0.0230298	0.000535736	0.00236707	0.00504243	0.000764106	0.00119658	0.00424082	0.000547281	0.00639816	0.00181489	4.72512e-06	0.0523213	1.34307e-09	0.0495346	0.235854	0.931184	0.0764263	0.476064	9.23245e-05	0.000955859	0.601959	0.295616	0.0767488	0.191045	3.863e-06	1.09024e-05	0.228916	1	0.297165	0.396254	0.892974	0.931056	1	0.683453	0.683453	0.228916
Edwardsiella	0.014758	0.011827	0.0117032	0.00309356	0.0027311	0.00655373	0.00253363	0.00256923	0.00708302	0.00115026	0.00626793	0.00222761	0.00201908	0.00356472	0.0018652	0.00256799	0.000955839	0.00191548	0.00694208	0.00753636	0.274587	0.609115	5.088e-06	0.275234	0.407314	0.18102	0.276453	0.36067	0.309667	1	0.368932	0.86708	0.870872	0.509701	0.000154049	0.000429136	0.599606	0.965079	0.727273	0.399992	0.806693	0.354978	0.285075	0.673759	0.673759	0.826087
Chitinophaga	0.00136801	0.00269457	0.00938803	0.0141682	0.00245327	0.014145	0.00257373	0.00214291	0.0161243	0.00163757	0.0107177	0.000776715	0.00240182	0.00461886	0.00606568	0.0035837	0.00408669	0.000319247	0.00691813	0.00870359	4.73283e-07	0.554875	6.99058e-09	0.0495346	0.484423	0.509739	0.318907	0.18254	2.12041e-06	0.00282089	0.729115	0.828263	0.664045	0.484796	1.66571e-06	3.56919e-07	0.345455	0.725191	0.600789	0.677338	0.651154	0.708075	0.994825	0.725191	0.725191	1
Proteus	0.00717002	0.0165556	0.00798819	0.000443433	0.000707568	0.00104462	0.000886885	0.00228641	0.0133369	0.000558649	0.0191102	0.000499821	0.00145025	0.00805909	0.000153875	0.00263207	0.000623965	0.000228034	0.00812624	0.0201357	0.34369	0.717867	2.14737e-07	0.0495346	0.162189	0.865841	0.0764263	0.501567	0.878884	0.30758	1	0.598372	0.838796	0.838796	5.15655e-05	0.000184909	0.195876	0.954175	0.273627	0.271429	0.878596	0.835091	1	0.714286	0.714286	0.195876
Butyrivibrio	0.000543184	0.000362967	0.00132528	0.00100936	0.000177903	0.0151706	0.00125708	0.000532327	0.00392355	0	0.00441914	0.000879431	0.00128681	0.0122374	9.48675e-05	0.000123314	0.14448	9.12135e-05	0.00117772	0.00155906	0.000326668	0.00279871	5.16791e-06	0.036904	0.0115502	0.0127212	0.276453	0.975845	0.0217085	0.00164846	0.440899	0.0465808	0.0178807	0.776636	0.00644446	0.000408269	0.134343	0.61096	0.145455	0.0387408	0.959059	0.0752317	0.0475909	0.620915	0.620915	0.801205
Kordia	0.000591092	0.00196791	0.0168484	0.000206847	0.000339968	0.00976193	8.88237e-05	0.00136664	0.0211219	0.000183578	0.0111599	0.000210833	0.00148094	0.00441283	0	0	0.00175424	0	0.00454238	0.0160724	4.88754e-08	0.00801175	9.26317e-10	0.375825	0.074748	0.142571	0.135335	0.0115357	7.92957e-06	0.00275166	0.44487	0.0424633	0.0359686	0.0967988	6.04311e-06	1.10119e-05	0.630796	0.746225	0.251852	0.119671	NaN	0.341802	0.288266	0.630796	0.630796	0.314286
Ethanoligenens	0.000352162	0.000565646	0.000784228	0.000440136	0.00022001	0.0179704	0.000485622	0.000201783	0.00579877	0.000194967	0.00120824	6.62459e-05	0.000190131	0.00240882	6.61906e-06	0	0.156598	9.12135e-05	0.000352917	0.000456053	0.000971178	0.0619363	0.000348521	0.512691	0.254848	0.0282037	0.0764263	0.874478	0.066703	0.0222508	0.375321	0.375321	0.178399	0.97779	0.0293433	0.0222508	0.810976	0.793956	0.708717	0.308729	0.558122	0.288673	0.146047	0.681959	0.681959	0.289415
Chelatococcus	0.0067572	0.00406963	0.0175403	0.00435266	0.000964779	0.00966947	0.00147688	0.00181741	0.0104201	0.000419703	0.0167556	0.00121569	0.00267009	0.0044159	0.00134118	0.000764402	0.00475069	0.00237155	0.00680843	0.00252885	0.000452183	0.0463345	8.46432e-06	0.0495346	0.291069	0.502993	0.207748	0.696413	0.0357967	0.00254348	0.0349726	0.720323	0.339557	0.637875	0.000339262	0.0014704	0.255464	0.786749	0.637875	0.383924	0.570571	0.618664	0.932088	0.678571	1	0.408602
Nitrosomonas	0.00724374	0.00624515	0.0140491	0.00143507	0.00133278	0.0069076	0.00168276	0.00184759	0.0131225	0.000413452	0.0203119	0.00190755	0.00288936	0.00327793	0.00110134	0.000983515	0.0020676	0.00259958	0.00448132	0.0140978	0.0115049	0.0905734	1.0417e-09	0.0495346	0.971473	0.913053	0.101701	0.901598	0.0739007	0.0288733	0.833836	0.188331	0.12507	0.994475	2.14816e-08	2.42691e-06	0.195876	0.987654	1	0.990789	0.994475	0.926942	0.926942	1	0.698529	0.195876
Methylovulum	0.00366274	0.00869508	0.0119158	0.000889105	0.0016442	0.00897447	0.000545281	0.000953208	0.0125214	0.00124854	0.0221084	0.00267849	0.00444794	0.0106222	0.000539006	0.00246739	0.00266797	0.000501674	0.00605419	0.0174077	6.95387e-05	0.860375	4.43358e-09	0.12663	0.418866	0.232244	0.135335	0.0567469	7.38596e-05	0.227426	0.811248	0.810976	0.868034	0.810976	7.48365e-06	7.48365e-06	0.369075	0.519126	0.821198	0.464372	0.621592	0.351731	0.383349	0.683453	0.683453	0.369075
Microbulbifer	0.00999003	0.00940665	0.0144071	0.00231266	0.00185768	0.00435748	0.00229021	0.00274387	0.00791245	0.00163761	0.0176997	0.00196262	0.00259769	0.00284985	0.00180468	0.00173712	0.00199116	0.00177866	0.00550387	0.0102009	0.443187	0.617748	3.11799e-06	0.0495346	0.950001	0.125959	0.135335	0.948091	0.563242	0.455678	0.612242	0.742706	0.804	0.833055	8.32714e-05	0.000161519	0.206522	1	1	1	0.938272	0.229217	0.194432	0.730769	0.730769	0.367655
Hoeflea	0.00574356	0.00374517	0.0164283	0.00259186	0.000800389	0.00973105	0.00233354	0.00172694	0.0116843	0.000690185	0.0172368	0.00196766	0.00253677	0.00280986	0.000937698	0.00118063	0.00962859	0.00278201	0.00389348	0.00430006	0.000144121	0.0194662	3.52603e-07	0.275234	0.857634	0.92206	0.866878	0.655172	0.011707	0.00150961	0.0490196	0.701828	0.18981	0.757576	0.000568202	0.000163231	0.655172	0.876707	1	0.883523	0.933492	1	0.938247	1	1	1
Aquaspirillum	0.00428649	0.0049438	0.0145361	0.00129	0.00493385	0.00809867	0.00109977	0.00167206	0.00590286	0.000855886	0.0941743	0.00102327	0.00166222	0.00210786	0.00153836	0.00103465	0.00327007	0.000684101	0.00306011	0.0144512	0.00210669	0.486768	6.15595e-05	0.0495346	0.629352	0.883172	0.318907	0.863076	0.0155799	0.0271829	0.330294	0.901939	0.911905	0.690601	0.00148289	0.00981381	0.260274	0.983051	0.865375	0.804672	0.949175	0.977815	1	0.848214	0.848214	1
Spirosoma	0.00313499	0.00261771	0.010683	0.00532629	0.001263	0.0217694	0.00207351	0.00185241	0.0134024	0.00071945	0.00766433	0.00096317	0.00467605	0.0061097	0.00180048	0.00104213	0.0014871	0.00123138	0.0170335	0.00824621	6.63807e-05	0.0776087	7.33458e-09	0.12663	0.193615	0.806566	0.207748	0.541512	0.00256095	0.00205156	0.133524	0.423301	0.296516	0.724204	2.04208e-06	1.08324e-05	0.365385	0.678571	0.31405	0.35125	0.883721	0.718249	1	0.678571	0.678571	0.603175
Miniimonas	0.00505453	0.00156021	0.00694593	0.00541251	0.00215066	0.00445052	0.00720472	0.00425632	0.0188707	0.00074787	0.0156655	0.00118554	0.00110909	0.00359227	0.00250987	0.00215582	0.00307699	0.00688662	0.00486254	0.0049108	0.000432171	0.132054	0.00713087	0.0495346	0.338724	0.796715	0.564718	0.101114	0.279412	0.00470355	0.166594	0.391008	0.650945	0.0703562	0.461813	0.0703562	0.279412	0.959596	0.592232	0.403108	0.901314	0.708251	0.99882	1	0.688406	0.841772
Hyphomicrobium	0.00432199	0.00359865	0.0143863	0.00623819	0.00227918	0.00942099	0.00316282	0.00231421	0.00941712	0.00178539	0.0249726	0.00245017	0.00343408	0.00639941	0.00278865	0.00228206	0.00391476	0.00223473	0.00625793	0.00287382	0.000158774	0.175522	0.000427255	0.0495346	0.209579	0.81257	0.193427	0.956874	0.0176819	0.0151575	0.183084	0.750859	0.857959	0.332746	0.0956978	0.0151575	0.332746	1	0.511785	0.474903	0.857959	0.857959	1	0.825346	1	0.487179
Nitrospirillum	0.00486375	0.00583674	0.0183195	0.00760113	0.0020819	0.00507771	0.00252083	0.00227872	0.00819403	0.00126309	0.0114788	0.00202292	0.00394514	0.00251411	0.00204578	0.00146712	0.00285659	0.00218912	0.0064983	0.00219734	8.80366e-05	0.120455	0.000989575	0.512691	0.937437	0.459438	0.101701	0.652364	0.00295957	0.0172403	0.226753	0.504013	0.801008	0.801008	0.0513884	0.0196078	0.923611	1	0.870437	1	0.849928	0.608872	0.962838	0.812253	1	0.38
Intestinimonas	0.000426364	0.000249191	0.000712683	0.00136633	0.000159788	0.0191346	0.00135638	0.000431846	0.00416872	0.000436511	0.0306691	0.00171067	0.000293485	0.00814439	0.000209395	0.00012195	0.124748	9.12135e-05	0.00130546	0.000315835	0.00247733	0.00119877	0.0437466	0.0495346	0.0155766	0.385651	0.0764263	0.868777	0.0618704	0.0256271	0.234932	0.0580365	0.0256271	0.560711	0.264585	0.103089	0.25	0.392327	0.581138	0.0604357	0.426517	0.951969	0.581138	0.735039	0.735039	0.25
Methylomonas	0.00898214	0.00863341	0.0131982	0.00305762	0.00215396	0.00438975	0.00355176	0.00281078	0.00689617	0.00136134	0.0144249	0.00345577	0.00394211	0.00286037	0.00248914	0.0028853	0.00100957	0.00360293	0.00615768	0.00699278	0.250277	0.111127	5.91162e-06	0.0495346	0.827763	0.160673	0.564718	0.997132	0.294847	0.308084	0.253559	0.211366	0.32439	0.115395	0.00331352	0.000142715	0.211366	0.959596	0.966358	0.730021	1	0.304591	0.21041	1	0.650685	1
Borrelia	0.00340388	0.00266218	0.00338807	0.00457406	0.0029407	0.00928994	0.0053837	0.00400517	0.00676588	0.00284079	0.0117383	0.00184837	0.010234	0.0367797	0.00440088	0.00203031	0.00507004	0.00150502	0.00556449	0.00456197	0.993207	0.127248	0.013869	0.12663	0.00551226	0.0540607	0.318907	0.963265	1	1	0.224266	0.657268	0.317751	0.0962939	0.891756	0.0463062	0.404255	0.207501	0.150198	0.0553613	0.130854	1	0.21645	0.693431	0.693431	1
Modestobacter	0.0048802	0.00192898	0.00496974	0.0141932	0.00151159	0.0021398	0.00786034	0.00313839	0.0140789	0.000431092	0.00159252	0.000926884	0.00113096	0.00168681	0.00248986	0.00106099	0.000301415	0.0020067	0.0633422	0.00334345	0.0187901	0.00621093	0.0152777	0.506555	0.674545	0.0166343	0.207748	0.917219	0.175312	0.0505159	0.0505159	0.0677279	0.570178	0.281502	0.43419	0.0428738	0.767677	0.92289	0.681104	0.668361	0.154221	0.0811265	0.272852	0.650685	0.650685	0.584615
Plantactinospora	0.0051572	0.00358737	0.00814437	0.00630621	0.00240902	0.00845303	0.00455405	0.00491884	0.0105749	0.00136606	0.00779552	0.00378495	0.00686824	0.0106641	0.00197247	0.00186959	0.00159551	0.00798118	0.00773929	0.00342386	0.0228433	0.0337009	0.142583	0.0495346	0.310148	0.771959	0.193427	0.875505	0.24781	0.132361	0.165414	0.936528	0.212389	0.945558	0.375566	0.322034	0.322034	0.766129	0.634508	0.59202	0.945558	0.784549	0.947894	1	0.766129	0.506667
Blastococcus	0.00488419	0.00173491	0.00348523	0.0108937	0.00137636	0.0256352	0.0107893	0.00275614	0.00895831	0.00105549	0.00826655	0.00042725	0.000788211	0.00208845	0.00316216	0.0016228	0.000412563	0.00305565	0.030586	0.00359055	0.0962037	0.0151394	0.00211605	0.0495346	0.882256	0.0179675	0.564718	0.393275	0.706841	0.0984254	0.03259	0.222132	0.618629	0.0201664	0.762268	0.0422822	0.227305	0.954175	0.959147	0.793255	0.267218	0.0907788	0.160593	1	1	0.542857
Aequorivita	0.000281039	0.00163969	0.0186889	0.000117802	0.000325508	0.00972973	0.000283936	0.000225811	0.0184983	0.000100609	0.00400582	6.62459e-05	0.00119813	0.0017157	0.000128578	7.49325e-05	0.00136178	9.12135e-05	0.00425066	0.0166142	1.61973e-09	0.250895	2.04285e-10	0.375825	0.720417	0.167082	0.207748	0.00410608	1.4893e-06	0.000891281	0.461374	0.34623	0.837314	1	2.36788e-06	1.70514e-06	0.711605	0.816718	0.998592	0.711605	0.207777	0.644702	0.691107	0.711605	0.711605	0.644702
Tistrella	0.00537874	0.00416784	0.0137417	0.00422149	0.00237296	0.0112243	0.00262592	0.00287382	0.00828726	0.00180729	0.0165382	0.00285974	0.00318472	0.00185855	0.00229134	0.00340214	0.00423373	0.00223473	0.00551566	0.00199652	0.000316851	0.427403	0.151201	0.512691	0.510496	0.971651	0.101701	1	0.0549311	0.0112829	0.594793	1	1	1	0.604224	0.716981	1	0.959596	0.784549	1	1	1	1	0.959596	1	0.704585
Phycicoccus	0.00223453	0.000923841	0.00458075	0.00339163	0.000879699	0.00188435	0.00314102	0.00165371	0.0294415	0.00048193	0.00498212	0.000788256	0.000564174	0.00183583	0.00131169	0.000551059	0.00356837	0.00291883	0.00776667	0.00642482	0.00207316	0.0614893	3.11109e-06	0.0495346	0.821567	0.687389	0.606531	0.621251	0.110337	0.0148113	0.15765	0.236759	0.391637	0.15765	0.0157252	3.67757e-05	0.265873	1	0.992685	0.745994	0.66104	0.81707	1	1	0.703704	1
Auraticoccus	0.00359149	0.00154283	0.00479812	0.00580083	0.00322625	0.0118011	0.00457907	0.0141466	0.0111858	0.00350996	0.0027238	0.000782296	0.00122108	0.00211221	0.00261747	0.00389714	0.00290394	0.00620252	0.00700684	0.00288761	0.00922111	0.205791	0.426762	0.827259	0.557739	0.295291	0.318907	0.783505	0.463086	0.0524168	0.371383	0.753948	0.922909	0.862558	0.626737	0.839334	1	0.839334	0.843565	0.827662	0.806223	0.674405	0.753948	1	0.839334	0.783505
Rubrobacter	0.00124183	0.000705639	0.00224855	0.0016623	0.000368879	0.0272452	0.00131605	0.00171143	0.0221855	0.00177156	0.00340891	0.000198737	0.00428377	0.0146075	0.00034072	0.00062973	0.000345886	0.000729708	0.0018015	0.00116596	0.0018275	0.0790829	0.00685561	0.657905	0.0835145	0.338339	0.525788	0.901899	0.151156	0.035045	0.11131	0.809672	0.599475	0.370525	0.311714	0.0855314	0.927265	0.873563	0.460606	0.324026	1	0.705937	0.498285	1	1	0.731642
Aerococcus	0.00228538	0.0018782	0.00258176	0.00376248	0.0026975	0.000791345	0.00392584	0.00289089	0.0138835	4.34743e-05	0.0132081	0.000216788	0.00149327	0.0356082	0.0017698	0.00353074	0.00601747	0.000364854	0.0115367	0.013434	0.620494	0.0483666	0.000120862	0.0463016	0.50751	0.634357	0.318907	0.97931	0.700808	0.628633	0.393582	0.120769	0.486308	0.665752	0.0568674	0.00311349	0.228365	0.571506	0.743901	0.684288	0.457278	1	0.981994	0.703704	0.703704	1
Tannerella	0.000927591	0.000525664	0.00315361	0.00225891	0.000184868	0.00148972	0.000525739	0.000251916	0.00459111	7.98667e-05	0.0113141	0.00142149	0.0821166	0.0252415	0.000506054	0.000147338	0.0161726	0.00013682	0.00142903	0.000898947	1.2071e-05	0.223246	1.53976e-07	0.0463016	0.0959779	0.268949	0.276453	0.749926	0.00221229	0.000676987	0.262849	0.982732	0.372549	0.934029	0.00067281	3.80478e-05	0.207704	0.970626	0.304531	0.20428	0.644826	0.653307	0.304531	0.673759	0.673759	0.830086
Synechococcus	0.00455335	0.00470678	0.0120989	0.00377046	0.00286847	0.00481743	0.0032791	0.00302951	0.00947	0.00176434	0.0174609	0.00307653	0.00309788	0.00572887	0.00329897	0.00184115	0.00264036	0.00301005	0.00709964	0.0085343	0.000102325	0.148215	6.736e-08	0.0495346	0.391885	0.104409	0.207748	0.886303	0.00298531	0.00282073	0.267046	0.272041	0.388114	0.558009	2.09216e-05	1.15531e-05	0.223529	0.616883	0.686618	0.396131	0.149547	0.247508	0.763154	0.616883	0.616883	0.542857
Acetobacter	0.00515138	0.00431314	0.0129207	0.00494656	0.00299898	0.00944206	0.00312521	0.00259607	0.00886191	0.00185596	0.0139342	0.0028655	0.00320134	0.00320578	0.00179017	0.00135705	0.000784176	0.00214352	0.00731066	0.00671564	0.00011484	0.152079	6.38296e-06	0.512691	0.851236	0.24345	0.318907	1	0.00948462	0.00274976	0.106733	0.759241	0.530392	0.300561	0.00358005	0.000634269	0.852564	0.714286	0.994288	1	0.667447	0.379843	0.517893	0.714286	0.714286	1
Methylophilus	0.0379086	0.0088403	0.00276434	0.00119106	0.000274714	0.00761996	0.000285285	0.00155907	0.00316823	0.000229043	0.00189985	0.00037924	0.000164694	0.000472218	0.000777398	0.000346031	3.65352e-05	0.00027364	0.00117328	0.00309298	0.042884	0.169907	6.88435e-06	0.506555	0.141397	0.0903387	0.135335	0.178615	0.0541698	0.74952	0.13125	0.398767	0.911728	0.0348927	0.000527445	0.0151254	0.796191	0.459264	0.177468	0.461512	0.983538	0.120986	0.198447	0.673759	0.673759	0.348624
Leisingera	0.00634239	0.0025366	0.0165999	0.000864406	0.000323436	0.00749772	0.000510629	0.000443863	0.0130338	0.0002083	0.0247525	0.000523641	0.000923836	0.00341989	0.000439838	0.00029692	4.72125e-05	0.000228034	0.00214688	0.00265668	7.51503e-05	0.195762	1.2773e-07	0.512691	0.147251	0.0312837	0.318907	0.824506	0.0123372	0.000300207	0.110877	0.932047	0.607839	0.488531	0.000167342	0.00010443	0.841772	0.967173	0.545455	0.201522	0.616883	0.05396	0.25343	0.693431	0.693431	1
Helicobacter	0.00168406	0.00205461	0.00612801	0.000781254	0.00048897	0.00488718	0.00138535	0.000691226	0.0107684	0.000264276	0.0161862	0.00149984	0.0122228	0.0379303	0.000611741	0.000376604	0.0103061	0.000364854	0.00181702	0.00856712	0.000152342	0.00374665	2.0361e-09	0.0495346	0.0157585	0.832559	0.0764263	0.878887	0.000493262	0.00539895	0.549323	0.0482636	0.00726563	1	1.55044e-06	1.34168e-06	0.191919	0.714286	0.0832421	0.0439771	0.856617	1	0.856617	0.714286	0.714286	0.191919
Brucella	0.00405835	0.00304842	0.0117683	0.00513328	0.00289932	0.00645921	0.00615098	0.00392631	0.00638089	0.00261985	0.0101456	0.00595749	0.00513623	0.00476312	0.00296223	0.00451505	0.00148889	0.00779875	0.00582687	0.0038152	7.12573e-05	0.667004	0.250055	0.512691	0.937186	0.160148	0.564718	0.995636	0.0471866	0.00860273	0.995636	0.995636	1	0.995636	1	0.662619	1	1	1	1	0.995636	0.810402	0.781683	1	0.995636	1
Marmoricola	0.00448278	0.00189205	0.00535395	0.0104739	0.00156443	0.00357294	0.00896962	0.00391685	0.0107758	0.000660089	0.00673991	0.00112563	0.00163886	0.00277267	0.00274428	0.00141356	0.00820271	0.00547281	0.0212196	0.00407008	0.0181278	0.00387948	0.0304474	0.0495346	0.845661	0.369453	0.564718	0.490898	0.38185	0.0626065	0.0301091	0.106273	0.847134	0.0750988	0.778975	0.208504	0.292308	0.841126	0.754695	0.874364	0.411255	0.897457	0.64793	1	0.709206	0.847134
Arsenicicoccus	0.00252645	0.000815881	0.00550578	0.00312156	0.000720407	0.00862045	0.00292802	0.00181576	0.023587	0.000615783	0.00694656	0.00043339	0.000868173	0.00136012	0.00129429	0.0005738	0.000667037	0.00296444	0.008433	0.00644314	7.67208e-05	0.013395	1.19774e-05	0.0495346	0.91711	0.188922	0.751477	0.144675	0.0634198	0.000797959	0.00495342	0.98205	0.257104	0.122704	0.00495342	0.000797959	0.215909	0.802891	0.98205	0.941945	0.186044	0.414727	0.963873	1	1	0.83125
Nakamurella	0.00475882	0.00243747	0.00698633	0.00482144	0.00160955	0.00578513	0.00523364	0.00400638	0.0153634	0.0011335	0.00408103	0.00116135	0.00124419	0.00242935	0.00291165	0.00136537	0.000976657	0.00519917	0.00836983	0.00494599	0.00395483	0.011158	0.0129719	0.0495346	0.882256	0.222301	0.751477	0.809991	0.111966	0.0265728	0.0352051	0.889576	0.118109	0.269641	0.269641	0.0496622	0.269641	0.972493	0.981405	0.820988	0.448113	0.36894	0.597439	1	1	0.820988
Acidithiobacillus	0.00621432	0.00500714	0.00959792	0.00393406	0.0025078	0.0143451	0.00305771	0.00336478	0.00557283	0.00414139	0.0157636	0.00370232	0.00344209	0.00230414	0.00277874	0.00318179	0.00494264	0.00296444	0.00440537	0.00346563	0.0548248	0.329688	0.320937	0.512691	0.310148	0.737437	0.455794	0.782918	0.734729	0.267944	0.733591	0.93662	0.83947	0.956018	0.763144	0.806366	0.93662	0.93662	0.806366	0.83947	0.962025	0.881759	0.93662	0.871783	1	0.93662
Luteibacter	0.00260228	0.00210083	0.0163116	0.00318112	0.00186951	0.00620017	0.00375178	0.00184799	0.00565908	0.00117948	0.0393411	0.00395969	0.00175772	0.00244717	0.00739001	0.00201461	0.00361712	0.00729708	0.00266724	0.00237455	0.000140332	0.114907	0.0173579	0.0495346	0.531752	0.359165	0.318907	0.859045	0.0284766	0.0112836	0.304858	0.474303	0.876623	0.115152	1	0.15039	0.424302	0.781124	0.82886	0.776117	0.62313	0.658258	0.82886	0.781124	0.781124	1
Niveispirillum	0.00388689	0.00594175	0.0154862	0.0017294	0.00102769	0.00732419	0.000754464	0.000688523	0.00841235	0.000469755	0.03478	0.000529781	0.00137958	0.00169521	0.000345803	0.000927414	0.00506069	0.000638494	0.00403651	0.00213663	0.00124278	0.172679	6.2621e-07	0.0495346	0.71505	0.717252	0.135335	0.812277	0.00659959	0.0403963	0.0812231	0.702125	1	0.698286	0.000427115	0.000309348	0.234568	0.3946	0.982924	0.934754	0.518105	0.934754	0.934754	0.714286	0.714286	0.361905
Intrasporangium	0.00238661	0.00101621	0.00425618	0.00418087	0.000894365	0.0133715	0.00490316	0.00199845	0.0207683	0.00128337	0.00426492	0.00135991	0.000728428	0.00204693	0.00221125	0.00102056	0.000440596	0.00387657	0.00549432	0.00459953	0.0152343	0.00514366	0.000435342	0.0495346	0.78396	0.0215606	0.931063	0.262043	0.445731	0.038665	0.0103118	0.927778	0.106106	0.0359684	0.22693	0.0136759	0.241204	0.987654	0.736233	0.87635	0.211661	0.0751898	0.445731	1	1	1
Ornithinimicrobium	0.0034794	0.0015298	0.00473047	0.00573946	0.00126286	0.00355155	0.00441883	0.00268695	0.0207782	0.000876957	0.00498292	0.000391149	0.00118936	0.00273452	0.00177194	0.00117568	0.00178685	0.00332929	0.00761778	0.00508433	0.0270847	0.0394693	0.000767223	0.512691	0.581387	0.402914	0.751477	0.575758	0.457831	0.0745683	0.0672097	0.429217	1	0.717073	0.0918346	0.01315	0.847134	0.575758	0.77125	0.847134	0.575758	0.575758	0.776931	1	1	0.847134
Aureimonas	0.00476978	0.00328797	0.0131127	0.00297606	0.00103313	0.01525	0.0019294	0.0014783	0.00794173	0.000741069	0.0184174	0.00137293	0.000859932	0.00204152	0.00136649	0.00147045	0.00332027	0.00214352	0.00453884	0.0018338	0.000317959	0.0668602	0.000361985	0.0495346	0.605673	0.600683	0.101701	0.988811	0.0284768	0.00553712	0.0433635	0.811244	0.532075	0.133961	0.0743636	0.0161572	0.296875	0.719697	0.964957	0.671071	1	0.725063	0.642092	0.719697	1	0.296875
Castellaniella	0.00515979	0.00572179	0.0108003	0.00396732	0.00209822	0.0102509	0.00299313	0.00259851	0.00652952	0.00219121	0.0142022	0.00338859	0.00197041	0.00375401	0.00261731	0.0019328	0.00100067	0.0047431	0.00627582	0.00214401	0.0190624	0.122721	0.0098268	0.512691	0.240855	0.173566	0.101701	0.80374	0.111154	0.121832	0.104052	0.894118	0.665842	0.496288	0.26889	0.0534894	0.863636	0.753968	0.987013	0.33144	0.790631	0.33144	0.467946	1	0.753968	0.32362
Serinicoccus	0.00378019	0.0012477	0.0049193	0.00421604	0.000592593	0.003704	0.00322871	0.00171477	0.0218161	0.00106762	0.0113344	0.000698001	0.000474289	0.00147328	0.00131118	0.000552138	0.00033795	0.00264519	0.00606288	0.00446102	0.00171374	0.0126955	5.15264e-05	0.512691	0.825129	0.048545	0.455794	0.0583093	0.571532	0.0119105	0.00692585	0.437634	0.699536	0.219807	0.0324529	0.00163239	0.841284	0.969273	0.975897	0.77551	0.219807	0.140951	0.444755	0.699536	1	0.841284
Cedecea	0.00523547	0.00646443	0.0102018	0.00178124	0.0017969	0.00925549	0.00184378	0.00271962	0.00710696	0.0023804	0.00817735	0.00160739	0.00198188	0.0028702	0.00149624	0.00154174	0.00714749	0.00127699	0.00661023	0.00936087	0.0290154	0.671414	7.5592e-06	0.12663	0.309773	0.942873	0.276453	0.484694	0.0564761	0.28418	1	0.776225	0.78824	0.947894	0.000147705	0.00145835	0.463415	0.646259	0.753227	0.51461	0.999893	0.999893	0.947894	0.78824	0.78824	0.898649
Microvirgula	0.00297151	0.00405178	0.0135587	0.00230716	0.00138377	0.0154872	0.00164857	0.00242454	0.00523131	0.00134241	0.0145987	0.00220324	0.00187159	0.00461124	0.00223872	0.00165267	0.0046511	0.0027364	0.00384685	0.00308558	9.25635e-06	0.485463	0.00070761	0.0495346	0.597539	0.521575	0.931063	0.498943	0.000212311	0.0041245	0.441558	1	0.94749	0.869101	0.00594355	0.0585869	0.38	0.76	0.712662	0.965447	0.732549	0.765912	0.68531	1	1	1
Pimelobacter	0.0043338	0.00170365	0.00652686	0.00615731	0.00144994	0.0133626	0.00576302	0.00307664	0.0109321	0.000426502	0.00962305	0.000601982	0.00134963	0.00203319	0.0022786	0.000841711	0.00089226	0.00419582	0.0100025	0.00486323	0.00367153	0.0267528	0.0120643	0.0495346	0.685958	0.0653233	0.751477	0.376182	0.213354	0.0210444	0.0462544	0.452073	0.469617	0.137885	0.535722	0.0487254	0.253333	0.688406	0.748469	0.946418	0.18981	0.192397	0.931421	1	1	0.852564
Roseobacter	0.00494498	0.00256025	0.0147826	0.00086989	0.000431374	0.0102011	0.000809443	0.000808258	0.0105667	0.000865941	0.0192802	0.000596027	0.000659672	0.00185287	0.000370314	0.000609797	0.00146015	0.000820921	0.00220419	0.00369941	0.000221432	0.428181	2.75644e-07	0.275234	0.574704	0.829498	0.455794	0.981067	0.0163651	0.00183306	0.334593	0.848215	1	0.692943	0.000244302	0.000142759	0.692943	0.747834	1	0.692943	0.83049	1	0.906665	1	0.791667	0.880795
Francisella	0.00203461	0.00371942	0.00829138	0.000776339	0.000645952	0.00403314	0.0007591	0.000686057	0.0143515	0.000323401	0.0268434	0.000518057	0.00131414	0.00740839	0.000307272	0.000468521	0.00552739	0.000182427	0.00419458	0.0204771	0.000472402	0.0774616	1.59423e-09	0.0495346	0.00698829	0.9426	0.0764263	0.0403851	0.000631096	0.277716	0.627688	0.20591	0.102039	0.699778	5.83414e-06	2.50118e-06	0.198892	0.976236	0.0885781	0.0152241	1	1	0.825945	0.686849	0.686849	0.198892
Anaeromyxobacter	0.00378608	0.00273337	0.00893138	0.00404675	0.00118264	0.00814602	0.0025679	0.00186504	0.00933771	0.000837418	0.0222431	0.00146299	0.00215183	0.00475301	0.0016314	0.00226445	0.00971792	0.00241716	0.00562409	0.00223055	0.00210398	0.033649	0.00662792	0.0495346	0.0853841	0.659983	0.318907	0.763327	0.0837104	0.0344262	0.0511462	0.906452	0.362829	0.247245	0.202257	0.0579902	0.292308	0.454002	0.565476	0.221916	1	0.638911	0.763327	1	1	0.417216
Actinosynnema	0.00394146	0.00285823	0.00693822	0.00549302	0.00181083	0.00478971	0.00532458	0.00407642	0.0106472	0.00195883	0.00680414	0.00160088	0.00243178	0.00272793	0.00282454	0.00298306	0.00465201	0.00647616	0.00568098	0.00275471	0.00324115	0.0267439	0.0478889	0.0495346	0.522008	0.868904	0.193427	0.946663	0.145452	0.0427234	0.0481218	0.688225	0.652525	0.357811	0.488477	0.197396	0.319048	0.891401	0.711765	0.774095	0.891401	0.946663	1	1	0.791667	0.463415
Lacimicrobium	0.015209	0.014959	0.00817243	0.000255809	0.000308779	0.00173728	0.000290238	0.00148375	0.00501165	3.52338e-05	0.00544602	0.000451811	0.000495493	0.000488742	5.43382e-05	0.000797052	0.000192275	0	0.00517978	0.00442211	0.0472742	0.964335	1.02033e-07	0.0495346	0.520083	0.284938	0.276453	0.92289	0.0735396	0.14074	1	0.863975	0.935954	0.907531	5.02612e-05	0.00016057	0.213483	0.92289	0.706307	0.538027	0.337541	0.774884	0.54202	0.703704	0.703704	0.806061
Pluralibacter	0.00519013	0.00548317	0.00859052	0.00517281	0.00323957	0.00735987	0.00233798	0.00276592	0.0070334	0.00368775	0.00675319	0.00281694	0.00173744	0.00223609	0.00612631	0.00266619	0.00228574	0.00287323	0.00626702	0.00508119	0.0695935	0.392317	0.0167967	0.512691	0.672886	0.197454	0.455794	0.741259	0.238156	0.395107	0.508447	1	0.763885	0.927594	0.0917816	0.177199	0.93662	0.833333	1	0.88276	0.363435	0.58642	0.93662	0.833333	1	0.93662
Geodermatophilus	0.00490368	0.00209253	0.00393874	0.0101122	0.00129027	0.00261817	0.00950771	0.00325132	0.00976545	0.000675739	0.00880077	0.000649992	0.000488397	0.00205305	0.00277366	0.000858813	0.000373571	0.00401339	0.0280256	0.00309257	0.094274	0.00688971	0.0182655	0.0495346	0.114972	0.0175911	0.564718	0.914499	0.320258	0.0932624	0.0230047	0.0835165	0.613086	0.0547126	0.479887	0.103947	0.231707	0.612903	0.548935	0.154233	0.145149	0.0835165	0.256489	1	0.612903	0.777778
Bartonella	0.00247213	0.00225083	0.00865684	0.00336003	0.00216219	0.00264854	0.0052525	0.00193022	0.0103867	0.000845703	0.00958735	0.00574703	0.00429499	0.00566015	0.00137292	0.00141872	0.0032683	0.00451507	0.00525304	0.0136831	1.02743e-05	0.51374	3.43848e-06	0.0495346	0.280564	0.901476	0.101701	0.826157	0.00364923	0.000143054	0.499775	0.793381	0.727267	0.131021	0.0426151	9.79214e-05	0.253333	0.809698	1	0.274564	0.809698	0.993482	1	1	0.683453	0.253333
Paludisphaera	0.00107025	0.00123391	0.00372949	0.00101038	0.00382201	0.000648838	0.000815198	0.0338029	0.00198029	0.00761002	0.00156458	0.000373284	0.00079388	0.000961747	0.000844507	0.00609305	0.000320488	0.000592888	0.00240415	0.000537416	0.00131377	0.170769	0.0601534	0.268286	0.87268	0.190337	0.101701	0.795395	0.0935476	0.163216	0.898361	0.563228	0.415704	0.231367	0.563228	0.795395	0.795395	1	1	0.886503	0.886503	0.40565	0.841246	0.864047	1	0.475
Thalassolituus	0.00926769	0.00712654	0.00862206	0.00037933	0.000450641	0.00218701	0.000423644	0.00209368	0.0106836	0.000383592	0.00469674	0.000554157	0.000699916	0.003455	0.000819795	0.000540715	0.000563534	0.00013682	0.00370611	0.0161116	0.264633	0.996232	2.96903e-09	0.375825	0.246841	0.359165	0.0764263	0.616798	0.233272	0.762032	1	1	1	0.636157	2.61821e-06	1.19242e-05	0.74035	0.861678	0.668813	0.282816	0.601066	0.449604	0.881752	0.736434	0.736434	0.227305
Kytococcus	0.00316818	0.00113693	0.00428865	0.00426148	0.00142336	0.00292023	0.00410633	0.00220063	0.017712	0.000709814	0.0239367	0.000722005	0.000764742	0.00143763	0.00137552	0.000534724	0.000219212	0.00456067	0.0042535	0.00590283	0.0121069	0.0730119	8.5468e-05	0.512691	0.867353	0.0203051	0.751477	0.272575	0.476024	0.0309025	0.067482	0.412458	1	0.150965	0.0554322	0.00622986	0.815951	0.879906	0.896208	0.890074	0.228774	0.0773226	0.28552	1	1	0.815951
Kangiella	0.00640636	0.00731871	0.0086137	0.000398323	0.000416692	0.00672616	0.000294408	0.000878184	0.010041	0.000140935	0.00862137	0.00036733	0.000425664	0.00442031	6.39625e-05	0.000324955	0.0020443	9.12135e-05	0.00414701	0.0174897	0.928263	0.593011	9.89166e-09	0.375825	0.410079	0.923526	0.0764263	0.915663	0.976863	0.855726	1	0.610041	0.586097	0.523931	1.41274e-05	1.91197e-05	0.668371	0.976236	0.713302	0.426668	0.911828	1	0.968262	0.666611	0.666611	0.256757
Vogesella	0.00341154	0.00567027	0.0103259	0.0034437	0.00232474	0.00697255	0.00230297	0.00284419	0.0060752	0.00175451	0.0123341	0.00161353	0.00221885	0.00340695	0.00177784	0.00211454	0.00206933	0.00237155	0.00880153	0.00515133	0.00451725	0.255265	2.17725e-05	0.275234	0.935094	0.71301	0.367879	0.481712	0.0225495	0.338106	0.481712	0.831687	0.514039	0.920825	0.00491008	0.0100515	0.698321	0.885781	0.982924	0.982924	0.995124	0.801696	0.831687	0.789645	1	0.698321
Nitratireductor	0.00491852	0.00308292	0.0132327	0.00213199	0.000684714	0.00655123	0.00181866	0.000979532	0.00822564	0.00118429	0.017055	0.0015164	0.00148363	0.00386951	0.000935244	0.000664334	0.000291027	0.00218912	0.003501	0.00304243	0.000138638	0.112444	1.00101e-06	0.512691	0.193615	0.130412	0.455794	1	0.0112931	0.00178809	0.24359	0.695206	0.278829	0.645671	0.00285078	9.81184e-05	0.863636	1	0.663724	0.269367	0.662021	0.201504	0.593641	0.714286	1	0.863636
Nostoc	0.00238591	0.00322787	0.00803111	0.00299239	0.00113541	0.00889756	0.00123986	0.00145312	0.0114831	0.000187558	0.00576513	0.000752897	0.00196897	0.00751083	0.00029354	0.000534194	0.000226517	0.000638494	0.0148932	0.0130492	5.00557e-06	0.106883	5.74995e-10	0.0495346	0.0157585	0.189847	0.318907	0.118271	2.9608e-05	0.00297399	0.311577	0.328896	0.125211	0.848356	1.03854e-06	4.06178e-08	0.175778	0.579482	0.0822511	0.0498491	0.961086	0.261543	0.204283	0.579482	0.579482	1
Starkeya	0.00412175	0.0029665	0.0142135	0.0036567	0.00103252	0.00459797	0.00142536	0.00113523	0.00620203	0.00043966	0.0313875	0.000481585	0.00205426	0.00123891	0.000685741	0.00074111	0.00515796	0.000501674	0.00446595	0.00157457	7.15715e-05	0.484516	0.000194021	0.0495346	0.903304	0.594764	0.0764263	1	0.00865895	0.00205856	0.376238	0.714349	1	0.605346	0.0151815	0.00683733	0.240506	0.680971	1	1	0.939255	0.514638	0.87783	0.698529	0.698529	0.240506
Nonomuraea	0.0043003	0.00271569	0.00782963	0.00433311	0.00141955	0.00394938	0.00447917	0.00285749	0.0100499	0.00158904	0.00612918	0.00102905	0.00105834	0.00168241	0.00305741	0.00199416	0.00538834	0.00560963	0.00578618	0.00303411	0.00311453	0.0302514	0.00841548	0.512691	0.886045	0.496971	0.193427	0.995428	0.105682	0.0303105	0.0488482	0.368028	1	0.0614092	0.823761	0.0750275	0.838134	1	0.976732	0.82474	0.707767	0.631422	0.958302	1	0.742188	0.487179
Advenella	0.00512637	0.00537158	0.00992155	0.00276301	0.00169759	0.00467776	0.00257854	0.0021347	0.00701951	0.00112664	0.0053643	0.00240793	0.00249313	0.00382643	0.00236787	0.00143939	0.0017453	0.00223473	0.00587116	0.00711117	0.0100023	0.0198523	0.000166943	0.816639	0.366397	0.2842	0.276453	0.494228	0.0465411	0.110749	0.0958016	0.116033	0.339557	0.450506	0.0166502	0.00547653	1	0.664336	0.644472	0.460883	0.373085	0.459638	0.921035	0.664336	0.664336	0.805084
Hartmannibacter	0.00365686	0.00279155	0.0121085	0.00252098	0.00133276	0.00525682	0.00216845	0.00154993	0.00852133	0.000453779	0.0185597	0.00119819	0.00169896	0.00171201	0.000879113	0.000601937	0.00568687	0.00173306	0.00348491	0.00142021	0.000190687	0.429787	6.83783e-05	0.12663	0.741684	0.720543	0.367879	0.853172	0.0187192	0.00480641	0.434971	1	0.853172	0.641075	0.0195466	0.00427414	0.506667	0.753968	1	0.831684	0.831684	1	0.764935	0.753968	1	0.709675
Tateyamaria	0.00483125	0.00224642	0.0126037	0.000744778	0.000304036	0.00723051	0.000516291	0.000461319	0.0102582	0.00031715	0.0291299	0.000343139	0.000949414	0.000468949	0.000278835	0.000233965	0.00237235	0.00127699	0.00191995	0.00191657	7.81847e-05	0.277731	1.35417e-06	0.0495346	0.411541	0.87811	0.866878	0.759659	0.0159575	0.000419337	0.28448	0.525127	0.525127	0.827129	0.000419337	0.000366061	0.253333	0.949628	0.711468	0.413536	0.758731	0.941371	0.942679	1	1	1
Candidatus.Accumulibacter	0.0023155	0.0035103	0.0114313	0.00169953	0.000678357	0.0121592	0.00163834	0.00122041	0.00744905	0.000346964	0.0310185	0.000680323	0.000345511	0.00260156	0.00128697	0.000816606	0.00132215	0.00100335	0.00258125	0.00374019	3.11063e-05	0.0985392	0.000487907	0.0495346	0.0821047	0.347702	0.276453	0.315615	0.000476496	0.0108299	0.154021	0.804496	0.267506	0.499959	0.034845	0.00604157	0.246753	0.655561	0.46332	0.154021	0.520924	0.40274	0.7709	0.673759	0.673759	0.820988
Methyloversatilis	0.00361326	0.0039763	0.0128531	0.00135877	0.000614029	0.00740086	0.000598633	0.000998392	0.00601964	0.00112716	0.0441676	0.000782484	0.000839038	0.00205586	0.000418488	0.000934769	0.00182116	0.000912135	0.0038524	0.00171741	0.000192317	0.0997299	2.04746e-06	0.0495346	0.843705	0.342133	0.135335	0.517439	0.00209189	0.00745735	0.0776203	0.846838	0.472409	0.467565	0.000192686	0.000741586	0.234568	1	0.885161	0.846838	0.218558	0.844671	1	0.714286	0.714286	0.38
Aliivibrio	0.00482831	0.00679029	0.00858446	0.000393434	0.000577463	0.00279668	0.000257224	0.00114074	0.00954166	0.000725882	0.0190897	0.000632313	0.000375125	0.00418469	0.000251589	0.000643739	0.0046891	0.00013682	0.00468828	0.0156574	0.515489	0.569901	3.72276e-09	0.0495346	0.00366924	0.617515	0.0764263	0.447858	0.940235	0.575259	0.656465	0.685972	0.620875	0.221675	9.57699e-06	1.68104e-05	0.196841	0.682716	0.162567	0.0044289	0.404165	0.991172	0.885093	0.682716	0.682716	0.196841
Murdochiella	0.000130685	8.10085e-05	0.000188669	2.11521e-05	2.59784e-05	0.0127086	0.000299304	2.68397e-05	0.00239596	2.8983e-05	0.0012142	0.000114442	0.000772341	0.00194811	5.96187e-05	0	0.121955	0	0.000149932	0.000237954	0.00604398	0.00621186	0.235814	0.246315	0.760957	0.0121092	0.433283	0.644951	0.115276	0.17471	0.886288	0.120221	0.120448	0.923598	0.437825	0.437651	0.640811	1	0.761983	0.826531	0.277234	0.367657	0.120221	0.826531	0.761983	1
Lysinibacillus	0.00375104	0.00228352	0.00527189	0.000853211	0.00145353	0.00173515	0.000907324	0.00236838	0.0100791	0.00070931	0.027409	0.042592	0.00158027	0.00408408	0.000273753	0.00032889	0.000337143	9.12135e-05	0.0144444	0.018815	0.0316331	0.358056	1.05009e-08	0.0495346	0.0274121	0.741229	0.318907	0.627204	0.0648607	0.0956856	0.155101	0.917124	0.631818	0.539265	8.52243e-06	5.71823e-05	0.171171	0.113501	0.0803383	0.190268	0.616304	1	0.702477	0.597484	0.597484	1
Kushneria	0.00597213	0.00400488	0.00760305	0.00336039	0.00165464	0.00353228	0.00316172	0.00384728	0.00569497	0.00359756	0.00823678	0.00232995	0.00179885	0.00120712	0.00243286	0.00162182	0.00980809	0.00255398	0.00442596	0.00406464	0.0305653	0.175028	0.00958742	0.512691	0.0850358	0.183521	0.207748	0.0523716	0.963356	0.161944	0.161944	0.505227	0.791589	1	0.0781564	0.0643455	0.872561	0.970626	0.292134	0.207683	0.584213	0.784549	0.245611	0.748031	0.748031	0.672566
Jannaschia	0.00420899	0.00183083	0.012378	0.00044037	0.000218332	0.0094099	0.000271733	0.000317784	0.0100081	0.000123341	0.0109624	0.000102346	0.000796105	0.00147533	5.67727e-05	0.00026019	0.00510108	4.56067e-05	0.00158488	0.00186103	0.00012689	0.0292827	1.05757e-06	0.375825	0.269361	0.501181	0.318907	0.799118	0.0155812	0.000858919	0.465845	0.230518	0.0812846	0.840588	0.000409382	0.000409382	0.722074	0.349415	0.746944	0.422624	0.527357	0.628718	0.99882	0.719697	0.719697	1
Sodalis	0.00731866	0.00691307	0.00624782	0.00243078	0.00185807	0.00911888	0.00196945	0.00215807	0.00451093	0.00188887	0.00697525	0.00146913	0.00256136	0.00238289	0.00171034	0.00167349	0.00378913	0.00177866	0.00649635	0.0041404	0.521458	0.484985	0.000606731	0.512691	0.696005	0.917846	0.207748	1	0.791209	0.742207	0.291983	1	1	1	0.00730355	0.0188678	1	0.88785	0.935961	1	1	1	1	0.88785	0.88785	0.826087
Polymorphum	0.00420306	0.00233616	0.0125512	0.00154711	0.000391016	0.00736173	0.00103681	0.000650099	0.00873569	0.000134684	0.0136576	0.000614078	0.00145997	0.00118219	0.00020959	0.000348997	0.00168458	0.000501674	0.00342429	0.00244661	0.000316947	0.426065	4.27294e-07	0.0495346	0.547896	0.529898	0.276453	0.624843	0.0217525	0.00250746	0.353007	1	0.688406	0.660468	0.000782539	0.000257058	0.271429	0.987654	0.995986	0.493506	0.451636	1	0.760632	0.688406	0.688406	0.866261
Laribacter	0.00567411	0.00342124	0.00915924	0.00208493	0.00123963	0.0158846	0.00138028	0.00141155	0.00442115	0.00138352	0.0164931	0.00117382	0.00182129	0.002918	0.00116297	0.00088997	0.000656048	0.000775315	0.0026264	0.00268845	0.00106181	0.869358	0.0660816	0.275234	0.310148	0.385568	0.606531	0.886269	0.0159432	0.0159432	0.837903	1	1	1	0.210889	0.254906	0.755938	1	0.423478	0.757217	0.864333	0.593477	0.817745	0.833333	1	1
Bacteriovorax	7.4161e-05	0.00721313	0.0140067	4.65324e-05	0.000687348	5.47135e-05	0.000145483	0.000796833	0.00656402	0	0.00294906	0	0.0133195	0.000361001	2.21324e-05	0.000118471	0.00618877	0.000182427	0.0126613	0.00166486	6.44279e-08	0.221869	1.84016e-07	0.121335	0.519828	0.569485	0.0764263	0.00949607	1.16906e-05	0.0267026	0.500233	0.309833	0.719111	0.442127	6.60699e-05	0.000372574	0.424822	0.576732	0.644565	0.754307	0.578699	0.619057	0.974187	0.660839	0.660839	0.283621
Methylotenera	0.0119284	0.0073135	0.00529519	0.00105361	0.000699178	0.00555799	0.00183734	0.00127752	0.00632491	0.000940343	0.00197611	0.00122257	0.00114762	0.00265774	0.00106314	0.000924365	0.00022924	0.000592888	0.00224745	0.0105532	0.244888	0.295161	4.78324e-06	0.512691	0.912866	0.0872157	0.101701	0.688155	0.325522	0.60861	0.361905	0.757619	0.564588	0.91629	0.0012443	0.000814757	0.935961	1	1	0.961596	0.983308	0.176758	0.272055	1	0.826087	0.267606
Luteipulveratus	0.00287807	0.0011286	0.00414046	0.00426719	0.00105904	0.00633851	0.00356726	0.00268222	0.0139997	0.000708937	0.00230472	0.00260629	0.00220469	0.00223492	0.00174177	0.00107352	0.0005671	0.00451507	0.00533895	0.00516341	0.00599925	0.018354	0.0217446	0.375825	0.510281	0.182759	0.931063	0.439834	0.369271	0.0180625	0.0176031	0.37182	0.933947	0.406617	0.300529	0.0803043	0.722033	0.811966	0.863636	0.536169	0.565476	0.411078	0.413333	1	1	1
Gillisia	0.000350064	0.00129023	0.0110863	0.0004268	0.000219152	0.0136799	9.05553e-05	0.000165903	0.0111296	0	0.000949927	0	0.0017172	0.00419135	0.000153811	6.47028e-05	0.00301242	0	0.00303847	0.0102477	4.83267e-08	0.628174	2.32378e-10	0.317311	0.0712868	0.579244	0.135335	0.0459355	1.87889e-07	0.00216314	0.553245	0.956522	0.747989	0.618764	2.41724e-06	1.47454e-06	0.689286	0.711139	0.266483	0.187155	0.73939	0.553245	0.840306	0.6875	0.6875	0.397872
Aggregatibacter	0.00490176	0.00481632	0.00601029	0.000802467	0.000338624	0.001915	0.000494802	0.00104518	0.0111084	0.000303817	0.00735809	0.00157818	0.000684281	0.0104174	0.000625394	0.000480222	0.000445001	0.000684101	0.00300629	0.0119271	0.980265	0.280878	5.14905e-08	0.0495346	0.0024472	0.244525	0.0764263	0.998299	0.897849	1	0.247143	0.643676	0.475451	0.794204	3.23639e-05	4.21457e-05	0.223529	0.502646	0.174914	0.00255514	1	0.250428	0.415806	0.643676	0.643676	0.223529
Azorhizobium	0.00445951	0.00291645	0.0101914	0.00349895	0.000988581	0.00789051	0.00134874	0.00106191	0.0066786	0.000999839	0.0123006	0.000734287	0.00150354	0.00142199	0.000658852	0.000789694	0.00553418	0.00123138	0.00287246	0.00147951	0.000217101	0.0867001	2.83065e-07	0.0495346	0.572104	0.772725	0.367879	0.736842	0.0189998	0.00148362	0.428025	0.381956	0.171473	0.666349	0.000192612	5.73331e-06	0.260274	0.808071	0.696437	0.612399	0.698571	0.891648	0.815951	0.683453	1	0.598425
Aurantimicrobium	0.00276139	0.000897485	0.00476908	0.00387361	0.00187834	0.00192727	0.00510505	0.00454018	0.0100164	0.00112386	0.00790598	0.0014803	0.00130158	0.00487737	0.00313043	0.00175477	0.000950544	0.00793557	0.00440172	0.00713118	0.00116607	0.180509	0.0440612	0.12663	0.00415389	0.043192	0.193427	0.126656	0.336486	0.0102998	0.33609	0.279589	0.554649	0.49083	0.201025	0.122432	0.35514	1	0.194622	0.0148774	0.214078	0.162503	0.313576	0.637584	1	0.35514
Zobellella	0.00593078	0.00541662	0.00860604	0.00291905	0.00184942	0.0079776	0.00210642	0.00278853	0.0033345	0.00117039	0.0085627	0.00193286	0.00276436	0.00171	0.00262219	0.00152941	0.00149871	0.00141381	0.00438553	0.00195873	0.251754	0.415648	0.274655	0.0495346	0.498125	0.186732	0.207748	0.801427	0.52176	0.358533	0.301587	0.855007	0.914814	0.504715	0.358533	0.855007	0.301587	0.885781	0.899621	0.528834	0.421537	0.39741	0.633293	0.766129	1	0.44186
Methylocystis	0.00260371	0.00222604	0.0084555	0.00775192	0.00150897	0.00989395	0.00129746	0.00184861	0.00682888	0.000832697	0.0147089	0.00105956	0.00133734	0.00210088	0.00150495	0.00069805	0.00286627	0.00114017	0.00252962	0.0012425	4.85747e-05	0.756376	2.41258e-05	0.0495346	0.420374	0.193974	0.101701	0.97931	0.00406957	0.00406957	0.970401	0.948234	0.733697	0.703577	0.00204398	0.00416776	0.345455	0.633333	0.946451	0.585917	0.455715	0.434642	0.691772	0.760268	1	0.345455
Flavonifractor	0.00114555	0.000587351	0.000893474	0.00101945	0.000542086	0.0138453	0.00145651	0.000486485	0.00331162	5.7966e-05	0.00889411	0.00102365	0.00128684	0.0108521	9.74238e-05	0.000619208	0.0653764	0.000364854	0.00176364	0.00032271	0.0236303	0.00375305	0.278401	0.0463016	0.0110089	0.280258	0.525788	0.051697	0.571402	0.209951	0.0997975	0.134759	0.051697	0.309521	0.877165	0.428748	0.21814	0.58642	0.21814	0.0454119	0.408602	0.417723	0.864234	1	1	0.622951
Methylophaga	0.00914667	0.00761584	0.00875475	0.000376854	0.000494838	0.00167072	0.000529579	0.00102708	0.00639814	0.000217654	0.00460352	0.000638268	0.000781322	0.00182805	0.000231687	0.000361449	0.000889451	0.00027364	0.00313852	0.00934249	0.605613	0.92891	3.72602e-09	0.0495346	0.323854	0.965697	0.101701	1	0.619792	0.647075	0.861369	0.960157	0.99333	0.619792	5.68045e-06	1.06688e-05	0.22619	0.850112	0.630751	0.392941	0.961024	0.994651	0.99882	1	0.693431	0.22619
Ahniella	0.00177351	0.00202347	0.0124881	0.00112528	0.00117556	0.00797138	0.000962586	0.00531684	0.00501044	0.00134833	0.0153723	0.00146821	0.000918089	0.00152326	0.000211178	0.00209108	0.000118399	0.0020523	0.00156287	0.00144361	0.000978087	0.948424	0.0035161	0.0495346	0.815578	0.0593435	0.606531	0.690388	0.0156234	0.0357695	1	0.939451	1	1	0.0357695	0.0429012	0.292308	1	1	0.811966	0.424825	0.811966	0.109916	0.811966	1	1
Catenulispora	0.00305715	0.00238842	0.0069507	0.00256533	0.00127892	0.00644219	0.00300146	0.0029491	0.00829353	0.00114462	0.00775162	0.00188354	0.0024226	0.00225236	0.00159307	0.00149724	0.00382798	0.00301005	0.00507235	0.0029342	0.000120049	0.538923	0.000233571	0.12663	0.946829	0.90888	0.193427	1	0.0205421	0.00320388	0.565176	1	1	0.621401	0.0307486	0.00676974	0.612903	1	1	1	1	1	1	0.922039	1	0.612903
Nitrobacter	0.00379923	0.00264517	0.00934584	0.00211678	0.000853164	0.00608428	0.00155701	0.00101978	0.00710351	0.000446415	0.0148375	0.00126444	0.00207684	0.00333327	0.00111131	0.000844203	0.00694291	0.00118578	0.00267108	0.00130831	0.000205694	0.350778	0.00058271	0.0495346	0.189772	0.592821	0.101701	0.755401	0.0222458	0.00333226	0.369615	0.929269	0.594457	0.354046	0.0490414	0.0104331	0.283582	1	0.363636	0.393065	0.578804	0.852575	0.808561	0.748031	1	0.283582
Xylanimonas	0.00376271	0.00141872	0.00371885	0.00372267	0.00186575	0.00166471	0.00500195	0.0032248	0.0116365	0.00112989	0.00529711	0.00108338	0.000475567	0.00278055	0.00276275	0.00286413	0.00111484	0.00834603	0.00430878	0.00331035	0.0411011	0.0792352	0.00498451	0.512691	0.28855	0.0858939	0.207748	0.256232	0.849466	0.10099	0.27688	0.238141	0.54637	0.10099	0.422245	0.0404543	0.849466	0.544787	0.851144	0.422245	0.995423	0.419308	0.159694	0.703704	0.703704	0.626931
Micropruina	0.00195556	0.00103742	0.00464035	0.00334942	0.000762041	0.00499632	0.00332744	0.00160205	0.0147733	0.000329325	0.00583815	0.000632127	0.000676612	0.00157767	0.00152033	0.000892993	0.00188652	0.00323808	0.00433244	0.00415569	6.3478e-05	0.0433616	4.23583e-05	0.12663	0.923891	0.539342	0.866878	0.367548	0.026165	0.000757649	0.0160406	0.520408	1	0.0384143	0.0891653	0.000757649	0.4	1	1	0.945558	0.464189	0.853308	1	1	1	1
Sulfurospirillum	0.00131321	0.00192284	0.0132244	0.00113262	0.00043877	0.00558357	0.00108307	0.000632955	0.00784639	0.000412294	0.00699727	0.00040957	0.00273903	0.00378003	0.000729842	0.000322241	0.000172804	0.00027364	0.003047	0.00888153	7.27674e-05	0.385973	4.00695e-08	0.0495346	0.68676	0.168697	0.0764263	0.229258	0.000662629	0.015065	0.22518	0.95954	0.86383	0.895062	0.000135251	2.70388e-05	0.231707	0.811966	0.606112	0.961168	0.406469	0.237166	0.640761	0.678571	0.678571	0.231707
Siansivirga	0.000372416	0.00156483	0.0120496	8.85383e-05	8.88614e-05	0.00304518	6.86278e-05	0.000285502	0.0126917	0.0002396	0.0072107	0	0.00165298	0.00322259	7.65082e-05	0.000181758	9.0424e-05	0	0.00362604	0.0108349	4.25784e-08	0.155645	3.53203e-10	0.246315	0.0637813	0.795401	0.207748	0.00747451	3.14607e-06	0.00680697	0.318653	0.619904	0.196835	0.575004	3.14607e-06	3.14607e-06	0.539075	0.328091	0.192661	0.287946	0.838519	1	0.726034	0.651724	0.651724	0.575004
Immundisolibacter	0.00665477	0.00325725	0.00859772	0.000937832	0.000298805	0.0168432	0.000857068	0.00069858	0.00505981	0.000186399	0.0121486	0.000698188	0.00110389	0.00160274	0.000379406	0.000580468	0.000217559	0.000319247	0.00168143	0.00104356	0.0160306	0.0366477	9.5872e-05	0.0495346	0.203591	0.35245	0.193427	0.0341174	0.817889	0.067583	0.0962184	0.237176	0.165092	0.443279	0.00823584	0.00249968	0.213483	0.434356	0.812834	0.226157	0.860111	0.434356	0.336694	0.629139	1	0.31405
Mannheimia	0.00369638	0.00426715	0.00567729	0.000280554	0.000340694	0.00536277	0.000344941	0.000674379	0.0101696	0.000232191	0.00144527	0.00356629	0.000864481	0.0104288	0.000342095	0.000454232	0.000172628	9.12135e-05	0.0029751	0.0170457	0.806843	0.468182	3.88459e-08	0.375825	0.0854408	0.644489	0.0764263	0.820961	0.717039	0.903854	0.677959	0.677959	0.520431	0.996449	3.77486e-05	3.77486e-05	0.692414	0.803633	0.75201	0.0915978	0.993466	0.626132	0.725531	0.688406	0.688406	0.25
Tolumonas	0.0121264	0.0100482	0.00561375	0.000211151	0.000249175	0.00282518	0.000649999	0.00219616	0.004129	4.14847e-05	0.00375352	0.000270938	0.000238139	0.00227502	0.000132635	0.000381525	0.000226517	0.000228034	0.00240604	0.00293468	0.0131727	0.882837	2.05694e-06	0.0463016	0.0984741	0.771913	0.276453	0.668032	0.0375603	0.0831143	0.820988	0.887329	0.888061	0.806513	0.0002373	0.000350109	0.163363	0.642639	0.451833	0.128062	0.655172	0.875843	1	0.655172	0.655172	0.820988
Algibacter	0.000321085	0.00143941	0.0128114	0.000461649	0.00041987	0.00235775	0.000393474	0.000628829	0.0114582	0.000159406	0.00135126	0.000373284	0.000976721	0.00380613	0.000354081	0.000202	0.000266115	0.000775315	0.00321544	0.0100315	1.30805e-07	0.984188	7.74048e-09	0.246315	0.0737368	0.848179	0.318907	0.0063863	1.9068e-05	0.0445252	1	0.978969	0.947599	0.572181	2.21055e-05	2.2115e-05	0.618398	0.947599	0.373464	0.177368	0.97158	0.810665	0.899408	1	0.743111	0.647522
Kineococcus	0.00321216	0.00149224	0.00419627	0.0043697	0.0011523	0.00360496	0.0040781	0.00304177	0.0106309	0.00142746	0.0026036	0.00101137	0.00135756	0.00187136	0.00216432	0.00205717	0.00261963	0.00424143	0.00589009	0.00272182	0.0104538	0.00777786	0.0590721	0.512691	0.985059	0.422937	0.367879	0.671244	0.352034	0.055001	0.00969619	0.307036	1	0.442734	0.59937	0.209802	0.900428	1	1	1	1	0.70861	0.564943	1	0.766129	0.701366
Christensenella	0.00015191	0.000216455	0.000344816	0.000112506	1.30959e-05	0.0247547	4.44846e-05	0.000619723	0.00316242	1.44915e-05	0.0117274	4.81956e-05	0.00192917	0.00364803	6.61906e-06	0.000108902	0.0631351	0	0.000313967	0.000307813	0.00065651	0.000123751	1.91314e-05	0.0463016	0.671388	0.326455	0.40289	0.121557	0.00767883	0.141902	0.649266	0.0131407	0.00767883	0.606744	0.00240407	0.00800016	0.230782	0.706948	0.752064	0.930797	0.766315	0.456031	0.56319	0.818222	0.725191	0.858065
Lentzea	0.00264546	0.00170776	0.00490292	0.00270094	0.00144382	0.00376837	0.00279214	0.0059951	0.00836397	0.00180211	0.00721655	0.000944752	0.00123698	0.00162615	0.00207931	0.00225156	0.00473321	0.00378536	0.00406703	0.00280353	0.00418414	0.125431	0.0269465	0.12663	0.774213	0.551737	0.455794	1	0.176955	0.0682482	0.282309	0.464466	1	0.874395	0.236237	0.224249	0.5	1	1	0.752964	0.844444	0.690073	0.719697	1	0.730769	0.863636
Mordavella	0.000298756	7.30342e-05	0.000249903	0.000996287	0.000122604	0.0127371	0.000910706	8.32969e-05	0.0021021	2.07423e-05	0.00136409	0.000608308	0.00177107	0.00442112	2.21324e-05	0.000200294	0.0883677	4.56067e-05	0.000693621	0.000210078	0.0305783	0.00644709	0.0233625	0.246315	0.431709	0.180527	0.276453	0.503106	0.635921	0.129008	0.342221	0.213264	0.129008	0.213264	0.683273	0.166746	0.575494	0.838852	0.635921	0.512111	1	0.381558	0.380662	0.703295	0.703295	0.852564
Muricauda	0.000826803	0.00118684	0.00803847	0.000264986	0.000245103	0.0166046	0.000122361	0.000419696	0.011166	0	0.00145283	0.000192782	0.002813	0.00179696	0.000229047	0.000136329	9.13378e-06	4.56067e-05	0.00242517	0.00907998	3.52692e-06	0.907894	9.78733e-11	0.317311	0.693677	0.116105	0.193427	0.288114	0.000139007	0.00296344	0.917585	0.894792	1	0.0678351	2.2954e-06	2.7069e-06	0.732421	1	0.572648	0.933188	0.931215	0.278215	0.186346	1	0.732421	0.4
Arenibacter	0.000570292	0.00165105	0.0124956	0.000363768	0.000223973	0.00251543	0.00020615	0.000369737	0.01158	1.44915e-05	0.00139695	0.000264983	0.00138399	0.00190492	0.000303504	0.000753596	0.0011323	0	0.00349248	0.00865662	3.61951e-09	0.424954	7.61605e-10	0.796253	0.720635	0.99231	0.276453	0.000563556	1.90903e-07	0.00025255	0.393245	0.709594	1	0.622089	4.69874e-06	2.72819e-06	1	0.979603	0.765621	0.765621	1	0.997203	1	0.733947	0.733947	0.869281
Zymomonas	0.00130479	0.00166214	0.00956334	0.000471856	0.000268897	0.0105495	0.000469593	0.000491158	0.00734677	0.000559067	0.00797097	0.000752524	0.0021964	0.011629	0.000651025	7.19502e-05	0.000117825	0.000410461	0.00187173	0.00333674	2.96706e-06	0.07976	1.14077e-08	0.0463016	0.00964222	0.0484805	0.135335	0.253545	6.93933e-05	0.000565391	0.269885	0.206874	0.153045	1	3.03276e-05	1.79003e-05	0.153045	0.954175	0.0933661	0.0255514	0.0851063	0.153045	0.973253	0.608974	0.608974	0.316667
Glaciecola	0.00649743	0.00837527	0.00662798	0.000652008	0.00047607	0.00137952	0.000403367	0.00203189	0.00598365	0.000355532	0.00708631	0.000325089	0.000456391	0.00252259	0.00109195	0.000517571	0.00217847	9.12135e-05	0.00400432	0.00852852	0.192871	0.525668	2.08396e-08	0.0495346	0.159142	0.395832	0.276453	0.833333	0.286301	0.281122	0.355524	0.77114	0.96093	0.0423722	2.8731e-05	0.000796722	0.228916	0.969915	0.473798	0.222854	0.277358	1	0.760741	0.678571	0.678571	0.847134
Moritella	0.00528339	0.00636773	0.00686767	0.000143556	0.000249306	0.00114157	0.000116858	0.000706694	0.00865938	0.000317104	0.0104868	0.000246933	0.000902509	0.0017585	0	0.00055166	0.00278494	0.00013682	0.00380877	0.0157136	0.821015	0.4791	1.82391e-08	0.0495346	0.360293	0.0425294	0.101701	0.682296	1	0.79276	1	0.354195	0.576084	0.396839	1.58194e-05	2.74335e-05	0.202128	0.953382	0.444486	0.444486	0.0572943	0.109526	0.826087	1	0.655172	0.202128
Calothrix	0.00174667	0.00263169	0.00711927	0.00199078	0.000847803	0.00196991	0.000987403	0.00209819	0.00934096	0.000256867	0.00770611	0.000831053	0.00163909	0.00696023	0.000440925	0.000751935	0.000266139	0.000319247	0.00932275	0.0118937	2.64802e-05	0.157042	3.3982e-08	0.0495346	0.00964222	0.0862972	0.276453	0.0205263	0.00044204	0.00941562	0.0922445	0.548409	0.584293	0.984459	6.00378e-07	1.22586e-05	0.172727	0.938272	0.0776302	0.019809	0.148835	0.146231	0.543085	0.620915	0.620915	0.796407
Kutzneria	0.00264841	0.00180848	0.00547821	0.00348798	0.00135713	0.00691777	0.00309185	0.0019677	0.00941356	0.000662079	0.00500566	0.000830865	0.00156722	0.00181265	0.00181411	0.00128468	0.00403854	0.00301005	0.0036966	0.00203016	0.00166811	0.111356	0.00622234	0.0495346	0.953042	0.818595	0.564718	1	0.11036	0.0385033	0.119856	0.729518	1	0.342687	0.387755	0.0852507	0.387755	1	0.885082	1	0.885082	1	1	1	1	0.752475
Photorhabdus	0.00514284	0.00690763	0.0063425	0.000688471	0.000602301	0.00516475	0.00060474	0.0012176	0.0065172	0.000157417	0.00530385	0.000511917	0.00130677	0.00306622	0.000411657	0.000922516	0.00155868	0.000228034	0.00470909	0.0111706	0.513668	0.572068	5.41449e-08	0.375825	0.798357	0.360972	0.0764263	0.488366	0.999848	0.666781	1	0.666781	0.617335	0.554452	3.04567e-05	7.55105e-05	0.746089	1	0.876781	0.813859	0.601066	0.488366	0.857003	0.742188	0.742188	0.260274
Phreatobacter	0.00385951	0.00226788	0.00922731	0.00334355	0.000495259	0.00764069	0.000701861	0.000898687	0.00643181	0.000185568	0.0113152	0.000409385	0.00164839	0.00413678	0.000589955	0.000418452	0.00177727	0.000456067	0.00309844	0.00153019	0.000503873	0.0534182	8.50531e-07	0.0495346	0.0263238	0.617515	0.135335	0.809895	0.0300392	0.00467248	0.112023	0.455749	0.189114	0.716871	3.89477e-05	0.000615777	0.222591	0.627466	0.12562	0.105567	0.393976	0.874282	1	0.641892	0.641892	0.330435
Belliella	0.000884568	0.00138298	0.0108459	0.000481838	0.000160495	0.00134593	0.000117446	0.000231831	0.0122449	6.2227e-05	0.00905835	0.000307224	0.00148947	0.00225805	5.73812e-05	5.1323e-05	9.13378e-06	0	0.00349059	0.0115605	3.60805e-06	0.275726	5.66093e-09	0.0463016	0.655766	0.973039	0.207748	0.215571	6.19428e-05	0.00283833	0.202213	0.534707	0.996049	0.535899	2.3265e-05	2.04494e-05	0.169061	0.973907	0.825507	0.567256	1	0.978993	1	0.629139	0.629139	0.553152
Aromatoleum	0.00376679	0.00294275	0.008415	0.000947933	0.000494774	0.00944983	0.000312907	0.000724781	0.00693342	2.8983e-05	0.0187815	0.000355234	0.000393004	0.00191083	0.000746526	0.000500936	0.00451258	0.000228034	0.00178923	0.00157395	0.000730683	0.542652	5.75563e-08	0.0463016	0.148248	0.353315	0.318907	0.633333	0.0152852	0.00481292	0.5245	0.5245	0.771622	0.748789	2.19063e-05	0.000117844	0.191306	0.615427	0.437374	0.200985	0.480852	0.461437	0.5245	0.633333	0.633333	1
Wenyingzhuangia	0.000234884	0.00152511	0.010752	0.000111145	0.000194484	0.00219875	6.08039e-05	0.000267301	0.0116966	7.87083e-05	0.00156458	0.000144587	0.00126243	0.00349418	9.66937e-05	0	0.00473334	0	0.00380247	0.0122472	3.70376e-09	0.418258	1.65548e-10	0.816639	0.321793	0.127118	0.207748	0.000629792	1.94866e-06	0.00548787	0.296739	0.818075	0.867515	0.245982	1.94866e-06	1.94866e-06	1	0.875275	0.355199	0.538948	0.286398	0.62873	0.189025	0.694853	0.694853	0.609677
Plesiomonas	0.0078139	0.00831148	0.0069357	0.000547381	0.000384102	0.00530185	0.000301215	0.00110413	0.00476514	0.000871124	0.00414551	0.000463535	0.000655694	0.00155551	0.000249266	0.000542227	3.65352e-05	9.12135e-05	0.00389767	0.00522259	0.617058	0.534377	4.67488e-05	0.375825	0.564214	0.0323054	0.276453	0.97586	0.728228	0.636121	0.600187	0.636121	0.943966	0.781089	0.000725278	0.00432427	0.734698	0.970626	0.781089	0.62428	1	0.0890729	0.0875959	0.730769	0.730769	0.869281
Pusillimonas	0.00451042	0.00509842	0.00608729	0.00148983	0.00140061	0.0119483	0.00132631	0.00169285	0.00529423	0.00132175	0.00480665	0.00096317	0.00102535	0.0019669	0.00116279	0.000614682	9.13378e-05	0.00104896	0.00381851	0.00268791	0.695062	0.260006	0.00075321	0.12663	0.913383	0.00565503	0.276453	0.932495	0.670874	0.773251	1	0.393876	0.281576	0.483611	0.0104307	0.0266798	0.376238	1	1	0.919492	0.358755	0.0513865	0.0516829	0.714286	0.714286	0.869281
Listeria	0.00193447	0.00143884	0.00402506	0.00108145	0.000849711	0.00770099	0.00170851	0.00113122	0.00870679	0.000837789	0.0149238	0.000788809	0.000947962	0.0116493	0.000532682	0.00145432	0.00199099	0.000592888	0.00304676	0.00810661	0.000611264	0.91263	3.52942e-08	0.512691	0.00527793	0.662877	0.135335	0.423579	0.00913572	0.0177651	0.983437	1	1	0.984724	6.54122e-05	1.05641e-07	0.983437	0.87963	0.147002	0.0153263	0.902578	1	0.859372	0.87963	0.87963	0.487179
Tamlana	0.000446201	0.00151129	0.0109944	3.8477e-05	0.000122471	0.000936345	4.14069e-05	0.00123291	0.0112275	1.44915e-05	0.00120138	0.000144587	0.00121737	0.00219072	2.70916e-05	0.000235	0.0042143	0	0.00359868	0.0099174	1.37172e-07	0.99537	1.17804e-09	0.796253	0.928915	0.191206	0.207748	0.0100215	6.68848e-07	0.0127281	1	1	1	0.263146	3.49139e-06	2.56336e-05	1	1	0.970892	1	0.189709	0.790344	0.724034	0.736434	0.736434	0.693513
Barnesiella	0.000452894	0.000216133	0.00130624	0.000566845	0.000110884	0.0114232	0.000377012	0.000252546	0.00334834	0	0.0015876	0.000788996	0.0103228	0.00846894	0.000236594	0.000165533	0.0563153	0.000182427	0.00121975	0.000751151	0.00348594	0.0354098	0.00292712	0.121335	0.787714	0.297565	0.455794	0.958634	0.182018	0.0725785	0.118936	0.60692	0.352822	0.55003	0.182018	0.0725785	0.429587	1	0.635921	0.930126	0.908264	0.468728	0.468728	0.703704	1	0.84866
Ornithobacterium	0.000282426	0.00100724	0.00710124	0.000356666	0.000469124	0.00087482	1.48259e-05	0.000162913	0.0116969	0	0.00348517	0.000385565	0.0142685	0.00243696	0	5.63904e-05	0.00651052	0	0.00308963	0.0120762	1.65093e-09	0.93217	8.09265e-10	0.121335	0.557487	0.205744	0.207748	0.00409276	3.22718e-06	7.16683e-05	0.956366	0.794731	0.941964	0.271562	6.44272e-06	6.44272e-06	0.34	0.654542	0.432416	0.956366	0.213842	0.587798	0.571216	0.611111	0.611111	0.538129
Paraoerskovia	0.00267587	0.000824713	0.00271414	0.00329797	0.00090564	0.00806006	0.00345231	0.00183077	0.0089263	0.000755606	0.00865961	0.000655946	0.00136425	0.00933805	0.00183947	0.000728412	0.0017087	0.00332929	0.00237865	0.00303305	0.00386039	0.0394617	0.00243526	0.512691	0.00533111	0.11809	0.564718	0.257673	0.476753	0.0166627	0.0313366	0.616564	0.80178	0.137273	0.268392	0.0219866	0.858065	0.976236	0.168514	0.0221445	0.257673	0.3008	0.757633	0.757633	1	1
Citromicrobium	0.00318822	0.00223944	0.00894683	0.00139474	0.000363308	0.00270496	0.000574559	0.000424922	0.0067739	2.07423e-05	0.0314088	0.000445671	0.00197738	0.000848873	6.61906e-05	0.000386301	0.00662658	0.000319247	0.00310227	0.00164514	0.00144674	0.10895	2.74957e-06	0.246315	0.323733	0.446925	0.207748	0.876657	0.0300392	0.0169042	0.0938764	0.558884	0.915538	0.60198	0.00358994	0.000554726	0.60198	0.938272	0.677259	0.370578	0.530259	0.60198	0.974884	0.673759	0.673759	0.615724
Pseudopedobacter	0.000626467	0.00179577	0.00808913	0.00036355	0.000504977	0.00989124	0.000141378	0.000456309	0.0102322	0	0.00599559	0.000385565	0.00134018	0.00348227	0.000298318	0.000167909	0.000373622	0	0.00483851	0.00835733	9.18899e-09	0.0960405	1.06645e-09	0.121335	0.281093	0.455197	0.207748	0.00996468	8.50866e-06	0.000138825	0.103712	1	0.255706	0.390484	5.29535e-06	5.29535e-06	0.374734	1	0.475716	0.374734	0.40433	0.786551	0.761134	0.665493	0.665493	0.609677
Niabella	0.000855904	0.0012538	0.00419706	0.0120238	0.00218399	0.00404965	0.0011361	0.00282269	0.00775252	0.00177758	0.00621732	0.000548016	0.00141515	0.00190891	0.00730319	0.00289969	0.00177285	0.000182427	0.00385912	0.00379228	0.000138854	0.334329	3.98608e-06	0.0495346	0.554405	0.0524406	0.318907	0.366956	0.00295957	0.0463553	0.534604	0.422119	0.665373	0.534604	0.000240446	0.0140338	0.358491	0.669014	0.707449	0.598425	0.368683	0.23053	0.393623	0.669014	0.669014	1
Marinobacterium	0.00524072	0.005801	0.00790455	0.00199073	0.00152908	0.00344599	0.00163185	0.00232177	0.00348223	0.00181619	0.00437897	0.00195686	0.0021137	0.000995901	0.0024715	0.00117935	0.00156024	0.00118578	0.00406845	0.0021042	0.302683	0.723872	0.0535673	0.512691	0.223772	0.203227	0.135335	0.975192	0.419308	0.538837	0.60334	1	0.937996	0.89159	0.118104	0.251193	0.89159	0.993464	0.540488	0.395032	0.432345	0.419308	0.780886	0.798319	0.798319	0.475
Phyllobacterium	0.00249537	0.00183984	0.00794253	0.00295623	0.000779393	0.00413185	0.00308014	0.00124229	0.00509434	0.00127935	0.0075288	0.00244347	0.00133281	0.0102327	0.00158533	0.0015442	0.00061927	0.00332929	0.00153121	0.00206313	0.000100233	0.0165935	0.000112879	0.512691	0.323542	0.104726	0.564718	0.980537	0.0121179	0.00482793	0.00409395	0.974373	0.80737	0.42206	0.397929	0.000562019	0.963768	0.87156	1	0.542588	1	0.365385	0.393493	1	0.87156	0.963768
Methylobacillus	0.0153821	0.00307171	0.00500451	0.00161649	0.00119709	0.00422543	0.00210436	0.00134967	0.00248274	0.0012167	0.0062037	0.00107798	0.00112142	0.00100252	0.0014242	0.00107329	0.000429917	0.000638494	0.00143164	0.0026606	0.0686507	0.25557	0.1369	0.0495346	0.482231	0.0601744	0.318907	0.185992	0.919457	0.156167	0.689089	0.34368	0.517978	0.969345	0.417582	0.185992	0.263889	1	0.757819	0.517978	0.56828	0.185992	0.245404	1	0.714286	0.633333
Acidiphilium	0.00513909	0.0020864	0.00758131	0.00256047	0.000875876	0.0133735	0.0013168	0.0011736	0.00463206	0.000344974	0.00843647	0.000722379	0.000874018	0.00111146	0.000882229	0.000571942	0.000190731	0.000866528	0.00417494	0.00130202	0.00154298	0.127857	0.00182237	0.0495346	0.605767	0.0262254	0.0764263	0.234568	0.157226	0.00865132	0.0564027	0.904762	0.700006	0.667437	0.048834	0.0205017	0.234568	0.786749	0.583445	0.786749	0.512396	0.0643279	0.238878	0.667437	0.667437	0.234568
Xylella	0.00280226	0.00246682	0.0114135	0.00140813	0.000713868	0.00301325	0.00165147	0.00143298	0.00464758	0.000308864	0.010025	0.00249725	0.00193169	0.0018967	0.000408661	0.000796806	0.000919025	0.00579206	0.0026581	0.0042285	2.73196e-05	0.154629	0.000445746	0.0495346	0.646894	0.26446	0.564718	1	0.00123513	0.000699295	0.295322	0.333914	0.381002	0.658269	0.0156636	0.00710726	0.25	0.959596	0.700535	0.6362	0.352505	0.42621	0.733699	1	0.659722	0.806061
Kurthia	0.000749284	0.00202448	0.00155713	0.000202222	0.000403298	0.0118102	0.000998802	0.000763738	0.01244	0.00247995	0.0187876	0.000114442	0.00189758	0.00329234	9.30798e-05	0.000455737	0.00318709	0	0.00434265	0.00600384	0.0371647	0.722468	5.32469e-05	1	0.670082	0.437165	0.318907	0.207181	0.122939	0.880282	0.752934	0.779978	1	0.727234	0.0167558	0.0167558	1	0.744451	0.779978	0.924917	0.513514	0.779978	0.904762	0.765908	0.765908	1
Methylovorus	0.0141632	0.00405181	0.00578146	0.000902223	0.000778902	0.00233197	0.000804601	0.000856257	0.00365519	0.000623238	0.00783347	0.000782669	0.00108011	0.000871764	0.000827995	0.000349928	0.00143502	0.000456067	0.00151858	0.0034704	0.518466	0.410557	2.45197e-05	0.512691	0.646894	0.176966	0.193427	0.904526	0.943565	0.434013	0.447059	0.670228	0.844809	0.474847	0.00115942	0.00328277	0.875	0.956504	0.792528	0.752375	0.489129	0.304532	0.736314	1	0.779331	0.447059
Brenneria	0.00563989	0.00403659	0.00696669	0.00223495	0.00132874	0.00521349	0.0021749	0.0017438	0.00397767	0.000681945	0.00918015	0.00108934	0.00142814	0.00262009	0.00109513	0.000775836	0.000592191	0.00191548	0.00366844	0.00360831	0.195659	0.36053	0.00441431	0.375825	0.67649	0.399007	0.606531	0.468516	0.789309	0.236104	0.360375	0.960119	0.654768	0.693378	0.0584633	0.0295478	0.732777	0.806774	0.7685	0.779396	0.749936	0.472028	0.732777	0.732777	1	1
Seonamhaeicola	0.000431988	0.00154819	0.0105827	0.000233834	0.000319556	0.0031398	0.000172199	0.000221578	0.0113001	2.07423e-05	0.00323864	0.000162637	0.00213744	0.000933544	6.40003e-05	0.000271726	2.8945e-05	0	0.00290255	0.00975269	2.08579e-07	0.578717	7.01288e-11	0.246315	0.872986	0.408667	0.207748	0.0113803	2.05859e-07	0.0252701	0.686371	0.948088	0.525972	0.694456	1.27274e-06	7.79593e-07	0.589464	0.777391	0.964932	0.825728	0.711289	0.686371	0.469028	0.686371	0.686371	0.627443
Pseudogulbenkiania	0.00278224	0.0042535	0.00882508	0.00182168	0.00095708	0.00653634	0.00131788	0.00152415	0.00387182	0.00169173	0.0127994	0.00107184	0.00112476	0.0019623	0.00141631	0.00196628	0.00152375	0.00127699	0.00306838	0.00273158	0.000320514	0.183054	0.0055407	0.512691	0.971966	0.914847	0.564718	0.214685	0.00315555	0.0908267	0.169732	0.915555	0.989251	0.988565	0.0396552	0.0997049	1	1	1	1	1	1	1	0.88785	1	1
Thalassospira	0.00425991	0.00374771	0.00860139	0.00144618	0.000638387	0.00274959	0.00132595	0.00119013	0.00588528	0.00010144	0.0144361	0.00180539	0.00108989	0.00112848	0.000352833	0.00043438	0.00181032	0.00159624	0.00325518	0.00373357	0.0120008	0.071071	3.31044e-06	0.0463016	0.831724	0.899688	0.564718	1	0.080608	0.0260989	0.092955	0.253408	0.242756	0.570614	0.000377698	0.000277591	0.173087	0.943513	0.661281	0.958125	0.917588	1	0.78614	1	0.625	1
Gemmatimonas	0.00120932	0.00103685	0.00414846	0.000882967	0.00195749	0.00352405	0.000632181	0.0192547	0.0016103	0.00163451	0.00777788	0.000511546	0.000521695	0.000430108	0.000229093	0.00338259	0.00183753	0.000775315	0.00335168	0.00153563	5.21555e-05	0.543358	0.0397643	0.0495346	0.595874	0.38852	0.276453	1	0.00603514	0.00603514	0.545999	0.706155	0.934957	0.182692	0.141141	1	0.302213	1	0.648888	0.709126	1	0.444712	0.642092	0.719697	0.719697	0.886667
Rouxiella	0.00533144	0.00512061	0.00740955	0.00102413	0.00141927	0.00600775	0.000757752	0.000604742	0.00402521	0.000673984	0.00140714	0.000830492	0.00075052	0.00318582	0.000335392	0.0014587	0.00223777	0.000456067	0.00612496	0.0124145	0.0697846	0.708545	5.26882e-07	0.657905	0.871428	0.359165	0.318907	0.644771	0.137681	0.411597	0.581607	1	1	0.668935	0.000364354	0.000164352	1	1	1	0.982935	0.366966	0.837987	1	0.837987	0.837987	1
Algoriphagus	0.0013759	0.00102423	0.0138322	0.00048553	0.000404393	0.00112423	0.000190974	0.000610923	0.0070605	0.000333913	0.00338002	0.000168592	0.00215081	0.00294163	0.000252454	0.000115352	0.0017881	0	0.00318717	0.00688567	4.74975e-06	0.150143	8.65153e-08	0.0495346	0.429446	0.268319	0.135335	0.567175	0.000588091	0.000379792	0.122063	0.878325	0.453144	0.555716	5.41001e-05	0.000188343	0.24359	0.618628	0.459427	0.500508	0.226986	0.764137	0.735919	0.637584	0.637584	0.365385
Roseburia	0.000609809	0.00045795	0.000499575	0.000140302	0.000188068	0.0191512	0.00093674	0.000157613	0.0017359	0	0.0274837	0.00103574	0.00228401	0.0153701	0.000703144	0.000171823	0.032994	9.12135e-05	0.00132696	0.000305566	0.000306559	0.010686	0.000986726	0.036904	0.0581319	0.0417924	0.135335	0.374964	0.0194841	0.0417531	0.878613	0.0629903	0.0679691	0.148437	0.184021	0.0194841	0.159091	0.917197	0.274374	0.12776	1	0.12776	0.130231	0.618273	0.618273	0.336283
Sandaracinus	0.00190216	0.00146055	0.00696691	0.00236062	0.00134676	0.00576704	0.00468581	0.00164798	0.0052095	0.00169632	0.00984438	0.00123988	0.00186141	0.00251799	0.00210473	0.00139612	0.00403841	0.00259958	0.00330015	0.00156444	0.00949108	0.345466	0.000479124	0.12663	0.81451	0.257628	0.318907	0.998774	0.213156	0.0979297	0.391684	1	0.901193	0.0163532	0.998774	0.0244445	0.579257	0.998774	0.901193	0.998774	0.641892	0.579257	0.950536	1	1	0.579257
Filimonas	0.000819535	0.00103989	0.00359006	0.0114397	0.0014697	0.00634793	0.00167844	0.0027858	0.00779542	0.0019374	0.00413015	0.000553971	0.000324046	0.00213052	0.00617012	0.00285272	0.000850527	0.000364854	0.00265105	0.00412191	0.00192065	0.252224	0.00150747	0.275234	0.197003	0.0326578	0.207748	0.53732	0.0249038	0.157694	0.429619	0.429619	0.699834	0.730655	0.0259332	0.0581295	0.644068	0.702762	0.647844	0.353249	0.493506	0.182692	0.242924	0.714286	0.714286	0.644068
Saccharothrix	0.00274153	0.00154323	0.00520055	0.00249316	0.000975934	0.00488758	0.00310475	0.00178096	0.00849604	0.000793064	0.00363893	0.000613892	0.00104882	0.00154129	0.00162776	0.0009726	0.00649312	0.00255398	0.0039382	0.00208915	0.000760136	0.191566	0.00116789	0.512691	0.482261	0.576334	0.525788	1	0.052462	0.0151604	0.211695	0.967607	0.920336	0.225096	0.227008	0.0211184	0.955734	1	0.683397	0.877579	0.535285	1	1	1	1	0.841782
Beutenbergia	0.00329924	0.00110498	0.00390821	0.0027381	0.00103112	0.00252297	0.00266126	0.0020002	0.0105349	0.00110012	0.00574325	0.000541505	0.000784513	0.00302206	0.00132305	0.00156834	0.00254325	0.00319247	0.003626	0.00317367	0.00622464	0.0402538	0.0257547	0.0495346	0.24335	0.949616	0.931063	0.580895	0.31052	0.0846938	0.137681	0.317227	0.59701	0.292857	0.431721	0.137681	0.354072	0.93631	0.532213	0.431721	0.86758	1	0.999181	1	1	1
Kribbella	0.00238713	0.00149055	0.00448023	0.00342929	0.00185929	0.0032821	0.00372933	0.00314424	0.00838733	0.000738843	0.00192024	0.00113753	0.000656011	0.0028721	0.00123589	0.00118273	0.00191899	0.00328369	0.00566704	0.002476	0.00319445	0.313072	0.0454081	0.512691	0.0233242	0.206964	0.525788	0.8335	0.148929	0.0567902	0.286769	0.788304	0.932055	0.148929	0.609103	0.210089	0.892617	0.5919	0.487701	0.148929	0.938272	0.333081	0.481841	1	1	0.635771
Rhodoplanes	0.00280495	0.00219782	0.00711332	0.00207048	0.00140341	0.00493658	0.00164044	0.00290535	0.00584777	0.00148199	0.010085	0.00116786	0.00161521	0.00287995	0.00158978	0.00120916	0.000710222	0.00186988	0.00369491	0.00126616	0.000566244	0.441379	0.0267682	0.0495346	0.46971	0.309376	0.101701	1	0.0571429	0.0571429	0.335243	1	1	1	0.166499	0.167721	0.335243	1	0.807354	0.715335	1	0.485724	0.715335	0.863955	1	0.335243
Candidatus.Symbiobacter	0.00145	0.00341654	0.0107173	0.000397437	0.000169461	0.0123147	7.85784e-05	0.000646114	0.00392527	0.000537166	0.0145063	0.000120396	0.000361073	0.00141976	0.000182315	0.000271884	0.00302334	4.56067e-05	0.00235777	0.00220275	2.87573e-05	0.614844	2.4293e-05	0.0495346	0.388896	0.898344	0.318907	0.0369075	0.000146614	0.0411255	0.496791	1	0.867534	0.204593	0.000475745	0.00923489	0.234568	0.559945	0.800687	0.488715	0.983443	0.983443	0.936687	0.753968	0.753968	1
Kibdelosporangium	0.00343081	0.00185667	0.00474328	0.00377986	0.00150677	0.00236797	0.00327286	0.0029935	0.00663838	0.00240585	0.00877885	0.00212564	0.00189555	0.00258396	0.00317258	0.00135561	0.000413799	0.00355733	0.00395269	0.00224504	0.00443567	0.00522836	0.309275	0.0495346	0.785952	0.0185091	0.318907	0.922143	0.151848	0.0356464	0.0356464	0.215253	0.78382	0.394784	0.749138	0.49046	0.313817	0.749138	0.970378	0.922143	0.353103	0.147589	0.228249	1	0.749138	0.684685
Anaerotignum	0.000127433	0.00013368	0.000686047	4.45172e-05	2.44626e-05	0.00654169	0.000105744	0.000112095	0.0021742	0.000159733	0.000562209	0	0.000391799	0.00180413	6.61906e-06	2.22645e-05	0.0911318	0	0.000370428	0.00121701	0.000608731	0.210082	2.39598e-06	0.246315	0.30312	0.0967438	0.0764263	0.44465	0.0128034	0.037349	0.704381	0.450686	0.348301	0.45265	0.0013089	0.00231933	0.563881	0.462169	0.455937	0.638574	0.828416	0.295179	0.318296	0.689781	0.689781	0.315
Frateuria	0.00243697	0.00204864	0.00956024	0.00320796	0.00168718	0.00396743	0.00270179	0.00197011	0.00302257	0.00224986	0.0103842	0.00340069	0.00118613	0.00205206	0.00256756	0.00142245	0.000816557	0.00415021	0.00252872	0.00129851	0.0106601	0.0698887	0.114275	0.512691	0.38406	0.0738023	0.135335	0.911645	0.189982	0.189982	0.166084	0.952381	0.932641	0.398309	0.444955	0.952381	0.898808	0.646259	0.71083	0.892948	0.542109	0.379474	0.71083	0.76	0.76	0.665301
Mycolicibacter	0.00241831	0.0022482	0.00509336	0.00273511	0.000642096	0.00256752	0.00195601	0.00143603	0.010616	0.000178159	0.00763997	0.000385195	0.000475598	0.00115223	0.00111415	0.000469618	0.00137979	0.00173306	0.00535938	0.00175578	0.00643397	0.040748	0.000415115	0.0495346	0.519377	0.105247	0.193427	1	0.0572114	0.0367565	0.0490039	0.305459	0.853018	0.565476	0.0331793	0.00747596	0.2375	0.467844	0.839357	0.565476	0.161805	0.268531	1	0.673759	1	0.361905
Niastella	0.00074125	0.000830278	0.00372905	0.00980049	0.0017065	0.00527295	0.00226401	0.00224589	0.00679267	0.000731211	0.0074478	0.000716423	0.00150998	0.00298719	0.00543215	0.00399812	0.000813815	0.000410461	0.00352986	0.00296732	1.28427e-06	0.384244	0.000247324	0.0495346	0.295448	0.0180235	0.318907	0.592966	0.000298894	0.00101534	0.482594	0.500322	0.822141	0.312629	0.108942	0.00554044	0.301587	0.957212	0.515771	0.414545	0.626374	0.126809	0.135671	0.683453	0.683453	1
Leuconostoc	0.000532567	0.000735432	0.00250051	0.00489821	0.000151852	0.00579731	0.00101253	0.00114905	0.013437	0.00010144	0.00058672	0.000288989	0.00114534	0.00242906	0.00227142	0.000197987	0.00130321	0.000182427	0.00272102	0.0136553	1.24161e-06	0.0481352	9.43086e-08	0.796253	0.527713	0.27916	0.0764263	0.306964	4.19994e-05	0.000540939	0.0624108	0.981348	0.33871	1	9.45666e-05	5.1615e-05	1	0.966265	0.541305	0.698922	0.309556	0.666664	0.886415	0.719697	0.719697	0.292308
Zunongwangia	0.000408867	0.00126786	0.0102866	0.000292701	0.000337255	0.0013283	6.3398e-05	0.000492104	0.0092995	1.44915e-05	0.00136901	0.000210833	0.00156542	0.00160247	0.000357755	0.00014063	0.00633097	4.56067e-05	0.00364615	0.00983064	5.95e-08	0.782787	8.46302e-09	0.796253	0.78396	0.76231	0.207748	0.0123573	1.31211e-05	0.00487872	1	0.860953	0.813101	0.453767	1.60805e-05	3.50875e-05	1	1	0.813101	0.972388	0.770595	1	0.972388	0.770595	0.770595	0.672566
Halioglobus	0.00319496	0.0040921	0.00782048	0.000952187	0.000695815	0.0042928	0.000729319	0.0011384	0.0046163	0.000169918	0.013584	0.00132436	0.00163071	0.00165743	0.000531306	0.000564949	0.00558716	0.000684101	0.00234206	0.00383114	0.0426232	0.509958	7.91634e-06	0.0495346	0.998863	0.761414	0.207748	0.706759	0.0746636	0.20671	0.399759	0.707178	0.785076	0.861047	0.000449776	0.00104244	0.224631	0.948814	0.949416	0.949416	0.895054	0.822511	0.768702	0.693431	0.693431	0.610083
Sulfuritalea	0.00229856	0.00300021	0.00866822	0.000938593	0.000435362	0.00785961	0.000430249	0.000818547	0.00456929	0.000359793	0.0194694	0.000571836	0.000589809	0.00114256	0.000603298	0.000489849	0.00517071	0.000547281	0.00263771	0.00160595	0.000964357	0.115631	2.37709e-07	0.0495346	0.912866	0.3136	0.276453	0.711889	0.00694374	0.0225017	0.328587	0.498487	0.23324	0.824895	6.36366e-05	0.000474026	0.24359	0.970626	0.981405	0.883952	0.851427	0.454238	0.482335	0.742188	0.742188	0.858065
Megasphaera	0.000712354	0.000783561	0.00176279	0.000765975	0.00020242	0.00288818	0.000726546	0.00217404	0.00390776	6.42167e-05	0.0437445	0.00515285	0.00190638	0.0273583	0.000659586	0.000283951	0.00107898	0.00027364	0.00182004	0.00107921	0.000716336	0.0258109	3.37716e-05	0.375825	0.0675094	0.587433	0.207748	0.318874	0.0124578	0.031707	0.0567622	0.681241	0.158203	1	0.00407508	0.00407508	0.681241	0.422222	0.827436	0.107502	0.599481	0.775699	0.719886	0.681241	0.681241	0.59375
Oceanimonas	0.00569312	0.00528523	0.00690002	0.00172069	0.00146585	0.00158976	0.00189143	0.00236655	0.00276368	0.00107896	0.00795242	0.00138502	0.0009901	0.00155771	0.00222184	0.0019178	0.00014614	0.00109456	0.00324969	0.00171167	0.809685	0.334025	0.867892	0.0495346	0.700611	0.0070261	0.193427	0.892019	1	0.797989	0.585595	0.465719	0.65766	0.94953	0.827021	0.94953	0.263889	0.766129	1	0.821172	0.601066	0.048682	0.0490325	0.766129	1	0.408602
Bdellovibrio	0.00116865	0.00287808	0.00877006	0.0008361	0.000382302	0.00419024	0.000328706	0.000372853	0.00558311	0.000200891	0.0148227	0.00033123	0.00760126	0.00296048	0.00030582	0.000122612	0.000238108	0.00013682	0.00511848	0.00397797	1.13454e-05	0.327397	2.3532e-08	0.0495346	0.208048	0.590363	0.318907	0.0801798	9.27041e-05	0.013541	0.166832	0.995945	0.679103	0.755768	3.4759e-05	2.98106e-05	0.208791	0.933088	0.273627	0.36551	0.604547	0.604547	0.818631	0.629139	0.629139	1
Flavivirga	0.000437578	0.00142454	0.00931776	0.000154445	0.000213635	0.00113536	3.11634e-05	0.000342457	0.0101742	0	0.00294906	0.00033737	0.00107556	0.00158139	0.000406374	0.000116675	0.0056956	0	0.0031016	0.00918495	3.72829e-07	0.720756	1.496e-09	0.121335	0.538621	0.644523	0.207748	0.049525	5.23109e-07	0.0133021	0.621206	0.867174	0.774296	0.175256	9.02116e-06	1.44304e-05	0.362074	1	0.535842	0.652534	0.73274	1	0.621206	0.665493	0.665493	0.590625
Archangium	0.00216534	0.00242117	0.0060095	0.00389982	0.00190978	0.005071	0.00175375	0.00206021	0.00460454	0.00184882	0.0115093	0.00189043	0.00233915	0.00134364	0.00309712	0.00153552	0.00149338	0.00241716	0.0045412	0.00148964	0.000521859	0.162729	0.0319078	0.0495346	0.745561	0.131307	0.101701	0.707336	0.0353637	0.0529824	0.214819	0.568667	0.889211	1	0.136902	0.269004	0.339286	1	0.965757	0.80114	0.325577	0.353779	0.936797	0.811295	1	0.339286
Nitrosospira	0.00348045	0.00295082	0.00727025	0.00156824	0.000926545	0.00588843	0.0020539	0.00113437	0.00412642	0.00118753	0.0103204	0.00087292	0.00165513	0.00158344	0.00228155	0.000941845	0.000839399	0.000456067	0.00310681	0.00357604	0.0112579	0.218233	0.00574834	0.512691	0.580007	0.150926	0.207748	0.666667	0.138846	0.0531469	0.14362	0.714227	0.799546	0.292308	0.394305	0.0241747	0.806061	0.725191	0.934846	0.666667	0.424797	0.33545	0.666667	0.725191	0.725191	0.666667
Croceibacter	0.000265736	0.00118616	0.0109446	0.00025982	0.000277444	0.000324877	9.97036e-05	0.000187199	0.0105986	0	0.00239197	4.81956e-05	0.000144489	0.00108167	0.00017042	0.000221791	0.00048883	0	0.00206686	0.00918775	6.63353e-08	0.995867	1.90104e-09	0.121335	0.0487282	0.914011	0.135335	0.0089439	6.06821e-06	0.0152485	1	1	1	0.770388	1.03916e-05	7.41749e-06	0.392112	0.878519	0.391904	0.0985223	0.864252	1	1	0.710526	0.710526	0.392112
Allokutzneria	0.002666	0.00145193	0.00400817	0.00276777	0.00131111	0.00295597	0.00303748	0.00257881	0.00799781	0.00165766	0.00160271	0.00108971	0.000791706	0.0012394	0.00160933	0.00133636	0.00382219	0.00369415	0.00393153	0.00182756	0.0314363	0.146811	0.365758	0.512691	0.786639	0.770976	0.193427	0.72455	0.600863	0.192377	0.294914	0.658343	1	0.644436	0.812962	0.662252	0.954228	0.812962	1	0.946259	0.812962	1	1	1	0.812962	0.600863
Tatumella	0.00501185	0.00546804	0.00463207	0.000302509	0.000704396	0.00509652	0.000484521	0.00122552	0.00491613	0.000567171	0.00391439	0.000837191	0.000771629	0.00214859	0.000237989	0.000800682	0.00590945	0.000638494	0.00387403	0.00545938	0.517782	0.928486	1.46158e-06	0.512691	0.27212	0.173817	0.207748	1	0.700129	0.633969	0.883836	1	1	0.319104	0.000160079	0.000866642	0.941154	0.910309	0.856583	0.357448	0.0843601	1	0.780886	0.805085	0.805085	0.72381
Thiodictyon	0.00278857	0.00308663	0.00828942	0.00124202	0.000306413	0.00582515	0.000532957	0.000497015	0.00540001	0.000289325	0.0144608	0.000144587	0.000758506	0.00224439	0.000176459	0.000465381	0.000509248	0.000592888	0.00205815	0.00178655	0.00129877	0.212422	7.96947e-09	0.0495346	0.163727	0.809187	0.207748	1	0.00911857	0.0133656	0.167792	1	0.502312	0.635487	3.18425e-05	1.27749e-05	0.216973	0.803633	0.361905	0.276734	0.803633	0.803633	0.981537	0.698529	0.698529	0.617886
Haliangium	0.00210914	0.00253316	0.00671428	0.0029358	0.000603821	0.00410729	0.00160071	0.00142962	0.00573879	0.00116735	0.00894963	0.00116786	0.000930311	0.0025199	0.00133597	0.00107419	0.00190164	0.00145942	0.00302173	0.00149535	6.42118e-05	0.00618429	0.00566767	0.0495346	0.140422	0.321692	0.101701	0.42867	0.00139743	0.0140296	0.00067081	0.560979	0.645852	0.988968	0.0950788	0.0555811	0.256757	0.693431	0.645852	0.21542	0.555015	0.525176	0.507949	0.693431	1	0.256757
Pseudolabrys	0.00296822	0.00206078	0.00689916	0.00259141	0.000769159	0.00619942	0.00176744	0.00133724	0.00467099	0.00108054	0.0106524	0.000511731	0.00220648	0.00152924	0.00124105	0.000884953	0.000991051	0.00109456	0.0029824	0.00122947	0.000149529	0.0991374	0.0239294	0.0495346	0.674545	0.529898	0.101701	0.928739	0.0418194	0.00153299	0.115981	0.871111	0.534893	0.871111	0.228188	0.109791	0.351852	0.775211	0.813198	0.949698	0.949784	0.679654	0.656156	0.775211	1	0.351852
Pelagibacterium	0.00527841	0.00290135	0.00890292	0.00134018	0.000409047	0.00296727	0.000400497	0.00049516	0.00419825	0.000486282	0.011803	0.000210647	0.0014914	0.00223728	0.000212595	0.00016916	5.48027e-05	0.00027364	0.00274633	0.00173912	0.00164631	0.120017	5.58853e-06	0.375825	0.299228	0.239704	0.207748	0.975554	0.0224819	0.0155637	0.0840387	0.714493	0.698529	0.76462	0.00178073	0.00178073	0.702522	0.975554	0.521397	0.4056	0.769449	0.270946	0.573282	0.698529	0.698529	0.603175
Solitalea	0.000626213	0.00150075	0.00685963	0.000733291	0.000369966	0.0129097	5.98018e-05	0.000328731	0.00723621	0.000183578	0.00137244	0.000259029	0.00147504	0.00166123	0.000363258	0.000275234	0.00406833	0	0.00307486	0.00735799	1.49984e-06	0.326621	9.4555e-08	0.375825	0.872986	0.403621	0.135335	0.0493845	9.14115e-05	0.0243611	0.42062	0.940986	0.48645	0.297659	0.000109402	0.000117672	0.750988	0.804701	0.973244	0.872175	0.804701	0.581791	0.48645	0.750988	0.750988	0.426966
Sporosarcina	0.00367748	0.00210903	0.00469438	0.00108862	0.000230982	0.00206751	0.000674017	0.000660477	0.0078242	0.00077672	0.00290337	0.000535922	0.00127869	0.00460909	0.000501218	0.000296309	0.00677268	0.000410461	0.00588942	0.00776927	0.0373462	0.13994	4.23709e-09	0.512691	0.0959779	0.477059	0.455794	0.588974	0.0885051	0.228377	0.107106	0.565949	1	0.506605	3.70597e-05	1.75355e-07	0.923611	0.999343	0.363636	0.218894	0.595341	0.649858	0.892621	1	0.76	0.923611
Gallaecimonas	0.0080137	0.00785322	0.00539555	0.000597499	0.000364072	0.000863476	0.000494851	0.00145845	0.00274946	0.000346133	0.00523781	0.000728519	0.000975587	0.000763818	0.000578997	0.000634846	0.000800462	0.000547281	0.00371931	0.00545358	0.153077	0.171243	0.000301286	0.512691	0.695711	0.859483	0.276453	1	0.260274	0.287223	0.260274	0.358053	0.742188	0.358053	0.00238908	0.0321893	0.880795	0.58104	0.896808	1	1	0.791752	0.978687	0.742188	0.742188	0.880795
Psychromonas	0.00397448	0.00444668	0.00516239	0.000254254	0.000404762	0.00247936	0.000303318	0.000841363	0.00660834	0.000274788	0.00586276	0.000517871	0.00120229	0.00296904	0.000597682	0.000317252	0.00331393	4.56067e-05	0.00300781	0.0106238	0.569554	0.890532	1.45284e-06	0.512691	0.483352	0.636234	0.0764263	0.853528	0.853528	0.511857	0.728571	1	1	0.853528	0.000142334	0.0003047	0.869281	0.853528	0.663097	0.655172	0.684274	0.729082	1	0.728571	0.728571	0.228916
Jeongeupia	0.00248396	0.00361844	0.00762186	0.00193011	0.0007302	0.00803845	0.00140133	0.00104667	0.0035987	0.000529666	0.0108487	0.000716237	0.000921919	0.00189071	0.000430674	0.000690234	0.000190789	0.00177866	0.00208229	0.00143687	8.06672e-05	0.325722	0.00164976	0.0495346	0.95879	0.164525	0.931063	0.0821639	0.00115537	0.0242348	0.219987	0.678571	0.987114	0.765733	0.0415953	0.0103527	0.246753	0.987114	0.987114	1	0.565629	0.60068	0.214442	1	1	1
Rufibacter	0.00200905	0.00160973	0.0056285	0.00420329	0.000556771	0.00294971	0.00121396	0.000711432	0.00723537	0.000174179	0.00226649	0.000493866	0.00365577	0.00311893	0.00122227	0.000350006	0.000128503	0.000364854	0.0108047	0.00646594	0.000658021	0.0299061	1.09318e-06	0.375825	0.163626	0.0107626	0.318907	0.861187	0.0218359	0.00731807	0.0508859	0.160955	0.713813	0.471861	0.00230941	0.000177657	0.650307	0.758483	0.284715	0.280303	0.0965795	0.0543213	0.284715	0.650164	0.650164	1
Epibacterium	0.00296319	0.00137967	0.00972078	0.000666735	0.000526943	0.0017485	0.000488064	0.000421236	0.00654248	0.000755978	0.0133884	0.000589887	0.000890732	0.000849399	0.00015253	0.000168366	0.000175715	0.000456067	0.00188834	0.00204151	2.05296e-05	0.537897	8.18438e-06	0.12663	0.795475	0.993007	0.318907	0.807	0.00864361	0.000920151	0.446983	0.778173	0.981675	0.87819	0.00226493	0.00112222	0.38	0.698529	1	0.824366	1	1	1	0.698529	0.698529	1
Cnuibacter	0.00339894	0.00100203	0.0028769	0.00465036	0.00223832	0.000253606	0.00506493	0.00307994	0.00527125	0.0016452	0.00681362	0.000896556	0.000896	0.00164743	0.00244255	0.00263245	0.00213741	0.00716026	0.00231589	0.00205847	0.0185064	4.14708e-05	0.142911	0.0495346	0.930853	0.473259	0.318907	0.285714	0.888757	0.0481433	0.0686064	0.00569053	0.0185591	0.173211	0.518815	0.660685	0.306452	0.959596	0.965757	0.927486	0.901314	0.618641	0.523036	0.678571	0.678571	1
Oleispira	0.00215778	0.00296607	0.00521071	0.000198418	0.000320549	0.00112423	0.000205349	0.000423818	0.00929428	0.000397848	0.00693817	0.000198737	0.000571685	0.00256728	0.00021902	0.000358923	0.00248052	4.56067e-05	0.00231475	0.0139694	0.260425	0.634188	6.59184e-11	0.512691	0.780901	0.888765	0.0764263	0.72095	0.290114	0.861263	0.72095	0.976179	0.861263	0.424228	5.97704e-07	4.42109e-07	0.927539	0.824268	0.992685	0.884912	0.976179	0.976179	0.97643	0.846115	0.846115	0.283582
Pseudodesulfovibrio	0.0020016	0.00207679	0.00685969	0.00178479	0.000556564	0.0120919	0.00145574	0.00104002	0.003737	0.000277609	0.00460237	0.000921116	0.000878521	0.0014846	0.000765856	0.000810734	0.00267852	0.00173306	0.00266593	0.00270343	0.00203441	0.0917421	0.000111238	0.375825	0.754375	0.909866	0.866878	0.796573	0.0227823	0.0539806	0.0462544	0.833127	0.958235	0.799897	0.0227823	0.0053127	0.799897	0.993464	0.799897	0.855749	1	1	0.864234	1	1	1
Halotalea	0.00305035	0.0030234	0.00650146	0.00206601	0.00170108	0.00300117	0.00211868	0.00199579	0.00373266	0.00272514	0.00291585	0.00176966	0.00177162	0.00145446	0.00147874	0.00129368	0.00176602	0.00186988	0.00491134	0.00146821	0.00546424	0.215077	0.527427	0.512691	0.591858	0.370996	0.101701	1	0.1556	0.1556	0.22619	0.7822	0.746937	0.768154	0.866687	0.746937	0.923611	1	0.929885	0.746937	0.932515	0.609288	0.746937	0.840708	1	0.381872
Humibacter	0.00296418	0.000861604	0.00275964	0.00313635	0.00181662	0.00251514	0.00515355	0.00301066	0.00631034	0.000673469	0.00372223	0.000872552	0.000316133	0.000734688	0.00345659	0.00233925	0.00145809	0.00738829	0.00254505	0.00256171	0.0065693	0.386933	0.108431	0.827259	0.843463	0.215178	0.276453	0.142598	0.867145	0.0311271	0.387064	0.759966	0.949335	0.137506	0.900699	0.475723	1	0.867145	0.880352	1	0.644441	0.498848	0.431847	0.792162	0.792162	0.876732
Thermomonospora	0.00177249	0.00158285	0.00404109	0.00282136	0.00156107	0.00642541	0.00295176	0.00206952	0.00612569	0.00162229	0.00225893	0.00193248	0.00105315	0.00161644	0.00205565	0.00110627	0.00221054	0.00296444	0.00440536	0.00130116	0.000714532	0.0384129	0.130149	0.827259	0.523901	0.376437	0.101701	0.687109	0.0781571	0.0781571	0.149896	0.62461	0.381872	0.469612	0.725855	0.377288	1	0.405983	0.972494	0.825828	0.687109	0.588705	0.972494	1	0.766129	0.381872
Paludibacter	0.000166535	0.000487361	0.00685621	6.15828e-05	0.000203339	0.0159949	0.000191512	8.12509e-05	0.0046092	2.07423e-05	0.0028626	0.000451811	0.00536779	0.00203455	0.000101327	0.000113988	0.00999389	0	0.00100821	0.00269507	5.59976e-09	0.163982	9.35201e-10	0.246315	0.482231	0.0931086	0.135335	0.0785001	2.18719e-06	0.000369215	0.838608	0.290327	0.27308	0.855569	1.38329e-05	2.18719e-06	0.579301	1	0.614511	0.561973	0.779921	0.341462	0.189401	0.681549	0.681549	0.383838
Parvibaculum	0.00454357	0.00418366	0.00773895	0.00256274	0.00040281	0.00157529	0.000984758	0.000616983	0.00385517	0.000161678	0.00864185	0.000481585	0.000703063	0.00146704	0.000505755	0.000582311	0.00112162	0.000638494	0.0018811	0.00105924	0.0155846	0.137195	0.000725537	0.0495346	0.88102	0.37208	0.455794	0.861555	0.106374	0.0567249	0.069043	0.730901	1	0.612898	0.0439473	0.00806039	0.271429	0.861555	0.987013	0.87963	0.861555	0.414643	0.633862	0.736434	1	0.861555
Cyclobacterium	0.000610941	0.000951755	0.00860634	0.00120507	0.00029407	0.00754914	0.000324068	0.000312981	0.00585956	0.000325626	0.00529629	0.000295129	0.000957406	0.0050069	0.000318116	1.71077e-05	0.000515413	0	0.00235792	0.00554401	6.40391e-07	0.685451	8.56732e-09	0.375825	0.0122367	0.0547498	0.135335	0.15658	1.27133e-05	0.000455549	0.62286	1	0.706822	0.938834	2.02618e-05	1.07355e-05	0.675096	0.645921	0.111437	0.0435915	0.0415982	0.594335	0.645921	0.675096	0.675096	0.383838
Saccharopolyspora	0.0027186	0.00156724	0.00420709	0.002482	0.000614328	0.00370806	0.00215237	0.00123935	0.0081003	0.00037706	0.00974415	0.000180502	0.000961855	0.000874058	0.00121558	0.000639501	0.000383278	0.00241716	0.00340015	0.00138534	0.00681994	0.0120132	7.23202e-05	0.0495346	0.763388	0.114076	0.207748	1	0.103089	0.0264912	0.0529749	0.894819	0.103089	0.215909	0.0331793	0.0031263	0.215909	0.760539	0.657724	0.93814	0.364842	0.18981	0.392599	1	0.620915	0.327586
Conexibacter	0.0018482	0.00124016	0.00432716	0.0031181	0.000790221	0.00274047	0.00347329	0.00187278	0.00643452	0.000560919	0.0117755	0.000198552	0.000841321	0.00187128	0.00173763	0.000768385	0.000363184	0.00209791	0.00716766	0.00131234	0.00699329	0.018439	0.00933622	0.0495346	0.490977	0.0508273	0.207748	1	0.0981457	0.0383408	0.0150846	0.45476	0.66803	0.0383408	0.952953	0.0666667	0.231707	0.66803	0.529699	0.74443	0.43816	0.109209	0.442509	1	0.66803	0.368932
Planctomyces	0.00225544	0.00137955	0.00527281	0.00224815	0.000599952	0.0104735	0.00168918	0.00117467	0.00457991	0.000458321	0.00600226	0.00037924	0.00115206	0.00144766	0.000888118	0.000305824	0.00472199	0.00141381	0.00471995	0.00124613	0.000258249	0.0214162	0.00253616	0.0495346	0.959882	0.173817	0.318907	1	0.0226553	0.00846218	0.153855	0.419825	0.153855	0.411064	0.174549	0.0226553	0.322034	0.750416	1	0.967317	0.242854	1	0.508771	1	1	0.410913
Granulibacter	0.00345785	0.00160854	0.00731719	0.00244988	0.000483779	0.00665016	0.000864892	0.000413932	0.00485667	0.00058064	0.00594366	0.00042725	0.00096294	0.00198192	0.000304634	0.00099289	8.2204e-05	0.000820921	0.00291074	0.00228774	0.00117212	0.194889	2.97071e-05	0.375825	0.970541	0.0377394	0.135335	0.772358	0.0884082	0.0051219	0.116995	0.706415	0.986113	0.103926	0.0196002	0.00377331	0.776173	0.986113	1	0.986113	0.952655	0.162114	0.103926	0.772358	0.772358	0.417582
Ferrimonas	0.00633326	0.00592076	0.00590602	0.000908283	0.000713611	0.00387416	0.0012653	0.001307	0.00209768	0.00116235	0.00520809	0.00108394	0.000586879	0.000823028	0.00143904	0.000732268	0.000137007	0.00145942	0.00187263	0.00118524	0.9458	0.187038	0.509935	0.0495346	0.562501	0.0190166	0.525788	0.998592	0.901775	0.998592	0.387755	0.314339	0.520472	0.866153	0.57131	0.57131	0.240506	0.520472	0.998592	0.718548	0.558132	0.0499977	0.174429	1	1	0.612903
Pseudorhodoplanes	0.00227048	0.00179442	0.00721534	0.00151588	0.000596833	0.00442887	0.00137328	0.000924926	0.00510918	0.000422851	0.00570159	0.000794392	0.00140496	0.00115495	0.000629384	0.00081208	0.00451441	0.00228034	0.00257803	0.00242435	0.000765414	0.283315	0.00105835	0.0495346	0.896015	0.453868	0.866878	0.826157	0.0238846	0.0272438	0.178571	0.814922	0.814922	0.650472	0.0847253	0.0219481	0.296875	0.814922	0.95172	0.912532	0.814922	0.571974	0.61815	1	1	1
Psychroflexus	0.000158402	0.000962357	0.00864816	5.43537e-05	0.000178463	0.000871444	4.86008e-05	0.000197597	0.00979534	0	0.00310158	9.63915e-05	0.000433694	0.0023827	2.70916e-05	2.53307e-05	0	0	0.00232919	0.00992075	6.37663e-09	0.35573	2.43814e-11	0.121335	0.0333181	0.559199	0.162321	0.00164766	1.63441e-06	0.00338713	0.412993	0.409085	0.970646	0.343739	7.94987e-07	7.94987e-07	0.349533	0.95986	0.232096	0.0746803	1	0.519731	0.555562	0.740564	0.642558	0.349533
Catenovulum	0.00573352	0.00802467	0.00445535	0.000439662	0.000274412	0.000253301	0.000159331	0.000757687	0.00354923	4.97253e-05	0.000251451	4.81956e-05	0.000263221	0.00171494	0.000345107	0.000328205	0.00810864	0.00013682	0.00216534	0.00508021	0.056709	0.197237	4.66927e-06	0.816639	0.118132	0.810865	0.193427	0.759004	0.276719	0.106319	0.973185	0.192291	0.475251	0.963382	0.000501561	0.00115655	1	0.790881	0.594055	0.198213	0.929316	0.790881	1	1	0.771282	0.436782
Gluconacetobacter	0.0033436	0.00180995	0.00643411	0.00395763	0.000669379	0.00405402	0.00139118	0.000850233	0.00468062	0.000366044	0.00414517	0.00124583	0.000998334	0.00224205	0.000739409	0.000440965	0.00125998	0.00104896	0.00398908	0.000930433	0.000382356	0.20237	0.000189136	0.827259	0.605673	0.264291	0.101701	0.904139	0.0566801	0.00406957	0.25014	0.714973	0.904139	1	0.0198115	0.00510424	1	0.848214	1	0.822511	0.312554	0.854786	0.917919	0.848214	1	0.365385
Chelativorans	0.00281712	0.00194158	0.00703916	0.00205848	0.00047783	0.00607805	0.00168872	0.000555889	0.00382294	0.000676111	0.00640429	0.000776715	0.00150901	0.00411038	0.000281601	0.000399885	5.48027e-05	0.000684101	0.00228356	0.00150289	0.000599918	0.181483	0.00062299	0.12663	0.114193	0.0411646	0.207748	0.818956	0.0334928	0.00757874	0.0719068	0.905081	0.96825	0.0112367	0.612965	0.0145845	0.4	0.673759	0.332968	0.24281	0.59001	0.204399	0.0979013	0.673759	0.673759	0.608
Stappia	0.00258724	0.00153298	0.00630041	0.00126183	0.00036245	0.00599999	0.00166251	0.000714248	0.00465299	0.00104095	0.0103628	0.000439345	0.00074917	0.000567172	0.000333751	0.000456872	0.00683953	0.00118578	0.00191347	0.000846467	0.000489774	0.068168	0.000370287	0.0495346	0.603552	0.81257	0.318907	0.759659	0.0441973	0.00594908	0.0942348	0.701376	0.323827	0.122718	0.171272	0.00594908	0.271429	0.964341	0.701376	0.621749	0.801555	0.801555	0.99882	1	1	0.395833
Halothiobacillus	0.0032493	0.00325746	0.00593107	0.00150217	0.00172797	0.00323051	0.00190709	0.00199031	0.00286999	0.00291909	0.00690391	0.00137907	0.00153985	0.00155651	0.00142871	0.0010929	0.000420336	0.00168745	0.00211702	0.00217639	0.164729	0.670143	0.262835	0.512691	0.870105	0.106486	0.931063	0.972648	0.491956	0.491956	0.757602	1	0.996589	0.770584	0.590168	0.722306	0.972648	1	0.972648	0.996589	1	0.491956	0.326951	1	1	1
Blattabacterium	0.000220722	0.000829501	0.00552695	0.000301498	0.000259538	0.00550942	7.80155e-05	0.000288177	0.00911544	1.44915e-05	0.000963547	3.61004e-05	0.000431315	0.00408017	0.000320332	6.77692e-05	0.00493048	0	0.00206184	0.00764139	3.85509e-09	0.449969	2.75941e-10	0.0463016	0.00372339	0.188298	0.207748	0.0207471	2.24176e-06	0.000512973	0.997361	0.468888	0.468888	0.445015	3.07003e-06	2.88957e-06	0.186401	0.84915	0.107299	0.0200295	0.735484	0.468888	0.241936	0.646259	0.646259	0.575758
Methyloceanibacter	0.00178367	0.00162405	0.00697043	0.00118781	0.000226019	0.0113428	0.000414483	0.000413351	0.00355824	0.000159688	0.00613913	0.000319134	0.00137074	0.00503607	0.000348209	0.000163142	0.000915522	0.00013682	0.0020095	0.00126858	1.42233e-05	0.0775942	9.35672e-07	0.0495346	0.0199698	0.439054	0.276453	0.691643	0.00068054	0.00120146	0.14605	0.551054	0.224266	0.709781	0.000460817	0.000460817	0.23317	1	0.127946	0.0743423	0.345455	0.676568	0.969688	0.676568	0.676568	0.806061
Bernardetia	0.000178288	0.000689152	0.0077188	0.000149272	7.11048e-05	0.00277919	5.65473e-05	3.00516e-05	0.0103318	0.000123341	0.000726413	0.000198737	0.000431889	0.00221902	7.75666e-05	0.000239343	1.82675e-05	0	0.00162488	0.00588894	5.18024e-09	0.73461	1.18691e-11	0.816639	0.259523	0.409804	0.207748	0.0099816	1.77946e-06	0.000512973	0.692166	0.816668	0.965144	0.554452	7.71997e-07	3.57613e-07	1	0.542216	0.867305	0.34124	0.687041	0.971129	0.490415	0.703704	0.703704	0.630867
Hahella	0.00323224	0.00357455	0.00478608	0.00141919	0.00134354	0.00121982	0.00194911	0.00179306	0.00393855	0.00141602	0.00229363	0.00101174	0.00142866	0.00263112	0.00275935	0.00198032	0.000962517	0.000729708	0.00310885	0.00335797	0.278265	0.184994	0.010075	0.512691	0.0575046	0.138644	0.318907	0.775485	0.329862	0.585202	0.728627	0.308217	0.386777	0.897423	0.144994	0.0592723	0.836478	0.58642	0.349827	0.193149	0.483331	0.296072	0.457177	0.736705	0.736705	1
Salinicola	0.00324304	0.00290656	0.006961	0.00148106	0.000498149	0.0042419	0.000701905	0.000687263	0.00310321	0.000930989	0.00837906	0.000866592	0.00134949	0.00165577	0.0004377	0.000774658	0.0039639	0.000820921	0.00224007	0.00100189	0.00434866	0.393924	0.000337662	0.0495346	0.364108	0.489708	0.193427	0.662507	0.0613476	0.0269695	0.369615	0.996973	0.666511	0.569525	0.0148085	0.00715918	0.296875	1	0.575758	0.555366	0.401464	0.860087	1	0.725191	1	0.417582
Clostridioides	0.00023617	0.000202332	0.00165924	0.000455081	0.000438279	0.0121929	0.00038484	0.000187843	0.00428888	7.98667e-05	0.00915414	0.00160832	0.00298527	0.0155477	0.00013341	8.00327e-05	0.00999003	4.56067e-05	0.00141446	0.00240872	3.88439e-06	0.00106012	1.93216e-08	0.0463016	0.0641374	0.0168894	0.207748	0.938663	0.000929327	0.000556201	0.72007	0.0069144	0.0113275	0.358676	0.000114124	3.18761e-05	0.144707	0.772358	0.24457	0.100491	0.871428	0.064815	0.0575147	0.616883	0.616883	0.517007
Steroidobacter	0.0036018	0.00158163	0.00976957	0.00144244	0.000420511	0.00321232	0.000625558	0.000643668	0.00239601	0.000830752	0.00821819	0.000631942	0.000215646	0.00142379	0.00025603	0.000218234	0.002788	0.000547281	0.0019421	0.000970068	0.00202975	0.11798	0.00239316	0.12663	0.547035	0.938142	0.318907	0.105205	0.286763	0.00836365	0.14842	1	0.348649	0.863115	0.0283257	0.0340094	0.417582	0.57091	1	0.724167	0.955975	1	0.990693	0.76	1	0.684685
Leadbetterella	0.00042661	0.00159327	0.00587597	0.000475499	0.000315305	0.00217039	6.30178e-05	0.000619846	0.00790431	6.2227e-05	0.00555194	0.000451811	0.00143862	0.00209488	0.000427281	0.000109148	0.00591045	0	0.00365845	0.00519808	1.03104e-07	0.536231	8.49127e-11	0.0463016	0.989653	0.6103	0.318907	0.0235536	1.08541e-05	0.007009	0.498322	0.785566	0.949096	0.0967211	1.53671e-06	3.11227e-06	0.242321	1	1	0.997448	0.791017	0.850269	0.690669	0.736224	0.736224	1
Hungateiclostridium	0.000587846	0.000361575	0.00157881	0.000495613	0.000273263	0.0136462	0.00080673	0.00036996	0.00571968	0.00164701	0.0334855	0.000180687	0.00103857	0.00155606	0.00015708	0.000234965	0.00776588	0.000228034	0.000960638	0.00145368	0.00365769	0.0278924	8.6948e-06	0.12663	0.670082	0.294332	0.276453	0.202338	0.386557	0.0306764	0.966648	0.15067	0.147068	0.748031	0.0135554	0.00164538	0.481013	0.973724	0.789285	0.758756	0.924901	0.49598	0.495139	0.748031	0.748031	0.877659
Gemmata	0.00198889	0.00160412	0.00500691	0.0026413	0.000834801	0.00249122	0.00154782	0.00156959	0.00474779	0.000962243	0.00826032	0.000722379	0.00208897	0.0022157	0.000867997	0.00121378	0.00176837	0.000820921	0.00470476	0.0010747	0.00157162	0.0871201	0.00266886	0.0495346	0.979256	0.829498	0.101701	1	0.0710192	0.0534588	0.116188	0.62085	0.970803	0.420292	0.199597	0.0534588	0.330751	0.952381	1	1	0.893671	1	0.999849	0.863636	1	0.330751
Odoribacter	0.000900508	0.000297328	0.00190793	0.000994817	0.000230608	0.00573819	0.00305736	0.000431216	0.00248749	0	0.00406774	0.000252888	0.00630291	0.00285584	0.000319521	0.000379217	0.0317716	0	0.000391866	0.000917908	0.000447803	0.093426	0.00123732	0.036904	0.670865	0.0321998	0.361251	1	0.089331	0.0140048	0.379518	0.560446	0.217506	0.284181	0.361666	0.0140048	0.250435	0.96	0.503445	0.983271	1	0.233766	0.180201	0.808453	0.708408	0.811656
Cystobacter	0.00169635	0.00208487	0.00615962	0.0015933	0.000694652	0.00512024	0.00107782	0.00100986	0.00420534	0.00039271	0.00597836	0.000698373	0.00139737	0.00151119	0.00108028	0.000761463	0.00117285	0.00118578	0.00462013	0.00109229	1.73554e-05	0.157996	0.00286145	0.0495346	0.677064	0.348969	0.101701	0.415786	0.00102081	0.00461427	0.183325	0.546833	0.71075	0.974897	0.0549451	0.0449338	0.333333	0.719962	0.764055	0.920574	0.684274	0.594981	0.572697	0.719962	1	0.333333
Corallococcus	0.00141681	0.00168164	0.00447902	0.00219149	0.00171201	0.0026616	0.00202391	0.00172823	0.00379898	0.00150454	0.0166075	0.00195631	0.00136568	0.00132781	0.00173846	0.00115718	0.000629562	0.00223473	0.00572935	0.000840737	0.000487009	0.140246	0.00396039	0.375825	0.579417	0.0835674	0.101701	0.693525	0.0471866	0.102478	0.461806	0.464623	0.700461	0.833333	0.149511	0.102478	0.751918	0.748031	0.716438	0.889477	0.700461	0.326351	0.514103	1	0.748031	0.435065
Thiohalobacter	0.00262224	0.0022999	0.00598883	0.000592452	0.000247589	0.00961291	0.000419037	0.000453822	0.00376174	1.44915e-05	0.00913837	0.000511731	0.000962144	0.000754529	6.75763e-05	0.000555289	0.00124377	0.000410461	0.00162094	0.00133715	0.0133388	0.0913557	5.82444e-07	0.0463016	0.210386	0.372398	0.318907	0.722609	0.0628377	0.0687223	0.322034	0.238862	0.200349	0.641311	0.000279477	0.000167164	0.192308	0.917874	0.496324	0.230053	0.299511	1	0.536476	0.605096	0.605096	1
Ectothiorhodospira	0.0031265	0.0038786	0.00555984	0.000972258	0.00065	0.00289682	0.000775188	0.00157977	0.00299358	0.000936081	0.00741965	0.00102923	0.0014065	0.00156777	0.000983348	0.000530941	0.0025587	0.000684101	0.00150135	0.00118851	0.0624264	0.630491	0.0049526	0.512691	0.908382	0.726558	0.455794	0.987013	0.159919	0.331515	0.520411	1	1	0.945298	0.0308457	0.102049	0.987013	0.884704	1	1	0.769001	1	1	0.884704	1	0.987013
Fibrella	0.00160908	0.00127848	0.00372134	0.00378005	0.000911633	0.00878545	0.00167155	0.00143242	0.00330481	0.00131861	0.00260862	0.00128863	0.00239854	0.00259206	0.00210509	0.00119503	0.000246272	0.000820921	0.0063148	0.00255302	0.00136455	0.0209809	0.000790856	0.512691	0.743858	0.0083296	0.0764263	0.91018	0.0576342	0.0229228	0.0326953	0.449303	1	0.756298	0.0576342	0.0229228	0.880795	1	0.786641	0.796548	0.378782	0.0609808	0.247496	0.753968	0.753968	0.347156
Gluconobacter	0.0025879	0.00184732	0.00646297	0.00139346	0.000644647	0.00285026	0.000804248	0.000655321	0.00377806	0.00104021	0.0139826	0.00131208	0.00152446	0.000577949	0.000365945	0.00144822	0.000609889	0.00127699	0.0028398	0.00271812	4.11317e-05	0.349822	1.59883e-05	0.0495346	0.0602211	0.0625931	0.318907	0.995957	0.00525999	0.000866253	0.223529	0.782477	0.905279	0.714368	0.00288792	0.00108826	0.223529	0.981912	0.333834	0.111069	0.108634	0.585856	0.217447	0.664336	0.664336	1
Selenomonas	0.00186522	0.00160883	0.00260452	0.00110941	0.000891536	0.00408284	0.00133254	0.000769435	0.00389644	0.000186399	0.0104918	0.00166787	0.00162262	0.0134834	0.00026217	0.000356297	0.000807404	0.000775315	0.00213264	0.00207502	0.0860402	0.217067	0.00165199	0.0495346	0.1033	0.728363	0.318907	0.820234	0.191895	0.149911	0.107878	0.949355	0.717856	0.149911	0.0948779	0.0289666	0.215909	0.650685	0.518478	0.15116	0.590508	0.860791	0.971881	0.650685	0.650685	1
Runella	0.00170756	0.00100238	0.0057847	0.00167214	0.000418624	0.000754057	0.000391448	0.000535611	0.00645582	9.94507e-05	0.00653319	0.000361374	0.00348439	0.00344702	0.000417144	0.00054958	1.82675e-05	0.000182427	0.00187963	0.00525795	9.17699e-06	0.080114	1.91292e-09	0.0495346	0.0835145	0.0133326	0.135335	0.563428	0.00133201	0.000382002	0.463041	0.094078	0.313153	0.962212	1.08589e-05	1.08589e-05	0.204301	1	0.0959596	0.228322	0.974806	0.0447404	0.059909	0.646259	0.646259	0.330435
Stackebrandtia	0.00194005	0.0012164	0.00348119	0.00134706	0.000702721	0.008785	0.00197192	0.00111707	0.00579901	0.000336734	0.00506929	0.000836452	0.000877238	0.00105592	0.0008336	0.000228356	0.000275557	0.00127699	0.00225673	0.00154293	0.00157869	0.42695	0.00352959	0.0495346	0.882873	0.150857	0.367879	0.879603	0.0713614	0.021083	0.431818	0.879603	0.703704	0.333824	0.158752	0.0335987	0.296875	0.861678	0.971674	0.879603	0.358037	0.367729	0.565476	0.748031	1	0.703704
Opitutus	0.00171225	0.0015924	0.00576892	0.00163004	0.0007206	0.00515034	0.00130839	0.000944187	0.00404203	0.000322242	0.0115731	0.000553786	0.000577703	0.00123757	0.00067282	0.000670345	0.00205927	0.000957742	0.00191423	0.00109169	5.1679e-05	0.117804	0.000248902	0.512691	0.990061	0.710005	0.207748	0.95	0.00319308	0.00296723	0.0869565	0.993227	0.787796	0.536278	0.0390344	0.00319308	0.93007	0.981912	1	1	1	0.911795	0.798319	0.798319	1	0.535971
Brevibacillus	0.00135799	0.000978937	0.00273557	0.00146073	0.000732922	0.000485782	0.000921487	0.0010686	0.00686916	0.0010003	0.00496174	0.00112618	0.00244805	0.0078168	0.001502	0.000561648	0.0025005	0.000592888	0.00280459	0.00546899	0.000146461	0.0162563	6.21902e-09	0.512691	0.0199698	0.284092	0.0764263	0.599528	0.0185718	0.000572612	0.265226	0.0464928	0.210966	0.806061	8.44006e-06	1.03205e-06	0.806061	1	0.117103	0.0664336	0.240506	0.671972	0.848214	0.671972	0.671972	0.240506
Blastochloris	0.00252586	0.00157746	0.00590581	0.00178764	0.000329887	0.00195367	0.000672979	0.000816534	0.0050875	0.000287008	0.00888602	0.000842406	0.000510512	0.00172472	0.00018746	0.000177553	0.00284856	0.00114017	0.00296323	0.00114086	0.000539184	0.0441978	0.000234736	0.0495346	0.711738	0.438043	0.101701	0.654008	0.0474525	0.00416776	0.0474525	0.571472	0.620467	0.704259	0.00850873	0.0119204	0.240506	0.979979	1	0.634083	0.957602	0.704259	0.410537	0.704259	1	0.240506
Nitrospira	0.00161571	0.00157931	0.00432214	0.00280495	0.000924542	0.00332581	0.00165339	0.00131254	0.00308583	0.00131939	0.00799135	0.00189657	0.0020374	0.00131068	0.00177446	0.00176548	0.00655826	0.0020067	0.00465085	0.00134061	0.00099332	0.0881612	0.11054	0.0495346	0.222216	0.470398	0.318907	0.889211	0.0715227	0.0596588	0.121349	0.700243	0.981405	0.512778	0.798319	0.377103	0.46425	0.798319	0.547889	0.611494	0.920583	0.700243	0.719922	1	1	0.550725
Simiduia	0.00406096	0.004894	0.00582791	0.000237043	0.000218384	0.00443668	0.000156929	0.000686834	0.00248766	0.000513275	0.00284486	0.000517871	0.000887475	0.00189346	0.000226254	0.000482064	0.00174567	9.12135e-05	0.00168403	0.00179251	0.728966	0.793196	1.23935e-06	0.512691	0.795298	0.880362	0.318907	0.848675	0.791552	0.920408	0.786576	1	0.921431	1	7.99243e-05	0.000397348	0.885845	1	1	0.80851	0.829091	0.932261	1	0.805085	0.805085	1
Pontibacter	0.00176581	0.00131511	0.00414949	0.00236477	0.000279896	0.00725657	0.000970269	0.000370945	0.0050726	0.00026965	0.00162389	0.000246933	0.00298414	0.0020191	0.00111726	0.000359932	0.00175424	9.12135e-05	0.00436925	0.00396856	0.00404582	0.112642	8.35488e-07	0.246315	0.907105	0.113775	0.318907	1	0.0814337	0.0366801	0.119048	0.765621	0.663962	0.32284	0.00853359	0.000103579	0.632217	1	0.765621	1	0.326751	0.304532	0.538285	0.741003	0.741003	1
Alloactinosynnema	0.001681	0.00103548	0.00321366	0.00263587	0.000804304	0.00413248	0.00212415	0.00208593	0.00590146	0.000403222	0.00270859	0.000475446	0.0011192	0.00199041	0.000724128	0.000932023	0.000637827	0.00164184	0.00367611	0.00151842	0.0112655	0.119311	0.0189833	0.0495346	0.743858	0.720543	0.751477	0.848113	0.244369	0.0838034	0.183581	0.694779	0.824464	0.358491	0.377145	0.117647	0.358491	0.981912	0.895252	0.824464	1	0.876762	0.791003	1	1	0.886667
Saccharospirillum	0.00318398	0.0043715	0.00456933	0.00152288	0.000776759	0.00100492	0.00196069	0.00128053	0.00233947	0.0014369	0.00209543	0.000993129	0.001501	0.00406186	0.00302538	0.000952987	0.000109605	0.00118578	0.00121909	0.00193467	0.624038	0.0213155	0.0137114	0.506555	0.0362145	0.00550246	0.564718	0.815538	0.587209	0.827828	0.0604126	0.12284	0.424992	0.667801	0.143479	0.0360914	0.827828	0.698529	0.329004	0.0853215	0.211185	0.048682	0.0705594	1	0.698529	0.852564
Verrucomicrobium	0.00125663	0.00131724	0.00840144	0.000511436	0.00059105	0.00529027	0.000221518	0.000268356	0.00312937	0.000144915	0.01722	0.000620401	0.000540895	0.00127703	9.86029e-05	0.000179446	0.00048798	0.000228034	0.0023087	0.000956024	0.000174123	0.104651	5.03562e-09	0.0463016	0.764052	0.845773	0.0764263	0.857078	0.0039114	0.00392017	0.639636	0.231552	0.191664	0.796423	1.51436e-05	1.2672e-05	0.196477	0.66049	1	0.798181	0.859121	0.859121	0.799434	0.664977	0.664977	0.228916
Thiomicrospira	0.00298013	0.00273408	0.00453308	6.71816e-05	0.000224205	0.00414327	0.000121445	0.000350247	0.00553096	4.97253e-05	0.0035486	0.000487912	0.000229198	0.00178387	1.55133e-05	0.000260239	0.00287677	0.000182427	0.00136722	0.00847226	0.304849	0.797665	2.08651e-09	0.375825	0.668969	0.195741	0.0764263	0.877709	0.582103	0.33101	0.724166	0.89291	0.990616	0.949215	1.01325e-05	1.03213e-05	0.724166	0.702762	1	0.724166	0.214589	0.434721	1	0.724166	0.724166	0.271429
Streptacidiphilus	0.00164652	0.00139313	0.00312765	0.00168018	0.000916236	0.00279769	0.00177251	0.0017492	0.00657459	0.000354328	0.00679071	0.000655946	0.000543692	0.00151603	0.000742356	0.00128286	0.000311784	0.00250837	0.00344312	0.00163649	0.0214578	0.23869	0.00942577	0.0495346	0.72859	0.137456	0.318907	0.980786	0.154237	0.115537	0.154237	0.719016	0.992777	0.154237	0.237728	0.115537	0.279412	0.670574	0.955026	0.796646	0.703389	0.296072	0.311946	1	1	0.407345
Agarivorans	0.00445883	0.00493441	0.00467302	0.000260978	0.000507293	0.000628617	0.000322309	0.000606161	0.00390753	5.7966e-05	0.00384837	0.00049945	0.00064852	0.00237849	0.00015956	0.000289105	7.30703e-05	0.00127699	0.00253492	0.00429993	0.340833	0.780552	2.569e-05	0.246315	0.114315	0.20912	0.193427	0.925284	0.354253	0.492899	1	0.814774	0.757253	0.920986	0.00132121	0.00209105	0.586412	1	0.402471	0.18014	0.912436	0.341195	0.29195	1	0.719962	0.383838
Veillonella	0.00131112	0.000430586	0.00111317	0.00497206	0.000136907	0.00704521	0.00247184	0.00126186	0.0034298	0.000391924	0.00702535	0.00171067	0.00154046	0.0048777	0.00115511	0.000282429	0.010587	4.56067e-05	0.00167645	0.0020034	0.0362988	0.00272497	0.0333953	0.0495346	0.681322	0.294213	0.318907	0.94911	0.643704	0.0727969	0.0148016	0.725849	0.378329	0.205233	1	0.162054	0.37962	0.913482	1	0.813935	0.627123	0.913482	0.618439	0.833333	0.833333	1
Bacterioplanes	0.0029686	0.00346341	0.00532762	0.000731519	0.000161701	0.00185175	0.000359421	0.000888527	0.00473968	0.000252888	0.00172466	8.4296e-05	0.000403534	0.00138446	0.000357512	0.000624229	0.000452692	0.000456067	0.00188124	0.00779118	0.647474	0.0706141	2.71876e-05	0.375825	0.760017	0.416819	0.0764263	0.697808	0.599003	0.901313	0.0336709	0.515296	0.941999	0.328766	0.0009325	0.00451108	0.682592	0.650705	0.692215	0.813853	0.629945	0.614981	0.54202	0.678571	0.678571	0.24359
Salinimonas	0.00703541	0.00646022	0.00412336	0.000242688	0.000337753	0.000684924	0.00018519	0.00067378	0.00202931	6.42167e-05	0.00461471	0.000397475	0.000776189	0.000893082	8.32489e-05	0.000488739	0.000560811	0.00013682	0.00263648	0.00172029	0.104102	0.108061	9.32151e-06	0.0495346	0.800431	0.138312	0.318907	0.903736	0.138145	0.228779	0.662524	0.185711	0.16749	0.201058	0.000279587	0.00568259	0.202128	0.824402	0.946462	0.720682	0.183229	0.783643	0.278252	0.662524	0.662524	1
Desulfomicrobium	0.00069194	0.00102075	0.0113647	0.000447712	0.000130127	0.0036788	0.000319299	0.000276538	0.00286597	4.34743e-05	0.00331306	0.000313179	0.000981003	0.00104673	1.32381e-05	9.69575e-05	0.000108692	4.56067e-05	0.00133192	0.000968652	2.46243e-05	0.175876	0.000550909	0.0463016	0.572104	0.406091	0.207748	0.249716	0.000701305	0.0103978	0.205186	0.77088	0.335646	0.611347	0.0189983	0.0103978	0.201934	0.770048	0.663718	0.596114	0.359402	0.683952	0.770532	0.646259	0.646259	0.577286
Salinispora	0.00176349	0.00108944	0.00317984	0.00226126	0.000862661	0.0101269	0.00194351	0.00116788	0.00404693	0.000923952	0.00186779	0.000649805	0.000614446	0.00206256	0.00121326	0.00041119	0.000391839	0.00214352	0.00235399	0.00276117	0.00129991	0.0593561	0.00983164	0.275234	0.724748	0.0517949	0.564718	0.439918	0.123979	0.0267659	0.102516	0.753968	0.356647	0.214701	0.422899	0.0798691	0.622951	1	0.802657	0.737672	0.15561	0.270125	0.518669	1	0.719697	1
Oligotropha	0.00155414	0.00171128	0.00520733	0.00137264	0.000217118	0.00959637	0.000885885	0.000511425	0.00347647	0.00102882	0.0114814	0.000800719	0.0010069	0.00024991	0.000443742	0.000112585	0.00104125	0.000729708	0.0018359	0.000912898	0.000518392	0.00778848	4.40583e-06	0.512691	0.123229	0.485047	0.101701	0.857969	0.0126209	0.0120252	0.000861883	0.857693	0.340546	0.417467	0.00767294	0.000337694	0.857969	0.687186	0.281372	0.362838	0.452563	0.687186	0.893657	0.687186	1	0.287879
Pararhodospirillum	0.00144676	0.0017812	0.00720233	0.00106728	0.000303718	0.00677363	0.000222775	0.000283421	0.00370981	0.000123341	0.00537447	0.000120396	0.000575283	0.000974933	0.000132351	0.000216992	0.00182675	4.56067e-05	0.00157911	0.00150543	2.768e-05	0.569061	8.46317e-06	0.375825	0.881828	0.454498	0.318907	0.72385	0.000577071	0.00260375	0.648201	0.752049	0.875842	0.935268	0.00101198	0.00101198	0.7743	1	0.989748	0.875842	0.963644	0.697015	0.553091	0.772358	0.772358	1
Gibbsiella	0.00231011	0.0033521	0.00453002	0.00150214	0.00120451	0.00187673	0.00143622	0.00155375	0.00284892	0.00106674	0.00659597	0.00101155	0.00120606	0.00165751	0.00169385	0.00120609	0.000535237	0.000957742	0.00375723	0.00213089	0.00562353	0.646113	0.0453754	0.0495346	0.81451	0.0886747	0.318907	0.124645	0.0168067	0.506825	0.897646	0.733591	0.897638	0.938272	0.155528	0.108489	0.246753	0.938272	0.938272	0.938272	0.733591	0.153981	0.352903	0.791667	1	0.697248
Thioflavicoccus	0.00188847	0.00150956	0.00378429	0.00166235	0.00100005	0.00825146	0.00114476	0.00168354	0.00253544	0.00100224	0.017048	0.00110794	0.000620359	0.00130829	0.000981103	0.000694235	0.000327738	0.00100335	0.00187722	0.00108063	0.00227168	0.0921915	0.0988134	0.0495346	0.5098	0.135245	0.207748	0.745782	0.105653	0.038462	0.178571	0.629775	0.345462	0.986448	0.281238	0.281622	0.303073	0.413043	0.757819	1	0.498252	0.303073	0.492179	0.714286	1	0.413043
Afipia	0.00215775	0.00169638	0.00560093	0.0015631	0.000914046	0.00195381	0.000459442	0.00114569	0.00424954	0.000463459	0.00425886	0.000228698	0.000657134	0.00329587	0.000507647	0.000564259	0.00149103	0.000547281	0.00177509	0.000680481	0.000501502	0.455786	7.49643e-05	0.0495346	0.0116378	0.50158	0.101701	0.698529	0.0195051	0.0144388	0.369487	0.713642	0.913729	0.422819	0.00323147	0.0253866	0.2375	0.964341	0.132116	0.0674965	0.761185	0.532108	0.760732	0.698529	1	0.2375
Monoglobus	0.000114694	0.000176254	0.00050381	6.35827e-05	6.65402e-05	0.0113292	6.26397e-05	5.36884e-05	0.00260089	0.000399333	0.00172143	0.000259029	0.000198212	0.00529971	5.71841e-05	1.58615e-05	0.0370158	0	0.00107237	0.000274297	0.000359628	0.000428568	3.15296e-06	0.486674	0.0128819	0.023813	0.318907	0.915014	0.0098806	0.00911982	0.669231	0.0129901	0.00741862	0.535455	0.0039504	0.00301254	0.830875	0.833333	0.353007	0.0355165	0.80402	0.128245	0.0863362	0.725191	0.725191	1
Fermentimonas	0.000208793	0.000207554	0.00438509	0.00054811	0.00019469	0.0113187	6.96937e-05	0.000132241	0.00436995	0	0.00425651	8.4296e-05	0.00610864	0.00377809	3.76457e-05	4.3153e-05	0.00239417	0	0.00144868	0.00318409	2.85613e-07	0.267367	4.17361e-09	0.121335	0.666943	0.216644	0.276453	0.752304	0.000135062	0.000103619	0.630541	0.574417	0.378658	0.641235	2.01791e-05	2.02201e-05	0.433248	0.934485	0.750633	0.703118	0.951019	0.43936	0.378658	0.715909	0.715909	0.811656
Allochromatium	0.00226041	0.00209747	0.00444047	0.000895914	0.000330127	0.00660371	0.00246481	0.00074699	0.0030075	0.000286177	0.00904541	0.000288803	0.00138096	0.00146881	0.00011607	0.00041632	5.44623e-05	0.000638494	0.00148895	0.00119641	0.0274842	0.0450475	0.0117592	0.0495346	0.834404	0.0685586	0.276453	0.991623	0.0783123	0.0802968	0.0373021	0.871784	0.283998	0.57314	0.0581541	0.0717113	0.218391	0.874637	0.860179	0.872966	0.330617	0.309097	0.138686	0.659722	0.659722	0.852564
Dyadobacter	0.00199311	0.000637039	0.0046166	0.00182612	0.000244182	0.00427479	0.000684	0.000335076	0.00478783	0.000135843	0.00226306	0.000168592	0.00172175	0.00171489	0.00132488	0.000355702	0.00631984	0	0.00312353	0.0030519	2.6227e-06	0.120968	1.53503e-07	0.506555	0.945811	0.373089	0.318907	0.508035	0.00344133	0.000179938	0.210339	0.981348	0.527778	0.506481	0.00058535	7.38704e-05	0.86937	0.978993	0.819454	1	0.512487	0.924877	0.785413	0.785413	0.785413	1
Zobellia	0.000388205	0.000588927	0.00647513	0.000489691	0.000137886	0.000157301	7.69998e-05	0.00016392	0.00800476	0	0.00316337	0.000210833	0.000316642	0.00267757	4.11001e-05	0.000109285	0.000108692	0	0.00186359	0.0069237	3.94547e-08	0.0174165	2.46763e-07	0.036904	0.136114	0.990205	0.276453	0.266639	3.26016e-05	0.000130307	0.221408	0.0421681	0.149118	0.768293	0.000200382	0.000130307	0.130662	1	0.418339	0.138975	0.961586	1	1	0.614673	0.614673	0.796988
Pelobacter	0.00168606	0.00214096	0.00594488	0.000615242	0.000379549	0.00292234	0.000328709	0.000398676	0.00319974	0.000118203	0.0184348	0.00043953	0.000460946	0.00283594	0.000341718	0.00160219	2.74013e-05	0.000501674	0.00197807	0.0024775	0.000106505	0.329774	1.88489e-07	0.375825	0.0592734	0.0194671	0.276453	0.471386	0.00101946	0.00688371	0.193167	0.711035	0.911602	0.847876	8.65173e-05	8.15765e-05	0.676772	0.648508	0.526965	0.0868857	0.693819	0.055618	0.0765886	0.673759	0.673759	0.801205
Hoyosella	0.00618645	0.00168974	0.00224866	0.00175833	0.000744904	0.00150591	0.00166953	0.00148372	0.00502937	0.00129426	0.000167634	0.000282848	0.000722551	0.000679209	0.00135721	0.000561524	0.000109605	0.00214352	0.00103802	0.00140504	0.024574	0.00632317	0.185171	0.121183	0.88102	0.00470267	0.207748	0.14159	0.793135	0.0938085	0.102543	0.0882682	0.214064	0.687092	0.499455	0.227308	0.379309	0.987654	1	0.797476	0.172512	0.0700202	0.156085	0.698529	0.698529	0.620609
Sulfuricella	0.00256232	0.0023914	0.00383583	0.00200682	0.00157373	0.00429829	0.00137088	0.00141403	0.00207758	0.0015219	0.00623383	0.00113827	0.000932255	0.000526376	0.00175949	0.00102993	0.00549252	0.000820921	0.00151361	0.00150288	0.098931	0.539689	0.646111	0.827259	0.232576	0.589858	0.318907	0.95	0.465251	0.568361	0.838085	1	0.959466	1	0.95	0.947793	1	0.983495	0.838085	0.717961	0.760824	1	1	0.95	0.95	1
Cobetia	0.00233229	0.00223392	0.00422233	0.00139778	0.0010393	0.00421457	0.00116793	0.00165385	0.00333233	0.00103859	0.0074097	0.00134892	0.00142249	0.000779688	0.00113289	0.00119107	0.000200943	0.000592888	0.00146292	0.00118921	0.0233243	0.223403	0.183563	0.512691	0.213165	0.0244163	0.455794	0.994538	0.172486	0.120351	0.660591	0.437035	0.636454	0.6612	0.281681	0.71872	0.936254	1	0.493871	0.441033	1	0.120351	0.15603	0.785124	1	0.936254
Pragia	0.00239097	0.00285328	0.00704389	8.59733e-05	0.00016483	0.00507743	0.000100395	0.000406715	0.00254772	7.24573e-05	0.00163329	0.000132492	0.000697142	0.00131199	3.74863e-05	0.000245434	0.0021793	0	0.0015216	0.00503458	0.725609	0.587296	4.44113e-07	0.246315	0.60947	0.551763	0.162321	0.850507	0.850507	0.721138	0.983058	0.799077	0.641449	0.671989	9.82242e-05	0.000407359	0.671989	0.721138	0.981473	0.721138	0.700091	0.983058	0.721138	0.818222	0.731039	0.555761
Gemmatirosa	0.0013565	0.00135944	0.00439319	0.00284762	0.000460456	0.00337117	0.00127882	0.00119696	0.00391478	0.000211403	0.00568146	0.000644037	0.000677002	0.00200845	0.00068884	0.000589982	0.00261911	0.00159624	0.00580441	0.00151844	0.000820693	0.0525869	0.0116931	0.0495346	0.364875	0.739288	0.564718	0.701674	0.0273894	0.0527936	0.0980169	0.426848	0.812053	1	0.13335	0.100415	0.306452	0.791667	0.721985	0.432677	0.791667	0.704347	0.929202	1	1	0.644068
Gloeobacter	0.000972104	0.00106929	0.00301743	0.000781676	0.00111285	0.00198778	0.000278866	0.0100432	0.00225159	0.0016584	0.00370853	0.000559741	0.000395385	0.000901886	0.000533261	0.0021186	0.000118399	0.000684101	0.00118294	0.000707759	0.00127998	0.876367	0.000495431	0.512691	0.599147	0.257855	0.318907	0.820585	0.0286333	0.0468354	0.933632	0.934096	0.999039	0.0576371	0.00962978	0.725156	0.934096	0.933632	0.999039	0.796495	1	0.627982	0.527157	0.863636	1	0.798768
Prauserella	0.00160839	0.00104484	0.00309331	0.00189472	0.00183539	0.00120175	0.00128153	0.00161058	0.00649298	0.000274507	0.00577383	0.000547831	0.00080508	0.000624607	0.000748733	0.000686564	0.000917028	0.00196109	0.00317113	0.0016608	0.00636233	0.126398	0.00773061	0.0495346	0.670033	0.741609	0.318907	0.739383	0.154221	0.08231	0.337112	0.304067	0.481157	0.737935	0.110818	0.122367	0.301587	0.433284	0.957037	0.749626	0.812767	0.750669	0.737935	1	1	0.413043
Methylococcus	0.00135471	0.00126616	0.00422382	0.000993687	0.000312982	0.0138193	0.00101727	0.000609511	0.0020512	0.000560638	0.0118912	0.000517871	0.000583523	0.0015097	0.000422368	0.000601324	0.000905153	0.00027364	0.000779805	0.00151914	0.00055776	0.214994	0.0384053	0.0495346	0.911989	0.473436	0.276453	0.791667	0.0269738	0.00914759	0.14362	0.822511	1	0.987958	0.213807	0.115528	0.306452	0.987958	0.987958	0.962838	1	0.627928	0.693078	0.791667	0.791667	0.93662
Echinicola	0.000793569	0.00147322	0.00635829	0.00178131	0.000363717	0.00344741	0.000385944	0.000332318	0.0040073	0.000442808	0.00432334	0.000421665	0.00293435	0.00186858	0.00109113	0.000240096	2.8945e-05	0.000319247	0.00320232	0.00402727	1.81975e-06	0.664445	1.6942e-07	0.375825	0.485647	0.0223545	0.276453	0.102172	1.59234e-05	0.00836365	0.76687	0.936528	0.747513	0.921212	0.000157331	0.000116043	0.790607	0.858936	0.908139	0.521281	0.360555	0.0596747	0.384828	0.790607	0.790607	0.904762
Crenobacter	0.0018621	0.00244102	0.00600769	0.000639045	0.000406059	0.00430762	0.00036509	0.000630407	0.00351716	0.00028928	0.00697229	0.000258843	0.000652155	0.00119445	0.000476592	0.000264427	0.000832083	0.000456067	0.00241201	0.00149305	0.000116979	0.55362	4.26922e-06	0.512691	0.624458	0.361228	0.318907	0.564628	0.00110442	0.00848694	0.469136	1	0.919781	1	0.000214001	0.00141025	0.892617	1	0.794622	0.728668	0.782608	0.478059	0.728668	0.766129	1	0.690909
Virgibacillus	0.00140357	0.00104361	0.0037416	0.000295162	0.000167467	0.00324561	0.000646719	0.000300727	0.00638204	7.87083e-05	0.00452826	0.00043953	0.000747454	0.00487153	0.000262154	0.000200213	0.000148314	0.000364854	0.00234377	0.00733617	0.0146117	0.101174	1.04582e-09	0.0495346	0.07145	0.529468	0.0764263	0.669784	0.0528477	0.0417198	0.338625	0.312478	0.147122	0.593338	2.33938e-05	3.82764e-06	0.191919	0.92289	0.26072	0.115894	0.674456	0.420682	0.837296	0.616883	0.616883	0.191919
Marivirga	0.00021866	0.000589422	0.00546894	0.000621639	7.99616e-05	0.00694623	0.000168511	0.000257158	0.00631576	0.00058805	0.000614657	0.000192782	0.0013825	0.00155924	0.000443232	8.55383e-05	4.53286e-05	0	0.00181503	0.00571652	6.76812e-08	0.53734	1.19725e-08	0.816639	0.43723	0.431209	0.135335	0.0443033	2.52755e-05	0.0032321	0.583026	0.673291	1	0.487549	3.31792e-05	3.31792e-05	1	1	0.4117	0.735066	0.474645	0.726942	0.902427	0.730769	0.730769	0.4117
Solibacillus	0.00279276	0.000899932	0.00166996	0.000318714	0.000127468	0.000554097	0.000329396	0.000252187	0.00278645	0.00136616	0.0663177	0.000848915	0.00058537	0.00142762	0.000132064	0.000262479	0.000409816	0.00013682	0.00291287	0.00604419	0.368618	0.189388	1.78724e-07	0.375825	0.681787	0.892235	0.207748	0.454805	0.930629	0.509191	0.408685	0.719884	0.358959	0.91218	0.000677469	0.000221362	0.71825	0.68821	0.964932	0.795643	0.967104	0.834077	0.933952	0.71825	0.71825	0.633333
Ketobacter	0.00385063	0.00334347	0.00486599	0.000287305	0.00022204	0.00215968	0.000268521	0.000619821	0.00390259	0.000115932	0.00413875	0.000234838	0.000361991	0.00078021	0.000221323	0.000439916	7.4614e-05	9.12135e-05	0.00122775	0.00426618	0.757508	0.696451	2.08028e-07	0.0463016	0.81114	0.147122	0.0764263	0.764588	0.719697	1	0.755804	0.725256	0.836595	0.535781	4.6775e-05	0.00012766	0.179497	0.851564	0.97335	0.830131	0.644442	0.719697	0.146285	0.719697	0.719697	0.218391
Paraglaciecola	0.00272616	0.00436261	0.00399325	6.0489e-05	0.000291235	0.00075609	6.35608e-05	0.000610867	0.00479586	4.14847e-05	0.00535395	0.000307038	0.000737251	0.00141829	1.98572e-05	0.000213967	3.65352e-05	0	0.00174011	0.00665749	0.380347	0.312489	2.58354e-08	0.0463016	0.843463	0.719497	0.0764263	0.329163	0.860027	0.433681	0.2161	1	0.559625	0.247132	2.33782e-05	0.000114628	0.163363	0.609012	0.956623	1	0.679595	1	0.707208	0.625	0.625	0.195876
Thiocystis	0.00220839	0.00226027	0.00489129	0.00106571	0.000583761	0.0032877	0.000915108	0.000828672	0.00261591	0.000783803	0.0092383	0.00037924	0.000959757	0.000862435	0.00111942	0.00071203	0.00381032	0.000775315	0.00181707	0.00132038	0.0030481	0.0681028	0.00712691	0.512691	0.734629	0.671527	0.207748	0.932298	0.0387798	0.0483251	0.10675	0.431665	0.576887	0.676427	0.0884115	0.0567547	0.858065	0.989261	0.7895	0.82632	0.672159	1	0.883144	0.742188	0.742188	0.71083
Sulfuriferula	0.00322017	0.00199687	0.00580674	0.000461174	0.000291804	0.00331421	0.000506855	0.000425494	0.00234611	0.000421693	0.0122883	0.000583932	0.000839192	0.000986078	0.000431747	0.00072116	0.000222928	0.000638494	0.00168857	0.00335139	0.0224161	0.566292	9.91959e-05	0.512691	0.845661	0.193429	0.135335	0.624767	0.240662	0.0412476	0.431433	0.849181	0.877279	0.819575	0.00548509	0.00312939	0.849181	0.838852	0.733497	0.86595	0.68142	0.697156	0.256392	0.714286	0.714286	0.447059
Rickettsia	0.000407859	0.000597839	0.00232885	0.000612858	0.00026874	0.015777	0.000759327	0.000387892	0.00448786	0	0.00112775	0.000252888	0.00118242	0.00224498	0.000443979	7.26647e-05	0.00172718	0.000228034	0.00154877	0.00337082	5.18664e-06	0.00292767	5.39828e-07	0.121335	0.439951	0.0541993	0.135335	0.167771	0.00061337	0.00415331	0.226281	0.088486	0.0211797	0.651998	0.0013431	0.000163557	0.330435	0.796646	0.439504	0.505291	0.106373	0.169554	0.788027	0.646259	0.646259	0.330435
Methylosinus	0.0018565	0.00142907	0.00555196	0.0024531	0.000234826	0.0029597	0.00051496	0.000456028	0.00363591	0.000316318	0.00627048	0.000264798	0.000727425	0.00203341	0.000642818	0.000487907	0.000172628	0.000410461	0.00289796	0.000821538	7.23508e-05	0.137901	7.51627e-05	0.0495346	0.287795	0.100175	0.0764263	0.981964	0.00657499	0.00333226	0.118571	0.607214	0.991509	0.619361	0.0152677	0.00346283	0.267606	0.987654	0.50622	0.425256	0.991509	0.2734	0.202855	0.708955	0.708955	0.267606
Renibacterium	0.000679206	0.000558036	0.00448306	0.000667154	0.000334633	0.00136264	0.000706799	0.000690382	0.00735569	9.121e-05	0.000900909	0.000156497	0.000131361	0.00285871	0.000646054	0.000491182	6.39365e-05	0.000775315	0.00124436	0.0045529	0.00105536	0.534739	1.26574e-06	0.375825	0.506132	0.118291	0.101701	0.889681	0.0280094	0.0292571	0.39197	1	1	0.910219	0.000772945	0.000732122	0.802046	0.767754	1	0.639968	0.806474	0.272532	0.358228	1	0.800196	0.316667
Salinisphaera	0.00178471	0.00228117	0.00427651	0.0014526	0.00107413	0.00119836	0.00148097	0.00133925	0.00274673	0.00165261	0.00946128	0.00131841	0.0010311	0.00105462	0.00144061	0.00135092	0.00118663	0.0013682	0.00225995	0.00106786	0.00711584	0.216876	0.178748	0.0495346	0.777046	0.803358	0.207748	0.966333	0.114286	0.170463	0.749173	0.446403	0.779857	1	0.500647	0.439401	0.435065	0.931373	1	1	1	0.977941	0.977941	0.931373	1	0.584615
Thermobispora	0.00146012	0.00069825	0.00248881	0.00144353	0.000829888	0.00169246	0.00145817	0.00545162	0.00433549	0.00106804	0.00090424	0.000276894	0.000120355	0.000999125	0.000767629	0.000840505	0.000792257	0.00182427	0.00250577	0.00143478	0.00102484	0.0740693	0.159349	0.827259	0.339863	0.568439	0.751477	0.451028	0.200938	0.0152114	0.396231	0.23399	0.633333	0.72209	0.27227	0.606524	1	0.605284	1	0.516855	0.633333	0.759096	1	1	1	0.892617
Actinopolymorpha	0.00179345	0.00113604	0.00289317	0.00241516	0.000621569	0.00121712	0.00214866	0.00128698	0.00519168	0.000734077	0.00200669	0.000198552	0.000844486	0.000747906	0.00143766	0.00107272	0.000359305	0.00255398	0.00455866	0.00152709	0.0044082	0.0152696	0.00181195	0.512691	0.608202	0.195553	0.367879	0.839258	0.102564	0.0377984	0.0377984	0.201793	0.672708	0.174534	0.266148	0.0285542	0.806061	0.786749	0.878613	0.624576	0.733528	0.403984	0.417125	1	0.698529	0.624576
Arachidicoccus	0.000238667	0.00087186	0.00480608	0.00404613	0.000632526	0.00149782	0.000444493	0.000563944	0.00475818	0.000349517	0.00136145	0.000138447	0.00247506	0.00131219	0.00232781	0.000691073	0.00110335	0	0.00325765	0.00385857	2.37036e-09	0.897205	1.63034e-08	0.375825	0.795475	0.0918187	0.276453	0.0128885	7.75582e-06	0.000312829	0.847528	1	0.912182	0.641682	3.09342e-05	3.09342e-05	0.746089	0.720043	0.975897	0.93246	0.472693	0.296013	0.487646	0.742188	0.742188	0.869281
Obesumbacterium	0.000895404	0.00173425	0.00185584	4.59742e-05	8.27546e-05	0.000535725	5.66896e-05	0.000289011	0.00745589	0.000348359	0.00131313	0.000192782	6.32662e-05	0.00284631	3.37107e-05	3.92315e-05	9.13378e-06	9.12135e-05	0.00393919	0.0264319	0.0548657	0.939702	1.8053e-05	0.816639	0.689877	0.489198	0.207748	0.175499	0.0870279	0.907648	1	0.874588	1	0.739213	0.00088429	0.00320829	1	0.861789	0.952573	0.775178	1	0.775178	0.558846	0.775928	0.775928	0.72381
Wenzhouxiangella	0.00153159	0.00168671	0.00621034	0.0010658	0.000311806	0.00359631	0.00157084	0.000613087	0.00219985	0.000302658	0.00663139	0.000950893	0.00211223	0.000553099	0.00104017	0.000265857	0.000109605	0.00114017	0.00119065	0.000668392	0.000896903	0.160776	0.00121509	0.0495346	0.232068	0.013424	0.525788	0.34299	0.0101236	0.0359664	0.127942	0.448114	0.929999	0.211815	0.217567	0.00789512	0.24359	0.954294	0.445014	0.295567	0.116486	0.0856818	0.279587	1	1	0.589147
Methanobrevibacter	0.000300752	0.000417354	0.00124073	0.000966097	0.000240437	0.0107227	0.000464931	0.000422181	0.00666896	0.000122183	8.3817e-05	9.0251e-05	0.000748048	0.00585496	0.000412731	9.38518e-05	4.5669e-05	0.000547281	0.00209886	0.00121344	0.00134404	0.0261968	0.000177294	0.486674	0.176359	0.0653519	0.276453	0.318262	0.0133961	0.120248	0.111328	0.166084	0.624401	0.886453	0.0180268	0.0133961	0.777953	0.637584	0.33561	0.316502	0.183064	0.207704	0.613829	0.637584	0.637584	0.815951
Chromohalobacter	0.00227627	0.00313023	0.00486834	0.000542921	0.000340429	0.00508805	0.000499612	0.000724187	0.0022653	0.000561011	0.00486432	0.000547831	0.000782879	0.00150284	0.000322834	0.000485159	9.13378e-05	0.000547281	0.00143419	0.00184196	0.00971246	0.0351293	0.00584495	0.512691	0.591858	0.0489987	0.207748	0.591652	0.0216123	0.146426	0.493469	0.135206	0.10588	0.812776	0.0305167	0.0615672	0.869281	1	0.780814	0.633333	0.766852	0.135206	0.127352	0.730769	0.730769	0.633333
Cyanothece	0.00091741	0.0012298	0.00295675	0.000880633	0.000173448	0.00998259	0.000626549	0.00040743	0.00402547	7.87083e-05	0.00493385	0.000596212	0.0006519	0.00223248	0.000475415	0.000644014	0.000403014	0.000501674	0.0028016	0.00467737	2.16686e-05	0.0245522	4.82932e-07	0.0495346	0.0788585	0.804632	0.135335	0.0492802	0.000361201	0.0425436	0.0479798	0.333333	0.152051	0.351328	0.000858361	0.000239834	0.2	0.943513	0.354312	0.114647	0.864116	0.65739	1	0.646259	0.646259	0.333333
Sediminicola	0.000199522	0.000548873	0.00594502	0.000168585	9.796e-05	0.000498372	2.56106e-05	0.00015484	0.00718632	0	0.00508036	1.80502e-05	0.000453913	0.00146564	0	0	0	0	0.00126708	0.00556043	1.39773e-08	0.399377	9.19348e-09	0.036904	0.31809	NaN	0.207748	0.042763	6.3883e-06	0.000369526	0.735226	0.32665	0.436253	0.774208	3.91684e-05	2.13035e-05	0.134688	0.620046	0.430132	0.354124	NaN	NaN	NaN	0.584416	0.584416	0.493151
Oceanicoccus	0.0029988	0.00301375	0.00416363	0.000239566	7.74659e-05	0.00242912	0.00013589	0.000477373	0.00396986	0.000222792	0.00210825	0.000120396	0.000106988	0.00304135	8.83702e-05	9.7052e-05	6.70236e-05	4.56067e-05	0.00132302	0.00498	0.741204	0.171135	1.36855e-08	0.512691	0.165604	0.743947	0.0764263	0.754605	0.714286	1	0.121456	0.900453	0.6952	0.934879	1.2694e-05	6.94468e-05	0.853371	0.692389	0.754605	0.22185	1	0.714286	0.824558	0.714286	0.714286	0.25
Acidisphaera	0.00297763	0.00131163	0.00490778	0.00404564	0.000476361	0.00188997	0.000846385	0.000814942	0.00254567	0.000134684	0.00704012	0.000451255	0.000406347	0.00116096	0.000688339	0.000294553	3.80788e-05	0.000547281	0.0015555	0.000899471	0.00143358	0.123799	0.00219244	0.375825	0.791299	0.0566218	0.318907	0.945122	0.0825979	0.0163619	0.290159	0.38596	0.584244	0.795918	0.0559561	0.0395034	0.769964	1	0.854734	0.795918	0.639637	0.196045	0.290816	0.766129	1	0.666667
Marichromatium	0.00180624	0.00194029	0.00450999	0.0011003	0.000600754	0.00359716	0.00111528	0.000787047	0.00318238	0.00096655	0.00588116	0.000613892	0.0005914	0.00148896	0.000340879	0.000493203	0.000390011	0.00145942	0.00171479	0.000888705	0.00242689	0.130045	0.000868522	0.12663	0.240334	0.591978	0.101701	0.762742	0.024863	0.0399936	0.257357	0.272596	0.546554	0.494516	0.0514727	0.0135859	0.372549	0.965079	0.605176	0.288613	0.719316	0.658751	0.617443	1	0.658751	0.260274
Sulfurifustis	0.0010831	0.00135561	0.00361475	0.00101217	0.000219923	0.0101572	0.000443914	0.00053149	0.00350592	0.000132695	0.00486929	0.000415154	0.000421073	0.00117438	0.000720838	0.000339186	0.00142961	0.000592888	0.00187945	0.000734381	0.00066305	0.0240522	0.00105083	0.375825	0.969873	0.820103	0.193427	0.508891	0.0156234	0.0292771	0.0484111	0.845562	0.287681	1	0.0279808	0.0279808	0.763853	1	1	0.998407	1	0.809347	0.936687	0.76	1	0.508891
Zhongshania	0.00337042	0.00268919	0.00394929	0.000452421	0.000449648	0.000712673	0.000738226	0.000831914	0.00375398	0.00036285	0.00300836	0.000313179	0.000679596	0.00140862	0.000560503	0.000397509	0.000154254	0.000501674	0.00160461	0.00399314	0.912053	0.293339	3.23052e-06	0.0495346	0.818319	0.124796	0.318907	0.95939	0.841772	0.912042	0.713742	0.555927	0.266308	0.869624	0.00100289	0.00130182	0.256757	1	0.84405	0.798707	0.744462	0.208398	0.349395	1	0.713742	0.628143
Methanosarcina	0.000938675	0.000797161	0.00285546	0.00102659	0.000398314	0.0058484	0.00119473	0.000326943	0.00395506	8.4959e-05	0.00285092	0.000301084	0.00193607	0.00441568	0.000731715	0.000256245	0.00299422	0.000456067	0.00211897	0.00384529	1.27248e-06	0.198102	8.22983e-07	0.0495346	0.106587	0.599696	0.0764263	0.829568	0.00106541	1.16509e-05	0.0900845	0.885666	0.635896	0.070063	0.00797836	7.71938e-05	0.22619	0.550725	0.294173	0.294173	0.64117	0.65471	0.982265	0.678571	0.678571	0.22619
Maricaulis	0.0016429	0.00148521	0.00730589	0.00119538	0.000134151	0.00164215	0.000308142	0.000247342	0.00281179	1.44915e-05	0.00371933	0.000313179	0.00115384	0.000892913	0.000524267	0.000411178	0.000823183	0.00027364	0.00265026	0.000781646	5.14481e-06	0.0128388	8.77666e-08	0.246315	0.418719	0.676184	0.193427	0.589464	0.000335861	0.000336733	0.0114886	0.539711	0.537719	0.753422	0.000185849	5.74615e-05	0.589464	1	0.729082	0.430244	0.729082	0.729082	0.92503	0.729082	1	0.395833
Euzebya	0.00185505	0.00100848	0.0032641	0.00162911	0.000764556	0.00348571	0.0021006	0.0010975	0.00410815	0.000912191	0.00146302	0.000607936	0.000362619	0.00163093	0.000778096	0.000496267	0.000311014	0.0020523	0.00275456	0.00113067	0.000812795	0.222101	0.0270913	0.512691	0.102332	0.0836748	0.318907	0.194467	0.190297	0.0323508	0.278283	0.882218	0.565312	0.071644	0.867637	0.194467	0.869281	0.730769	0.565312	0.241865	0.39103	0.294459	0.530495	1	1	0.487179
Haliscomenobacter	0.000747029	0.00102775	0.00315997	0.00146942	0.000150347	0.00498465	0.000381574	0.000402374	0.0055221	4.14847e-05	0.00228354	0.000204693	0.00242149	0.00139765	0.000184043	0.000427351	0.00241557	9.12135e-05	0.00203723	0.00300319	9.10908e-05	0.320991	1.15398e-09	0.0463016	0.908682	0.49524	0.276453	0.161805	0.00104625	0.0333463	0.307603	0.818474	0.674811	1	8.03094e-06	4.43988e-06	0.207704	0.964341	0.97335	0.875728	0.891201	0.822393	0.457836	0.709216	0.709216	0.863636
Nitrosococcus	0.00251763	0.00226911	0.00421235	0.000258246	0.000272001	0.00205641	0.000416942	0.000421518	0.0040353	5.59761e-05	0.00551885	0.000301084	0.000754941	0.00111675	0.000270521	0.000205733	0	0.00013682	0.00217826	0.00593571	0.0294548	0.764525	5.14457e-08	0.0495346	0.984662	0.0396506	0.0764263	1	0.0870404	0.0509472	0.729377	0.790351	0.862999	0.56933	8.28089e-05	3.30662e-05	0.186826	0.964341	1	1	0.633241	0.0460422	0.154526	0.669014	0.669014	0.186826
Methylocella	0.00151772	0.00118277	0.00458201	0.00088511	0.000227532	0.00645365	0.000392999	0.00170341	0.00338435	1.44915e-05	0.00470403	0.000192597	0.000328066	0.000401455	0.000675947	0.000263769	6.39365e-05	0.00027364	0.00153291	0.000760455	6.61214e-05	0.0132866	0.000380437	0.246315	0.651645	0.0452837	0.135335	0.716212	0.00473332	0.00532187	0.0856822	0.35985	0.0856822	0.685227	0.00969559	0.0209645	0.509083	0.601326	0.668203	1	0.679942	0.14288	0.131071	0.650685	0.650685	0.348456
Micavibrio	0.00495658	0.00147744	0.00497061	0.000550569	0.000406697	0.0015594	0.000623215	0.000488938	0.00229176	0.000607634	0.00676075	0.00046949	0.000946832	0.000642384	0.000371182	0.000388186	0.000228666	0.000638494	0.00166907	0.00119241	0.0017605	0.642742	0.0025957	0.512691	0.863371	0.480463	0.751477	0.892617	0.073526	0.0125455	0.648518	1	0.971928	0.631251	0.0798708	0.0426092	0.892617	1	1	0.892617	1	0.685974	0.737864	1	1	0.892617
Jeotgalibaca	0.000422237	0.00040795	0.00244942	0.000505881	3.77246e-05	0.0023415	0.00154445	0.000566671	0.00667164	0	0.00104393	6.62459e-05	4.00547e-05	0.00483148	3.10266e-05	1.71077e-05	9.13378e-06	0	0.00606705	0.00616041	0.00036846	0.0237376	1.74201e-06	0.121335	0.396473	0.947504	0.318907	0.714457	0.00714619	0.0152667	0.0476843	0.174312	0.633266	0.899153	0.00248148	0.000237956	0.3375	0.405651	0.952	0.448238	0.947437	0.947437	1	0.645012	0.645012	1
Denitrobacterium	0.000193301	0.00013211	0.000783168	0.000108055	2.11696e-05	0.00535038	5.79103e-05	4.76235e-05	0.00226558	2.8983e-05	0.00287722	0	0.000188506	0.00103096	2.87514e-05	0.000687524	0.0402848	9.12135e-05	0.000439337	0.00051045	6.18123e-06	0.0285124	0.000719806	0.246315	0.417349	0.622302	0.318907	0.798453	0.00582946	0.000691191	0.143191	0.616889	0.236854	0.83828	0.0421303	0.0421303	0.678777	0.699742	0.670387	0.798453	0.636177	1	0.971494	0.798453	0.798453	1
Flagellimonas	0.000200863	0.000739312	0.0060602	6.4474e-05	4.43471e-05	0.000109427	9.04712e-05	0.000115319	0.00640213	0	0.000307329	9.63915e-05	0.00100122	0.00240654	8.3705e-05	5.75854e-05	0.000137902	0	0.00153949	0.00545084	4.70647e-07	0.183211	1.14487e-09	0.317311	0.0893835	0.559205	0.260421	0.0179784	3.58002e-05	0.00791021	0.382121	0.237539	0.844866	0.757899	1.17743e-05	9.8064e-06	0.649267	0.617835	0.215796	0.236317	0.439228	0.757899	1	0.757899	0.649267	0.568421
Paeniclostridium	0.000101595	0.000123071	0.00118055	0.000107793	0.000211171	0.0171724	0.000196774	0.00137803	0.0042394	6.2227e-05	0.00356898	0.00039152	0.00182331	0.00226777	0.000130726	8.09433e-05	0.000985308	0	0.000851603	0.000716245	2.23722e-06	0.011956	4.45878e-06	0.246315	0.594539	0.600289	0.40289	0.591404	0.000721649	0.00225738	0.732878	0.0965443	0.0965071	0.927052	0.00121227	0.00227122	0.646143	1	0.775073	0.666667	0.941268	0.679859	0.739289	0.864978	0.742188	0.89687
Turicibacter	0.000179035	0.000265873	0.000544395	0.000301298	0.000202291	0.00898448	0.00192077	0.000156082	0.00429714	9.43581e-05	0.00342168	0.00142168	0.000285839	0.0122292	1.32381e-05	2.337e-05	0.000813815	0	0.00145777	0.00110837	0.00117843	0.00608092	4.66642e-05	0.0495346	0.023368	0.863888	0.276453	0.521353	0.0145601	0.0551552	0.705822	0.0714366	0.0443012	0.275522	0.0689402	0.00223487	0.234568	0.612411	0.598492	0.0551552	0.835057	1	0.854083	0.637584	0.637584	0.815951
Spiroplasma	0.000281948	0.000824183	0.00375955	0.000388206	0.000201167	0.00183135	0.000376482	0.000202555	0.0056836	5.59761e-05	0.00535474	0.000361374	0.000631422	0.00501415	0.000162451	0.000108823	0.00226732	0.00013682	0.00109315	0.00388064	2.20381e-08	0.0535151	4.71204e-10	0.0495346	0.160762	0.388364	0.193427	0.0327291	4.06716e-06	0.00145616	0.0372177	0.96903	0.422533	0.934074	5.11346e-06	1.35442e-06	0.256757	0.947996	0.488141	0.241259	0.634245	0.623577	0.495264	1	0.688406	0.391753
Chloroflexus	0.000474426	0.000495929	0.00153652	0.00056385	0.00023481	0.0105654	0.000205724	0.000181719	0.0026856	2.8983e-05	0.00385851	0.000228883	0.000342495	0.0119112	0.000249253	0.000136011	0.00113655	0.00013682	0.000730397	0.00475972	2.01687e-06	0.339799	5.78781e-07	0.246315	0.771037	0.86655	0.0764263	1	0.000185408	0.000639601	0.278381	0.931911	0.986381	0.955722	0.000452324	0.000248398	0.723657	1	1	0.820801	0.820801	1	1	0.820801	0.820801	0.306452
Alkalilimnicola	0.00229626	0.00204001	0.00500986	0.00078183	0.000300302	0.00214868	0.000389789	0.000536948	0.00235976	0.000614997	0.00963572	0.000391149	0.00063088	0.000596788	0.000280311	0.000321901	0.00242278	0.000319247	0.00149396	0.00100199	0.0155921	0.243441	2.3064e-06	0.0495346	0.875983	0.954895	0.207748	0.714975	0.0880551	0.0538082	0.304716	0.822511	0.44367	0.603399	0.000678374	0.000668886	0.247969	1	0.906363	0.934671	1	1	0.960528	0.772358	0.772358	0.666667
Chania	0.00312386	0.00265251	0.00331094	0.000427415	0.000339833	0.00475602	0.000264705	0.000546809	0.00240891	0.000203162	0.00719295	0.000168592	0.000576266	0.00141013	0.000225218	0.000443327	0.000172288	0.00013682	0.00220623	0.00393043	0.688316	0.733177	2.17261e-06	0.0495346	0.527994	0.313524	0.135335	0.763863	0.90585	0.645519	0.759376	0.68792	0.990616	0.193914	0.000198774	0.00108201	0.241691	0.413943	0.718425	0.957889	0.509172	0.90585	0.38	0.68792	0.68792	0.38
Thiobacillus	0.00148934	0.00158567	0.00472894	0.00104623	0.00045291	0.00498416	0.000548789	0.000643932	0.00272661	0.000227053	0.00618813	0.000355234	0.000343088	0.00177113	0.000239043	0.00027967	0.000256212	0.000456067	0.00156595	0.000639045	0.00101955	0.346083	0.016746	0.0495346	0.62551	0.850482	0.193427	0.971632	0.0163651	0.0163651	0.389576	0.560455	0.876744	0.876744	0.0655148	0.111693	0.271991	0.723748	0.971632	0.720918	0.89992	0.971632	0.893831	0.748031	1	0.391753
Buchnera	0.000939783	0.00125581	0.00238462	0.00179803	0.00109309	0.0038144	0.00124175	0.000712378	0.00410119	0.000768153	0.000447023	0.00117437	0.00121214	0.00219752	0.00185611	0.00080677	0.000606826	0.000364854	0.00172851	0.00558489	0.128457	0.0588679	4.53809e-07	0.506555	0.437573	0.108794	0.0764263	0.388554	0.302303	0.758483	0.323095	0.241731	0.542633	0.392422	0.00755318	0.000140829	0.758483	0.948814	0.722519	0.48235	0.39103	0.39103	0.48235	0.691564	0.691564	0.358491
Variibacter	0.00190864	0.00113392	0.00433044	0.00099565	0.000654856	0.00288326	0.000775453	0.000589154	0.00295829	0.000151166	0.00485234	0.00045144	0.000298443	0.00112429	0.000780132	0.000456331	0.00375299	0.00100335	0.00222043	0.00094804	0.000654253	0.237746	0.000806693	0.0495346	0.774051	0.937044	0.101701	0.914682	0.077127	0.0129266	0.322915	0.982265	0.516304	0.648515	0.0830694	0.0149139	0.322915	0.608974	0.982265	0.971203	0.982265	0.913529	0.982265	0.742188	1	0.322915
Spongiibacter	0.00194081	0.00221477	0.0038605	0.000131239	0.000131587	0.00237831	0.000240199	0.000427821	0.00380101	4.34743e-05	0.000894047	0.00040957	0.000813876	0.000934239	7.95136e-05	0.000237143	0.00433173	9.12135e-05	0.00142311	0.00581444	0.638441	0.761958	3.88009e-06	0.796253	0.95413	0.682642	0.0764263	0.906478	0.641315	0.906478	0.944654	0.944654	0.76755	0.970097	0.000504592	0.000811169	1	1	0.931366	1	1	0.858003	0.723619	0.772358	0.772358	0.267606
Grimontia	0.00394694	0.00412604	0.00301201	0.000389298	0.000397654	0.000579248	0.000277298	0.000577158	0.00230857	0.000249785	0.00944795	0.00039152	0.00138868	0.000459468	0.000210322	0.000382456	0.00014892	0.00027364	0.00127285	0.0034507	0.133645	0.110883	1.16967e-05	0.0495346	0.207067	0.17992	0.318907	0.913368	0.263188	0.187835	1	0.10771	0.24834	0.393379	0.000799932	0.00291199	0.240506	0.981912	0.413043	0.251682	0.547529	0.536477	0.241827	1	0.659722	0.575758
Rhodomicrobium	0.00177862	0.00118202	0.00419196	0.000951124	0.000455403	0.00381234	0.000831637	0.000804848	0.00331854	0.000202881	0.00426033	0.00090251	0.000598267	0.000441965	0.0014153	0.000421361	0.000990418	0.00100335	0.00112425	0.00084554	0.00474826	0.205453	0.014571	0.0463016	0.81123	0.136705	0.367879	0.906957	0.15116	0.0794736	0.24359	0.795161	0.667534	0.961631	0.161495	0.15116	0.308503	1	0.949318	0.842105	0.345012	0.336352	0.822347	1	0.785413	0.690909
Reinekea	0.00232894	0.00260564	0.00312423	0.000773233	0.00109039	0.00134198	0.0007754	0.00132675	0.00239547	0.00129244	0.00413796	0.000656317	0.00205085	0.00073962	0.00183885	0.00080551	0.000246612	0.000638494	0.00277756	0.00220451	0.939907	0.692892	0.00490171	0.512691	0.0597758	0.0116306	0.276453	0.995402	0.965971	0.948293	0.637973	0.933146	0.838774	0.203209	0.0336867	0.270511	0.904762	0.188492	1	0.188492	0.127946	0.0990696	0.2571	0.714286	0.714286	0.904762
Thalassotalea	0.00287149	0.00403905	0.00334279	0.000109166	0.000189238	0.00245197	0.000122205	0.000429602	0.00280344	2.8983e-05	0.00204825	0.000210833	0.000637416	0.00187109	7.93165e-05	0.000523013	3.80788e-05	4.56067e-05	0.00127716	0.00436032	0.243516	0.506046	3.70538e-08	0.0463016	0.603971	0.00966232	0.0764263	0.562416	0.416736	0.271827	0.315338	0.698564	0.80166	0.124835	3.36907e-05	0.00016177	0.179497	0.948814	0.683605	0.571124	0.0806564	0.532988	0.0547148	0.646259	0.646259	0.221535
Erysipelothrix	0.000190537	0.000302499	0.00150812	5.6828e-05	8.92953e-06	0.000710834	0.000393013	0.000488184	0.00878931	0	0.00758077	0	0.000937507	0.00276351	4.03297e-05	6.35483e-05	0.000384388	4.56067e-05	0.00141175	0.0047813	1.06142e-05	0.595957	6.34959e-09	0.121335	0.206476	0.922621	0.207748	0.989224	0.000623998	0.00148855	0.639729	0.848473	0.589909	0.429385	1.78671e-05	3.13659e-05	0.391341	0.582054	0.36127	0.466716	0.98906	0.98906	0.896515	0.651724	0.651724	0.590625
Petrimonas	0.000222021	0.000208705	0.0026319	0.00013382	2.17294e-05	0.00562574	0.000760292	0.000147069	0.00499962	0	0.00123618	0.000457766	0.00770252	0.00343275	0.000208859	0	0.000655535	4.56067e-05	0.000421825	0.000815682	0.00013624	0.0504069	1.17135e-06	0.121335	0.20555	0.067341	0.318907	0.884211	0.00793336	0.00793336	0.0794739	0.751034	0.197968	0.127162	0.00809771	0.000422778	0.404102	0.522049	0.641659	0.307744	0.0788775	0.76863	0.376542	1	0.695226	0.640678
Simonsiella	0.000358924	0.000515114	0.00167125	5.99857e-05	0.000255952	0.00181842	4.04295e-05	0.000193247	0.00727629	0	0.00541404	0.00493382	0.00045358	0.00246921	0	0.000119613	0	0	0.00172734	0.0143608	0.000221586	0.367679	1.0723e-08	0.036904	0.43147	0.0446888	0.0874784	0.190866	0.00331704	0.0228562	0.392878	0.777212	0.315406	0.423033	5.02531e-05	5.02531e-05	0.146286	0.414437	0.50068	0.665986	0.199453	NaN	0.16021	0.719742	0.593548	0.195745
Pelosinus	0.000358006	0.000727175	0.00419759	0.000252265	8.7355e-05	0.00191191	0.000343339	0.000120699	0.00331198	0.000666758	0.0209256	0.000222743	0.000843828	0.00349045	0.000121762	0.000108961	0.00210968	9.12135e-05	0.00128341	0.00248723	4.35511e-06	0.065672	8.26147e-08	0.12663	0.0780326	0.315023	0.207748	0.299217	4.78499e-05	0.00596335	0.0773303	0.879533	0.192737	0.595833	0.000714893	3.98217e-05	0.36363	0.787742	0.299365	0.149888	0.680059	0.4922	0.389693	0.672177	0.672177	0.59375
Pseudopropionibacterium	0.000752665	0.000451219	0.00201141	0.000853195	0.000266674	0.00813014	0.00105892	0.000926781	0.00483125	0.000145196	0.000869537	0.000192597	9.9427e-05	0.00182765	0.000727264	0.000307646	0.000796462	0.000820921	0.00167693	0.00234073	0.000413384	0.150562	0.000785386	0.246315	0.238375	0.397681	0.606531	0.951066	0.0474545	0.00782361	0.101768	0.748671	1	0.561474	0.0513884	0.0144388	0.610899	0.523302	1	0.35568	0.581568	0.561474	0.86612	0.74755	1	1
Halorhodospira	0.00237855	0.00177788	0.00413818	0.00066098	0.000388188	0.00266188	0.000466892	0.000482975	0.00282911	0.000281916	0.00207768	0.000288989	0.000240551	0.000808271	0.000285095	0.0010659	0.00419212	0.000912135	0.00130376	0.000972044	0.00974042	0.0382908	0.000517633	0.512691	0.596236	0.959925	0.564718	0.492692	0.146058	0.0322168	0.50711	0.106132	0.214945	0.817988	0.0107358	0.0122382	0.851334	0.682875	0.72468	0.754529	0.987932	0.987932	0.94735	0.708955	1	1
Chondromyces	0.00127498	0.00122233	0.00373755	0.00161732	0.00030691	0.00379353	0.000667134	0.000505691	0.00382541	0.000202049	0.00522067	0.00045144	0.000826259	0.000990336	0.000210482	0.000314419	0.000644395	0.000319247	0.00186369	0.00102427	0.000106797	0.170404	0.000243199	0.512691	0.182062	0.914695	0.135335	0.625228	0.0034345	0.0104331	0.124529	0.87986	0.631336	0.631336	0.029304	0.00714099	0.810976	0.948814	0.489677	0.301202	0.733608	1	1	0.678571	0.678571	0.422222
Lacunisphaera	0.000965673	0.00088627	0.00270923	0.00174895	0.00115465	0.00622918	0.00145085	0.00120312	0.0025756	0.000642167	0.00591437	0.000692601	0.000665767	0.00159276	0.000836331	0.000602005	0.000391101	0.00114017	0.00196246	0.0004385	0.00465592	0.571919	0.665167	0.12663	0.802037	0.466446	0.367879	0.995376	0.259671	0.259671	0.62145	0.995495	1	0.995376	0.88785	0.878284	0.644432	1	1	0.918939	0.995376	0.696804	0.981146	1	0.88785	0.820401
Saccharophagus	0.00196314	0.00208633	0.00342236	0.000179421	0.000221897	0.00338247	0.000132399	0.000384654	0.00381478	0.000300669	0.00499487	0.000234838	0.000385218	0.00189857	7.0741e-05	0.000231214	6.39365e-05	0.000319247	0.00132065	0.00474151	0.908648	0.961575	5.09008e-08	0.0495346	0.973211	0.1055	0.101701	0.862907	1	0.83671	1	0.882079	0.984988	0.580821	3.76959e-05	8.75998e-05	0.222019	0.965079	1	0.922062	0.342074	0.797685	0.165436	1	0.659722	0.222019
Shimwellia	0.00222129	0.0025213	0.00272064	0.00122946	0.000658085	0.00222719	0.00155113	0.00129279	0.00142535	0.00116198	0.000502903	0.00103574	0.000898063	0.000500564	0.00110757	0.000990181	0.00591181	0.000547281	0.00249029	0.00161074	0.631507	0.112949	0.948192	0.506555	0.155116	0.127232	0.276453	0.537482	0.78656	1	0.233371	0.35387	0.550211	0.869868	0.972908	1	0.868069	0.736434	0.449623	0.300206	1	0.377725	0.233371	0.736434	0.736434	0.880795
Luteitalea	0.00108157	0.000908547	0.00367476	0.00136534	0.000267597	0.00370219	0.00106148	0.000461655	0.00371891	0.000501841	0.00665181	0.00043339	0.000275209	0.00107876	0.000468298	0.000376745	0.000118739	0.00109456	0.00392473	0.000861427	7.31057e-05	0.165448	0.00228884	0.12663	0.677136	0.189945	0.318907	0.932495	0.0107468	0.00549952	0.132554	0.92476	0.850112	0.188083	0.206738	0.0293504	0.413043	0.850112	0.998424	0.693851	0.850112	0.293472	0.400675	1	1	0.413043
Sideroxydans	0.00177685	0.00172839	0.00418706	0.00134114	0.000469336	0.00331569	0.000964822	0.000891314	0.00200198	0.000333304	0.0060662	0.000644037	0.00114388	0.000999171	0.000337011	0.000636169	8.2204e-05	0.000866528	0.0014128	0.000897125	0.00355988	0.0482714	0.0740857	0.246315	0.769431	0.0244218	0.564718	0.792807	0.0333026	0.0517314	0.0190006	0.615584	0.792807	0.866587	0.257912	0.201431	0.669465	0.792807	1	0.908885	0.518664	0.44345	0.0708247	1	1	0.697248
Candidatus.Thioglobus	0.000893038	0.000999212	0.00294187	0.000255943	8.89865e-05	0.000514325	7.56769e-05	0.000229244	0.00595646	0.000107691	0.00403976	0.000162637	0.00017742	0.00162111	4.41054e-05	0.000140424	0.000994663	4.56067e-05	0.00176505	0.0118959	0.00234221	0.606592	7.31686e-08	0.0495346	0.440077	0.146468	0.0764263	0.698149	0.0190983	0.0247568	0.683453	0.547046	0.698149	0.158173	0.00012278	0.000127186	0.215909	0.630384	0.975897	0.442358	0.323764	0.522982	0.256009	0.683453	0.683453	0.215909
Jatrophihabitans	0.00165919	0.00060334	0.0019716	0.00177563	0.000445584	0.00197569	0.00148121	0.00145692	0.00413473	0.000622865	0.00653085	0.000493681	0.000569811	0.00145925	0.00108144	0.000602629	0.000309636	0.00191548	0.00189076	0.00103041	0.0102097	0.0169153	0.113665	0.512691	0.887824	0.106201	0.207748	0.396541	0.610422	0.0791439	0.0484809	0.530853	0.880795	0.853557	0.396541	0.396541	0.880795	0.976236	0.882799	0.902033	0.552336	0.392426	0.610422	1	0.766129	0.552336
Draconibacterium	0.00061655	0.000881155	0.00497752	0.000262809	0.000378669	0.00197863	5.73032e-05	7.00718e-05	0.00446487	0	0.00117344	1.80502e-05	0.00263587	0.00111693	0	9.8014e-05	0	4.56067e-05	0.00182681	0.00429575	9.55121e-05	0.357199	1.16186e-08	0.317311	0.545349	0.0446888	0.207748	0.0841256	0.000643117	0.0417462	0.895101	0.399907	0.357363	0.939688	4.42258e-05	1.97209e-05	0.629548	0.44125	0.664487	0.862913	0.213475	NaN	0.168779	0.629548	0.629548	0.554074
[truncated: 531 more rows]

## Sheet: T1_surface
genus	drain_T1	equipment_T1	floor_T1	meat_T1	table_T1	tray_T1	Kruskal p-value	drain-equip p.wilcox	drain-floor p.wilcox	drain-meat p.wilcox	drain-table p.wilcox	drain-tray p.wilcox	equip-floor p.wilcox	equip-meat p.wilcox	equip-table p.wilcox	equip-tray p.wilcox	floor-meat p.wilcox	floor-table p.wilcox	floor-tray p.wilcox	meat-table p.wilcox	meat-tray p.wilcox	table-tray p.wilcox
[truncated: 1,161 more rows]

[truncated: 6 more sheets: T2_surface, T3_surface, room_time, T1_room, T2_room, T3_room]
