# Supplementary material for: Microbial colonization and resistome dynamics in food processing environments of a newly opened pork cutting industry during 1.5 years of activity
Source: Microbiome. 2021 Oct 14;9:204. doi: 10.1186/s40168-021-01131-9 (PMC8515711; doi:10.1186/s40168-021-01131-9)
Supplement: Supplementary file 5 — Additional file 4. Statistical analysis for ARG classes. The first column indicates the ARG class to be compared among samples. Next columns (until the column titled Kruskal p-value) indicate average values for each sample group being compared. Kruskal p-value columns indicate the p-values for the comparison between sample groups, which are presented for each surface type and processing room on the sheets surface_time and room_time respectively. The subsequent columns indicate p-values from the Wilcoxon pair-wise test for each pair of sample groups, which are also indicated on the column head. Statistical analyses performed by sampling time are presented on the time sheet, by sampling time for each surface type on the surface_time sheet, by surface type for each of the three time groups on the TX_surface sheets, by sampling time for each room on the room_time sheet, and by processing room for each of the three time groups on the TX_room sheets. NaN means not a number, and indicates those cases where statistical analyses could not be performed due to zero values on each sample to be compared. [file 40168_2021_1131_MOESM4_ESM.xlsx]

## Sheet: time
Antibiotic class	mean T1	mean T2	mean T3	Kruskal p-value	T1-T2 p.wilcox	T1-T3 p.wilcox	T2-T3 p.wilcox
Β-lactams	12.5887	18.1327	17.414	0.172363	0.744749	0.0955625	0.0830867
Tetracyclines	2.24671	12.9222	27.9645	0.00246741	1.2737e-08	0.00246741	1.79806e-08
Aminoglycosides	4.00027	4.23285	31.4891	0.854491	7.14206e-07	4.07873e-08	1.33655e-09
Quinolones	6.67137	6.98434	1.10113	0.5757	5.07646e-16	2.11614e-16	2.96874e-21
Sulfonamides	1.76245	1.22411	7.34321	0.183419	0.183419	0.820064	0.227643
MLSPs	0.812873	1.18225	5.87017	0.820589	0.00730747	0.0119192	0.0032016
Oxazolidinones	0.0171213	0.0161261	0.867478	0.813022	0.813022	0.813022	0.816537
Phenicols	0.178745	0.231296	0.526403	0.395418	0.282766	0.550643	0.244298
Polymyxins	0.0612953	0.392951	0.258909	0.0180317	0.00691241	0.590944	0.0108837
Trimethoprims	0.184389	0.0168018	0.0223987	0.259931	0.758411	0.259931	0.293871
Fosfomycins	0.0775009	0.01976	0.0142578	0.519215	0.475042	0.519215	0.363504
Multidrugs	0	0.00498281	0.00993058	0.644489	0.644489	0.904834	0.691999
Rifamycins	0.00456699	0	0.00215865	0.556565	0.755522	0.556565	0.560913
Nitroimidazoles	0.00498256	0	0	0.266123	0.266123	NA	0.244365

## Sheet: surface_time
Antibiotic class	mean_value	mean_value	mean_value	mean_value	mean_value	mean_value	mean_value	mean_value	mean_value	mean_value	mean_value	mean_value	mean_value	mean_value	mean_value	mean_value	mean_value	mean_value	mean_value	mean_value	drain	equipment	floor	knife	meat	table	tray	drain	drain	drain	equipment	equipment	equipment	floor	floor	floor	knife	meat	meat	meat	table	table	table	tray	tray	tray
Antibiotic class	drain_T1	drain_T2	drain_T3	equipment_T1	equipment_T2	equipment_T3	floor_T1	floor_T2	floor_T3	knife_T2	knife_T3	meat_T1	meat_T2	meat_T3	table_T1	table_T2	table_T3	tray_T1	tray_T2	tray_T3	Kruskal p-value	Kruskal p-value	Kruskal p-value	Kruskal p-value	Kruskal p-value	Kruskal p-value	Kruskal p-value	T1-T2 p.wilcox	T1-T3 p.wilcox	T2-T3 p.wilcox	T1-T2 p.wilcox	T1-T3 p.wilcox	T2-T3 p.wilcox	T1-T2 p.wilcox	T1-T3 p.wilcox	T2-T3 p.wilcox	T2-T3 p.wilcox	T1-T2 p.wilcox	T1-T3 p.wilcox	T2-T3 p.wilcox	T1-T2 p.wilcox	T1-T3 p.wilcox	T2-T3 p.wilcox	T1-T2 p.wilcox	T1-T3 p.wilcox	T2-T3 p.wilcox
Β-lactams	25.0625	4.59144	5.9555	16.2211	4.5907	7.68199	36.3081	12.5436	10.609	6.76823	5.73582	14.9821	14.2066	18.2678	17.6244	8.34762	16.7413	55.3876	0.683466	10.8377	0.0276259	0.444745	0.48614	0.506555	0.511213	0.0539172	0.751477	0.685685	0.694464	0.167653	0.711629	1	0.863219	0.865489	0.761809	0.863219	0.881764	0.863219	0.863219	0.863219	0.863219	0.863219	0.198448	1	1	0.916573
Tetracyclines	0.890115	2.39942	2.91167	7.97562	2.37147	2.44427	13.6382	3.50455	3.79865	0	62.2645	2.03768	23.0625	13.7821	16.931	22.5794	7.31553	111.273	21.2796	24.9454	1.71819e-06	0.826588	5.14649e-06	0.317311	0.370656	0.679987	0.318907	0.00254142	0.000151779	0.803633	0.913729	0.859328	0.742557	0.683418	0.00153472	0.00293873	0.695269	0.803633	0.4015	0.671079	0.936275	0.802165	0.641935	0.693431	0.693431	1
Aminoglycosides	6.36938	3.06286	2.84191	6.06155	0.948224	0.349181	6.98968	2.48948	2.8807	0.467806	3.29162	3.18421	9.31922	13.1731	45.5889	13.9895	22.3384	98.8092	81.5487	13.9004	0.000400263	0.47101	0.000200208	0.0463016	0.798987	0.017829	0.207748	0.876215	0.0454246	0.0126762	0.493382	1	0.699531	0.966255	0.0260262	0.0126762	0.21814	0.889282	0.910834	0.966255	0.608842	0.10613	0.128136	0.76	0.76	0.697248
Quinolones	6.20758	8.80252	5.33121	6.76353	8.68724	8.03117	4.07175	10.3724	9.23437	10.7663	4.37248	6.13688	2.9858	1.66615	0.153534	0.479018	0.42205	1.6902	2.58399	0.719727	1.26287e-06	3.50685e-05	1.02842e-07	0.0463016	0.105237	0.0886747	0.135335	0.136505	0.000186018	0.000932912	0.549231	0.000977381	0.000828475	0.238626	0.000221845	1.96379e-05	0.167118	0.585635	0.167118	0.231998	0.463043	0.167118	0.211716	0.612802	0.612802	0.311475
Sulfonamides	4.78314	0.315565	0.052192	0.680884	0.119616	0	3.10489	0.937605	0.196624	0.233903	0.275472	0.270919	1.69602	0.601077	0.153534	0.815982	2.25093	63.876	0	0.913291	0.107214	0.290958	0.0189616	0.796253	0.77344	0.559199	0.40289	0.496161	0.991147	0.281699	0.76902	0.908241	0.51444	0.936494	0.194615	0.303769	1	0.828537	0.962483	1	1	0.775996	0.787926	0.936494	0.839087	0.94645
MLSPs	0.687169	1.06443	0.769485	2.93118	0.0493851	1.04754	1.31788	0.719486	0.303169	0.701709	1.29922	3.35766	3.69228	2.06711	24.0866	3.28817	0.703416	4.77075	9.2565	4.30656	0.00244533	0.254295	0.000656793	0.796253	0.647299	0.734971	0.866878	0.403089	0.0350822	0.478631	0.692929	0.48235	0.686345	0.48235	0.22546	0.0335066	1	0.669928	1	0.938237	0.867944	0.867944	1	1	1	1
Oxazolidinones	0	0.0459968	0.0267614	0	0	0	0.0564415	0	0	0	0	0	0	0	6.95171	0.0435563	0	0.33806	0	0	0.0967733	0.565525	0.475769	NaN	0.606531	NaN	NaN	0.952335	NaN	0.952335	0.952335	1	0.952335	0.952335	0.952335	0.952335	NaN	NaN	0.958627	0.952335	NaN	NaN	NaN	NaN	NaN	NaN
Phenicols	0.27032	0.152501	0.176105	0	0	0	0.207061	0.186569	0.107137	0	0.433526	0	1.6066	0.271303	0	0.792638	2.25093	0.947703	0	0.245234	0.268125	0.227059	0.238255	0.317311	0.609882	NaN	0.54406	0.896595	0.733684	0.761003	0.933422	0.733684	0.733684	0.733684	0.733684	0.856647	0.856647	0.856647	0.933422	0.856647	NaN	NaN	NaN	0.896595	1	0.896595
Polymyxins	0.105762	0	0	0.680884	0	0	1.14391	0	0	0	0	0	1.54281	0.386622	0.230302	0.343165	0	0	0	0	0.00138552	0.349938	0.0236261	NaN	0.0183156	NaN	0.513417	0.0151438	0.0372837	0.402419	NaN	0.580697	0.563103	NaN	0.201562	0.179984	NaN	0.304666	0.201562	NaN	NaN	NaN	NaN	1	NaN	0.660043
Trimethoprims	0.533758	0	0	0	0	0	0.0225634	0	0.036243	0	0	0	0	0.0705144	0	0	0	0	0	0	0.148693	NaN	0.324652	NaN	NaN	NaN	NaN	0.438773	0.825368	0.438773	NaN	NaN	NaN	0.719958	NaN	0.708613	NaN	NaN	NaN	NaN	NaN	NaN	NaN	NaN	NaN	NaN
Fosfomycins	0.201403	0.0435885	0	0	0	0	0.0691601	0	0	0	0	0	0	0.0220003	0	0.0228854	0	0	0	0	0.305988	0.349938	0.49475	NaN	NaN	NaN	NaN	0.867479	0.847507	0.847507	0.847507	0.847507	NaN	NaN	0.847507	0.847507	NaN	NaN	NaN	NaN	NaN	NaN	NaN	NaN	NaN	NaN
Multidrugs	0	0	0	0	0	0	0	0	0.0174398	0	0	0	0	0	0	0	0.281366	0	0	0	NaN	NaN	0.324652	0.317311	NaN	NaN	NaN	NaN	NaN	NaN	NaN	NaN	NaN	0.721041	NaN	0.649224	0.776287	NaN	NaN	NaN	NaN	NaN	NaN	NaN	NaN	NaN
Rifamycins	0.0132202	0	0	0	0	0	0	0	0	0	0	0	0	0.00679574	0	0	0	0	0	0	0.609466	NaN	NaN	NaN	NaN	NaN	NaN	0.924037	0.924037	0.924037	NaN	NaN	NaN	NaN	NaN	NaN	NaN	NaN	NaN	NaN	NaN	NaN	NaN	NaN	NaN	NaN
Nitroimidazoles	0	0	0	0.13702	0	0	0	0	0	0	0	0	0	0	0	0	0	0	0	0	NaN	NaN	NaN	NaN	0.0183156	NaN	NaN	NaN	NaN	NaN	NaN	NaN	NaN	NaN	NaN	NaN	NaN	0.187944	0.112758	NaN	NaN	NaN	NaN	NaN	NaN	NaN

## Sheet: T1_surface
Antibiotic class	drain_T1	drain_T2	drain_T3	equipment_T1	equipment_T2	equipment_T3	Kruskal p-value	drain-equip p.wilcox	drain-floor p.wilcox	drain-meat p.wilcox	drain-table p.wilcox	drain-tray p.wilcox	equip-floor p.wilcox	equip-meat p.wilcox	equip-table p.wilcox	equip-tray p.wilcox	floor-meat p.wilcox	floor-table p.wilcox	floor-tray p.wilcox	meat-table p.wilcox	meat-tray p.wilcox	table-tray p.wilcox
Β-lactams	25.0625	4.59144	5.9555	16.2211	4.5907	7.68199	0.035422	0.273733	0.0667124	0.989011	0.273733	1	0.783584	0.674989	0.783584	0.783584	0.674989	0.809775	0.674989	0.674989	1	0.783584
Tetracyclines	0.890115	2.39942	2.91167	7.97562	2.37147	2.44427	0.126894	0.365837	0.874083	0.365837	0.762485	0.442638	0.442638	0.442638	0.442638	0.874083	0.442638	0.874083	0.462608	0.442638	0.833333	0.762485
Aminoglycosides	6.36938	3.06286	2.84191	6.06155	0.948224	0.349181	0.193662	0.767577	0.440108	1	0.705881	0.767577	0.767577	1	0.767577	0.952381	0.767577	1	1	0.952381	1	1
Quinolones	6.20758	8.80252	5.33121	6.76353	8.68724	8.03117	0.240267	0.47196	0.886037	0.886037	0.521951	0.886037	0.47196	0.886037	0.886037	1	0.886037	0.47196	0.886037	0.886037	0.886037	1
Sulfonamides	4.78314	0.315565	0.052192	0.680884	0.119616	0	0.0434812	0.649811	0.0348723	1	0.793381	0.801378	0.793381	0.801378	1	1	0.397792	0.801378	1	0.801378	1	1
MLSPs	0.687169	1.06443	0.769485	2.93118	0.0493851	1.04754	0.0889114	0.42928	0.868382	0.241854	0.241854	0.450357	0.450357	0.450357	0.241854	1	0.241854	0.355407	0.481354	0.241854	0.769231	0.355407
Oxazolidinones	0	0.0459968	0.0267614	0	0	0	0.809766	1	1	NA	NA	NA	1	1	1	1	1	1	1	NA	NA	NA
Phenicols	0.27032	0.152501	0.176105	0	0	0	0.479887	0.856662	0.856662	0.856662	0.856662	0.856662	0.856662	0.856662	0.856662	0.856662	0.946508	0.856662	1	NA	NA	NA
Polymyxins	0.105762	0	0	0.680884	0	0	0.0234611	0.770703	0.644332	0.233646	0.876239	1	NA	0.198771	NA	NA	0.0414588	NA	NA	0.463282	1	NA
Trimethoprims	0.533758	0	0	0	0	0	0.0697125	0.219386	0.114491	0.588285	0.382861	0.648503	NA	NA	NA	NA	NA	NA	NA	NA	NA	NA
Fosfomycins	0.201403	0.0435885	0	0	0	0	0.318772	0.857411	0.408643	0.857411	0.857411	0.91262	0.857411	0.925946	0.857411	1	NA	NA	NA	NA	NA	NA
Multidrugs	0	0	0	0	0	0	NA	NA	NA	NA	NA	NA	NA	NA	NA	NA	NA	NA	NA	NA	NA	NA
Rifamycins	0.0132202	0	0	0	0	0	0.86351	1	1	1	1	1	NA	NA	NA	NA	NA	NA	NA	NA	NA	NA
Nitroimidazoles	0	0	0	0.13702	0	0	7.13623e-05	NA	NA	0.0115163	NA	NA	NA	0.0736189	NA	NA	0.0115163	NA	NA	0.257379	1	NA

## Sheet: T2_surface
Antibiotic class	floor_T1	floor_T2	floor_T3	knife_T2	knife_T3	meat_T1	meat_T2	Kruskal p-value	drain-equip p.wilcox	drain-floor p.wilcox	drain-knife p.wilcox	drain-meat p.wilcox	drain-table p.wilcox	drain-tray p.wilcox	equip-floor p.wilcox	equip-knife p.wilcox	equip-meat p.wilcox	equip-table p.wilcox	equip-tray p.wilcox	floor-knife p.wilcox	floor-meat p.wilcox	floor-table p.wilcox	floor-tray p.wilcox	knife-meat p.wilcox	knife-table p.wilcox	knife-tray p.wilcox	meat-table p.wilcox	meat-tray p.wilcox	table-tray p.wilcox
Β-lactams	36.3081	12.5436	10.609	6.76823	5.73582	14.9821	14.2066	0.0140607	0.332406	0.0222207	0.435771	0.22668	0.435771	0.738826	0.378763	1	0.8073	0.8073	0.950226	0.684441	0.738826	0.378763	0.435771	1	0.8073	1	0.738826	0.738826	1
Tetracyclines	13.6382	3.50455	3.79865	0	62.2645	2.03768	23.0625	0.000137806	0.0431177	0.0431177	0.0431177	0.271479	0.0431177	0.194466	0.91966	0.155687	0.0431177	0.91966	0.0477661	0.172472	0.0431177	0.91966	0.0477661	0.0490823	0.271479	0.111304	0.0711326	1	0.0537624
Aminoglycosides	6.98968	2.48948	2.8807	0.467806	3.29162	3.18421	9.31922	0.00899563	0.0777391	0.0777391	0.135403	0.265346	0.265346	0.54549	0.761206	0.761206	0.931309	0.697844	0.135403	0.54549	0.931524	0.761206	0.234965	0.697844	0.429385	0.265346	0.788425	0.349089	0.265346
Quinolones	4.07175	10.3724	9.23437	10.7663	4.37248	6.13688	2.9858	0.00334948	0.00319146	0.0745787	0.0869565	0.88992	0.7044	0.740448	0.474422	0.88992	0.0923077	0.378394	0.0923077	0.474422	0.297604	0.7044	0.287519	0.287519	0.474422	0.287519	0.740448	0.88992	0.71875
Sulfonamides	3.10489	0.937605	0.196624	0.233903	0.275472	0.270919	1.69602	0.00174324	0.318179	0.00162753	0.318179	0.126559	0.126559	1	0.318179	0.885299	0.878313	0.618195	0.819268	0.593547	0.552831	0.885299	0.126559	1	0.950177	0.618195	0.950177	0.368365	0.328248
MLSPs	1.31788	0.719486	0.303169	0.701709	1.29922	3.35766	3.69228	0.018271	0.327808	0.0199356	0.75238	1	0.75238	0.327808	0.429423	1	0.806854	1	0.327808	1	0.327808	0.80743	0.0328371	0.75238	1	0.429423	1	0.327808	0.724985
Oxazolidinones	0.0564415	0	0	0	0	0	0	0.534553	0.640719	0.640719	0.640719	0.640719	0.640719	0.640719	NA	NA	NA	NA	NA	NA	NA	NA	NA	NA	NA	NA	NA	NA	NA
Phenicols	0.207061	0.186569	0.107137	0	0.433526	0	1.6066	0.322297	0.677999	0.615323	0.615323	0.90946	0.604542	0.604542	0.928462	0.615323	0.615323	0.615323	0.604542	0.615323	0.615323	0.615323	0.604542	0.615323	NA	0.604542	0.604542	0.615323	0.604542
Polymyxins	1.14391	0	0	0	0	0	1.54281	1.32829e-05	0.0113298	0.00073509	0.142404	0.0389713	0.0411857	0.81178	NA	NA	NA	NA	0.142404	NA	NA	NA	0.0389713	NA	NA	0.555484	NA	0.261842	0.291613
Trimethoprims	0.0225634	0	0.036243	0	0	0	0	0.957988	0.875879	1	0.875879	0.875879	0.875879	0.875879	0.875879	NA	NA	NA	NA	0.875879	0.875879	0.875879	0.875879	NA	NA	NA	NA	NA	NA
Fosfomycins	0.0691601	0	0	0	0	0	0	0.107185	0.38298	0.240968	0.447424	0.397769	0.397769	0.447424	NA	NA	NA	NA	NA	NA	NA	NA	NA	NA	NA	NA	NA	NA	NA
Multidrugs	0	0	0.0174398	0	0	0	0	0.868468	NA	0.796253	NA	NA	NA	NA	0.796253	NA	NA	NA	NA	0.796253	0.796253	0.796253	0.796253	NA	NA	NA	NA	NA	NA
Rifamycins	0	0	0	0	0	0	0	NA	NA	NA	NA	NA	NA	NA	NA	NA	NA	NA	NA	NA	NA	NA	NA	NA	NA	NA	NA	NA	NA
Nitroimidazoles	0	0	0	0	0	0	0	NA	NA	NA	NA	NA	NA	NA	NA	NA	NA	NA	NA	NA	NA	NA	NA	NA	NA	NA	NA	NA	NA

## Sheet: T3_surface
Antibiotic class	meat_T3	table_T1	table_T2	table_T3	tray_T1	tray_T2	tray_T3	Kruskal p-value	drain-equip p.wilcox	drain-floor p.wilcox	drain-knife p.wilcox	drain-meat p.wilcox	drain-table p.wilcox	drain-tray p.wilcox	equip-floor p.wilcox	equip-knife p.wilcox	equip-meat p.wilcox	equip-table p.wilcox	equip-tray p.wilcox	floor-knife p.wilcox	floor-meat p.wilcox	floor-table p.wilcox	floor-tray p.wilcox	knife-meat p.wilcox	knife-table p.wilcox	knife-tray p.wilcox	meat-table p.wilcox	meat-tray p.wilcox	table-tray p.wilcox
Β-lactams	18.2678	17.6244	8.34762	16.7413	55.3876	0.683466	10.8377	0.0995304	0.834236	0.834236	0.834236	0.834236	0.0461096	0.948276	0.835486	0.948276	0.834236	0.715589	0.834236	0.834236	0.834236	0.0741205	0.835486	0.834236	0.834236	0.835486	0.0741205	0.835486	0.177948
Tetracyclines	13.7821	16.931	22.5794	7.31553	111.273	21.2796	24.9454	0.0128951	0.496018	0.165982	0.291794	0.120428	0.120428	0.251569	0.291794	0.713949	0.251569	0.496018	0.496018	0.251569	0.467426	0.120428	0.622748	0.251569	0.863636	0.496018	0.120428	0.863636	0.251569
Aminoglycosides	13.1731	45.5889	13.9895	22.3384	98.8092	81.5487	13.9004	0.246432	0.816854	0.6875	0.582102	0.692289	0.535538	0.892229	0.892229	0.816854	0.892229	0.582102	0.930721	0.582102	0.775496	0.535538	0.775496	0.816854	0.882353	0.882353	0.582102	0.775496	0.6875
Quinolones	1.66615	0.153534	0.479018	0.42205	1.6902	2.58399	0.719727	5.69999e-05	0.00155259	0.000263375	0.217854	0.12972	0.217854	0.336661	0.413822	0.702347	0.660863	0.574696	0.123105	1	0.959943	0.938378	0.217854	1	1	0.607102	0.925762	0.347523	0.604154
Sulfonamides	0.601077	0.153534	0.815982	2.25093	63.876	0	0.913291	0.0111719	0.0507888	0.275652	0.78618	0.275652	0.0507888	0.605764	0.31277	0.560396	0.616806	0.680669	0.0923287	0.872853	0.78618	0.275652	0.275652	0.848651	0.455495	0.78618	0.478174	0.31277	0.0638105
MLSPs	2.06711	24.0866	3.28817	0.703416	4.77075	9.2565	4.30656	0.0901532	0.191436	0.938072	0.503701	0.862865	0.225804	0.503701	0.225804	0.954447	0.57034	0.862865	0.225804	0.503701	0.862865	0.503701	0.777253	0.847759	1	0.503701	0.862865	0.847759	0.503701
Oxazolidinones	0	6.95171	0.0435563	0	0.33806	0	0	0.699601	0.805984	0.805984	NA	0.805984	NA	NA	0.827819	0.825001	1	0.825001	0.825001	0.825001	0.825001	0.825001	0.825001	0.825001	NA	NA	0.825001	0.825001	NA
Phenicols	0.271303	0	0.792638	2.25093	0.947703	0	0.245234	0.0963865	0.193947	0.561761	1	0.3804	0.3804	0.966928	0.3804	0.3804	0.623239	NA	0.3804	0.821289	0.752493	0.516567	1	0.759562	0.530206	1	0.759562	0.759562	0.530206
Polymyxins	0.386622	0.230302	0.343165	0	0	0	0	0.00863861	0.222708	0.16619	0.309943	0.140411	0.16619	0.309943	0.707031	0.715001	0.621949	0.648256	0.715001	0.621949	0.388689	0.521415	0.621949	NA	NA	NA	NA	NA	NA
Trimethoprims	0.0705144	0	0	0	0	0	0	0.012947	0.202438	0.0320251	0.351137	0.202438	0.271198	0.351137	NA	NA	NA	NA	NA	NA	NA	NA	NA	NA	NA	NA	NA	NA	NA
Fosfomycins	0.0220003	0	0.0228854	0	0	0	0	0.895181	0.824141	0.824141	0.824141	0.824141	0.824141	0.824141	0.824141	NA	NA	NA	NA	0.824141	0.824141	0.824141	0.824141	NA	NA	NA	NA	NA	NA
Multidrugs	0	0	0	0.281366	0	0	0	0.000125398	NA	NA	0.0115982	NA	NA	NA	NA	0.185487	NA	NA	NA	0.0115982	NA	NA	NA	0.185487	0.286311	0.504985	NA	NA	NA
Rifamycins	0.00679574	0	0	0	0	0	0	0.905581	0.824141	0.824141	0.824141	0.824141	0.824141	0.824141	NA	NA	NA	NA	NA	NA	NA	NA	NA	NA	NA	NA	NA	NA	NA
Nitroimidazoles	0	0	0	0	0	0	0	NA	NA	NA	NA	NA	NA	NA	NA	NA	NA	NA	NA	NA	NA	NA	NA	NA	NA	NA	NA	NA	NA

## Sheet: room_time
Antibiotic class	mean_value	mean_value	mean_value	mean_value	mean_value	mean_value	mean_value	mean_value	mean_value	mean_value	mean_value	mean_value	mean_value	mean_value	mean_value	mean_value	mean_value	mean_value	mean_value	mean_value	mean_value	R1	R2	R3	R4	R5	R6	R7	R1	R1	R1	R2	R2	R2	R3	R3	R3	R4	R4	R4	R5	R5	R5	R6	R6	R6	R7	R7	R7
Antibiotic class	R1_T1	R1_T2	R1_T3	R2_T1	R2_T2	R2_T3	R3_T1	R3_T2	R3_T3	R4_T1	R4_T2	R4_T3	R5_T1	R5_T2	R5_T3	R6_T1	R6_T2	R6_T3	R7_T1	R7_T2	R7_T3	Kruskal p-value	Kruskal p-value	Kruskal p-value	Kruskal p-value	Kruskal p-value	Kruskal p-value	Kruskal p-value	T1-T2 p.wilcox	T1-T3 p.wilcox	T2-T3 p.wilcox	T1-T2 p.wilcox	T1-T3 p.wilcox	T2-T3 p.wilcox	T1-T2 p.wilcox	T1-T3 p.wilcox	T2-T3 p.wilcox	T1-T2 p.wilcox	T1-T3 p.wilcox	T2-T3 p.wilcox	T1-T2 p.wilcox	T1-T3 p.wilcox	T2-T3 p.wilcox	T1-T2 p.wilcox	T1-T3 p.wilcox	T2-T3 p.wilcox	T1-T2 p.wilcox	T1-T3 p.wilcox	T2-T3 p.wilcox
Β-lactams	5.16162	11.2724	2.96583	6.79937	4.37749	46.793	14.9823	25.1472	11.0249	23.3143	26.3422	12.0679	6.19409	7.44524	5.27495	11.6732	28.5709	30.8394	11.0211	19.2758	13.3159	0.136377	0.546058	0.0837884	0.708547	0.39171	0.731616	0.591297	1	1	1	1	1	1	1	1	1	1	1	1	1	1	1	1	1	1	1	1	1
Tetracyclines	2.42822	5.9675	7.5791	5.58755	2.60838	88.1952	2.96283	6.93029	17.0157	1.68434	3.19716	20.0362	0.914351	40.7892	24.1013	0.623356	13.1865	25.0532	0.837225	16.941	14.8554	0.206574	0.0938362	0.401436	0.163058	0.00118069	0.103917	0.0109167	0.473006	0.273118	0.83184	0.83942	0.316168	0.187593	0.74328	0.434839	0.553029	0.277881	0.187593	0.792566	0.314964	0.434839	0.0493772	0.0480109	0.444368	0.405103	0.0646881	0.461113	0.154424
Aminoglycosides	4.18594	3.86838	7.90786	3.24693	1.7549	85.6867	5.01254	6.95564	56.8711	2.89636	2.95044	16.3827	2.19129	4.39609	11.6417	4.56829	7.11531	26.2142	5.67957	3.50201	22.3857	0.1605	0.0469618	0.00230444	0.00153912	0.0174237	0.0216843	0.837449	0.588834	0.351862	0.35598	0.650924	0.26673	0.11811	1	0.0377375	0.0368535	0.0308927	0.0308927	0.892892	0.070383	0.109381	0.819501	0.61293	0.421958	0.650924	0.0899487	0.0316901	0.806866
Quinolones	4.04891	5.48535	1.02879	6.5551	6.93438	1.75052	7.91745	8.05428	0.49538	7.77989	8.59151	1.71521	7.30087	5.49465	0.743083	4.67386	8.48694	1.22598	5.67005	5.15411	0.65223	0.00842197	0.00293118	1.92782e-05	0.00427195	0.000355635	0.0065074	0.00110245	0.812285	0.0449814	0.0228848	1	0.0186598	0.0138462	0.750593	0.00242021	0.00242021	0.0119972	0.00985939	0.847412	0.0143462	0.0160988	0.71842	0.421769	0.00599508	0.620155	0.0279921	0.0460082	0.869175
Sulfonamides	0.211216	0.685819	0.282368	0.194538	0.241424	52.9908	6.51615	3.00274	0.472462	1.04248	0.873181	0.824657	0.336499	1.03992	0.806569	0.126248	1.77847	0.70875	0.212267	0.741751	0.0792189	0.227221	0.430841	0.951761	0.833186	0.705717	0.166976	0.575423	1	1	1	1	1	1	1	1	1	1	1	1	1	1	1	1	1	1	1	1	1
MLSPs	0.587819	0.69378	3.72338	1.81663	0.889253	2.31946	0.389937	2.2403	2.25505	0.30262	0.699134	4.69074	0.573896	1.88497	4.77785	1.69647	1.11228	1.94432	1.26111	0.528454	18.3791	0.382312	0.544095	0.400671	0.0520645	0.114136	0.715691	0.261278	1	0.810433	0.810433	0.810433	1	0.842379	0.810433	0.810433	1	0.668807	0.810433	0.9135	0.810433	0.94895	0.810433	0.842379	0.659627	0.868637	0.850594	0.706116	0.830825
Oxazolidinones	0	0	0	0	0	0	0.0401421	0	0.0607746	0	0	4.34482	0	0	0.253574	0	0.147137	0	0.0511075	0.0223645	0	NaN	NaN	0.579707	0.443747	0.265222	0.286505	0.471969	NaN	NaN	NaN	NaN	NaN	NaN	0.742312	0.974387	0.742312	0.742312	0.742312	NaN	0.742312	0.742312	NaN	0.742312	0.974387	0.781906	0.742312	0.742312	0.939312
Phenicols	0.12673	0	0.0319648	0.77315	0.236463	2.09141	0.0685094	0.220543	0.246458	0.0396259	0	0.685323	0	0.594763	0.170801	0.0631241	0.219471	0.423487	0.245685	0.323345	0.0261195	0.598561	0.319001	0.366472	0.209095	0.210646	0.772644	0.313417	0.831906	1	0.857825	0.909292	0.857825	0.699558	0.702201	0.885705	0.885705	0.899505	0.699558	0.771377	0.771377	0.831906	0.699558	1	0.983271	0.983271	0.831906	0.979041	0.885705
Polymyxins	0	0.0821653	0.0952548	0.194538	0.139406	0.125809	0.167456	0.218127	0.17899	0	0.783391	0.155763	0	0.460581	0.165371	0	0.302127	1.04978	0	0.410122	0.0416344	0.424274	0.963753	0.573568	0.233043	0.518021	0.160865	0.330688	0.969605	0.921509	1	1	1	1	1	0.945439	1	0.921509	1	0.921509	0.921509	1	0.921509	1	1	1	0.921509	0.921509	0.921509
Trimethoprims	0	0	0	0	0	0.0731818	0.0837281	0	0	0.0364093	0.0300845	0.0291413	1.19392	0.0658964	0	0.126248	0	0.0147032	0	0	0.0325849	NaN	0.0949933	0.383532	0.975098	0.099258	0.250741	0.229498	NaN	NaN	NaN	NaN	0.697731	0.697731	0.697731	0.697731	NaN	0.697731	0.697731	0.973404	0.697731	0.882766	0.697731	0.697731	NaN	0.697731	0.697731	0.697731	NaN
Fosfomycins	0	0	0.0555473	0.177096	0.0271682	0	0	0	0	0.148854	0.0300845	0.0128236	0.170873	0	0	0.0631241	0.0735683	0.0514921	0	0.0223645	0	0.424373	0.467347	NaN	0.496554	0.167677	0.651588	0.351532	NaN	0.715501	0.715501	0.945652	0.715501	0.715501	NaN	NaN	NaN	0.715501	0.715501	0.715501	0.766186	0.715501	0.715501	0.715501	0.715501	0.945652	0.715501	1	0.715501
Multidrugs	0	0	0	0	0.0387552	0	0	0	0	0	0	0.0527562	0	0	0	0	0	0	0	0	0	NaN	0.367879	NaN	0.443747	NaN	NaN	NaN	NaN	NaN	NaN	0.656481	NaN	0.656481	NaN	NaN	NaN	NaN	NaN	NaN	0.660654	0.656481	NaN	NaN	NaN	NaN	NaN	NaN	NaN
Rifamycins	0	0	0	0	0	0	0.020932	0	0.0166805	0	0	0	0	0	0	0	0	0	0	0	0	NaN	NaN	0.584246	NaN	NaN	NaN	NaN	NaN	NaN	NaN	NaN	NaN	NaN	0.601997	1	0.601997	0.601997	0.601997	NaN	NaN	NaN	NaN	NaN	NaN	NaN	NaN	NaN	NaN
Nitroimidazoles	0	0	0	0	0	0	0	0	0	0	0	0	0.0391487	0	0	0	0	0	0	0	0	NaN	NaN	NaN	NaN	0.167677	NaN	NaN	NaN	NaN	NaN	NaN	NaN	NaN	NaN	NaN	NaN	NaN	NaN	NaN	0.424084	NaN	0.424084	NaN	NaN	NaN	NaN	NaN	NaN

## Sheet: T1_room
Antibiotic class	R1_T1	R2_T1	R3_T1	R4_T1	R5_T1	R6_T1	R7_T1	Kruskal p-value	R1-R2 p.wilcox	R1-R3 p.wilcox	R1-R4 p.wilcox	R1-R5 p.wilcox	R1-R6 p.wilcox	R1-R7 p.wilcox	R2-R3 p.wilcox	R2-R4 p.wilcox	R2-R5 p.wilcox	R2-R6 p.wilcox	R2-R7 p.wilcox	R3-R4 p.wilcox	R3-R5 p.wilcox	R3-R6 p.wilcox	R3-R7 p.wilcox	R4-R5 p.wilcox	R4-R6 p.wilcox	R4-R7 p.wilcox	R5-R6 p.wilcox	R5-R7 p.wilcox	R6-R7 p.wilcox
Β-lactams	5.16162	6.79937	14.9823	23.3143	6.19409	11.6732	11.0211	0.953005	1	1	1	1	1	1	1	1	1	1	1	1	1	1	1	1	1	1	1	1	1
Tetracyclines	2.42822	5.58755	2.96283	1.68434	0.914351	0.623356	0.837225	0.429787	0.84671	0.84671	0.84671	0.84671	0.84671	0.859271	0.906401	0.859271	0.84671	0.859271	0.84671	0.84671	0.84671	0.84671	0.84671	0.859271	0.84671	0.84671	0.906401	0.859271	0.859271
Aminoglycosides	4.18594	3.24693	5.01254	2.89636	2.19129	4.56829	5.67957	0.804061	1	1	1	1	1	1	1	1	1	1	1	1	1	1	1	1	1	1	1	1	1
Quinolones	4.04891	6.5551	7.91745	7.77989	7.30087	4.67386	5.67005	0.382229	0.232517	0.144796	0.833333	0.833333	0.833333	0.833333	0.833333	0.833333	0.996411	0.833333	0.833333	1	0.833333	0.833333	0.833333	1	0.833333	0.833333	0.833333	0.833333	0.833333
Sulfonamides	0.211216	0.194538	6.51615	1.04248	0.336499	0.126248	0.212267	0.937392	1	1	1	1	1	1	1	1	1	1	1	1	1	1	1	1	1	1	1	1	1
MLSPs	0.587819	1.81663	0.389937	0.30262	0.573896	1.69647	1.26111	0.236429	0.645824	0.818283	0.645824	0.869316	0.645824	0.818283	0.645824	0.326925	0.645824	0.908994	0.645824	0.645824	0.645824	0.645824	0.645824	0.645824	0.645824	0.645824	0.645824	0.869316	0.818283
Oxazolidinones	0	0	0.0401421	0	0	0	0.0511075	0.759503	NA	0.764073	NA	NA	NA	0.764073	0.764073	NA	NA	NA	0.764073	0.764073	0.764073	0.812771	0.944415	NA	NA	0.764073	NA	0.764073	0.812771
Phenicols	0.12673	0.77315	0.0685094	0.0396259	0	0.0631241	0.245685	0.634992	0.908116	0.960226	0.915221	0.897209	1	1	0.897209	0.897209	0.897209	1	0.915221	1	0.897209	0.897209	0.897209	0.897209	0.897209	0.897209	0.897209	0.897209	1
Polymyxins	0	0.194538	0.167456	0	0	0	0	0.644253	0.764073	0.764073	NA	NA	NA	NA	0.812038	0.764073	0.764073	0.809747	0.764073	0.764073	0.764073	0.812038	0.764073	NA	NA	NA	NA	NA	NA
Trimethoprims	0	0	0.0837281	0.0364093	1.19392	0.126248	0	0.274985	NA	0.625151	0.625151	0.595706	0.595706	NA	0.625151	0.625151	0.595706	0.595706	NA	1	0.595706	0.625151	0.625151	0.595706	0.625151	0.625151	1	0.595706	0.595706
Fosfomycins	0	0.177096	0	0.148854	0.170873	0.0631241	0	0.427941	0.660601	NA	0.582651	0.660601	0.582651	NA	0.582651	1	1	0.957798	0.582651	0.582651	0.582651	0.582651	NA	1	0.994177	0.582651	0.957798	0.582651	0.582651
Multidrugs	0	0	0	0	0	0	0	NA	NA	NA	NA	NA	NA	NA	NA	NA	NA	NA	NA	NA	NA	NA	NA	NA	NA	NA	NA	NA	NA
Rifamycins	0	0	0.020932	0	0	0	0	0.732852	NA	0.666828	NA	NA	NA	NA	0.666828	NA	NA	NA	NA	0.666828	0.666828	0.738883	0.666828	NA	NA	NA	NA	NA	NA
Nitroimidazoles	0	0	0	0	0.0391487	0	0	0.334261	NA	NA	NA	0.528481	NA	NA	NA	NA	0.528481	NA	NA	NA	0.528481	NA	NA	0.528481	NA	NA	0.662521	0.528481	NA

## Sheet: T2_room
Antibiotic class	R1_T2	R2_T2	R3_T2	R4_T2	R5_T2	R6_T2	R7_T2	Kruskal p-value	R1-R2 p.wilcox	R1-R3 p.wilcox	R1-R4 p.wilcox	R1-R5 p.wilcox	R1-R6 p.wilcox	R1-R7 p.wilcox	R2-R3 p.wilcox	R2-R4 p.wilcox	R2-R5 p.wilcox	R2-R6 p.wilcox	R2-R7 p.wilcox	R3-R4 p.wilcox	R3-R5 p.wilcox	R3-R6 p.wilcox	R3-R7 p.wilcox	R4-R5 p.wilcox	R4-R6 p.wilcox	R4-R7 p.wilcox	R5-R6 p.wilcox	R5-R7 p.wilcox	R6-R7 p.wilcox
Β-lactams	11.2724	4.37749	25.1472	26.3422	7.44524	28.5709	19.2758	0.173557	0.613526	0.691101	0.867614	0.613526	0.691101	0.867614	0.118028	0.685625	0.867614	0.613526	0.691101	0.617065	0.303014	0.917045	0.613526	0.613526	0.767243	0.917045	0.613526	0.613526	0.685625
Tetracyclines	5.9675	2.60838	6.93029	3.19716	40.7892	13.1865	16.941	0.0401116	0.805844	0.961956	0.448524	0.416683	0.448524	0.67231	0.730819	0.448524	0.166915	0.448524	0.448524	0.448524	0.330452	0.5175	0.67231	0.052923	0.242094	0.242094	0.770551	0.67231	0.805844
Aminoglycosides	3.86838	1.7549	6.95564	2.95044	4.39609	7.11531	3.50201	0.283853	0.604992	0.892933	0.633482	0.847219	0.827273	0.847219	0.847219	0.847219	0.847219	0.235423	0.847219	0.730027	0.949875	0.72564	0.892933	0.72564	0.355563	0.847219	0.604992	0.892933	0.604992
Quinolones	5.48535	6.93438	8.05428	8.59151	5.49465	8.48694	5.15411	0.676449	0.892837	0.892837	0.892837	0.892837	0.892837	0.892837	0.892837	0.892837	0.892837	0.892837	0.892837	0.892837	0.892837	0.895397	0.892837	0.892837	0.892837	0.892837	0.892837	0.895397	0.892837
Sulfonamides	0.685819	0.241424	3.00274	0.873181	1.03992	1.77847	0.741751	0.557476	0.796367	0.891146	0.796367	0.891146	0.796367	0.891146	0.891146	1	0.891146	0.711977	0.891146	0.891146	1	0.891146	0.933394	0.891146	0.711977	0.891146	0.796367	1	0.796367
MLSPs	0.69378	0.889253	2.2403	0.699134	1.88497	1.11228	0.528454	0.428403	0.785585	0.819449	0.785585	0.785585	0.980528	0.785585	1	0.785585	0.785585	0.849673	0.785585	0.785585	0.819449	0.849673	0.785585	0.785585	0.785585	0.849673	0.819449	0.785585	0.819449
Oxazolidinones	0	0	0	0	0	0.147137	0.0223645	0.303142	NA	NA	NA	NA	0.515019	0.592078	NA	NA	NA	0.515019	0.515019	NA	NA	0.515019	0.515019	NA	0.515019	0.515019	0.515019	0.515019	0.653729
Phenicols	0	0.236463	0.220543	0	0.594763	0.219471	0.323345	0.164063	0.546485	0.347947	NA	0.344104	0.390521	0.344104	1	0.285652	1	1	1	0.132588	1	1	1	0.132588	0.133831	0.132588	1	1	1
Polymyxins	0.0821653	0.139406	0.218127	0.783391	0.460581	0.302127	0.410122	0.999762	1	1	1	1	1	1	1	1	1	1	1	1	1	1	1	1	1	1	1	1	1
Trimethoprims	0	0	0	0.0300845	0.0658964	0	0	0.731715	NA	NA	0.657978	0.657978	NA	NA	NA	0.657978	0.657978	NA	NA	0.657978	0.657978	NA	NA	0.822327	0.657978	0.657978	0.657978	0.657978	NA
Fosfomycins	0	0.0271682	0	0.0300845	0	0.0735683	0.0223645	0.709663	0.828224	NA	0.828224	NA	0.828224	0.828224	0.828224	0.90407	0.828224	0.90407	1	0.828224	NA	0.828224	0.828224	0.828224	0.828224	0.964169	0.828224	0.828224	0.840509
Multidrugs	0	0.0387552	0	0	0	0	0	0.341888	0.496242	NA	NA	NA	NA	NA	0.472318	0.472318	0.472318	0.496242	0.472318	NA	NA	NA	NA	NA	NA	NA	NA	NA	NA
Rifamycins	0	0	0	0	0	0	0	NA	NA	NA	NA	NA	NA	NA	NA	NA	NA	NA	NA	NA	NA	NA	NA	NA	NA	NA	NA	NA	NA
Nitroimidazoles	0	0	0	0	0	0	0	NA	NA	NA	NA	NA	NA	NA	NA	NA	NA	NA	NA	NA	NA	NA	NA	NA	NA	NA	NA	NA	NA

## Sheet: T3_room
Antibiotic class	R1_T3	R2_T3	R3_T3	R4_T3	R5_T3	R6_T3	R7_T3	Kruskal p-value	R1-R2 p.wilcox	R1-R3 p.wilcox	R1-R4 p.wilcox	R1-R5 p.wilcox	R1-R6 p.wilcox	R1-R7 p.wilcox	R2-R3 p.wilcox	R2-R4 p.wilcox	R2-R5 p.wilcox	R2-R6 p.wilcox	R2-R7 p.wilcox	R3-R4 p.wilcox	R3-R5 p.wilcox	R3-R6 p.wilcox	R3-R7 p.wilcox	R4-R5 p.wilcox	R4-R6 p.wilcox	R4-R7 p.wilcox	R5-R6 p.wilcox	R5-R7 p.wilcox	R6-R7 p.wilcox
Β-lactams	2.96583	46.793	11.0249	12.0679	5.27495	30.8394	13.3159	0.877678	0.892587	0.944749	0.892587	0.892587	0.892587	0.892587	0.892587	0.892587	0.892587	0.975329	0.892587	0.892587	0.892587	0.892587	0.892587	0.892587	0.892587	0.975329	0.892587	0.892587	0.892587
Tetracyclines	7.5791	88.1952	17.0157	20.0362	24.1013	25.0532	14.8554	0.333342	0.704398	0.845632	0.934541	0.524097	0.692726	0.699985	0.704398	0.699985	0.699985	0.845632	0.934541	0.918842	0.692726	0.704398	0.934541	0.692726	0.692726	0.704398	0.934541	0.692726	0.699985
Aminoglycosides	7.90786	85.6867	56.8711	16.3827	11.6417	26.2142	22.3857	0.00495676	0.824691	0.03019	0.34888	0.613026	0.0942278	0.524845	0.183561	0.824691	0.978121	0.421473	0.334144	0.136582	0.03019	0.173175	0.03019	0.516572	0.516572	0.173175	0.136582	0.325077	0.0532789
Quinolones	1.02879	1.75052	0.49538	1.71521	0.743083	1.22598	0.65223	0.885051	1	1	1	1	1	1	1	1	1	1	1	1	1	1	1	1	1	1	1	1	1
Sulfonamides	0.282368	52.9908	0.472462	0.824657	0.806569	0.70875	0.0792189	0.529081	0.945605	1	1	0.945605	0.945605	0.945605	0.945605	0.945605	1	0.945605	0.945605	1	0.945605	0.945605	0.945605	0.945605	0.945605	0.945605	0.945605	0.945605	0.580634
MLSPs	3.72338	2.31946	2.25505	4.69074	4.77785	1.94432	18.3791	0.677337	0.995895	0.995895	0.995895	0.995895	0.995895	0.995895	0.995895	0.995895	0.995895	1	1	0.995895	0.995895	0.995895	0.995895	0.995895	0.995895	0.995895	0.995895	0.995895	1
Oxazolidinones	0	0	0.0607746	4.34482	0.253574	0	0	0.489995	NA	0.658558	0.658558	0.658558	NA	NA	0.658558	0.658558	0.658558	NA	NA	0.870561	0.786816	0.658558	0.658558	0.658558	0.658558	0.658558	0.658558	0.658558	NA
Phenicols	0.0319648	2.09141	0.246458	0.685323	0.170801	0.423487	0.0261195	0.163496	0.42617	0.862542	0.844024	0.751206	0.500085	0.951152	0.42617	0.42617	0.500085	0.751206	0.42617	0.951152	0.844024	0.610934	0.844024	0.844024	0.610934	0.844024	0.751206	0.610934	0.42617
Polymyxins	0.0952548	0.125809	0.17899	0.155763	0.165371	1.04978	0.0416344	0.168189	0.870708	0.954185	1	0.870708	0.628945	0.630384	0.870708	0.87616	0.954185	0.517539	0.870708	0.954185	0.870708	0.628945	0.628945	0.870708	0.517539	0.628945	0.499393	0.870708	0.341294
Trimethoprims	0	0.0731818	0	0.0291413	0	0.0147032	0.0325849	0.19025	0.616218	NA	0.642094	NA	0.642094	0.616218	0.616218	0.616218	0.616218	0.616218	0.616218	0.624437	NA	0.616218	0.616218	0.616218	0.917221	0.642094	0.616218	0.616218	0.646157
Fosfomycins	0.0555473	0	0	0.0128236	0	0.0514921	0	0.501662	0.563728	0.563728	0.621522	0.563728	0.835331	0.563728	NA	0.563728	NA	0.563728	NA	0.563728	NA	0.563728	NA	0.563728	0.835331	0.563728	0.563728	NA	0.563728
Multidrugs	0	0	0	0.0527562	0	0	0	0.634467	NA	NA	0.57075	NA	NA	NA	NA	0.541179	NA	NA	NA	0.541179	NA	NA	NA	0.541179	0.541179	0.541179	NA	NA	NA
Rifamycins	0	0	0.0166805	0	0	0	0	0.346807	NA	0.494125	NA	NA	NA	NA	0.435963	NA	NA	NA	NA	0.435963	0.435963	0.435963	0.435963	NA	NA	NA	NA	NA	NA
Nitroimidazoles	0	0	0	0	0	0	0	NA	NA	NA	NA	NA	NA	NA	NA	NA	NA	NA	NA	NA	NA	NA	NA	NA	NA	NA	NA	NA	NA
