# Supplementary material for: Microbial colonization and resistome dynamics in food processing environments of a newly opened pork cutting industry during 1.5 years of activity
Source: Microbiome. 2021 Oct 14;9:204. doi: 10.1186/s40168-021-01131-9 (PMC8515711; doi:10.1186/s40168-021-01131-9)
Supplement: Supplementary file 6 — Additional file 5. Statistical analysis for ARG and taxonomical assignments. Columns from C to H indicate average values for ARG classes and taxonomic assignments per sampling time and food contact status (NFCS: non food contact surfaces; FCS: food contact surfaces). Columns I and J indicate p-values obtained from Kruskal-Wallis analyses within FCS and within NFCS samples, respectively, to analyze significant differences across time. Columns from K to P indicate p-values from Wilcoxon pair-wise tests performed for each pair of Time samples within NFCS and within FCS samples. Columns from Q to S indicate p-values from Wilcoxon pair-wise tests performed for NFCS versus FCS samples for each Time group. NaN means not a number, and indicates those cases where statistical analyses could not be performed due to zero values on each sample to be compared. [file 40168_2021_1131_MOESM5_ESM.xlsx]

## Sheet: statistics_food_time
					mean_value	mean_value	mean_value	mean_value	mean_value	mean_value	NFCS	FCS	NFCS	NFCS	NFCS	FCS	FCS	FCS	Time1	Time2	Time3
all	NFCS	FCS	Genus	Antibiotic Family	NFCS_T1	NFCS_T2	NFCS_T3	FCS_T1	FCS_T2	FCS_T3	Kruskal p-value	Kruskal p-value	T1-T2 p.wilcox	T1-T3 p.wilcox	T2-T3 p.wilcox	T1-T2 p.wilcox	T1-T3 p.wilcox	T2-T3 p.wilcox	T1 FCS/NFCS p.wilcox	T2 FCS/NFCS p.wilcox	T3 FCS/NFCS p.wilcox
5.9966	6.92508	5.06811	Acinetobacter	Beta-lactam	7.13027	6.46723	7.17775	1.53403	10.5022	3.16809	0.341339	0.679642	0.83085	0.83085	0.860487	0.860487	0.860487	0.860487	0.860487	0.860487	0.83085
3.26898	2.87978	3.65819	Pseudomonas	Quinolone	3.79825	4.41126	0.429818	5.35475	4.86452	0.755295	3.04131e-12	0.000100903	0.853736	2.14448e-09	7.39488e-09	0.677233	0.000199301	0.000480339	0.176862	0.811099	0.378793
2.33657	3.42235	1.25079	Acinetobacter	Tetracycline	0.900416	3.07523	6.29139	0	0.876406	2.87598	0.00096555	0.307305	0.457063	0.014984	0.0631654	0.443245	0.304696	0.710488	0.476619	0.710488	0.196466
0.880926	0.77983	0.982021	Pseudomonas	Beta-lactam	1.16028	1.01651	0.162693	1.49784	0.967261	0.480965	0.000516011	0.308522	0.888979	0.00580457	0.0130556	0.618102	0.315268	0.667402	0.951095	0.606114	0.951095
0.847766	1.65288	0.0426484	Aeromonas	Beta-lactam	1.27599	3.41103	0.271626	0	0	0.127945	0.177642	0.404638	0.489329	1	0.486406	NaN	0.525861	0.489329	0.489329	0.486406	0.972028
0.264383	0.528766	0	Acinetobacter	Sulfonamides	1.58161	0	0.004691	0	0	0	0.255219	NaN	0.604883	0.604883	0.604883	NaN	NaN	NaN	0.604883	NaN	0.606482
0.199885	0.128299	0.271471	Pseudomonas	Tetracycline	0	0.173006	0.211892	0	0	0.814412	0.00391776	0.404638	0.359661	0.052621	0.152743	NaN	0.450738	0.438087	NaN	0.438087	0.290412
0.193177	0	0.386354	Thermus	Aminoglycoside	0	0	0	0	0	1.15906	NaN	0.404638	NaN	NaN	NaN	NaN	0.413176	0.410706	NaN	NaN	0.349671
0.193177	0	0.386354	Thermus	Tetracycline	0	0	0	0	0	1.15906	NaN	0.404638	NaN	NaN	NaN	NaN	0.413176	0.410706	NaN	NaN	0.349671
0.170333	0.340666	0	Morganella	Tetracycline	0	0	1.022	0	0	0	0.244802	NaN	NaN	0.448295	0.448295	NaN	NaN	NaN	NaN	NaN	0.448295
0.145528	0.00129043	0.289765	Thermus	MLSP	0	0	0.00387129	0	0	0.869296	0.497523	0.404638	NaN	0.605879	0.605879	NaN	0.605879	0.605879	NaN	NaN	0.605879
0.13402	0.26804	0	Mycoplasma	Tetracycline	0	0	0.804119	0	0	0	0.497523	NaN	NaN	0.606482	0.606482	NaN	NaN	NaN	NaN	NaN	0.606482
0.122852	0.245703	0	Mycoplasma	Aminoglycoside	0	0	0.737109	0	0	0	0.497523	NaN	NaN	0.606482	0.606482	NaN	NaN	NaN	NaN	NaN	0.606482
0.11773	0.121613	0.113847	Pseudomonas	Aminoglycoside	0.0523018	0.0223549	0.290183	0.197873	0	0.143667	0.0335414	0.367605	0.750551	0.45571	0.163214	0.492106	0.864173	0.45571	0.864173	0.492106	0.492106
0.0979295	0.155397	0.0404622	Acinetobacter	Aminoglycoside	0.231188	0	0.235002	0	0	0.121387	0.00767005	0.0602678	0.206809	0.197612	0.053444	NaN	0.206809	0.177186	0.381295	NaN	0.65132
0.0904229	0.118765	0.0620808	Pseudomonas	MLSP	0.0655994	0.164165	0.126531	0	0.0159479	0.170295	0.542755	0.191303	0.48234	0.48234	0.915686	0.529999	0.320231	0.48234	0.254566	0.19405	0.48234
0.090243	0.180486	0	Streptococcus	Tetracycline	0.541458	0	0	0	0	0	0.268666	NaN	0.526168	0.526168	NaN	NaN	NaN	NaN	0.526168	NaN	NaN
0.0843662	0.0276823	0.14105	Brevundimonas	Beta-lactam	0	0	0.083047	0	0	0.42315	0.0127981	0.0221354	NaN	0.0746241	0.0746241	NaN	0.109888	0.0746241	NaN	NaN	0.317922
0.0727517	0.0800812	0.0654222	Stenotrophomonas	Quinolone	0.197728	0.0335974	0.0089182	0.196267	0	0	0.115207	0.0649696	0.353065	0.304754	0.784975	0.304754	0.304754	NaN	0.932398	0.43862	0.445211
0.0603667	0.0707199	0.0500134	Shewanella	Beta-lactam	0	0.21216	0	0	0.13388	0.0161598	0.102867	0.684844	0.440943	NaN	0.440943	0.565332	0.565332	1	NaN	1	0.440943
0.0573804	0.114761	0	Aeromonas	Polymyxin	0.0817403	0.249226	0.0133161	0	0	0	0.39175	NaN	0.727585	0.524281	0.524281	NaN	NaN	NaN	0.524281	0.524281	0.658615
0.0477254	0.0294038	0.066047	Microbacterium	MLSP	0.0841688	0	0.00404262	0.178613	0	0.0195276	0.000390698	0.0162384	0.0130663	0.0130663	0.513234	0.0441774	0.134164	0.459991	0.538559	NaN	0.538559
0.0413571	0.0277341	0.0549801	Brevundimonas	Tetracycline	0	0	0.0832024	0	0	0.16494	0.0127981	0.0602678	NaN	0.0932801	0.0932801	NaN	0.16469	0.13289	NaN	NaN	0.657411
0.037153	0.0499354	0.0243705	Aeromonas	Tetracycline	0	0	0.149806	0	0	0.0731116	0.497523	0.404638	NaN	0.605879	0.605879	NaN	0.605879	0.605879	NaN	NaN	0.605879
0.0358735	0.0351697	0.0365772	Acidovorax	Quinolone	0	0.0800287	0.0254805	0	0	0.109732	0.372301	0.0221354	0.314827	0.314827	0.935886	NaN	0.24171	0.215921	NaN	0.393685	0.24171
0.0330759	0.0488261	0.0173257	Psychrobacter	Tetracycline	0	0	0.146478	0	0	0.0519771	0.000106346	0.158703	NaN	0.0123877	0.0123877	NaN	0.22538	0.195857	NaN	NaN	0.22538
0.0242983	0.0256484	0.0229482	Paracoccus	MLSP	0.0072417	0.0117983	0.0579053	0	0	0.0688446	0.145817	0.404638	0.969258	0.584592	0.584592	NaN	0.697691	0.697691	0.697691	0.697691	0.697691
0.0241471	0	0.0482942	Thermus	Oxazolidinone	0	0	0	0	0	0.144883	NaN	0.404638	NaN	NaN	NaN	NaN	0.413176	0.410706	NaN	NaN	0.349671
0.0223366	0.0446733	0	Mycoplasma	Beta-lactam	0	0	0.13402	0	0	0	0.497523	NaN	NaN	0.606482	0.606482	NaN	NaN	NaN	NaN	NaN	0.606482
0.0223366	0.0446733	0	Mycoplasma	MLSP	0	0	0.13402	0	0	0	0.497523	NaN	NaN	0.606482	0.606482	NaN	NaN	NaN	NaN	NaN	0.606482
0.0223366	0.0446733	0	Mycoplasma	Sulfonamides	0	0	0.13402	0	0	0	0.497523	NaN	NaN	0.606482	0.606482	NaN	NaN	NaN	NaN	NaN	0.606482
0.0206165	0.0126222	0.0286109	Rhodoferax	MLSP	0	0	0.0378665	0	0	0.0858326	0.244802	0.0602678	NaN	0.327307	0.327307	NaN	0.230567	0.221483	NaN	NaN	0.230567
0.020497	0.00881067	0.0321834	Brevundimonas	Aminoglycoside	0	0	0.026432	0	0	0.0965502	0.057289	0.158703	NaN	0.226481	0.226481	NaN	0.289774	0.2742	NaN	NaN	0.751542
0.0203194	0.0406387	0	Agrobacterium	Tetracycline	0	0.121916	0	0	0	0	0.323614	NaN	0.548186	NaN	0.548186	NaN	NaN	NaN	NaN	0.548186	NaN
0.0192531	0.0145908	0.0239155	Brevundimonas	MLSP	0	0	0.0437724	0	0	0.0717465	0.0127981	0.0221354	NaN	0.0746241	0.0746241	NaN	0.109888	0.0746241	NaN	NaN	0.348138
0.0187017	0.0288132	0.00859017	Psychrobacter	Aminoglycoside	0	0	0.0864396	0	0	0.0257705	0.00272517	0.158703	NaN	0.0768942	0.0768942	NaN	0.253552	0.195857	NaN	NaN	0.499096
0.0165697	0.0331395	0	Escherichia	Aminoglycoside	0	0	0.0994184	0	0	0	0.244802	NaN	NaN	0.448295	0.448295	NaN	NaN	NaN	NaN	NaN	0.448295
0.0165295	0.00392512	0.0291339	Acidovorax	MLSP	0	0	0.0117754	0.0282676	0	0.0591341	0.244802	0.185154	NaN	0.350681	0.350681	0.350681	0.520591	0.29531	0.301571	NaN	0.301571
0.0155352	0.025392	0.00567832	Psychrobacter	Beta-lactam	0	0	0.076176	0	0	0.017035	0.00272517	0.404638	NaN	0.0768942	0.0768942	NaN	0.413176	0.369636	NaN	NaN	0.283655
0.0153924	0.0193108	0.0114741	Psychrobacter	MLSP	0	0	0.0579323	0	0	0.0344223	0.0272378	0.404638	NaN	0.290231	0.290231	NaN	0.464823	0.422441	NaN	NaN	0.543263
0.0130869	0.0261739	0	Luteimonas	Aminoglycoside	0	0	0.0785216	0	0	0	0.057289	NaN	NaN	0.251646	0.251646	NaN	NaN	NaN	NaN	NaN	0.255236
0.0113566	0	0.0227133	Klebsiella	Beta-lactam	0	0	0	0	0	0.0681399	NaN	0.404638	NaN	NaN	NaN	NaN	0.413176	0.410706	NaN	NaN	0.349671
0.00996929	0.00714675	0.0127918	Brevundimonas	Sulfonamides	0	0	0.0214402	0	0	0.0383755	0.244802	0.158703	NaN	0.381858	0.381858	NaN	0.381858	0.381858	NaN	NaN	0.416273
0.00965763	0.0193153	0	Pseudoxanthomonas	Aminoglycoside	0	0	0.0579458	0	0	0	0.119104	NaN	NaN	0.344367	0.344367	NaN	NaN	NaN	NaN	NaN	0.344367
0.00942253	0	0.0188451	Comamonas	Quinolone	0	0	0	0.0565352	0	0	NaN	0.260866	NaN	NaN	NaN	0.275234	0.275234	NaN	0.251309	NaN	NaN
0.00939115	0.00659704	0.0121853	Chryseobacterium	Tetracycline	0	0	0.0197911	0	0	0.0365558	0.497523	0.404638	NaN	0.605879	0.605879	NaN	0.605879	0.605879	NaN	NaN	0.605879
0.00851748	0	0.017035	Klebsiella	Quinolone	0	0	0	0	0	0.0511049	NaN	0.404638	NaN	NaN	NaN	NaN	0.413176	0.410706	NaN	NaN	0.349671
0.00844539	0.00810484	0.00878594	Acinetobacter	MLSP	0	0	0.0243145	0	0	0.0263578	0.119104	0.158703	NaN	0.285278	0.285278	NaN	0.33807	0.285278	NaN	NaN	0.562827
0.00836786	0.0167357	0	Aquabacterium	MLSP	0	0.0464811	0.00372609	0	0	0	0.657086	NaN	0.682292	0.682292	0.8267	NaN	NaN	NaN	NaN	0.682292	0.682292
0.00811482	0.00785801	0.00837163	Brevundimonas	Quinolone	0	0	0.023574	0	0	0.0251149	0.244802	0.158703	NaN	0.381858	0.381858	NaN	0.381858	0.381858	NaN	NaN	0.416273
0.00741956	0.0148391	0	Acinetobacter	Phenicol	0.0416605	0	0.00285688	0	0	0	0.59738	NaN	0.682292	0.766304	0.682292	NaN	NaN	NaN	0.682292	NaN	0.682292
0.00691619	0.0138324	0	Paracoccus	Tetracycline	0	0	0.0414972	0	0	0	0.0272378	NaN	NaN	0.161239	0.161239	NaN	NaN	NaN	NaN	NaN	0.189879
0.00659704	0.0131941	0	Chryseobacterium	Aminoglycoside	0	0	0.0395822	0	0	0	0.497523	NaN	NaN	0.606482	0.606482	NaN	NaN	NaN	NaN	NaN	0.606482
0.00641462	0.00105829	0.011771	Acinetobacter	Quinolone	0	0	0.00317488	0	0	0.0353129	0.497523	0.158703	NaN	0.552687	0.552687	NaN	0.405684	0.34275	NaN	NaN	0.34275
0.0062044	0.0097155	0.00269331	Lysobacter	Aminoglycoside	0	0	0.0291465	0	0	0.00807992	0.497523	0.404638	NaN	0.605879	0.605879	NaN	0.605879	0.605879	NaN	NaN	0.605879
0.00609263	0	0.0121853	Stenotrophomonas	Polymyxin	0	0	0	0	0	0.0365558	NaN	0.404638	NaN	NaN	NaN	NaN	0.413176	0.410706	NaN	NaN	0.349671
0.00593136	0.0118627	0	Stenotrophomonas	Aminoglycoside	0	0	0.0355881	0	0	0	0.244802	NaN	NaN	0.448295	0.448295	NaN	NaN	NaN	NaN	NaN	0.448295
0.00587331	0.0117466	0	Aeromonas	Quinolone	0	0.0275877	0.0076522	0	0	0	0.422827	NaN	0.490641	0.490641	0.728905	NaN	NaN	NaN	NaN	0.490641	0.490641
0.00567832	0	0.0113566	Klebsiella	Sulfonamides	0	0	0	0	0	0.0340699	NaN	0.404638	NaN	NaN	NaN	NaN	0.413176	0.410706	NaN	NaN	0.349671
0.005549	0.00500537	0.00609263	Stenotrophomonas	Tetracycline	0	0	0.0150161	0	0	0.0182779	0.497523	0.404638	NaN	0.605879	0.605879	NaN	0.605879	0.605879	NaN	NaN	0.605879
0.00499354	0.00998708	0	Aeromonas	Aminoglycoside	0	0	0.0299612	0	0	0	0.497523	NaN	NaN	0.606482	0.606482	NaN	NaN	NaN	NaN	NaN	0.606482
0.00487733	0.00975466	0	Moraxella	Tetracycline	0	0	0.029264	0	0	0	0.244802	NaN	NaN	0.448295	0.448295	NaN	NaN	NaN	NaN	NaN	0.448295
0.00485775	0.0097155	0	Acidovorax	Aminoglycoside	0	0	0.0291465	0	0	0	0.497523	NaN	NaN	0.606482	0.606482	NaN	NaN	NaN	NaN	NaN	0.606482
0.00478417	0.00956833	0	Moraxella	Beta-lactam	0	0	0.028705	0	0	0	0.244802	NaN	NaN	0.448295	0.448295	NaN	NaN	NaN	NaN	NaN	0.448295
0.00450887	0.00901773	0	Delftia	Quinolone	0.0270532	0	0	0	0	0	0.268666	NaN	0.526168	0.526168	NaN	NaN	NaN	NaN	0.526168	NaN	NaN
0.00446569	0.00893138	0	Xanthomonas	Aminoglycoside	0	0	0.0267941	0	0	0	0.244802	NaN	NaN	0.448295	0.448295	NaN	NaN	NaN	NaN	NaN	0.448295
0.00432317	0.00864634	0	Mesorhizobium	Aminoglycoside	0	0	0.025939	0	0	0	0.497523	NaN	NaN	0.606482	0.606482	NaN	NaN	NaN	NaN	NaN	0.606482
0.00416695	0.00833391	0	Dokdonella	Aminoglycoside	0	0	0.0250017	0	0	0	0.497523	NaN	NaN	0.606482	0.606482	NaN	NaN	NaN	NaN	NaN	0.606482
0.00372609	0.00745218	0	Neomicrococcus	Aminoglycoside	0	0	0.0223565	0	0	0	0.497523	NaN	NaN	0.606482	0.606482	NaN	NaN	NaN	NaN	NaN	0.606482
0.00366079	0.00732159	0	Microbacterium	Aminoglycoside	0	0.0057701	0.0161947	0	0	0	0.661587	NaN	0.682292	0.682292	0.851144	NaN	NaN	NaN	NaN	0.682292	0.682292
0.0036459	0.0072918	0	Deinococcus	Tetracycline	0	0	0.0218754	0	0	0	0.497523	NaN	NaN	0.606482	0.606482	NaN	NaN	NaN	NaN	NaN	0.606482
0.00361648	0.00439802	0.00283494	Chryseobacterium	Beta-lactam	0	0	0.0131941	0	0	0.00850481	0.497523	0.404638	NaN	0.605879	0.605879	NaN	0.605879	0.605879	NaN	NaN	0.605879
0.00346231	0.00692462	0	Moraxella	Aminoglycoside	0	0	0.0207739	0	0	0	0.244802	NaN	NaN	0.448295	0.448295	NaN	NaN	NaN	NaN	NaN	0.448295
0.00335133	0.00670266	0	Chryseobacterium	MLSP	0	0	0.020108	0	0	0	0.497523	NaN	NaN	0.606482	0.606482	NaN	NaN	NaN	NaN	NaN	0.606482
0.00309606	0.00619213	0	Paracoccus	Beta-lactam	0	0	0.0185764	0	0	0	0.244802	NaN	NaN	0.448295	0.448295	NaN	NaN	NaN	NaN	NaN	0.448295
0.00309568	0.00619135	0	Massilia	Tetracycline	0	0	0.0185741	0	0	0	0.244802	NaN	NaN	0.448295	0.448295	NaN	NaN	NaN	NaN	NaN	0.448295
0.00291465	0.0058293	0	Lysobacter	Beta-lactam	0	0	0.0174879	0	0	0	0.497523	NaN	NaN	0.606482	0.606482	NaN	NaN	NaN	NaN	NaN	0.606482
0.00291465	0.0058293	0	Lysobacter	Phenicol	0	0	0.0174879	0	0	0	0.497523	NaN	NaN	0.606482	0.606482	NaN	NaN	NaN	NaN	NaN	0.606482
0.00283916	0	0.00567832	Acidovorax	Beta-lactam	0	0	0	0	0	0.017035	NaN	0.404638	NaN	NaN	NaN	NaN	0.413176	0.410706	NaN	NaN	0.349671
0.00283916	0	0.00567832	Klebsiella	Aminoglycoside	0	0	0	0	0	0.017035	NaN	0.404638	NaN	NaN	NaN	NaN	0.413176	0.410706	NaN	NaN	0.349671
0.00281498	0.00562996	0	Pseudomonas	Sulfonamides	0	0	0.0168899	0	0	0	0.057289	NaN	NaN	0.251646	0.251646	NaN	NaN	NaN	NaN	NaN	0.255236
0.00262279	0.00524558	0	Paracoccus	Quinolone	0	0	0.0157367	0	0	0	0.497523	NaN	NaN	0.606482	0.606482	NaN	NaN	NaN	NaN	NaN	0.606482
0.00258228	0.00516456	0	Aquabacterium	Quinolone	0	0.0154937	0	0	0	0	0.323614	NaN	0.548186	NaN	0.548186	NaN	NaN	NaN	NaN	0.548186	NaN
0.0025705	0.005141	0	Aeromonas	MLSP	0	0.012094	0.00332903	0	0	0	0.657086	NaN	0.682292	0.682292	0.8267	NaN	NaN	NaN	NaN	0.682292	0.682292
0.00253992	0.00507984	0	Sphingobium	Beta-lactam	0	0.0152395	0	0	0	0	0.323614	NaN	0.548186	NaN	0.548186	NaN	NaN	NaN	NaN	0.548186	NaN
0.00250423	0.00500845	0	Janthinobacterium	Quinolone	0	0	0.0150254	0	0	0	0.244802	NaN	NaN	0.448295	0.448295	NaN	NaN	NaN	NaN	NaN	0.448295
0.00242619	0.00485238	0	Klebsiella	Tetracycline	0	0	0.0145571	0	0	0	0.497523	NaN	NaN	0.606482	0.606482	NaN	NaN	NaN	NaN	NaN	0.606482
0.00227264	0.00185198	0.00269331	Luteimonas	Quinolone	0	0	0.00555594	0	0	0.00807992	0.497523	0.404638	NaN	0.605879	0.605879	NaN	0.605879	0.605879	NaN	NaN	0.605879
0.00226847	0.00453695	0	Ralstonia	Aminoglycoside	0	0	0.0136108	0	0	0	0.497523	NaN	NaN	0.606482	0.606482	NaN	NaN	NaN	NaN	NaN	0.606482
0.00226847	0.00453695	0	Xanthomonas	Beta-lactam	0	0	0.0136108	0	0	0	0.497523	NaN	NaN	0.606482	0.606482	NaN	NaN	NaN	NaN	NaN	0.606482
0.00224105	0.00448209	0	Comamonas	MLSP	0.0071767	0.00626958	0	0	0	0	0.482606	NaN	0.938561	0.616709	0.616709	NaN	NaN	NaN	0.616709	0.616709	NaN
0.00216157	0.00432314	0	Arthrobacter	Tetracycline	0	0	0.0129694	0	0	0	0.244802	NaN	NaN	0.448295	0.448295	NaN	NaN	NaN	NaN	NaN	0.448295
0.002138	0.00144106	0.00283494	Variovorax	Beta-lactam	0	0	0.00432317	0	0	0.00850481	0.497523	0.404638	NaN	0.605879	0.605879	NaN	0.605879	0.605879	NaN	NaN	0.605879
0.00210227	0.00420453	0	Paracoccus	Aminoglycoside	0	0	0.0126136	0	0	0	0.497523	NaN	NaN	0.606482	0.606482	NaN	NaN	NaN	NaN	NaN	0.606482
0.00208986	0.00417972	0	Psychromonas	Aminoglycoside	0	0.0125392	0	0	0	0	0.323614	NaN	0.548186	NaN	0.548186	NaN	NaN	NaN	NaN	0.548186	NaN
0.0019431	0.0038862	0	Lysobacter	Fosfomycin	0	0	0.0116586	0	0	0	0.497523	NaN	NaN	0.606482	0.606482	NaN	NaN	NaN	NaN	NaN	0.606482
0.00188936	0.00377873	0	Psychrobacter	Quinolone	0	0	0.0113362	0	0	0	0.119104	NaN	NaN	0.344367	0.344367	NaN	NaN	NaN	NaN	NaN	0.344367
0.00188637	0.00377274	0	Rhizobacter	Quinolone	0	0.0113182	0	0	0	0	0.323614	NaN	0.548186	NaN	0.548186	NaN	NaN	NaN	NaN	0.548186	NaN
0.00182233	0.000951343	0.00269331	Shewanella	Quinolone	0	0	0.00285403	0	0	0.00807992	0.497523	0.404638	NaN	0.605879	0.605879	NaN	0.605879	0.605879	NaN	NaN	0.605879
0.00175114	0.00350229	0	Flavobacterium	Aminoglycoside	0	0	0.0105069	0	0	0	0.244802	NaN	NaN	0.448295	0.448295	NaN	NaN	NaN	NaN	NaN	0.448295
0.00154993	0.00309987	0	Psychrobacter	Sulfonamides	0	0	0.0092996	0	0	0	0.244802	NaN	NaN	0.448295	0.448295	NaN	NaN	NaN	NaN	NaN	0.448295
0.00144106	0.00288211	0	Acidovorax	Tetracycline	0	0	0.00864634	0	0	0	0.497523	NaN	NaN	0.606482	0.606482	NaN	NaN	NaN	NaN	NaN	0.606482
0.00141747	0	0.00283494	Candidatus	Aminoglycoside	0	0	0	0	0	0.00850481	NaN	0.404638	NaN	NaN	NaN	NaN	0.413176	0.410706	NaN	NaN	0.349671
0.00141747	0	0.00283494	Variovorax	Tetracycline	0	0	0	0	0	0.00850481	NaN	0.404638	NaN	NaN	NaN	NaN	0.413176	0.410706	NaN	NaN	0.349671
0.00141338	0.00282676	0	Pseudomonas	Polymyxin	0	0	0.00848027	0	0	0	0.244802	NaN	NaN	0.448295	0.448295	NaN	NaN	NaN	NaN	NaN	0.448295
0.00138898	0.00277797	0	Halomonas	Aminoglycoside	0	0	0.00833391	0	0	0	0.497523	NaN	NaN	0.606482	0.606482	NaN	NaN	NaN	NaN	NaN	0.606482
0.00138898	0.00277797	0	Halomonas	MLSP	0	0	0.00833391	0	0	0	0.497523	NaN	NaN	0.606482	0.606482	NaN	NaN	NaN	NaN	NaN	0.606482
0.00134665	0	0.00269331	Brevundimonas	Polymyxin	0	0	0	0	0	0.00807992	NaN	0.404638	NaN	NaN	NaN	NaN	0.413176	0.410706	NaN	NaN	0.349671
0.00134665	0	0.00269331	Lysobacter	MLSP	0	0	0	0	0	0.00807992	NaN	0.404638	NaN	NaN	NaN	NaN	0.413176	0.410706	NaN	NaN	0.349671
0.00134665	0	0.00269331	Lysobacter	Polymyxin	0	0	0	0	0	0.00807992	NaN	0.404638	NaN	NaN	NaN	NaN	0.413176	0.410706	NaN	NaN	0.349671
0.00134665	0	0.00269331	Shewanella	Polymyxin	0	0	0	0	0	0.00807992	NaN	0.404638	NaN	NaN	NaN	NaN	0.413176	0.410706	NaN	NaN	0.349671
0.00134665	0	0.00269331	Thiobacillus	Aminoglycoside	0	0	0	0	0	0.00807992	NaN	0.404638	NaN	NaN	NaN	NaN	0.413176	0.410706	NaN	NaN	0.349671
0.00124203	0.00248406	0	Streptomyces	Tetracycline	0	0	0.00745218	0	0	0	0.497523	NaN	NaN	0.606482	0.606482	NaN	NaN	NaN	NaN	NaN	0.606482
0.00120695	0.0024139	0	Dietzia	MLSP	0.0072417	0	0	0	0	0	0.268666	NaN	0.526168	0.526168	NaN	NaN	NaN	NaN	0.526168	NaN	NaN
0.00120695	0.0024139	0	Stenotrophomonas	MLSP	0.0072417	0	0	0	0	0	0.268666	NaN	0.526168	0.526168	NaN	NaN	NaN	NaN	0.526168	NaN	NaN
0.00114826	0.00229652	0	Janibacter	Tetracycline	0	0	0.00688957	0	0	0	0.497523	NaN	NaN	0.606482	0.606482	NaN	NaN	NaN	NaN	NaN	0.606482
0.00105829	0.00211659	0	Lactobacillus	MLSP	0	0	0.00634977	0	0	0	0.497523	NaN	NaN	0.606482	0.606482	NaN	NaN	NaN	NaN	NaN	0.606482
0.00097155	0.0019431	0	Psychrobacter	Phenicol	0	0	0.0058293	0	0	0	0.497523	NaN	NaN	0.606482	0.606482	NaN	NaN	NaN	NaN	NaN	0.606482
0.000916481	0.00183296	0	Sphingobium	Polymyxin	0	0	0.00549888	0	0	0	0.497523	NaN	NaN	0.606482	0.606482	NaN	NaN	NaN	NaN	NaN	0.606482
0.000901773	0.00180355	0	Dichelobacter	Beta-lactam	0.00541064	0	0	0	0	0	0.268666	NaN	0.526168	0.526168	NaN	NaN	NaN	NaN	0.526168	NaN	NaN
0.000901773	0.00180355	0	Luteimonas	Beta-lactam	0.00541064	0	0	0	0	0	0.268666	NaN	0.526168	0.526168	NaN	NaN	NaN	NaN	0.526168	NaN	NaN
0.000901773	0.00180355	0	Roseomonas	MLSP	0.00541064	0	0	0	0	0	0.268666	NaN	0.526168	0.526168	NaN	NaN	NaN	NaN	0.526168	NaN	NaN
0.000874997	0.00174999	0	Neokomagataea	Aminoglycoside	0	0	0.00524998	0	0	0	0.497523	NaN	NaN	0.606482	0.606482	NaN	NaN	NaN	NaN	NaN	0.606482
0.000874263	0.00174853	0	Clavibacter	Beta-lactam	0	0	0.00524558	0	0	0	0.497523	NaN	NaN	0.606482	0.606482	NaN	NaN	NaN	NaN	NaN	0.606482
0.000874263	0.00174853	0	Sphingomonas	MLSP	0	0	0.00524558	0	0	0	0.497523	NaN	NaN	0.606482	0.606482	NaN	NaN	NaN	NaN	NaN	0.606482
0.000756158	0.00151232	0	Polaromonas	Aminoglycoside	0	0	0.00453695	0	0	0	0.497523	NaN	NaN	0.606482	0.606482	NaN	NaN	NaN	NaN	NaN	0.606482
0.000756158	0.00151232	0	Xanthomonas	MLSP	0	0	0.00453695	0	0	0	0.497523	NaN	NaN	0.606482	0.606482	NaN	NaN	NaN	NaN	NaN	0.606482
0.000756158	0.00151232	0	Xanthomonas	Polymyxin	0	0	0.00453695	0	0	0	0.497523	NaN	NaN	0.606482	0.606482	NaN	NaN	NaN	NaN	NaN	0.606482
0.000756158	0.00151232	0	Xanthomonas	Tetracycline	0	0	0.00453695	0	0	0	0.497523	NaN	NaN	0.606482	0.606482	NaN	NaN	NaN	NaN	NaN	0.606482
0.000720528	0.00144106	0	Rhodanobacter	Aminoglycoside	0	0	0.00432317	0	0	0	0.497523	NaN	NaN	0.606482	0.606482	NaN	NaN	NaN	NaN	NaN	0.606482
0.000673769	0.00134754	0	Brevundimonas	Trimethoprim	0	0	0.00404262	0	0	0	0.497523	NaN	NaN	0.606482	0.606482	NaN	NaN	NaN	NaN	NaN	0.606482
0.000645215	0.00129043	0	Pseudomonas	Fosfomycin	0	0	0.00387129	0	0	0	0.497523	NaN	NaN	0.606482	0.606482	NaN	NaN	NaN	NaN	NaN	0.606482
0.000631358	0.00126272	0	Massilia	Aminoglycoside	0	0	0.00378815	0	0	0	0.497523	NaN	NaN	0.606482	0.606482	NaN	NaN	NaN	NaN	NaN	0.606482
0.000631358	0.00126272	0	Massilia	MLSP	0	0	0.00378815	0	0	0	0.497523	NaN	NaN	0.606482	0.606482	NaN	NaN	NaN	NaN	NaN	0.606482
0.000621015	0.00124203	0	Acetoanaerobium	Aminoglycoside	0	0	0.00372609	0	0	0	0.497523	NaN	NaN	0.606482	0.606482	NaN	NaN	NaN	NaN	NaN	0.606482
0.000621015	0.00124203	0	Acetoanaerobium	Beta-lactam	0	0	0.00372609	0	0	0	0.497523	NaN	NaN	0.606482	0.606482	NaN	NaN	NaN	NaN	NaN	0.606482
0.000621015	0.00124203	0	Brevundimonas	Phenicol	0	0	0.00372609	0	0	0	0.497523	NaN	NaN	0.606482	0.606482	NaN	NaN	NaN	NaN	NaN	0.606482
0.000621015	0.00124203	0	Citrobacter	Tetracycline	0	0	0.00372609	0	0	0	0.497523	NaN	NaN	0.606482	0.606482	NaN	NaN	NaN	NaN	NaN	0.606482
0.000621015	0.00124203	0	Paracoccus	Phenicol	0	0	0.00372609	0	0	0	0.497523	NaN	NaN	0.606482	0.606482	NaN	NaN	NaN	NaN	NaN	0.606482
0.000611369	0.00122274	0	Massilia	Polymyxin	0	0	0.00366822	0	0	0	0.497523	NaN	NaN	0.606482	0.606482	NaN	NaN	NaN	NaN	NaN	0.606482
0.000576997	0.00115399	0	Acinetobacter	Polymyxin	0	0	0.00346198	0	0	0	0.497523	NaN	NaN	0.606482	0.606482	NaN	NaN	NaN	NaN	NaN	0.606482
0.000574131	0.00114826	0	Polaromonas	MLSP	0	0	0.00344479	0	0	0	0.497523	NaN	NaN	0.606482	0.606482	NaN	NaN	NaN	NaN	NaN	0.606482
0.000558555	0.00111711	0	Bacteroides	Tetracycline	0	0	0.00335133	0	0	0	0.497523	NaN	NaN	0.606482	0.606482	NaN	NaN	NaN	NaN	NaN	0.606482
0.000558555	0.00111711	0	Hydrogenophaga	MLSP	0	0	0.00335133	0	0	0	0.497523	NaN	NaN	0.606482	0.606482	NaN	NaN	NaN	NaN	NaN	0.606482
0.000558555	0.00111711	0	Hydrogenophaga	Quinolone	0	0	0.00335133	0	0	0	0.497523	NaN	NaN	0.606482	0.606482	NaN	NaN	NaN	NaN	NaN	0.606482
0.000558555	0.00111711	0	Thermomonas	Tetracycline	0	0	0.00335133	0	0	0	0.497523	NaN	NaN	0.606482	0.606482	NaN	NaN	NaN	NaN	NaN	0.606482
0.000554838	0.00110968	0	Pseudomonas	Phenicol	0	0	0.00332903	0	0	0	0.497523	NaN	NaN	0.606482	0.606482	NaN	NaN	NaN	NaN	NaN	0.606482
0.000529147	0.00105829	0	Arthrobacter	Beta-lactam	0	0	0.00317488	0	0	0	0.497523	NaN	NaN	0.606482	0.606482	NaN	NaN	NaN	NaN	NaN	0.606482
0.000529147	0.00105829	0	Arthrobacter	MLSP	0	0	0.00317488	0	0	0	0.497523	NaN	NaN	0.606482	0.606482	NaN	NaN	NaN	NaN	NaN	0.606482
0.000476147	0.000952293	0	Flavobacterium	Tetracycline	0	0	0.00285688	0	0	0	0.497523	NaN	NaN	0.606482	0.606482	NaN	NaN	NaN	NaN	NaN	0.606482
0.000475672	0.000951343	0	Flavobacterium	Polymyxin	0	0	0.00285403	0	0	0	0.497523	NaN	NaN	0.606482	0.606482	NaN	NaN	NaN	NaN	NaN	0.606482
0.000475672	0.000951343	0	Massilia	Sulfonamides	0	0	0.00285403	0	0	0	0.497523	NaN	NaN	0.606482	0.606482	NaN	NaN	NaN	NaN	NaN	0.606482
0.000462995	0.00092599	0	Halomonas	Tetracycline	0	0	0.00277797	0	0	0	0.497523	NaN	NaN	0.606482	0.606482	NaN	NaN	NaN	NaN	NaN	0.606482
0.000462995	0.00092599	0	Planococcus	Aminoglycoside	0	0	0.00277797	0	0	0	0.497523	NaN	NaN	0.606482	0.606482	NaN	NaN	NaN	NaN	NaN	0.606482
0.000462995	0.00092599	0	Planococcus	MLSP	0	0	0.00277797	0	0	0	0.497523	NaN	NaN	0.606482	0.606482	NaN	NaN	NaN	NaN	NaN	0.606482
0	0	0	Alicycliphilus	Aminoglycoside	0	0	0	0	0	0	NaN	NaN	NaN	NaN	NaN	NaN	NaN	NaN	NaN	NaN	NaN
0	0	0	Altererythrobacter	Polymyxin	0	0	0	0	0	0	NaN	NaN	NaN	NaN	NaN	NaN	NaN	NaN	NaN	NaN	NaN
0	0	0	Arenimonas	Quinolone	0	0	0	0	0	0	NaN	NaN	NaN	NaN	NaN	NaN	NaN	NaN	NaN	NaN	NaN
0	0	0	Desulfococcus	MLSP	0	0	0	0	0	0	NaN	NaN	NaN	NaN	NaN	NaN	NaN	NaN	NaN	NaN	NaN
0	0	0	Devosia	MLSP	0	0	0	0	0	0	NaN	NaN	NaN	NaN	NaN	NaN	NaN	NaN	NaN	NaN	NaN
0	0	0	Glutamicibacter	Beta-lactam	0	0	0	0	0	0	NaN	NaN	NaN	NaN	NaN	NaN	NaN	NaN	NaN	NaN	NaN
0	0	0	Glutamicibacter	Oxazolidinone	0	0	0	0	0	0	NaN	NaN	NaN	NaN	NaN	NaN	NaN	NaN	NaN	NaN	NaN
0	0	0	Glutamicibacter	Tetracycline	0	0	0	0	0	0	NaN	NaN	NaN	NaN	NaN	NaN	NaN	NaN	NaN	NaN	NaN
0	0	0	Janthinobacterium	Beta-lactam	0	0	0	0	0	0	NaN	NaN	NaN	NaN	NaN	NaN	NaN	NaN	NaN	NaN	NaN
0	0	0	Janthinobacterium	Tetracycline	0	0	0	0	0	0	NaN	NaN	NaN	NaN	NaN	NaN	NaN	NaN	NaN	NaN	NaN
0	0	0	Lysobacter	Tetracycline	0	0	0	0	0	0	NaN	NaN	NaN	NaN	NaN	NaN	NaN	NaN	NaN	NaN	NaN
0	0	0	Marinobacter	Aminoglycoside	0	0	0	0	0	0	NaN	NaN	NaN	NaN	NaN	NaN	NaN	NaN	NaN	NaN	NaN
0	0	0	Microbacterium	Tetracycline	0	0	0	0	0	0	NaN	NaN	NaN	NaN	NaN	NaN	NaN	NaN	NaN	NaN	NaN
0	0	0	Neisseria	Aminoglycoside	0	0	0	0	0	0	NaN	NaN	NaN	NaN	NaN	NaN	NaN	NaN	NaN	NaN	NaN
0	0	0	Polaribacter	Aminoglycoside	0	0	0	0	0	0	NaN	NaN	NaN	NaN	NaN	NaN	NaN	NaN	NaN	NaN	NaN
0	0	0	Polaribacter	Tetracycline	0	0	0	0	0	0	NaN	NaN	NaN	NaN	NaN	NaN	NaN	NaN	NaN	NaN	NaN
0	0	0	Pseudoxanthomonas	Quinolone	0	0	0	0	0	0	NaN	NaN	NaN	NaN	NaN	NaN	NaN	NaN	NaN	NaN	NaN
0	0	0	Rhizobium	Beta-lactam	0	0	0	0	0	0	NaN	NaN	NaN	NaN	NaN	NaN	NaN	NaN	NaN	NaN	NaN
0	0	0	Rhizobium	Polymyxin	0	0	0	0	0	0	NaN	NaN	NaN	NaN	NaN	NaN	NaN	NaN	NaN	NaN	NaN
0	0	0	Rhodoferax	Phenicol	0	0	0	0	0	0	NaN	NaN	NaN	NaN	NaN	NaN	NaN	NaN	NaN	NaN	NaN
0	0	0	Rhodoferax	Quinolone	0	0	0	0	0	0	NaN	NaN	NaN	NaN	NaN	NaN	NaN	NaN	NaN	NaN	NaN
0	0	0	Rhodoferax	Tetracycline	0	0	0	0	0	0	NaN	NaN	NaN	NaN	NaN	NaN	NaN	NaN	NaN	NaN	NaN
0	0	0	Sphingobium	Sulfonamides	0	0	0	0	0	0	NaN	NaN	NaN	NaN	NaN	NaN	NaN	NaN	NaN	NaN	NaN
0	0	0	Sphingomonas	Beta-lactam	0	0	0	0	0	0	NaN	NaN	NaN	NaN	NaN	NaN	NaN	NaN	NaN	NaN	NaN
0	0	0	Sphingomonas	Tetracycline	0	0	0	0	0	0	NaN	NaN	NaN	NaN	NaN	NaN	NaN	NaN	NaN	NaN	NaN
0	0	0	Sphingopyxis	Aminoglycoside	0	0	0	0	0	0	NaN	NaN	NaN	NaN	NaN	NaN	NaN	NaN	NaN	NaN	NaN
0	0	0	Sphingopyxis	Quinolone	0	0	0	0	0	0	NaN	NaN	NaN	NaN	NaN	NaN	NaN	NaN	NaN	NaN	NaN
0	0	0	Stenotrophomonas	Beta-lactam	0	0	0	0	0	0	NaN	NaN	NaN	NaN	NaN	NaN	NaN	NaN	NaN	NaN	NaN
0	0	0	Sulfurovum	Aminoglycoside	0	0	0	0	0	0	NaN	NaN	NaN	NaN	NaN	NaN	NaN	NaN	NaN	NaN	NaN
0	0	0	Thermomonas	MLSP	0	0	0	0	0	0	NaN	NaN	NaN	NaN	NaN	NaN	NaN	NaN	NaN	NaN	NaN
0	0	0	Variovorax	Quinolone	0	0	0	0	0	0	NaN	NaN	NaN	NaN	NaN	NaN	NaN	NaN	NaN	NaN	NaN
