# Supplementary material for: Microbial colonization and resistome dynamics in food processing environments of a newly opened pork cutting industry during 1.5 years of activity
Source: Microbiome. 2021 Oct 14;9:204. doi: 10.1186/s40168-021-01131-9 (PMC8515711; doi:10.1186/s40168-021-01131-9)
Supplement: Supplementary file 7 — Additional file 6. Statistical analysis for ARGs. The first column indicates the ARGs to be compared among samples, while the second column indicates the ARG class they belongs to. Next columns (until the column titled Kruskal p-value, not included) indicate average values for each sample group being compared. Kruskal p-value columns indicate the p-values for the comparison between sample groups, which are presented for each surface type and each processing room on the sheets surface_time and room_time respectively. The subsequent columns indicate p-values from the Wilcoxon pair-wise test for each pair of sample groups, which are also indicated on the column head. Statistical analyses performed by sampling time are presented on the time sheet, by sampling time for each surface type on the surface_time sheet, by surface type for each of the three time groups on the TX_surface sheets, by sampling time for each processing room on the room_time sheet, and by processing room for each of the three time groups on the TX_room sheets. NaN means not a number, and indicates those cases where statistical analyses could not be performed due to zero values on each sample to be compared. [file 40168_2021_1131_MOESM6_ESM.xlsx]

## Sheet: time
Gene	Antibiotic class	mean T1	mean T2	mean T3	Kruskal p-value	T1-T2 p.wilcox	T1-T3 p.wilcox	T2-T3 p.wilcox
aph(3'')-Ib	Aminoglycosides	0.314721	0.657452	12.3382	0.12074	1.63713e-06	5.51134e-05	9.18108e-08
oqxB	Quinolones	6.66279	6.92914	1.0335	0.535669	2.55478e-16	9.73577e-17	1.07209e-21
tet(39)	Tetracyclines	0.16883	4.13306	6.9065	8.00514e-05	1.24885e-08	0.0592349	4.56755e-08
tet(H)	Tetracyclines	0.019266	0.271027	8.11608	0.375497	4.34117e-06	1.32371e-05	9.14994e-09
sul2	Sulfonamides	1.18432	0.550944	7.09012	0.458184	0.476513	0.476513	0.353725
tet(Q)	Tetracyclines	0.278781	3.74681	2.50358	0.970759	0.148533	0.148533	0.124927
blaROB-1	β-lactams	0.346632	0.0109361	5.34961	0.863729	0.846341	0.846341	0.654749
aph(3')-Ia	Aminoglycosides	0.656264	0.440957	3.23835	0.0714156	0.0714156	0.848033	0.0527063
tet(L)	Tetracyclines	0.204014	1.18362	2.82239	0.0163219	0.000552618	0.16004	0.000823616
blaPAO	β-lactams	3.00893	1.7427	0.388005	0.456918	5.88423e-08	2.00103e-13	6.38723e-13
blaOXA-281	β-lactams	1.07317	1.67904	1.49676	0.151702	0.151702	0.941974	0.145461
aph(6)-Id	Aminoglycosides	0.290457	0.993626	2.47284	0.00288875	8.42463e-07	0.0131092	1.12732e-06
blaOXA-211	β-lactams	1.01941	1.91851	1.07237	0.0238994	0.0494384	0.318155	0.022673
aadD	Aminoglycosides	0.173967	0	2.97871	0.149842	0.609588	0.17306	0.175162
blaOXA-212	β-lactams	1.2337	1.73821	0.819101	0.0232998	0.501685	0.0232998	0.0103449
blaOXA-280	β-lactams	0.592649	1.86916	1.0076	0.00321162	0.0153041	0.184923	0.00316435
erm(G)	MLSPs	0	0	2.77953	NA	0.42966	0.42966	0.479364
aadA6	Aminoglycosides	0.127494	0.103643	2.07072	0.204106	0.00900127	0.00015085	6.0879e-05
ant(3'')-Ia	Aminoglycosides	0.620049	0.727109	1.10264	0.369087	0.0347253	0.149941	0.0302643
blaOXA-334	β-lactams	0.804454	1.05112	0.593378	0.184758	0.619239	0.184758	0.128809
aadA24	Aminoglycosides	0.474706	0.387654	1.09361	0.88604	0.00170851	0.00163845	0.000136241
tet(O/32/O)	Tetracyclines	0.159561	0.108011	1.37746	0.449227	0.577997	0.281582	0.247049
blaOXA-333	β-lactams	0.289939	0.734532	0.73156	0.0138817	0.0138817	0.753407	0.0186904
aph(3')-III	Aminoglycosides	0.0257635	0.156902	1.36833	0.814225	0.814225	0.814225	0.761416
tet(W/32/O)	Tetracyclines	0.191837	0.321362	0.917053	0.889185	0.826297	0.826297	0.697115
blaOXA-296	β-lactams	0	0.370106	0.930382	0.0151088	0.000139964	0.0272309	9.15478e-05
blaACT-14	β-lactams	0	0	1.22646	NA	0.42966	0.42966	0.479364
sul1	Sulfonamides	0.578131	0.673164	0.253092	0.356172	0.356172	0.866831	0.367637
tet(X)	Tetracyclines	0.0165311	0.434257	0.806111	0.389095	0.000261096	0.000531354	5.55416e-06
blaOXA-373	β-lactams	0.349188	0.476781	0.53963	0.335015	0.335015	0.791134	0.298329
tet(A)	Tetracyclines	0.150619	0.428901	0.676898	0.12667	0.00171055	0.068212	0.00161401
aac(3)-Ia	Aminoglycosides	0	0.0492241	1.07991	0.0447535	1.6979e-06	1.77398e-05	3.09932e-09
blaOXA-427	β-lactams	0.196381	0.862045	0.0862015	0.0159585	0.0159585	0.822286	0.0256831
cfr(C)	Oxazolidinones	0.0171213	0	0.867478	0.167608	0.728952	0.167608	0.19786
aadA11	Aminoglycosides	0.0312891	0.0695145	0.788369	0.410045	2.16635e-05	2.16635e-05	5.63313e-08
tet(S/M)	Tetracyclines	0.0483825	0.105754	0.715523	0.763181	0.0507788	0.0507788	0.021889
tet(W)	Tetracyclines	0.0355626	0.592898	0.287236	0.797908	0.797908	0.797908	0.816099
ant(6)-Ia	Aminoglycosides	0.297437	0.0852418	0.48115	0.461546	0.461546	0.461546	0.370703
aadA13	Aminoglycosides	0	0.00702883	0.692378	0.384143	0.0881881	0.0881881	0.020795
lnu(A)	MLSPs	0.0380554	0.244766	0.454336	0.107397	0.000967502	0.0300896	0.000511885
ampS	β-lactams	0.100474	0.520113	0.167094	0.163091	0.0517685	0.388238	0.0616451
tet(C)	Tetracyclines	0.0536764	0.359838	0.244075	0.624323	0.624323	0.833398	0.576889
blaOXA-283	β-lactams	0.278544	0.269322	0.166413	0.608278	0.608278	0.608278	0.525487
tet(K)	Tetracyclines	0.389324	0.0996891	0.227557	0.417783	0.263928	0.538835	0.208486
blaOXA-284	β-lactams	0.396515	0.206737	0.11999	0.95924	0.0883719	0.0883719	0.0778673
aadA2b	Aminoglycosides	0.374685	0.151879	0.17302	0.603742	0.822114	0.603742	0.470606
ampH	β-lactams	0.14502	0.345831	0.159684	0.0861503	0.102701	0.520297	0.0881048
cphA1	β-lactams	0.152458	0.322779	0.143648	0.369299	0.132514	0.369299	0.133222
blaPER-7	β-lactams	0.368882	0.299213	0.0211139	0.639914	0.584382	0.639914	0.441087
erm(F)	MLSPs	0.0386144	0.0318267	0.43116	0.157046	0.522004	0.22639	0.164753
tet(O/W)	Tetracyclines	0.0366896	0.295825	0.199579	0.80382	0.80382	0.80382	0.763917
tet(40)	Tetracyclines	0.0317708	0.0805775	0.366094	0.77282	0.77282	0.77282	0.730423
tet(E)	Tetracyclines	0.0228349	0.288463	0.195008	0.00494505	0.00494505	0.894224	0.0079678
blaCARB-49	β-lactams	0.0419194	0.0863588	0.328401	0.396005	0.00551273	0.0107291	0.000742272
srm(B)	MLSPs	0.153974	0.186782	0.164395	0.529344	0.980059	0.529344	0.498302
erm(X)	MLSPs	0.0251274	0	0.38907	0.301694	0.684332	0.301694	0.317212
aadA14	Aminoglycosides	0.00728186	0	0.38895	0.399184	0.544421	0.346119	0.275816
lnu(C)	MLSPs	0.0381192	0	0.339586	0.101737	0.874326	0.101737	0.161425
blaCMY-11	β-lactams	0.018268	0.401205	0.00664826	0.239554	0.574259	0.239554	0.151963
tet(Y)	Tetracyclines	0.0371391	0.0289149	0.29865	0.728547	0.158832	0.158832	0.0869504
car(A)	MLSPs	0.0330258	0.0859158	0.247524	0.459097	0.0722355	0.134678	0.0420202
cphA5	β-lactams	0.0639378	0.162325	0.164573	0.171512	0.0494341	0.32116	0.0543346
mef(A)	MLSPs	0.072277	0.00943458	0.281407	0.347694	0.68741	0.347694	0.317301
tet(O)	Tetracyclines	0.0954817	0.165556	0.137027	0.470055	0.564228	0.470055	0.323226
tet(G)	Tetracyclines	0.0185762	0.035554	0.28388	0.848963	0.03303	0.03303	0.00980134
blaVIM-48	β-lactams	0.240032	0.0859609	0.0747142	0.529279	0.535323	0.535323	0.391428
blaOXA-363	β-lactams	0.209943	0.106477	0.0654108	0.557259	0.557259	0.557259	0.455668
tetA(P)	Tetracyclines	0	0	0.2871	NA	0.105481	0.105481	0.0506071
blaTEM-234	β-lactams	0.101792	0.135612	0.0978714	0.693509	0.693509	0.693509	0.546374
aadA8b	Aminoglycosides	0.0465111	0.0504538	0.183615	0.516172	0.159768	0.216501	0.0931906
cmx	Phenicols	0.125882	0.0850116	0.0948286	0.824866	0.824866	0.824866	0.773491
blaPER-5	β-lactams	0.0803844	0.219714	0.0038763	0.274384	0.641435	0.113726	0.0801439
catA3	Phenicols	0	0.0109361	0.225693	0.576214	0.576214	0.673117	0.517071
blaTEM-232	β-lactams	0	0	0.23442	NA	0.257929	0.257929	0.228179
blaPER-2	β-lactams	0.0264913	0.211325	0.0381104	0.103385	0.572156	0.103385	0.0542537
mcr-7	Polymyxins	0.0319689	0.213081	0.0256506	0.125082	0.38835	0.161098	0.0628013
aadA1	Aminoglycosides	0.0242649	0.0190508	0.175753	0.486526	0.0401774	0.0073869	0.00226137
tet(M)	Tetracyclines	0.0137854	0.0903858	0.123744	0.382259	0.132627	0.284086	0.0911597
vga(C)	MLSPs	0	0	0.206985	NA	0.00378507	0.00226858	9.11448e-05
blaOXA-274	β-lactams	0.0549967	0.0406311	0.135792	0.762564	0.0932403	0.0510772	0.0211205
blaOXA-496	β-lactams	0.0752798	0.133772	0.0445692	0.439591	0.876457	0.439591	0.439715
mcr-3	Polymyxins	0.00456699	0.0976669	0.113384	0.0898278	0.0419759	0.483547	0.0525576
cfxA5	β-lactams	0.0178623	0.112516	0.0873229	1	1	1	0.965908
mcr-4	Polymyxins	0	0.0822031	0.117131	0.0407825	0.0113552	0.308711	0.0154716
blaFOX-10	β-lactams	0.0262781	0.14951	0.0443217	0.459023	0.459023	0.459023	0.367251
blaL1	β-lactams	0.0640064	0.152598	0.00241386	0.760892	0.0140472	0.0140472	0.0193612
blaOXA-347	β-lactams	0.00830276	0	0.159861	0.556565	0.77135	0.556565	0.564541
floR	Phenicols	0.00946311	0.0192854	0.13891	0.848963	0.315866	0.315866	0.26594
erm(B)	MLSPs	0.00485476	0.136476	0.0357946	0.77135	0.77135	0.77135	0.745268
blaOXA-265	β-lactams	0.230634	0	0	0.0105787	0.00980271	NA	0.000760456
aadA16	Aminoglycosides	0	0.00673807	0.135996	0.384143	0.0118097	0.0118097	0.000959927
blaCMY-8b	β-lactams	0.018268	0.142934	0.00439907	0.41266	0.851577	0.41266	0.378188
blaOXA-285	β-lactams	0.0584542	0.084846	0.0228712	0.742334	0.830037	0.742334	0.561535
ole(B)	MLSPs	0.0345942	0.0735074	0.0416804	0.543651	0.543651	0.543651	0.399754
blaOXA-275	β-lactams	0	0.0614187	0.0713899	0.0496509	0.103568	0.361935	0.0600206
msr(E)	MLSPs	0.0377414	0.0579836	0.0465563	0.854879	0.854879	0.854879	0.84189
str	Aminoglycosides	0	0	0.116262	NA	0.42966	0.42966	0.479364
lsa(E)	MLSPs	0	0.0429609	0.0786637	0.384143	0.207136	0.240483	0.0878233
aph(3')-VIb	Aminoglycosides	0.0254868	0.0708702	0.0372243	0.426608	0.838263	0.426608	0.39763
aac(6')-Im	Aminoglycosides	0.169187	0	0	0.266123	0.266123	NA	0.244365
aadA10	Aminoglycosides	0.00883707	0.0208236	0.0856386	0.7145	0.7145	0.7145	0.618373
aac(6')-Ig	Aminoglycosides	0.161294	0	0	0.0499472	0.0499472	NA	0.0140118
tet(O/W/32/O/W/O)	Tetracyclines	0.00970952	0	0.0962756	0.399184	0.554281	0.346119	0.278261
dfrA24	Trimethoprims	0.151953	0	0	0.111739	0.111739	NA	0.0589146
blaPER-6	β-lactams	0.0292369	0.0555581	0.0300867	0.572156	0.572156	0.572156	0.51405
blaFOX-7	β-lactams	0.0282647	0.0740478	0.0135302	0.803166	0.803166	0.803166	0.856839
aadA5	Aminoglycosides	0	0.0132713	0.081567	0.235478	0.136472	0.235478	0.0898598
blaOXA-553	β-lactams	0	0.0838368	0.0226669	0.0451087	0.0451087	0.625472	0.0616655
blaOXA-303	β-lactams	0	0.00463913	0.0876798	0.384143	0.00688082	0.00688082	0.00042044
blaOXA-309	β-lactams	0	0.0629541	0.0393677	0.081565	0.158222	0.333646	0.0836209
blaFOX-2	β-lactams	0.018268	0.0731951	0.0189383	0.422402	0.422402	0.816383	0.41544
msr(D)	MLSPs	0.0178515	0	0.0789614	0.17306	0.978825	0.17306	0.279439
blaOXA-282	β-lactams	0.0444069	0.0361267	0.0318343	0.991145	0.991145	0.991145	0.932765
blaMOX-6	β-lactams	0.0581991	0.0572069	0.00534652	0.720665	0.405203	0.405203	0.351172
tlr(C)	MLSPs	0.0625952	0.0288182	0.025016	0.667066	0.678951	0.667066	0.557049
tet(B)	Tetracyclines	0	0.00511399	0.0835653	0.644489	0.644489	0.904834	0.691999
erm(V)	MLSPs	0.00840178	0.099424	0	0.428858	0.328868	0.167052	0.149871
aph(3')-IIc	Aminoglycosides	0.0481036	0.034381	0.0269898	0.945267	0.876427	0.876427	0.7809
tet(X4)	Tetracyclines	0	0.00351442	0.0834459	0.384143	0.00103136	0.00103136	1.61894e-05
blaOXA-550	β-lactams	0	0.0831871	0.0124836	0.081565	0.158222	0.308936	0.0795929
blaOXA-286	β-lactams	0.0176741	0.0755661	0.0039434	0.721384	0.851577	0.721384	0.654435
blaOXA-50	β-lactams	0	0	0.0766405	NA	0.42966	0.42966	0.479364
erm(33)	MLSPs	0.0422126	0	0.0417827	0.335216	0.371043	0.371043	0.233459
blaFOX-8	β-lactams	0.013701	0.0272484	0.0365294	0.296777	0.164278	0.296777	0.13026
qnrD1	Quinolones	0	0.0375179	0.0366003	0.428364	0.428364	0.428364	0.31498
tetA(60)	Tetracyclines	0.103813	0	0	0.266123	0.266123	NA	0.244365
blaMOX-7	β-lactams	0.0471128	0.0438333	0	0.738287	0.0461328	0.038284	0.0540828
blaFOX-9	β-lactams	0.00344313	0.0471115	0.0226619	0.393638	0.327755	0.608016	0.285483
blaOXA-551	β-lactams	0	0.0534119	0.017088	0.103568	0.103568	0.700841	0.143174
tet(30)	Tetracyclines	0	0.0679247	0.00274271	0.644489	0.644489	0.89028	0.690248
ant(9)-Ia	Aminoglycosides	0.0103294	0	0.0501725	0.556565	0.77135	0.556565	0.564541
lnu(B)	MLSPs	0.00415138	0.044072	0.0176478	0.881755	0.846341	0.846341	0.672838
aph(3')-IIb	Aminoglycosides	0	0.00546879	0.0510937	0.644489	0.644489	0.904834	0.691999
tet(42)	Tetracyclines	0.011991	0.0155959	0.0342403	0.838428	0.404393	0.404393	0.278966
ant(3'')-Ii-aac(6')-IId	Aminoglycosides	0	0.00467684	0.0502341	0.384143	0.0335571	0.0335571	0.00472432
aph(3')-XV	Aminoglycosides	0	0	0.0533642	NA	0.0300725	0.0291061	0.00500559
blaSGM-5	β-lactams	0.00460836	0.0603868	0.000292488	0.89028	0.89028	0.89028	0.950877
blaOXA-264	β-lactams	0.0804357	0	0	0.111739	0.111739	NA	0.0589146
tet(O/W/32/O)	Tetracyclines	0.0249083	0	0.0357946	0.556565	0.77135	0.556565	0.564541
blaOXA-85	β-lactams	0	0	0.0518667	NA	0.42966	0.42966	0.479364
tet(O/W)-1	Tetracyclines	0.0180784	0	0.0397317	0.301694	0.684332	0.301694	0.317212
aadA2	Aminoglycosides	0.0221718	0.00864428	0.0297734	0.787812	0.787812	0.787812	0.620747
catA1	Phenicols	0.00344313	0.0592893	0	0.262425	0.262425	0.0794816	0.0629344
cphA2	β-lactams	0.0274019	0.0165583	0.0191859	0.788791	0.851577	0.788791	0.692342
vgb(B)	MLSPs	0	0.0420767	0.0158681	0.576214	0.576214	0.69525	0.523545
blaTEM-229	β-lactams	0.0082233	0.0163152	0.0303687	0.77135	0.77135	0.77135	0.755643
mph(E)	MLSPs	0.0123797	0.0262827	0.0179438	0.7145	0.597654	0.597654	0.443111
blaOXA-215	β-lactams	0.0723247	0	0	0.0499472	0.0499472	NA	0.0140118
blaCARB-10	β-lactams	0.0103294	0.0142106	0.0274954	0.881755	0.560879	0.560879	0.418358
erm(Q)	MLSPs	0.0123797	0	0.0357946	0.556565	0.77135	0.556565	0.564541
erm(C)	MLSPs	0.0443367	0.0149855	0.00232333	0.450583	0.406172	0.450583	0.319397
aadA17	Aminoglycosides	0.0358941	0.00891176	0.0112358	0.675875	0.675875	0.859724	0.573504
blaDHA-2	β-lactams	0	0.0405435	0.00822689	0.644489	0.644489	0.89028	0.690248
cphA7	β-lactams	0.022283	0	0.0269905	0.167608	0.310741	0.0436591	0.0436405
blaDHA-13	β-lactams	0	0.0500238	0	0.384143	NA	0.384143	0.367879
blaMOX-4	β-lactams	0.0125771	0.0337479	0.00478528	0.838428	0.838428	0.838428	0.903331
ole(C)	MLSPs	0	0.0315917	0.0141544	0.318503	0.318503	0.837125	0.392156
blaCMY-1	β-lactams	0	0.0472816	0	0.212336	NA	0.212336	0.134046
blaCARB-14	β-lactams	0	0.0213159	0.0191864	0.384143	0.207136	0.245325	0.0891538
aph(3')-IIIa	Aminoglycosides	0	0	0.0357946	NA	0.42966	0.42966	0.479364
dfrA7	Trimethoprims	0.0209828	0.0168018	0.00773845	0.828989	0.828989	0.828989	0.894659
aac(6')-Iz	Aminoglycosides	0.0301727	0.00516942	0.00964893	0.309234	0.309234	0.904834	0.220665
cmlB1	Phenicols	0.0353483	0.012506	0	0.863729	0.414243	0.414243	0.491687
aadA9	Aminoglycosides	0	0.0301759	0.00796936	0.318503	0.318503	0.846313	0.393133
aac(3)-Ib	Aminoglycosides	0.00913398	0.0140989	0.014937	0.672207	0.672207	0.896637	0.67474
tet(X3)	Tetracyclines	0	0.0180329	0.017503	0.384143	0.316444	0.384143	0.171995
blaOXA-362	β-lactams	0.0265112	0.0180329	0	0.863729	0.414243	0.414243	0.491687
imiH	β-lactams	0.00913398	0.0140577	0.0133264	0.881755	0.846341	0.846341	0.672838
mef(C)	MLSPs	0	0	0.030438	NA	0.105481	0.105481	0.0506071
tet(T)	Tetracyclines	0.00415138	0.012506	0.0164181	0.881755	0.550246	0.550246	0.418851
fosA4	Fosfomycins	0.0435931	0	0	0.111739	0.111739	NA	0.0589146
tet(44)	Tetracyclines	0.00934431	0.00710531	0.0157299	0.662699	0.662699	0.904834	0.561349
catB7	Phenicols	0	0	0.0255468	NA	0.42966	0.42966	0.479364
fosF	Fosfomycins	0.0259826	0.00630586	0.00241386	0.646117	0.646117	0.89028	0.547641
aac(3)-IIa	Aminoglycosides	0	0.00463913	0.0205626	0.42077	0.42077	0.42077	0.311681
blaTEM-233	β-lactams	0.00854051	0.022416	0	0.881755	0.414243	0.414243	0.493616
imiS	β-lactams	0.0319689	0.00351442	0	0.863729	0.414243	0.414243	0.491687
cphA4	β-lactams	0.0281802	0	0.00477137	0.301694	0.641435	0.301694	0.309058
blaOXA-335	β-lactams	0.0122802	0.00233842	0.0131307	0.673505	0.673505	0.673505	0.719395
tet(33)	Tetracyclines	0.0319251	0	0.0019425	0.335216	0.371043	0.371043	0.225855
cat(pC194)	Phenicols	0	0	0.0223867	NA	0.163079	0.163079	0.107845
cmlA1	Phenicols	0	0.0214804	0.00415149	0.644489	0.644489	0.89028	0.690248
blaOXA-548	β-lactams	0	0.0257674	0.000292488	0.446729	0.446729	0.446729	0.3938
tet(O/W/O)-1	Tetracyclines	0.0326224	0	0	0.266123	0.266123	NA	0.244365
catB1	Phenicols	0	0.00931086	0.0128418	0.42077	0.42077	0.42077	0.311681
blaFOX-4	β-lactams	0	0.0110858	0.0112958	0.318503	0.318503	0.818817	0.390091
aph(3')-VI	Aminoglycosides	0	0.0243523	0	0.212336	NA	0.212336	0.134046
blaMOX-5	β-lactams	0.00913398	0.0140577	0.00199622	0.89028	0.89028	0.89028	0.950877
cphA8	β-lactams	0.00913398	0.0109706	0.00401824	0.851577	0.851577	0.851577	0.933061
tet(32)	Tetracyclines	0	0	0.0189613	NA	0.163079	0.163079	0.107845
mph(N)	MLSPs	0.00688627	0	0.0143804	0.399184	0.824995	0.399184	0.451745
mef(B)	MLSPs	0	0	0.0180629	NA	0.42966	0.42966	0.479364
blaOXA-134	β-lactams	0.00840178	0.0152318	0	0.7145	0.328868	0.328868	0.317502
blaCEPH-A3	β-lactams	0	0.0086322	0.0105565	0.384143	0.316444	0.384143	0.171995
aadA23	Aminoglycosides	0	0.0202718	0	0.384143	NA	0.384143	0.367879
qepA4	Quinolones	0.00858203	0.010945	0.00204465	0.755522	0.755522	0.755522	0.744327
blaKHM-1	β-lactams	0.0254126	0	0	0.266123	0.266123	NA	0.244365
blaTEM-231	β-lactams	0	0.00465892	0.0121663	0.384143	0.207136	0.240483	0.0878233
blaSGM-1	β-lactams	0.00582381	0.00849059	0.00468149	0.89028	0.89028	0.89028	0.954973
mph(C)	MLSPs	0.0200107	0	0.00216383	0.335216	0.371043	0.371043	0.225855
erm(36)	MLSPs	0.0167261	0	0.00420864	0.556565	0.755522	0.556565	0.560913
cphA6	β-lactams	0.00456699	0.0086322	0.00451572	0.89028	0.89028	0.89028	0.954973
blaOXA-360	β-lactams	0.0217217	0	0	0.266123	0.266123	NA	0.244365
blaACT-15	β-lactams	0.0217217	0	0	0.266123	0.266123	NA	0.244365
tet(S)	Tetracyclines	0	0	0.0138836	NA	0.257929	0.257929	0.228179
lnu(G)	MLSPs	0.0137725	0.00511399	0	0.863729	0.414243	0.414243	0.491687
aadA7	Aminoglycosides	0	0.0159134	0	0.384143	NA	0.384143	0.367879
blaCARB-8	β-lactams	0	0	0.0129441	NA	0.257929	0.257929	0.228179
blaADC-25	β-lactams	0.0199302	0	0	0.266123	0.266123	NA	0.244365
blaOXA-277	β-lactams	0.0123797	0.00320608	0.00199622	0.89028	0.89028	0.89028	0.948375
oqxA	Quinolones	0	0	0.0126259	NA	0.42966	0.42966	0.479364
blaOXA-278	β-lactams	0	0.0128243	0.00199622	0.644489	0.644489	0.89028	0.690248
fosD	Fosfomycins	0.00792519	0	0.00726948	0.556565	0.77135	0.556565	0.564541
blaOXA-226	β-lactams	0	0.00827646	0.00539125	0.644489	0.644489	0.89028	0.690248
tetA(46)	Tetracyclines	0	0.0147706	0	0.384143	NA	0.384143	0.367879
vat(C)	MLSPs	0	0.00601096	0.00721276	0.576214	0.576214	0.68415	0.520341
mph(G)	MLSPs	0	0	0.0119411	NA	0.42966	0.42966	0.479364
ant(6)-Ib	Aminoglycosides	0	0.00704274	0.00597057	0.644489	0.644489	0.904834	0.691999
blaOXA-552	β-lactams	0.00913398	0.00710531	0	0.863729	0.414243	0.414243	0.491687
qnrD2	Quinolones	0	0	0.0116756	NA	0.257929	0.257929	0.228179
blaOXA-289	β-lactams	0	0.00644669	0.00629886	0.576214	0.576214	0.69525	0.523545
blaDHA-24	β-lactams	0	0.0139663	0	0.384143	NA	0.384143	0.367879
blaACI-1	β-lactams	0.0173623	0	0	0.111739	0.111739	NA	0.0589146
catB3	Phenicols	0	0.0134761	0	0.384143	NA	0.384143	0.367879
blaOXA-361	β-lactams	0.00548262	0.00630586	0.00216383	0.89028	0.89028	0.89028	0.950877
dfrB3	Trimethoprims	0	0	0.0108523	NA	0.163079	0.163079	0.107845
vga(A)V	MLSPs	0.0167261	0	0	0.266123	0.266123	NA	0.244365
aadA1b	Aminoglycosides	0	0	0.0107409	NA	0.163079	0.163079	0.107845
blaFONA-1	β-lactams	0.0164479	0	0	0.266123	0.266123	NA	0.244365
blaA	β-lactams	0	0	0.0106055	NA	0.257929	0.257929	0.228179
poxtA	Oxazolidinones	0	0.0126117	0	0.384143	NA	0.384143	0.367879
lsa(A)	MLSPs	0.0105273	0.00426516	0	0.863729	0.414243	0.414243	0.491687
blaACT-9	β-lactams	0	0.012506	0	0.384143	NA	0.384143	0.367879
blaPAM-1	β-lactams	0.00344313	0.00961823	0	0.881755	0.414243	0.414243	0.493616
blaOXA-294	β-lactams	0	0.0069861	0.00431729	0.644489	0.644489	0.89028	0.690248
aac(6')-Ib-cr	Multidrugs	0	0	0.00993058	NA	0.42966	0.42966	0.479364
aac(6')-Ian	Aminoglycosides	0	0.0120219	0	0.384143	NA	0.384143	0.367879
ere(D)	MLSPs	0	0.00644669	0.00431176	0.576214	0.576214	0.69525	0.523545
aac(6')-Iv	Aminoglycosides	0.0147652	0	0	0.266123	0.266123	NA	0.244365
blaFONA-4	β-lactams	0.0145637	0	0	0.266123	0.266123	NA	0.244365
blaOXA-276	β-lactams	0.0108608	0	0.00216383	0.556565	0.755522	0.556565	0.560913
blaOCH-7	β-lactams	0	0.0109361	0	0.384143	NA	0.384143	0.367879
blaMUS-1	β-lactams	0	0.0106664	0	0.212336	NA	0.212336	0.134046
msr(A)	MLSPs	0.0134858	0	0	0.266123	0.266123	NA	0.244365
tet(36)	Tetracyclines	0	0	0.00865109	NA	0.257929	0.257929	0.228179
blaOXA-371	β-lactams	0	0	0.00841728	NA	0.42966	0.42966	0.479364
mcr-2	Polymyxins	0.0123797	0	0	0.266123	0.266123	NA	0.244365
mcr-1	Polymyxins	0.0123797	0	0	0.266123	0.266123	NA	0.244365
tet(41)	Tetracyclines	0.0123797	0	0	0.266123	0.266123	NA	0.244365
erm(35)	MLSPs	0	0	0.00787214	NA	0.257929	0.257929	0.228179
aph(3')-VIa	Aminoglycosides	0	0.00644669	0.00216383	0.644489	0.644489	0.89028	0.690248
cfxA2	β-lactams	0.0109652	0	0	0.266123	0.266123	NA	0.244365
lsa(B)	MLSPs	0.00792519	0	0.00173215	0.556565	0.755522	0.556565	0.560913
aph(3')-IIa	Aminoglycosides	0	0	0.00683707	NA	0.257929	0.257929	0.228179
aph(6)-Ic	Aminoglycosides	0	0	0.0068285	NA	0.257929	0.257929	0.228179
blaOXA-317	β-lactams	0	0.00795668	0	0.384143	NA	0.384143	0.367879
mph(B)	MLSPs	0.00688627	0	0.0019425	0.556565	0.755522	0.556565	0.560913
blaPLA1a	β-lactams	0	0	0.00628438	NA	0.257929	0.257929	0.228179
blaOXA-252	β-lactams	0	0	0.00622724	NA	0.42966	0.42966	0.479364
blaOXY-6-4	β-lactams	0	0.00233842	0.00420864	0.644489	0.644489	0.904834	0.691999
lnu(E)	MLSPs	0	0	0.00590177	NA	0.257929	0.257929	0.228179
otr(C)	Tetracyclines	0	0.00710531	0	0.384143	NA	0.384143	0.367879
blaJOHN-1	β-lactams	0	0.00697755	0	0.212336	NA	0.212336	0.134046
vat(F)	MLSPs	0	0	0.00567516	NA	0.257929	0.257929	0.228179
blaFOX-6	β-lactams	0.00548262	0	0.00207575	0.556565	0.755522	0.556565	0.560913
qnrD3	Quinolones	0	0.00673807	0	0.384143	NA	0.384143	0.367879
blaCMY-86	β-lactams	0	0.00673807	0	0.384143	NA	0.384143	0.367879
blaRAHN-1	β-lactams	0.00840178	0	0	0.266123	0.266123	NA	0.244365
blaBKC-1	β-lactams	0	0.00657335	0	0.384143	NA	0.384143	0.367879
fosG	Fosfomycins	0	0.00644669	0	0.384143	NA	0.384143	0.367879
aac(6')-Ih	Aminoglycosides	0	0.00644669	0	0.384143	NA	0.384143	0.367879
aph(3')-VIII	Aminoglycosides	0	0.00644669	0	0.384143	NA	0.384143	0.367879
blaCMY-70	β-lactams	0	0.00644669	0	0.384143	NA	0.384143	0.367879
blaHERA-8	β-lactams	0	0.00630586	0	0.384143	NA	0.384143	0.367879
ant(2'')-Ia	Aminoglycosides	0	0.00630586	0	0.384143	NA	0.384143	0.367879
blaBEL-1	β-lactams	0	0	0.00518414	NA	0.42966	0.42966	0.479364
lnu(D)	MLSPs	0.00792519	0	0	0.266123	0.266123	NA	0.244365
tet(O/W/O)-2	Tetracyclines	0.00792519	0	0	0.266123	0.266123	NA	0.244365
ARR-3	Rifamycins	0.00456699	0	0.00215865	0.556565	0.755522	0.556565	0.560913
blaOXA-237	β-lactams	0	0.00601096	0	0.384143	NA	0.384143	0.367879
blaCARB-50	β-lactams	0	0.00601096	0	0.384143	NA	0.384143	0.367879
lnu(F)	MLSPs	0	0	0.00487357	NA	0.257929	0.257929	0.228179
blaFONA-5	β-lactams	0.00728186	0	0	0.266123	0.266123	NA	0.244365
qnrB39	Quinolones	0	0	0.00468149	NA	0.42966	0.42966	0.479364
tet(Z)	Tetracyclines	0.00720428	0	0	0.266123	0.266123	NA	0.244365
fosA	Fosfomycins	0	0	0.00457448	NA	0.42966	0.42966	0.479364
blaACC-1c	β-lactams	0	0	0.00451572	NA	0.42966	0.42966	0.479364
blaLCR-1	β-lactams	0	0	0.00451572	NA	0.42966	0.42966	0.479364
dfrB8	Trimethoprims	0.00688627	0	0	0.266123	0.266123	NA	0.244365
blaOXA-279	β-lactams	0.00688627	0	0	0.266123	0.266123	NA	0.244365
vga(B)	MLSPs	0.0067429	0	0	0.266123	0.266123	NA	0.244365
blaACC-1a	β-lactams	0	0	0.00432767	NA	0.42966	0.42966	0.479364
blaOXA-299	β-lactams	0	0.00511399	0	0.384143	NA	0.384143	0.367879
cmr	Multidrugs	0	0.00498281	0	0.384143	NA	0.384143	0.367879
blaCMY-101	β-lactams	0	0.00465543	0	0.384143	NA	0.384143	0.367879
blaFONA-2	β-lactams	0.00548262	0	0	0.266123	0.266123	NA	0.244365
blaFONA-6	β-lactams	0.00548262	0	0	0.266123	0.266123	NA	0.244365
blaFONA-3	β-lactams	0.00548262	0	0	0.266123	0.266123	NA	0.244365
vat(E)	MLSPs	0	0	0.00327077	NA	0.42966	0.42966	0.479364
blaOCH-3	β-lactams	0	0	0.00327077	NA	0.42966	0.42966	0.479364
aac(6')-Ik	Aminoglycosides	0	0	0.00327077	NA	0.42966	0.42966	0.479364
nimJ	Nitroimidazoles	0.00498256	0	0	0.266123	0.266123	NA	0.244365
aac(3)-Ii	Aminoglycosides	0	0	0.00316617	NA	0.257929	0.257929	0.228179
cfxA6	β-lactams	0.00485476	0	0	0.266123	0.266123	NA	0.244365
fexA	Phenicols	0.00460836	0	0	0.266123	0.266123	NA	0.244365
dfrA12	Trimethoprims	0.00456699	0	0	0.266123	0.266123	NA	0.244365
blaCMY-97	β-lactams	0.00456699	0	0	0.266123	0.266123	NA	0.244365
mph(A)	MLSPs	0.00456699	0	0	0.266123	0.266123	NA	0.244365
blaOXA-308	β-lactams	0	0	0.00292498	NA	0.42966	0.42966	0.479364
optrA	Oxazolidinones	0	0.00351442	0	0.384143	NA	0.384143	0.367879
blaMOX-2	β-lactams	0	0.00351442	0	0.384143	NA	0.384143	0.367879
fosA2	Fosfomycins	0	0.00351442	0	0.384143	NA	0.384143	0.367879
erm(46)	MLSPs	0	0.00351442	0	0.384143	NA	0.384143	0.367879
fosK	Fosfomycins	0	0.00349305	0	0.384143	NA	0.384143	0.367879
blaIMP-70	β-lactams	0	0	0.00282892	NA	0.42966	0.42966	0.479364
blaRAHN-2	β-lactams	0	0	0.00274271	NA	0.42966	0.42966	0.479364
mcr-9	Polymyxins	0	0	0.00274271	NA	0.42966	0.42966	0.479364
aac(3)-IIe	Aminoglycosides	0	0	0.00274271	NA	0.42966	0.42966	0.479364
blaSGM-7	β-lactams	0	0	0.00274271	NA	0.42966	0.42966	0.479364
blaNPS	β-lactams	0	0	0.00269562	NA	0.42966	0.42966	0.479364
blaOXA-290	β-lactams	0	0	0.00252748	NA	0.257929	0.257929	0.228179
tetB(P)	Tetracyclines	0	0	0.00236202	NA	0.42966	0.42966	0.479364
blaOXA-266	β-lactams	0	0	0.00216383	NA	0.42966	0.42966	0.479364
blaCARB-16	β-lactams	0	0	0.00216383	NA	0.42966	0.42966	0.479364
dfrA1	Trimethoprims	0	0	0.00207575	NA	0.42966	0.42966	0.479364
blaOXA-129	β-lactams	0	0	0.00207575	NA	0.42966	0.42966	0.479364
catQ	Phenicols	0	0	0.00204465	NA	0.42966	0.42966	0.479364
aac(3)-If	Aminoglycosides	0	0	0.00199622	NA	0.42966	0.42966	0.479364
blaEBR-1	β-lactams	0	0.00233842	0	0.384143	NA	0.384143	0.367879
blaSST-1	β-lactams	0	0.00233842	0	0.384143	NA	0.384143	0.367879
tet(31)	Tetracyclines	0	0	0.00173215	NA	0.42966	0.42966	0.479364
dfrD	Trimethoprims	0	0	0.00173215	NA	0.42966	0.42966	0.479364
blaTEM-104	β-lactams	0	0	0.000292488	NA	0.42966	0.42966	0.479364
aph(2'')-Ie	Aminoglycosides	0	0	0.000292488	NA	0.42966	0.42966	0.479364

## Sheet: surface_time
Gene	Antibiotic class	mean_value	mean_value	mean_value	mean_value	mean_value	mean_value	mean_value	mean_value	mean_value	mean_value	mean_value	mean_value	mean_value	mean_value	mean_value	mean_value	mean_value	mean_value	mean_value	mean_value	drain	equipment	floor	knife	meat	table	tray	drain	drain	drain	equipment	equipment	equipment	floor	floor	floor	knife	meat	meat	meat	table	table	table	tray	tray	tray
aph(3'')-Ib	Aminoglycosides	drain_T1	drain_T2	drain_T3	equipment_T1	equipment_T2	equipment_T3	floor_T1	floor_T2	floor_T3	knife_T2	knife_T3	meat_T1	meat_T2	meat_T3	table_T1	table_T2	table_T3	tray_T1	tray_T2	tray_T3	Kruskal p-value	Kruskal p-value	Kruskal p-value	Kruskal p-value	Kruskal p-value	Kruskal p-value	Kruskal p-value	T1-T2 p.wilcox	T1-T3 p.wilcox	T2-T3 p.wilcox	T1-T2 p.wilcox	T1-T3 p.wilcox	T2-T3 p.wilcox	T1-T2 p.wilcox	T1-T3 p.wilcox	T2-T3 p.wilcox	T2-T3 p.wilcox	T1-T2 p.wilcox	T1-T3 p.wilcox	T2-T3 p.wilcox	T1-T2 p.wilcox	T1-T3 p.wilcox	T2-T3 p.wilcox	T1-T2 p.wilcox	T1-T3 p.wilcox	T2-T3 p.wilcox
oqxB	Quinolones	0.540966	0.80962	1.76242	0.13799	0.903548	5.72283	0.0870059	0.0971012	2.66298	0	0.42205	2.04265	0.0511399	82.3035	0	1.98174	18.5627	0	1.89993	6.22059	0.00063771	0.599192	7.62781e-06	0.317311	0.577413	0.638958	0.0874784	0.427153	0.00853717	0.111256	0.707664	0.843145	1	1	0.00635544	0.00635544	0.843145	0.695712	0.99581	0.92969	0.836481	0.836481	1	0.92969	0.843145	0.381633
tet(39)	Tetracyclines	6.18274	4.00986	1.5873	8.80252	10.1336	0.153534	5.33121	9.23437	0.462698	10.7663	0.42205	6.76353	4.37248	1.41873	8.68724	6.13688	2.58399	8.03117	2.9858	0.474492	1.00748e-06	3.69427e-05	1.02842e-07	0.0463016	0.0638529	0.0886747	0.0764263	0.119825	0.000138981	0.000977381	0.627076	0.000977381	0.000828475	0.236496	0.00024403	1.96379e-05	0.165129	0.597586	0.165129	0.145141	0.466499	0.165129	0.207683	0.62076	0.62076	0.19
tet(H)	Tetracyclines	0.122759	8.5654	8.50413	0.246634	2.3626	5.33136	0	1.12451	6.83061	0	0.42205	1.02133	5.5371	1.86547	0	1.24499	11.7255	2.44427	7.76588	10.4308	9.32613e-06	0.458226	5.21213e-05	0.317311	0.783847	0.42214	1	0.00156445	0.00049793	0.686665	0.791557	0.509393	0.791557	0.107108	0.00156445	0.0811427	0.767742	0.891031	0.933523	0.791557	0.503688	0.72495	0.9021	1	1	1
sul2	Sulfonamides	0.0199339	0.0246496	0.580566	0	0	0.115151	0	0	0.821634	0	0	0.340442	1.53582	70.2698	0	0	2.17138	0	2.57605	1.80001	2.66756e-05	0.349938	1.54832e-05	NaN	0.615767	0.39985	0.449329	1	0.00753321	0.00714706	NaN	0.606603	0.599868	NaN	0.00882883	0.00714706	NaN	1	0.612975	0.734977	NaN	0.695555	0.633434	0.794311	0.719891	1
tet(Q)	Tetracyclines	3.22637	1.02231	0.249642	0.315565	0.633062	0.0767672	0	0.140365	0.600438	0.233903	1.96956	0.340442	0.275472	63.3862	0	0.270919	0	0	1.36444	0.851983	0.222901	0.749431	0.0446293	0.796253	0.615767	0.39985	0.40289	0.722536	0.834729	0.419188	1	0.829768	0.834729	0.580715	0.245243	0.583712	1	1	0.748122	0.834729	0.829768	NaN	0.775592	0.895212	0.829768	0.927993
blaROB-1	β-lactams	0.0258377	0.0246496	0.0812114	0.379733	0.246091	3.33156	0.356185	0.684371	2.60182	0	0	2.31669	34.8425	6.93155	0	0	7.3827	0	0.497372	0.122298	0.574225	0.254686	0.631913	NaN	0.818319	0.39985	0.800737	0.829708	0.829708	0.798335	0.955998	0.677269	0.627779	0.989363	0.825828	0.825828	NaN	0.955998	0.829708	0.855908	NaN	0.825828	0.825828	1	1	1
aph(3')-Ia	Aminoglycosides	0	0	0	0	0	0	0	0	0.526152	0	0	9.53238	0.109361	48.9456	0	0	0	0	0	0	NaN	NaN	0.49475	NaN	0.494829	NaN	NaN	NaN	NaN	NaN	NaN	NaN	NaN	NaN	0.681842	0.681842	NaN	0.681842	0.75325	0.786041	NaN	NaN	NaN	NaN	NaN	NaN
tet(L)	Tetracyclines	0.0735628	0.0235832	0.0914835	1.41231	0.164556	0	0.965614	1.12076	0.533588	0	0	0.340442	0.88144	0	0.502363	0	43.0638	0	0	0	0.685904	0.0382925	0.594809	NaN	0.161285	0.127118	NaN	1	0.842071	0.842071	0.718192	0.268765	0.718192	0.851812	0.819631	0.887612	NaN	0.842071	0.437006	0.819631	0.677662	0.842071	0.461139	NaN	NaN	NaN
blaPAO	β-lactams	0.0446595	1.68308	1.02824	0.319533	0	0	0	0.648687	5.89064	0	0	0	1.7348	2.93512	1.43539	0.792694	0	0	6.43931	8.89238	0.0120928	0.00248332	3.84919e-05	NaN	0.385	0.539741	0.276453	0.0331558	0.0950792	0.432582	0.0572311	0.0663037	NaN	0.0987282	0.00271059	0.0411273	NaN	0.527857	0.41321	0.666906	0.914885	0.52261	0.541772	0.618321	0.618321	0.746053
blaOXA-281	β-lactams	0.567136	0.758124	0.136546	2.30277	2.62526	1.9911	5.54772	1.67306	0.195628	2.96047	0	1.64425	2.92771	0	4.5907	1.70711	0.683466	5.5869	1.62318	0	0.000660367	0.025923	3.04666e-05	0.036904	0.0394228	0.492542	0.116231	0.417542	0.218197	0.00243664	0.837495	0.308875	0.0379823	0.741993	0.00243664	0.00162895	0.219831	0.871881	0.219831	0.0945872	0.833194	0.600052	0.702315	0.741993	0.50208	0.437904
aph(6)-Id	Aminoglycosides	2.9238	3.14039	2.34561	0.347197	0.977868	2.745	0	1.36062	0.736411	0.116952	2.67298	0	0.0511399	0.499362	0	2.46408	0	0	0.420767	1.34879	0.424508	0.989882	0.0178141	0.796253	0.870934	0.142571	0.800737	0.805407	1	0.750409	1	1	1	0.333286	0.181713	0.805407	1	1	1	1	0.750409	NaN	0.687656	1	1	1
blaOXA-211	β-lactams	0.589945	0.980622	1.90763	0	0.701551	0.383836	0	0.777453	2.77851	0	0.140683	2.38309	1.4776	6.97083	0	0.669059	0	0	4.1059	5.55583	0.00103176	0.384244	5.74151e-05	0.317311	0.844387	0.142571	0.361251	0.291982	0.00837215	0.157157	0.377972	0.570098	0.787704	0.0774147	0.00198154	0.0716967	0.695846	0.948478	0.87709	0.837708	0.410778	NaN	0.370524	0.785469	0.695846	0.837708
aadD	Aminoglycosides	2.80758	3.68687	2.3979	0	0.374453	0.0767672	0	1.83186	0.436827	1.05256	3.51708	1.36177	0	0	0	2.28321	0	0	0.98179	1.09834	0.0719662	0.187507	0.0168891	0.796253	0.0183156	0.0446888	0.54406	0.198024	0.76668	0.238143	0.287438	0.581424	0.598833	0.213915	0.049359	0.525642	1	0.301456	0.233245	NaN	0.293108	NaN	0.245249	1	0.83498	0.835685
blaOXA-212	β-lactams	0	0	0	0.929416	0	24.8213	0	0	0.0887443	0	0	0.13702	0	0.286815	0	0	0	0	0	0	NaN	0.336034	0.49475	NaN	0.190892	NaN	NaN	NaN	NaN	NaN	0.617661	0.821285	0.773358	NaN	0.773358	0.773358	NaN	0.617661	0.773358	0.773358	NaN	NaN	NaN	NaN	NaN	NaN
blaOXA-280	β-lactams	3.4929	3.03083	1.65967	0.0411056	1.18019	0.153534	0.0220131	1.65978	0.281962	0.767013	3.93913	0.340442	0.173192	0	0	1.33354	0	0	1.12205	1.28226	0.0902892	0.178709	0.285684	0.816639	0.146043	0.39985	0.54406	0.571777	1	0.387726	0.556616	1	0.556616	0.556616	0.556616	1	1	0.923735	0.455935	0.556616	0.823062	NaN	0.776623	1	0.89772	0.89772
erm(G)	MLSPs	1.69719	2.85139	2.40399	0	1.5022	0.115151	0	1.56213	0.427604	0.584758	0.984782	0	0	0	0	3.1433	0	0.349181	1.81074	1.69576	0.0816071	0.00907517	0.0330835	0.796253	NaN	0.142571	0.880494	0.144668	0.37862	0.394367	0.064871	0.560086	0.177673	0.175411	0.0630818	0.668411	1	NaN	NaN	NaN	0.416359	NaN	0.371239	1	1	1
aadA6	Aminoglycosides	0	0	0	0	0	23.626	0	0	0	0	0	0	0	0	0	0	0	0	0	0	NaN	0.349938	NaN	NaN	NaN	NaN	NaN	NaN	NaN	NaN	NaN	0.799118	0.799118	NaN	NaN	NaN	NaN	NaN	NaN	NaN	NaN	NaN	NaN	NaN	NaN	NaN
ant(3'')-Ia	Aminoglycosides	0.228606	0.122306	1.68756	0.0700887	0.0612069	12.19	0.10932	0.18574	0.271675	0	0.281366	0	0	0	0	0	0	0	0.140256	0.122617	5.66721e-05	0.269794	0.208165	0.317311	NaN	NaN	0.800737	0.63364	0.0388402	0.00399651	1	0.63364	0.63364	1	0.63364	0.63364	0.763764	NaN	NaN	NaN	NaN	NaN	NaN	1	1	1
blaOXA-334	β-lactams	1.73912	2.13163	1.39484	0.0267012	0.217144	0.0383836	0.0440262	0.143269	0.844623	0	0.42205	0	0	0.473852	0	0	4.34277	0	1.0037	0.42916	0.289713	0.998852	0.00798605	0.317311	0.606531	0.39985	0.54406	0.481161	0.490528	1	1	1	1	1	0.132684	0.122042	0.881125	NaN	0.966685	0.846194	NaN	0.862767	0.786833	0.920038	1	0.920038
aadA24	Aminoglycosides	2.26388	1.98005	1.38697	0.0822113	0.992359	0.230302	0.0227306	0.537329	0.180955	0.467806	1.6882	0	0	0	0	1.25758	0	0	1.12205	0.245234	0.184259	0.43533	0.442187	0.796253	NaN	0.142571	0.800737	0.67324	0.959943	0.67324	0.753863	1	0.753863	0.890236	0.688421	0.86164	1	NaN	NaN	NaN	0.688421	NaN	0.67324	1	1	1
tet(O/32/O)	Tetracyclines	1.28426	1.07473	0.929531	0.102689	0.145376	0.153534	0	0	1.19795	0	10.6678	0.340442	0	0	0	0.533417	0	0	0.280511	0.658738	0.0384975	0.883474	4.2846e-05	0.121335	0.0183156	0.39985	0.54406	0.942667	0.224773	0.185793	0.819721	1	0.819721	NaN	0.0278373	0.0183366	0.430626	0.313361	0.240353	NaN	0.672569	NaN	0.612658	1	0.77053	0.771402
blaOXA-333	β-lactams	0	0	0.0238366	0.0459968	0.098689	6.76877	0.342489	0	0.142981	0	0.281366	0.477462	0.925025	4.89427	0.239231	0	0	0	0	0	0.230693	0.9922	0.488043	0.317311	0.470254	0.301194	NaN	NaN	0.603214	0.603214	1	1	1	0.706702	0.972628	0.603214	0.854545	0.813655	0.977823	0.69965	0.751916	0.751916	NaN	NaN	NaN	NaN
aph(3')-III	Aminoglycosides	0.608749	1.30838	1.1579	0.369951	0.618453	0.230302	0	0.502264	0.895156	0.233903	0.562733	0.340442	0	0	0	1.21314	0	0	0.140256	0.919629	0.0568545	0.471023	0.0649273	0.796253	0.0183156	0.142571	0.800737	0.308173	0.308173	0.835065	0.760261	1	0.731901	0.551065	0.283225	0.760261	1	0.569476	0.390417	NaN	0.673448	NaN	0.673448	1	1	1
tet(W/32/O)	Tetracyclines	0	0	0	0	0	0.0383836	0.0256706	0.0835451	0.0277035	0	0	0.477462	0.88144	2.50221	0	0	15.4428	0	1.04739	0	NaN	0.349938	0.949778	NaN	0.191998	0.39985	0.513417	NaN	NaN	NaN	NaN	0.788829	0.776775	1	0.911326	0.896785	NaN	0.516359	0.672758	0.896785	NaN	0.821361	0.82039	1	NaN	0.821361
blaOXA-296	β-lactams	0.0158707	0.0902428	0.0146284	0.233476	0.098689	0	0.342489	0.114958	0.252405	0	0	0.751503	2.47225	7.7988	0.0493851	0	0	0	0	0.183446	0.650344	0.0571949	0.846787	NaN	0.984312	0.301194	0.513417	0.878132	0.957429	0.809098	0.537761	0.197071	0.806271	0.878132	0.878132	0.968324	NaN	1	0.976765	0.981722	0.800597	0.800597	NaN	NaN	1	0.878132
blaACT-14	β-lactams	0	1.12986	1.79326	0	0.224425	0	0	0	1.01799	0	0	0	0	0.271471	0	0	0	0	0.280511	0.245234	0.00439346	0.40289	0.00186338	NaN	0.606531	NaN	0.800737	0.124279	0.0513214	0.543102	0.625325	NaN	0.625325	NaN	0.124279	0.124279	NaN	NaN	0.91051	0.663772	NaN	NaN	NaN	1	1	1
sul1	Sulfonamides	0	0	0	0	0	10.4249	0	0	0	0	0	0	0	0	0	0	0	0	0	0	NaN	0.349938	NaN	NaN	NaN	NaN	NaN	NaN	NaN	NaN	NaN	0.799118	0.799118	NaN	NaN	NaN	NaN	NaN	NaN	NaN	NaN	NaN	NaN	NaN	NaN	NaN
tet(X)	Tetracyclines	1.55678	2.08258	0.351436	0	0.304543	0.0767672	0.052192	0.0562585	0.215544	0	0.281366	0.340442	0	0.489852	0.119616	0	0	0	0.331581	0.0613086	0.0697777	0.384244	0.13998	0.317311	0.190892	0.301194	0.800737	0.405006	0.830432	0.405006	0.623527	0.732057	0.872411	1	0.588762	0.558171	0.830432	0.544047	0.743	0.830279	0.726774	0.726774	NaN	1	1	1
blaOXA-373	β-lactams	0	0.0685174	0.305619	0	0	0.0383836	0.0126848	0	1.1885	0	0	0.340442	3.96648	2.75834	0	0	0	0	0.420767	0.989737	0.00266401	0.349938	0.00620736	NaN	0.748997	NaN	0.292068	0.292236	0.0349155	0.229096	NaN	0.601616	0.585521	0.585521	0.213674	0.0826118	NaN	0.715353	1	0.733649	NaN	NaN	NaN	1	0.690781	0.605496
tet(A)	Tetracyclines	0.859366	0.949065	1.31215	0.287739	0.282936	0.230302	0	0.564054	0.223021	0	0.281366	0	0	0	0	0	0	0	0	0.423941	0.517283	0.848556	0.0731907	0.317311	NaN	NaN	0.211072	0.584253	0.875602	0.674588	0.813995	1	0.771336	0.481325	0.390898	0.704192	0.704192	NaN	NaN	NaN	NaN	NaN	NaN	NaN	0.771336	0.558331
aac(3)-Ia	Aminoglycosides	0.436001	0.723867	0.608044	0	0	0.46297	0	0.221723	1.0925	0	0.703416	0	1.45616	0.33806	0	0	0	0	0.306046	0.613086	0.398348	0.114178	0.00428775	0.317311	0.469657	NaN	0.676174	0.879447	0.569667	0.723448	NaN	0.562697	0.522317	0.396247	0.127311	0.393291	0.747766	0.791607	0.922393	0.646926	NaN	NaN	NaN	0.84614	1	1
blaOXA-427	β-lactams	0	0.154845	1.69473	0	0	0	0	0.0174398	0.911359	0	6.95923	0	0	0	0	0	0	0	0	0.183446	4.09485e-06	NaN	0.000475894	0.317311	NaN	NaN	0.513417	0.187333	0.00101798	0.0147014	NaN	NaN	NaN	0.539061	0.0245529	0.0468462	0.649267	NaN	NaN	NaN	NaN	NaN	NaN	NaN	1	0.649267
cfr(C)	Oxazolidinones	0.56847	2.97488	0.229552	0	0	0	0	0.0212358	0.0261916	0	0.140683	0	0	0	0	0	0	0	0.140256	0	0.0129172	NaN	0.513235	0.317311	NaN	NaN	0.513417	0.141489	0.141489	0.47396	NaN	NaN	NaN	0.714993	0.551912	0.891804	0.756961	NaN	NaN	NaN	NaN	NaN	NaN	1	NaN	0.756961
aadA11	Aminoglycosides	0	0	0	0.0459968	0	6.95171	0.0267614	0	0.0435563	0	0	0	0	0.33806	0	0	0	0	0	0	NaN	0.565525	0.475769	NaN	0.606531	NaN	NaN	NaN	NaN	NaN	0.931226	1	0.931226	0.931226	0.931226	0.931226	NaN	NaN	0.932805	0.931226	NaN	NaN	NaN	NaN	NaN	NaN
tet(S/M)	Tetracyclines	0.0398679	0.201224	1.82044	0	0	0.308646	0.0535229	0	0.333799	0	0.42205	0	0	0.499362	0	0	0	0	0.280511	0	1.91879e-06	0.114178	0.0185148	0.317311	0.606531	NaN	0.513417	0.584275	0.00079256	0.00741046	NaN	0.58181	0.555258	0.647671	0.459148	0.133049	0.783598	NaN	0.886842	0.783598	NaN	NaN	NaN	1	NaN	0.783598
tet(W)	Tetracyclines	0	0.163974	1.35659	0.266104	0	0	0	0.188264	0.251357	0	0	0	0.0511399	1.77561	0	0	0	0	0	0.474812	0.0800788	0.0096678	0.0748268	NaN	0.419215	NaN	0.211072	0.490979	0.297028	0.573194	0.281475	0.297028	NaN	0.392458	0.255421	0.646812	NaN	0.8294	0.636119	0.573194	NaN	NaN	NaN	NaN	0.732171	0.490979
ant(6)-Ia	Aminoglycosides	0	0.0246496	0	0.072698	0	0	0	0.0835451	0	0	0	0.614483	4.93909	2.67196	0	0	0	0	1.58844	0.122457	0.316637	0.114178	0.324652	NaN	0.862798	NaN	0.429062	0.501367	NaN	0.398008	0.275647	0.306496	NaN	0.510142	NaN	0.398008	NaN	0.915393	0.934121	0.747539	NaN	NaN	NaN	0.747539	0.747539	0.6543
aadA13	Aminoglycosides	0	0.0246496	0.00766083	0.2064	0	1.12355	0.794167	0.273697	0.0375925	0	2.31974	0	0	2.36642	0	0	0	0	0	0.0611488	0.637796	0.147592	0.326283	0.317311	0.606531	NaN	0.513417	0.922163	0.922163	0.953608	0.846414	0.922163	0.922163	0.922163	0.922163	0.922163	0.922163	NaN	0.953608	0.922163	NaN	NaN	NaN	NaN	1	0.922163
lnu(A)	MLSPs	0	0.0246009	0.108664	0	0	0	0	0	2.07104	0	0	0	0	0	0	0	0	0	0	0	0.0794093	NaN	0.239453	NaN	NaN	NaN	NaN	0.843092	0.843092	0.843092	NaN	NaN	NaN	NaN	0.843092	0.843092	NaN	NaN	NaN	NaN	NaN	NaN	NaN	NaN	NaN	NaN
ampS	β-lactams	0.0398679	0.0787347	0.424181	0.133556	0.326437	0.0767672	0	0	0.769288	0	0	0	0.224332	0.271471	0	1.08995	0	0	1.28602	1.06132	0.0151774	0.76861	0.000299422	NaN	0.609882	0.39985	0.318907	0.706775	0.0909911	0.26375	0.84914	0.837595	1	NaN	0.0591677	0.0409184	NaN	0.818895	0.907294	0.814925	0.801743	NaN	0.728382	0.809085	0.809085	1
tet(C)	Tetracyclines	0.290845	1.82039	0.30628	0	0	0.268685	0	0	0.113432	0	0	0	0	0	0	0	0	0	0	0.0613086	0.115974	0.349938	0.239453	NaN	NaN	NaN	0.513417	0.447475	0.447475	0.805774	NaN	0.743753	0.71692	NaN	0.685629	0.65613	NaN	NaN	NaN	NaN	NaN	NaN	NaN	NaN	1	0.787176
blaOXA-283	β-lactams	0.0545978	0.780647	0.0563588	0	0.545192	0	0.10638	0.178929	0.341446	0	0	0	0	1.09304	0	0	0	0	0	0.0560896	0.850726	0.0543056	0.493761	NaN	0.606531	NaN	0.513417	0.828333	0.91927	0.828333	0.828333	NaN	0.828333	1	0.828333	0.828333	NaN	NaN	0.900366	0.828333	NaN	NaN	NaN	NaN	1	0.828333
tet(K)	Tetracyclines	0.64644	0.318471	0.29141	0.140177	0.904151	0	0	0	0.089003	0	0.984782	0.817904	0.122052	0	0	0	0	0	0.561023	0.306543	0.388431	0.170448	0.239453	0.317311	0.00396168	NaN	0.800737	0.600835	0.470665	0.889127	0.589558	0.622973	0.354266	NaN	0.51249	0.489911	0.713082	0.306442	0.0651702	0.571056	NaN	NaN	NaN	1	1	1
blaOXA-284	β-lactams	0	0	0	0.0534023	0	0	1.15993	0.224569	0.695948	0	0	0	0	0	0	0	0	0	0.828953	0.183926	NaN	0.349938	0.194911	NaN	NaN	NaN	0.800737	NaN	NaN	NaN	0.632362	0.650784	NaN	0.58994	0.496724	0.687692	NaN	NaN	NaN	NaN	NaN	NaN	NaN	1	1	1
aadA2b	Aminoglycosides	0.89846	0.380745	0.137679	0.47376	0.120502	0	0	0.182929	0.0476843	0	1.54752	0	0.231413	0	0	0.0421103	0	0	0	0.183926	0.0637857	0.335205	0.124854	0.317311	0.189405	0.39985	0.513417	0.768476	0.318784	0.611075	0.931285	0.611075	0.622149	0.512467	0.804576	0.613016	0.804576	0.818764	NaN	0.512467	0.804576	NaN	0.778964	NaN	1	0.804576
ampH	β-lactams	0.923652	0.531577	0.333816	0	0	0.268685	0.132079	0	0.0800989	0	0.281366	0.340442	0	0	0	0	0	0	0	0	0.996616	0.349938	0.593167	0.317311	0.0183156	NaN	NaN	1	1	1	NaN	0.681297	0.639456	0.613489	0.908216	0.713372	0.773064	0.359785	0.283037	NaN	NaN	NaN	NaN	NaN	NaN	NaN
cphA1	β-lactams	0.419794	1.16833	0.13455	0	0	0	0	0	0.142785	0	0	0	0	0.676119	0	0	0	0	0.280511	0	0.0156418	NaN	0.49475	NaN	0.606531	NaN	0.513417	0.093721	0.367944	0.333503	NaN	NaN	NaN	NaN	0.71841	0.708356	NaN	NaN	0.877311	0.71841	NaN	NaN	NaN	1	NaN	0.724544
blaPER-7	β-lactams	0.429308	0.742239	0.221814	0	0.434287	0.0383836	0.0126848	0	0.216195	0	0	0	0	0	0	0.495434	0	0	0	0	0.166916	0.611143	0.283494	NaN	NaN	0.39985	NaN	0.731996	0.464959	0.969063	0.86767	0.86767	1	0.86767	0.86767	0.673018	NaN	NaN	NaN	NaN	0.86767	NaN	0.86767	NaN	NaN	NaN
erm(F)	MLSPs	1.06782	1.04725	0.0550269	0	0	0	0	0	0.0114427	0	0	0	0	0	0	0	0	0	0	0	0.142344	NaN	0.49475	NaN	NaN	NaN	NaN	0.948328	0.265487	0.333591	NaN	NaN	NaN	NaN	0.626014	0.626014	NaN	NaN	NaN	NaN	NaN	NaN	NaN	NaN	NaN	NaN
tet(O/W)	Tetracyclines	0.0258377	0	0	0.0267012	0	0	0.0380543	0.111393	0.189121	0	0	0.340442	0	0.609531	0	0	4.34277	0	0	0	0.0811269	0.349938	0.93891	NaN	0.268767	0.39985	NaN	0.889508	0.889508	NaN	0.889508	0.889508	NaN	1	0.903154	0.889508	NaN	0.889508	0.889508	0.889508	NaN	0.889508	0.889508	NaN	NaN	NaN
tet(40)	Tetracyclines	0	0	0	0.087177	0	0	0	0.0424715	0.0742801	0	0	0.274041	2.8369	1.62131	0.119616	0	0	0	0	0.122298	NaN	0.349938	0.660615	NaN	0.966179	0.301194	0.513417	NaN	NaN	NaN	0.675188	0.675188	NaN	0.675188	0.70958	0.954773	NaN	1	0.904367	1	0.675188	0.675188	NaN	NaN	1	0.756282
tet(E)	Tetracyclines	0	0	0	0	0	0	0.0440262	0.264122	0.131538	0	0	0.477462	0.0511399	3.04255	0	0	0	0	0	0.0611488	NaN	NaN	0.676578	NaN	0.160879	NaN	0.513417	NaN	NaN	NaN	NaN	NaN	NaN	0.802218	0.879084	0.714942	NaN	0.249611	0.935023	0.428523	NaN	NaN	NaN	NaN	1	0.744189
blaCARB-49	β-lactams	0.0661012	0.946504	0.45274	0	0	0.345452	0	0	0.0332298	0	0	0	0	0	0	0	0	0	0.420767	0	0.000765014	0.349938	0.113294	NaN	NaN	NaN	0.513417	0.00922689	0.0430283	0.229343	NaN	0.650784	0.631037	NaN	0.395235	0.379518	NaN	NaN	NaN	NaN	NaN	NaN	NaN	1	NaN	0.713082
srm(B)	MLSPs	0.0199339	0.0629311	0.0692982	0	0	0.37021	0.107046	0.0556967	0.646072	0	0	0	0	0	0	0	0	0	1.22419	1.63234	0.0949127	0.349938	0.0281303	NaN	NaN	NaN	0.433283	0.817667	0.23921	0.462664	NaN	0.741735	0.706893	0.998987	0.23921	0.204165	NaN	NaN	NaN	NaN	NaN	NaN	NaN	0.817667	0.817667	1
erm(X)	MLSPs	0.10904	0.0584545	0.365468	0.181027	0.310103	0	0.182892	0.0801241	0.0675466	0.584758	0.562733	0	0.15342	0	0.0493851	0.677299	0.0683466	1.04754	0	0.0613086	0.00217558	0.18399	0.530642	0.796253	0.455794	0.996313	0.135335	0.981473	0.325888	0.12249	1	0.694523	0.694523	0.981473	0.861356	0.984277	1	0.994694	NaN	0.874799	1	1	1	0.844827	0.882406	0.981473
aadA14	Aminoglycosides	0	0	0	0.0919936	0	0	0.0256706	0	0	0	0	0	0	0.489852	0	0	4.77704	0	0	0	NaN	0.349938	0.271022	NaN	0.606531	0.39985	NaN	NaN	NaN	NaN	0.886849	0.886849	NaN	0.886849	0.886849	NaN	NaN	NaN	0.900225	0.886849	NaN	0.886849	0.886849	NaN	NaN	NaN
lnu(C)	MLSPs	0.0210791	0	0	0	0	0	0	0	0.526152	0	0	0	0	2.09496	0	0	0	0	0	0	0.2903	NaN	0.49475	NaN	0.346864	NaN	NaN	0.908237	0.908237	NaN	NaN	NaN	NaN	NaN	0.908237	0.908237	NaN	NaN	0.908237	0.908237	NaN	NaN	NaN	NaN	NaN	NaN
blaCMY-11	β-lactams	0	0	0	0	0	0	0.0634238	0	0.887859	0	0	0.477462	0	0.543623	0	0	0	0	0	0	NaN	NaN	0.292303	NaN	0.00835772	NaN	NaN	NaN	NaN	NaN	NaN	NaN	NaN	0.66652	0.783988	0.426915	NaN	0.0641625	0.256726	0.764423	NaN	NaN	NaN	NaN	NaN	NaN
tet(Y)	Tetracyclines	0.0528809	1.38253	0.0209297	0	0	0	0	0.021689	0	0	0	0	0	0	0	0	0	0	0	0	0.130257	NaN	0.324652	NaN	NaN	NaN	NaN	0.847914	0.861446	0.861446	NaN	NaN	NaN	0.861446	NaN	0.861446	NaN	NaN	NaN	NaN	NaN	NaN	NaN	NaN	NaN	NaN
car(A)	MLSPs	0	0.0246496	0.0265339	0	0	0.191918	0	0	0.835787	0	0	1.02133	0.218721	0	0	0	0	0	0	0.0611488	0.310111	0.349938	0.113294	NaN	0.110501	NaN	0.513417	0.772974	0.66988	0.772974	NaN	0.772974	0.772974	NaN	0.66988	0.66988	NaN	0.772974	0.66468	0.772974	NaN	NaN	NaN	NaN	1	0.772974
cphA5	β-lactams	0.083584	0.268248	0.627917	0	0.0204023	0	0.0126848	0.0212358	0.144512	0	0	0	0	0	0	0	0	0	0	0.0613086	0.0504338	0.40289	0.386631	NaN	NaN	NaN	0.513417	0.638496	0.219058	0.638496	0.74578	NaN	0.74578	1	0.682456	0.662319	NaN	NaN	NaN	NaN	NaN	NaN	NaN	NaN	1	0.788964
mef(A)	MLSPs	0.185083	0.472596	0.284825	0	0.173715	0	0	0	0.142785	0	0	0	0	0.271471	0	0	0	0	0	0	0.0815424	0.40289	0.49475	NaN	0.606531	NaN	NaN	0.758997	0.376484	0.904175	0.904175	NaN	0.904175	NaN	0.904175	0.904175	NaN	NaN	0.90424	0.904175	NaN	NaN	NaN	NaN	NaN	NaN
tet(O)	Tetracyclines	0.0158707	0	0.0504636	0.072698	0.0328963	0.0767672	0.0880524	0.0149281	0.468957	0	0	0.680884	0	1.01418	0	0	0	0	0	0	0.481619	0.760684	0.923426	NaN	0.190892	NaN	NaN	0.948653	0.948653	0.948653	0.948653	0.948653	1	1	0.955526	0.948653	NaN	0.948653	0.948653	0.948653	NaN	NaN	NaN	NaN	NaN	NaN
tet(G)	Tetracyclines	0	0	0.00920826	0	0.0737009	0	0.29175	0	0	0	0	0	1.04238	1.26652	0	0	0	0	1.16053	0	0.485672	0.152775	0.271022	NaN	0.711636	NaN	0.513417	NaN	0.761462	0.761462	0.646276	NaN	0.646276	0.706831	0.65613	NaN	NaN	0.785709	0.824996	0.888624	NaN	NaN	NaN	1	NaN	0.761462
blaVIM-48	β-lactams	0.0537733	0.124439	0.217486	0	0	0.0383836	0	0	0.014872	0	5.76801	0	0	0	0	0	0	0	0	0.0560896	0.0899867	0.349938	0.49475	0.317311	NaN	NaN	0.513417	0.825568	0.510864	0.58305	NaN	0.713069	0.702625	NaN	0.754335	0.751814	0.754335	NaN	NaN	NaN	NaN	NaN	NaN	NaN	1	0.754335
blaOXA-363	β-lactams	0.673196	0.300863	0.084296	0.0411056	0	0	0	0	0.144103	0	0	0	0	0	0	0	0	0	0	0.0613086	0.239555	0.349938	0.0523644	NaN	NaN	NaN	0.513417	0.618073	0.451567	0.65533	0.618073	0.618073	NaN	NaN	0.451567	0.451567	NaN	NaN	NaN	NaN	NaN	NaN	NaN	NaN	1	0.65533
tetA(P)	Tetracyclines	0.586096	0.194787	0.145936	0.0411056	0.0204023	0.0383836	0	0.166661	0.0457708	0	0	0	0	0	0	0	0	0	0	0	0.277713	0.986003	0.332332	NaN	NaN	NaN	NaN	0.863714	0.863714	0.863714	1	1	1	0.863714	0.863714	0.863714	NaN	NaN	NaN	NaN	NaN	NaN	NaN	NaN	NaN	NaN
blaTEM-234	β-lactams	0	0	0.00657853	0	0	0	0	0	0.777774	0	0	0	0	0.33806	0	0	0	0	0	0.0611488	0.485672	NaN	0.49475	NaN	0.606531	NaN	0.513417	NaN	0.907811	0.907811	NaN	NaN	NaN	NaN	0.907811	0.907811	NaN	NaN	0.915712	0.907811	NaN	NaN	NaN	NaN	1	0.907811
aadA8b	Aminoglycosides	0.123913	0	0.0146523	0.0435885	0.269498	0.36588	0.156016	0.326418	0	0	0	0	0	0.473852	0	0	0	0	0	0	0.194056	0.466875	0.136697	NaN	0.606531	NaN	NaN	0.916322	0.916322	0.916322	0.916322	1	0.916322	0.934854	0.916322	0.916322	NaN	NaN	0.95383	0.916322	NaN	NaN	NaN	NaN	NaN	NaN
cmx	Phenicols	0.12262	0.16166	0.228056	0	0	0.115151	0.0126848	0.0149281	0.293719	0	0	0	0	0	0	0	0	0	0	0.122617	0.190187	0.349938	0.916273	NaN	NaN	NaN	0.513417	0.889328	0.730169	0.889328	NaN	0.889328	0.889328	1	0.897595	0.889328	NaN	NaN	NaN	NaN	NaN	NaN	NaN	NaN	1	0.889328
blaPER-5	β-lactams	0.131349	0.0330193	0.102404	0.1258	0	0	0.176105	0.04457	0.168882	0	0	0	0	0	0	0	0	0	1.46634	0.245234	0.630784	0.114178	0.83829	NaN	NaN	NaN	0.800737	0.995186	0.807796	0.807796	0.807796	0.807796	NaN	0.832513	0.827024	1	NaN	NaN	NaN	NaN	NaN	NaN	NaN	1	1	1
catA3	Phenicols	0.232692	0.769	0.0122032	0	0	0	0	0	0	0	0	0	0	0	0	0	0	0	0	0	0.0233661	NaN	NaN	NaN	NaN	NaN	NaN	0.45799	0.744645	0.150574	NaN	NaN	NaN	NaN	NaN	NaN	NaN	NaN	NaN	NaN	NaN	NaN	NaN	NaN	NaN	NaN
blaTEM-232	β-lactams	0	0	0	0	0	0	0	0	0.394614	0	0	0	0.109361	0.947703	0	0	0	0	0	0	NaN	NaN	0.49475	NaN	0.870934	NaN	NaN	NaN	NaN	NaN	NaN	NaN	NaN	NaN	0.9004	0.9004	NaN	0.908237	0.908237	1	NaN	NaN	NaN	NaN	NaN	NaN
blaPER-2	β-lactams	0	0	0.0131571	0	0	0	0	0	0	0	0	0	0	2.17449	0	0	0	0	0	0	0.485672	NaN	NaN	NaN	0.606531	NaN	NaN	NaN	0.896859	0.896859	NaN	NaN	NaN	NaN	NaN	NaN	NaN	NaN	0.896859	0.896859	NaN	NaN	NaN	NaN	NaN	NaN
mcr-7	Polymyxins	0.0766852	0.628766	0.0309741	0	0	0	0	0.0477563	0.089003	0	0	0	0	0	0	0	0	0	0.420767	0	0.016035	NaN	0.513235	NaN	NaN	NaN	0.513417	0.417532	0.99729	0.310016	NaN	NaN	NaN	0.814142	0.796651	0.865038	NaN	NaN	NaN	NaN	NaN	NaN	NaN	1	NaN	0.814142
aadA1	Aminoglycosides	0.0925416	0.661629	0.0523197	0	0	0.0767672	0	0	0	0	0	0	0	0	0	0	0	0	0.561023	0	0.0221499	0.349938	NaN	NaN	NaN	NaN	0.513417	0.321626	0.786289	0.321626	NaN	0.713474	0.713474	NaN	NaN	NaN	NaN	NaN	NaN	NaN	NaN	NaN	NaN	1	NaN	0.773358
tet(M)	Tetracyclines	0.0702405	0.0246009	0.206919	0	0	0	0	0	0.332754	0	0	0	0	0	0	0	0	0	0.280511	0.122617	0.0302505	NaN	0.0236261	NaN	NaN	NaN	0.800737	0.543059	0.470218	0.280593	NaN	NaN	NaN	NaN	0.413937	0.384474	NaN	NaN	NaN	NaN	NaN	NaN	NaN	1	1	1
vga(C)	MLSPs	0.0158707	0.0614547	0.092947	0	0	0.153534	0.0253695	0.0225034	0.0551505	0	0	0	0.603868	0.473852	0	0	0	0	0.140256	0.239856	0.561057	0.349938	0.702944	NaN	0.870934	NaN	0.429062	0.962928	0.962928	0.962928	NaN	0.962928	0.962928	1	0.962928	0.962928	NaN	0.965536	0.967571	1	NaN	NaN	NaN	1	0.962928	0.962928
blaOXA-274	β-lactams	0	0	0.107643	0	0	0	0	0	0.297442	0	0	0	0	0	0	0	0	0	0	2.21881	0.107097	NaN	0.00446033	NaN	NaN	NaN	0.211072	NaN	0.307528	0.30189	NaN	NaN	NaN	NaN	0.0901851	0.0774103	NaN	NaN	NaN	NaN	NaN	NaN	NaN	NaN	0.661865	0.321882
blaOXA-496	β-lactams	0.0993709	0.0984381	0.0742514	0.113677	0.0795833	0	0	0	0.162391	0	0	0	0	0.473852	0	0	0	0	0	0.296105	0.433603	0.355692	0.0103979	NaN	0.606531	NaN	0.211072	0.85532	0.783702	0.8419	0.854292	0.775778	0.8419	NaN	0.514297	0.514297	NaN	NaN	0.893876	0.8419	NaN	NaN	NaN	NaN	0.854292	0.775778
mcr-3	Polymyxins	0.0703602	0.216662	0.0819734	0.280355	0.204023	0	0	0	0.0114427	0	0.42205	0	0.109361	0	0	0.266708	0	0	0.140256	0	0.596624	0.605429	0.49475	0.317311	0.455794	0.39985	0.513417	0.889516	0.993985	0.889516	1	0.889516	0.889516	NaN	0.889516	0.889516	0.889516	0.969863	NaN	0.889516	0.889516	NaN	0.889516	1	NaN	0.889516
cfxA5	β-lactams	0.0132202	0.236642	0.161379	0	0	0.153534	0	0	0.138708	0	0	0	0	0	0	0	0	0	0.701279	0	0.0667851	0.349938	0.239453	NaN	NaN	NaN	0.513417	0.372889	0.339851	1	NaN	0.722733	0.715505	NaN	0.66253	0.66253	NaN	NaN	NaN	NaN	NaN	NaN	NaN	1	NaN	0.787176
mcr-4	Polymyxins	0.0158707	0	0	0	0	0	0	0	0	0	0	0.340442	1.12516	0.824716	0	0	0	0	0	0	0.2903	NaN	NaN	NaN	0.93592	NaN	NaN	0.527628	0.474862	NaN	NaN	NaN	NaN	NaN	NaN	NaN	NaN	0.835345	1	0.937788	NaN	NaN	NaN	NaN	NaN	NaN
blaFOX-10	β-lactams	0	0.245634	0.164289	0	0	0	0	0	0.204457	0	0	0	0	0	0	0	0	0	0.280511	0	0.055943	NaN	0.0236261	NaN	NaN	NaN	0.513417	0.201485	0.201485	0.93507	NaN	NaN	NaN	NaN	0.32206	0.32206	NaN	NaN	NaN	NaN	NaN	NaN	NaN	1	NaN	0.609465
blaL1	β-lactams	0.0760681	0.451628	0.100802	0	0.130286	0.0767672	0	0	0.0102969	0	0	0	0	0	0	0	0	0	0	0	0.215884	0.611143	0.49475	NaN	NaN	NaN	NaN	0.871494	0.871494	0.871494	0.871494	0.871494	1	NaN	0.871494	0.871494	NaN	NaN	NaN	NaN	NaN	NaN	NaN	NaN	NaN	NaN
blaOXA-347	β-lactams	0.0907745	0.240988	0.0075992	0	0	0	0.0231327	0.0459512	0	0	0	0.340442	0	0	0	0.474109	0	0.698363	0.699466	0	0.165373	NaN	0.484787	NaN	0.0183156	0.39985	0.213637	0.753693	0.474309	0.267561	NaN	NaN	NaN	1	0.515519	0.534316	NaN	0.397007	0.250368	NaN	0.713673	NaN	0.665705	1	0.515519	0.515519
floR	Phenicols	0	0	0	0	0	0	0.0253695	0	0.503265	0	0	0	0	0	0	0	0	0	0	0	NaN	NaN	0.604428	NaN	NaN	NaN	NaN	NaN	NaN	NaN	NaN	NaN	NaN	0.924037	0.924037	0.924037	NaN	NaN	NaN	NaN	NaN	NaN	NaN	NaN	NaN	NaN
erm(B)	MLSPs	0.01334	0.00818446	0.0957016	0.0267012	0	0	0	0	0.0915028	0	2.25093	0	0.109361	0	0	0	0	0	0.140256	0	0.101053	0.349938	0.49475	0.317311	0.455794	NaN	0.513417	1	0.644324	0.644324	0.878923	0.878923	NaN	NaN	0.878923	0.878923	0.878923	0.922761	NaN	0.878923	NaN	NaN	NaN	1	NaN	0.878923
blaOXA-265	β-lactams	0	0.0615023	0	0.0267012	0	0	0	0	0	0	0	0	0	0.33806	0	1.38722	0	0	0	0	0.316637	0.349938	NaN	NaN	0.606531	0.39985	NaN	0.893751	NaN	0.893751	0.893751	0.893751	NaN	NaN	NaN	NaN	NaN	NaN	0.900225	0.893751	0.893751	NaN	0.893751	NaN	NaN	NaN
aadA16	Aminoglycosides	0.667626	0	0	0	0	0	0	0	0	0	0	0	0	0	0	0	0	0	0	0	0.00139249	NaN	NaN	NaN	NaN	NaN	NaN	0.0791856	0.0539068	NaN	NaN	NaN	NaN	NaN	NaN	NaN	NaN	NaN	NaN	NaN	NaN	NaN	NaN	NaN	NaN	NaN
blaCMY-8b	β-lactams	0	0.0235832	0.160305	0	0	0	0	0	0.0701138	0	0.281366	0	0	0.499362	0	0	0	0	0	0	0.0177961	NaN	0.239453	0.317311	0.606531	NaN	NaN	0.795888	0.307576	0.609257	NaN	NaN	NaN	NaN	0.751063	0.737231	0.811859	NaN	0.864518	0.811859	NaN	NaN	NaN	NaN	NaN	NaN
blaOXA-285	β-lactams	0.0528809	0.50027	0.0138489	0	0	0	0	0	0	0	0	0	0	0	0	0	0	0	0	0	0.224034	NaN	NaN	NaN	NaN	NaN	NaN	0.846187	0.883969	0.846187	NaN	NaN	NaN	NaN	NaN	NaN	NaN	NaN	NaN	NaN	NaN	NaN	NaN	NaN	NaN	NaN
ole(B)	MLSPs	0.16921	0.201603	0.0491165	0	0	0	0	0	0.0228854	0	0	0	0.122052	0	0	0.175465	0	0	0	0	0.82353	NaN	0.49475	NaN	0.455794	0.142571	NaN	1	0.819869	0.819869	NaN	NaN	NaN	NaN	0.819869	0.819869	NaN	0.877311	NaN	0.819869	0.819869	NaN	0.819869	NaN	NaN	NaN
blaOXA-275	β-lactams	0.0639152	0.182153	0.0866886	0.0459968	0	0	0.0126848	0.0327112	0.0225274	0.116952	0	0	0	0	0	0	0.0683466	0	0.165791	0.0613086	0.315158	0.349938	0.940046	0.317311	NaN	0.39985	0.800737	0.893882	0.823949	0.899667	0.893882	0.893882	NaN	1	0.953366	0.953366	0.893882	NaN	NaN	NaN	NaN	0.893882	0.893882	1	1	1
msr(E)	MLSPs	0	0.114619	0.0320059	0	0	0	0	0	0.15868	0.584758	0	0	0	0	0	0.0421103	0	0	0	0.306543	0.0336514	NaN	0.239453	0.317311	NaN	0.39985	0.513417	0.284958	0.551484	0.461451	NaN	NaN	NaN	NaN	0.551484	0.551484	0.724544	NaN	NaN	NaN	0.724544	NaN	0.683195	NaN	1	0.724544
str	Aminoglycosides	0.0734156	0.120947	0.100771	0	0	0	0	0	0.032751	0	0	0.340442	0	0	0	0.20319	0	0	0.140256	0.117398	0.615176	NaN	0.49475	NaN	0.0183156	0.39985	0.676174	0.635322	1	0.618829	NaN	NaN	NaN	NaN	0.635322	0.618829	NaN	0.364659	0.350427	NaN	0.655522	NaN	0.618829	1	0.77482	1
lsa(E)	MLSPs	0	0	0	0	0	0	0	0	0.366011	0	0	0	0	0	0	0	0	0	0	0	NaN	NaN	0.49475	NaN	NaN	NaN	NaN	NaN	NaN	NaN	NaN	NaN	NaN	NaN	0.921099	0.921099	NaN	NaN	NaN	NaN	NaN	NaN	NaN	NaN	NaN	NaN
aph(3')-VIb	Aminoglycosides	0	0	0.00731418	0	0	0.0383836	0	0	0.0628308	0	0	0	0.429609	0.489852	0	0	0	0	0	0	0.485672	0.349938	0.239453	NaN	0.870934	NaN	NaN	NaN	0.914513	0.914513	NaN	0.914513	0.914513	NaN	0.914513	0.914513	NaN	0.914513	0.914513	1	NaN	NaN	NaN	NaN	NaN	NaN
aac(6')-Im	Aminoglycosides	0	0.094426	0.0151984	0.140177	0.183621	0	0	0	0.101989	0.350855	0	0	0	0	0	0	0	0	0	0	0.305435	0.611143	0.49475	0.317311	NaN	NaN	NaN	0.916527	0.916527	0.916527	1	0.916527	0.916527	NaN	0.916527	0.916527	0.916527	NaN	NaN	NaN	NaN	NaN	NaN	NaN	NaN	NaN
aadA10	Aminoglycosides	0	0	0	0	0	0	0.516962	0	0	0	0	0	0	0	0	0	0	0	0	0	NaN	NaN	0.271022	NaN	NaN	NaN	NaN	NaN	NaN	NaN	NaN	NaN	NaN	0.877906	0.877906	NaN	NaN	NaN	NaN	NaN	NaN	NaN	NaN	NaN	NaN	NaN
aac(6')-Ig	Aminoglycosides	0.025581	0.0728824	0.269603	0	0	0	0	0	0	0	0	0	0	0	0	0	0	0	0	0	0.561044	NaN	NaN	NaN	NaN	NaN	NaN	0.786337	0.786337	0.786337	NaN	NaN	NaN	NaN	NaN	NaN	NaN	NaN	NaN	NaN	NaN	NaN	NaN	NaN	NaN	NaN
tet(O/W/32/O/W/O)	Tetracyclines	0.442711	0	0	0	0	0	0.0255362	0	0	0	0	0	0	0	0	0	0	0	0	0	0.0811269	NaN	0.271022	NaN	NaN	NaN	NaN	0.834767	0.834767	NaN	NaN	NaN	NaN	0.834767	0.834767	NaN	NaN	NaN	NaN	NaN	NaN	NaN	NaN	NaN	NaN	NaN
dfrA24	Trimethoprims	0	0	0.103719	0.0534023	0	0	0	0	0.00816022	0	0	0	0	0.573631	0	0	0	0	0	0	0.485672	0.349938	0.49475	NaN	0.606531	NaN	NaN	NaN	0.930482	0.930482	0.930482	0.930482	NaN	NaN	0.930482	0.930482	NaN	NaN	0.930482	0.930482	NaN	NaN	NaN	NaN	NaN	NaN
blaPER-6	β-lactams	0.439864	0	0	0	0	0	0	0	0	0	0	0	0	0	0	0	0	0	0	0	0.0811269	NaN	NaN	NaN	NaN	NaN	NaN	0.664509	0.664509	NaN	NaN	NaN	NaN	NaN	NaN	NaN	NaN	NaN	NaN	NaN	NaN	NaN	NaN	NaN	NaN	NaN
blaFOX-7	β-lactams	0.0846331	0.194453	0.0879054	0	0	0	0	0	0	0	0	0	0	0	0	0	0	0	0	0.0613086	0.241151	NaN	NaN	NaN	NaN	NaN	0.513417	0.479382	0.768273	0.484927	NaN	NaN	NaN	NaN	NaN	NaN	NaN	NaN	NaN	NaN	NaN	NaN	NaN	NaN	1	0.631134
aadA5	Aminoglycosides	0.0818188	0.259167	0.0261828	0	0	0	0	0	0.0164122	0	0	0	0	0	0	0	0	0	0	0	0.368545	NaN	0.239453	NaN	NaN	NaN	NaN	0.778452	0.778452	0.778452	NaN	NaN	NaN	NaN	0.778452	0.778452	NaN	NaN	NaN	NaN	NaN	NaN	NaN	NaN	NaN	NaN
blaOXA-553	β-lactams	0	0.0464496	0.0637296	0	0	0.347819	0	0	0.0580013	0	0	0	0	0	0	0	0	0	0	0.0560896	0.406396	0.349938	0.239453	NaN	NaN	NaN	0.513417	0.841928	0.841928	0.890674	NaN	0.841928	0.841928	NaN	0.841928	0.841928	NaN	NaN	NaN	NaN	NaN	NaN	NaN	NaN	1	0.841928
blaOXA-303	β-lactams	0	0.167199	0.0599162	0	0	0	0	0	0.0114427	0	0	0	0	0	0	0	0	0	0.841534	0	0.0365496	NaN	0.49475	NaN	NaN	NaN	0.513417	0.198399	0.243275	0.649443	NaN	NaN	NaN	NaN	0.656252	0.649443	NaN	NaN	NaN	NaN	NaN	NaN	NaN	1	NaN	0.691881
blaOXA-309	β-lactams	0	0.016237	0.118608	0	0	0	0	0	0.150609	0	0	0	0	0	0	0	0	0	0	0.0613086	0.0149401	NaN	0.0523644	NaN	NaN	NaN	0.513417	0.622666	0.253298	0.416783	NaN	NaN	NaN	NaN	0.416783	0.416783	NaN	NaN	NaN	NaN	NaN	NaN	NaN	NaN	1	0.69276
blaFOX-2	β-lactams	0	0.175454	0.123935	0	0.0816092	0	0	0	0	0	0	0	0	0	0	0	0	0	0	0	0.079705	0.40289	NaN	NaN	NaN	NaN	NaN	0.362003	0.523284	0.650128	0.639708	NaN	0.639708	NaN	NaN	NaN	NaN	NaN	NaN	NaN	NaN	NaN	NaN	NaN	NaN	NaN
msr(D)	MLSPs	0.0528809	0.256183	0.0535054	0	0	0	0	0	0.00611528	0	0	0	0	0	0	0	0	0	0	0	0.382708	NaN	0.49475	NaN	NaN	NaN	NaN	0.874089	0.874089	0.874089	NaN	NaN	NaN	NaN	0.874089	0.874089	NaN	NaN	NaN	NaN	NaN	NaN	NaN	NaN	NaN	NaN
blaOXA-282	β-lactams	0.0516754	0	0.00731418	0	0	0	0	0	0.0158948	0	0	0	0	0.676119	0	0	0	0	0	0	0.270076	NaN	0.49475	NaN	0.606531	NaN	NaN	0.930482	0.930482	0.930482	NaN	NaN	NaN	NaN	0.930482	0.930482	NaN	NaN	0.930482	0.930482	NaN	NaN	NaN	NaN	NaN	NaN
blaMOX-6	β-lactams	0.116529	0.0787347	0.0705216	0	0.0408046	0	0.0126848	0	0.0228854	0	0	0	0	0	0	0.0842206	0	0	0	0.0613086	0.889762	0.40289	0.604428	NaN	NaN	0.39985	0.513417	0.994616	0.91974	0.91974	0.91974	NaN	0.91974	0.91974	0.920224	0.91974	NaN	NaN	NaN	NaN	0.91974	NaN	0.91974	NaN	1	0.91974
tlr(C)	MLSPs	0.168471	0.200224	0.00653475	0	0	0	0	0	0.0102969	0	0	0	0	0	0	0	0	0	0	0	0.128436	NaN	0.49475	NaN	NaN	NaN	NaN	0.961934	0.644282	0.644282	NaN	NaN	NaN	NaN	0.869992	0.869992	NaN	NaN	NaN	NaN	NaN	NaN	NaN	NaN	NaN	NaN
tet(B)	Tetracyclines	0.0348097	0.069442	0.0528256	0.0573349	0	0	0.0769933	0	0.0102969	0	0.140683	0.411061	0	0	0	0	0	0	0.209477	0	0.646996	0.349938	0.246133	0.317311	0.0183156	NaN	0.513417	0.810454	0.72177	0.832113	0.72177	0.72177	NaN	0.72177	0.72177	0.72177	0.72177	0.72177	0.72177	NaN	NaN	NaN	NaN	1	NaN	0.72177
erm(V)	MLSPs	0	0	0	0	0	0	0	0	0.263076	0	0	0	0.0511399	0	0	0	0	0	0	0	NaN	NaN	0.49475	NaN	0.455794	NaN	NaN	NaN	NaN	NaN	NaN	NaN	NaN	NaN	0.896859	0.896859	NaN	0.896859	NaN	0.896859	NaN	NaN	NaN	NaN	NaN	NaN
aph(3')-IIc	Aminoglycosides	0.0243209	0.347984	0	0	0	0	0	0	0	0	0	0	0	0	0	0	0	0	0	0	0.0976725	NaN	NaN	NaN	NaN	NaN	NaN	0.800216	0.800216	0.781759	NaN	NaN	NaN	NaN	NaN	NaN	NaN	NaN	NaN	NaN	NaN	NaN	NaN	NaN	NaN	NaN
tet(X4)	Tetracyclines	0	0.0490319	0.0849678	0	0.0795833	0	0.0231327	0.0275308	0	0	0	0	0	0	0.445861	0	0	0	0	0	0.337993	0.40289	0.484787	NaN	NaN	0.0780817	NaN	0.906081	0.893965	0.968881	0.906081	NaN	0.906081	1	0.906081	0.906081	NaN	NaN	NaN	NaN	0.893965	0.893965	NaN	NaN	NaN	NaN
blaOXA-550	β-lactams	0	0.0123005	0.076029	0	0	0.115151	0	0	0.0912835	0	0	0	0	0	0	0	0	0	0	0.474652	0.0177961	0.349938	0.0236261	NaN	NaN	NaN	0.0646265	0.617107	0.0982279	0.249283	NaN	0.617107	0.617107	NaN	0.235053	0.220069	NaN	NaN	NaN	NaN	NaN	NaN	NaN	NaN	0.707683	0.235053
blaOXA-286	β-lactams	0	0.22804	0.0393002	0	0	0	0	0	0	0	0	0	0	0	0	0	0	0	0.420767	0	0.0697705	NaN	NaN	NaN	NaN	NaN	0.513417	0.177636	0.301045	0.501795	NaN	NaN	NaN	NaN	NaN	NaN	NaN	NaN	NaN	NaN	NaN	NaN	NaN	1	NaN	0.584999
blaOXA-50	β-lactams	0.051162	0.0220705	0.00560235	0	0.440747	0	0	0	0	0	0	0	0	0	0	0	0	0	0	0.0613086	0.952049	0.152775	NaN	NaN	NaN	NaN	0.513417	1	0.915714	0.915714	0.915714	NaN	0.915714	NaN	NaN	NaN	NaN	NaN	NaN	NaN	NaN	NaN	NaN	NaN	1	0.915714
erm(33)	MLSPs	0	0	0	0	0	0	0	0	0.241276	0	0	0	0	0	0	0	0	0	0	0	NaN	NaN	0.49475	NaN	NaN	NaN	NaN	NaN	NaN	NaN	NaN	NaN	NaN	NaN	0.921099	0.921099	NaN	NaN	NaN	NaN	NaN	NaN	NaN	NaN	NaN	NaN
blaFOX-8	β-lactams	0.00996697	0	0	0	0	0	0.118462	0	0.131538	0	0	0	0	0	0	0	0	0	0	0	0.2903	NaN	0.604428	NaN	NaN	NaN	NaN	0.960022	0.960022	NaN	NaN	NaN	NaN	0.960022	0.960022	0.960022	NaN	NaN	NaN	NaN	NaN	NaN	NaN	NaN	NaN	NaN
qnrD1	Quinolones	0.0396607	0.0736803	0.0681107	0	0	0.0767672	0	0.021689	0.0184571	0	0	0	0	0	0	0	0	0	0	0	0.345652	0.349938	0.521322	NaN	NaN	NaN	NaN	0.879554	0.879554	0.879554	NaN	0.879554	0.879554	0.879554	0.879554	0.879554	NaN	NaN	NaN	NaN	NaN	NaN	NaN	NaN	NaN	NaN
tetA(60)	Tetracyclines	0	0	0.0179208	0	0.23875	0	0	0	0	0	0	0	0	0.271471	0	0	0	0	0	0.0613086	0.485672	0.40289	NaN	NaN	0.606531	NaN	0.513417	NaN	0.85989	0.85989	0.85989	NaN	0.85989	NaN	NaN	NaN	NaN	NaN	0.909093	0.85989	NaN	NaN	NaN	NaN	1	0.85989
blaMOX-7	β-lactams	0	0	0	0.57097	0	0	0	0	0	0	0	0	0	0	0	0	0	0	0	0	NaN	0.349938	NaN	NaN	NaN	NaN	NaN	NaN	NaN	NaN	0.799118	0.799118	NaN	NaN	NaN	NaN	NaN	NaN	NaN	NaN	NaN	NaN	NaN	NaN	NaN	NaN
blaFOX-9	β-lactams	0.136379	0.153416	0	0	0	0	0	0	0	0	0	0	0	0	0	0	0	0	0	0	0.0339784	NaN	NaN	NaN	NaN	NaN	NaN	0.643044	0.228744	0.13085	NaN	NaN	NaN	NaN	NaN	NaN	NaN	NaN	NaN	NaN	NaN	NaN	NaN	NaN	NaN	NaN
blaOXA-551	β-lactams	0.00996697	0.141004	0.0510116	0	0.0434287	0.0383836	0	0	0.00611528	0	0	0	0	0	0	0	0	0	0	0	0.411808	0.611143	0.49475	NaN	NaN	NaN	NaN	0.90424	0.90424	0.95676	0.90424	0.90424	1	NaN	0.90424	0.90424	NaN	NaN	NaN	NaN	NaN	NaN	NaN	NaN	NaN	NaN
tet(30)	Tetracyclines	0	0.165903	0.0231997	0	0	0	0	0	0.0305959	0	0	0	0	0	0	0	0	0	0.140256	0	0.113993	NaN	0.239453	NaN	NaN	NaN	0.513417	0.599773	0.626444	0.626444	NaN	NaN	NaN	NaN	0.626444	0.626444	NaN	NaN	NaN	NaN	NaN	NaN	NaN	1	NaN	0.693117
ant(9)-Ia	Aminoglycosides	0	0.237737	0.00863446	0	0	0	0	0	0	0	0	0	0	0	0	0	0	0	0	0	0.637796	NaN	NaN	NaN	NaN	NaN	NaN	0.930078	0.930078	0.930078	NaN	NaN	NaN	NaN	NaN	NaN	NaN	NaN	NaN	NaN	NaN	NaN	NaN	NaN	NaN	NaN
lnu(B)	MLSPs	0.0299009	0	0	0	0	0	0	0	0	0	0	0	0	0.473852	0	0	0	0	0	0	0.2903	NaN	NaN	NaN	0.606531	NaN	NaN	0.885458	0.885458	NaN	NaN	NaN	NaN	NaN	NaN	NaN	NaN	NaN	0.885458	0.885458	NaN	NaN	NaN	NaN	NaN	NaN
aph(3')-IIb	Aminoglycosides	0	0	0	0	0	0.115151	0.0126848	0	0.00611528	0	0	0	0.44072	0	0	0	0	0	0	0.0611488	NaN	0.349938	0.593167	NaN	0.455794	NaN	0.513417	NaN	NaN	NaN	NaN	0.898102	0.898102	0.898102	0.898102	0.898102	NaN	0.898102	NaN	0.898102	NaN	NaN	NaN	NaN	1	0.898102
tet(42)	Tetracyclines	0	0.0191408	0	0	0	0	0	0	0.160851	0	0	0	0	0	0	0	0	0	0	0	0.316637	NaN	0.49475	NaN	NaN	NaN	NaN	0.942713	NaN	0.942713	NaN	NaN	NaN	NaN	0.942713	0.942713	NaN	NaN	NaN	NaN	NaN	NaN	NaN	NaN	NaN	NaN
ant(3'')-Ii-aac(6')-IId	Aminoglycosides	0.0347107	0.0297171	0.0654898	0	0	0	0	0	0.0266724	0	0.140683	0	0	0	0	0	0	0	0.165791	0	0.582827	NaN	0.239453	0.317311	NaN	NaN	0.513417	0.792324	0.803048	0.756462	NaN	NaN	NaN	NaN	0.756462	0.756462	0.756462	NaN	NaN	NaN	NaN	NaN	NaN	1	NaN	0.756462
aph(3')-XV	Aminoglycosides	0	0.0163689	0.101812	0	0	0	0	0	0.0495201	0	0	0	0	0	0	0	0	0	0	0.0613086	0.0177961	NaN	0.49475	NaN	NaN	NaN	0.513417	0.80344	0.253298	0.442832	NaN	NaN	NaN	NaN	0.86805	0.86805	NaN	NaN	NaN	NaN	NaN	NaN	NaN	NaN	1	0.86805
blaSGM-5	β-lactams	0	0	0.0345168	0	0	0	0	0	0.133482	0	0	0	0	0	0	0	0	0	0	0	0.107097	NaN	0.0523644	NaN	NaN	NaN	NaN	NaN	0.669549	0.669549	NaN	NaN	NaN	NaN	0.669549	0.669549	NaN	NaN	NaN	NaN	NaN	NaN	NaN	NaN	NaN	NaN
blaOXA-264	β-lactams	0.01334	0	0.000920796	0	0	0	0	0	0	0	0	0	0.603868	0	0	0	0	0	0	0	0.609466	NaN	NaN	NaN	0.455794	NaN	NaN	0.908237	0.908237	0.908237	NaN	NaN	NaN	NaN	NaN	NaN	NaN	0.908237	NaN	0.908237	NaN	NaN	NaN	NaN	NaN	NaN
tet(O/W/32/O)	Tetracyclines	0.23284	0	0	0	0	0	0	0	0	0	0	0	0	0	0	0	0	0	0	0	0.0811269	NaN	NaN	NaN	NaN	NaN	NaN	0.664509	0.664509	NaN	NaN	NaN	NaN	NaN	NaN	NaN	NaN	NaN	NaN	NaN	NaN	NaN	NaN	NaN	NaN	NaN
blaOXA-85	β-lactams	0	0	0	0	0	0	0.0761086	0	0	0	0	0	0	0.33806	0	0	0	0	0	0	NaN	NaN	0.271022	NaN	0.606531	NaN	NaN	NaN	NaN	NaN	NaN	NaN	NaN	0.880706	0.880706	NaN	NaN	NaN	0.885458	0.880706	NaN	NaN	NaN	NaN	NaN	NaN
tet(O/W)-1	Tetracyclines	0	0	0	0	0	0	0	0	0	0	0	0	0	0.489852	0	0	0	0	0	0	NaN	NaN	NaN	NaN	0.606531	NaN	NaN	NaN	NaN	NaN	NaN	NaN	NaN	NaN	NaN	NaN	NaN	NaN	0.858867	0.782701	NaN	NaN	NaN	NaN	NaN	NaN
aadA2	Aminoglycosides	0	0	0.029476	0	0	0	0.0220131	0	0	0	0	0	0	0.286815	0.119616	0	0	0	0	0	0.485672	NaN	0.271022	NaN	0.606531	0.301194	NaN	NaN	0.904339	0.904339	NaN	NaN	NaN	0.904339	0.904339	NaN	NaN	NaN	0.904339	0.904339	0.904339	0.904339	NaN	NaN	NaN	NaN
catA1	Phenicols	0.0641816	0.030255	0.0428553	0	0	0.0767672	0	0	0	0	0.140683	0	0	0	0	0	0	0	0	0.0613086	0.926077	0.349938	NaN	0.317311	NaN	NaN	0.513417	0.951558	0.852699	0.918135	NaN	0.755028	0.755028	NaN	NaN	NaN	0.755028	NaN	NaN	NaN	NaN	NaN	NaN	NaN	1	0.755028
cphA2	β-lactams	0.00996697	0.0861032	0	0	0.106986	0	0	0.0625673	0	0	0	0	0	0	0	0	0	0	0	0	0.495025	0.40289	0.101758	NaN	NaN	NaN	NaN	1	0.913733	0.913733	0.913733	NaN	0.913733	0.913733	NaN	0.913733	NaN	NaN	NaN	NaN	NaN	NaN	NaN	NaN	NaN	NaN
vgb(B)	MLSPs	0.0793214	0.0579542	0.0196043	0	0	0	0	0	0.0407957	0	0	0	0	0	0	0	0	0	0	0	0.36685	NaN	0.49475	NaN	NaN	NaN	NaN	0.915712	0.915712	0.915712	NaN	NaN	NaN	NaN	0.915712	0.915712	NaN	NaN	NaN	NaN	NaN	NaN	NaN	NaN	NaN	NaN
blaTEM-229	β-lactams	0	0	0	0	0	0	0	0	0.0158948	0	0	0	0	0	0	0	0	0	0.98179	0.306543	NaN	NaN	0.49475	NaN	NaN	NaN	0.800737	NaN	NaN	NaN	NaN	NaN	NaN	NaN	0.721025	0.720186	NaN	NaN	NaN	NaN	NaN	NaN	NaN	1	1	1
mph(E)	MLSPs	0.0238043	0.00818446	0	0	0.0889431	0	0	0	0	0	0	0	0	0.286815	0	0	0	0	0	0	0.493704	0.40289	NaN	NaN	0.606531	NaN	NaN	1	0.928962	0.928962	0.928962	NaN	0.928962	NaN	NaN	NaN	NaN	NaN	0.933712	0.928962	NaN	NaN	NaN	NaN	NaN	NaN
blaOXA-215	β-lactams	0	0.0709512	0.0415173	0	0	0	0	0	0.00816022	0	0	0.340442	0	0	0	0	0	0	0.140256	0.0613086	0.310111	NaN	0.49475	NaN	0.0183156	NaN	0.800737	0.690688	0.470218	0.741819	NaN	NaN	NaN	NaN	0.715115	0.704182	NaN	0.430885	0.391686	NaN	NaN	NaN	NaN	1	1	1
blaCARB-10	β-lactams	0.194938	0	0	0	0	0	0	0	0	0	0	0.13702	0	0	0	0	0	0	0	0	0.0811269	NaN	NaN	NaN	0.0183156	NaN	NaN	0.351058	0.317337	NaN	NaN	NaN	NaN	NaN	NaN	NaN	NaN	0.335496	0.24398	NaN	NaN	NaN	NaN	NaN	NaN	NaN
erm(Q)	MLSPs	0.0299009	0	0	0	0	0	0	0	0.0803275	0	0	0	0	0	0	0	0	0	0.331581	0.0560896	0.2903	NaN	0.113294	NaN	NaN	NaN	0.800737	0.607378	0.603399	NaN	NaN	NaN	NaN	NaN	0.518996	0.469606	NaN	NaN	NaN	NaN	NaN	NaN	NaN	1	1	1
erm(C)	MLSPs	0	0	0	0	0	0	0	0	0	0	0	0.340442	0	0.33806	0	0	0	0	0	0	NaN	NaN	NaN	NaN	0.190892	NaN	NaN	NaN	NaN	NaN	NaN	NaN	NaN	NaN	NaN	NaN	NaN	0.335496	0.56763	0.594236	NaN	NaN	NaN	NaN	NaN	NaN
aadA17	Aminoglycosides	0.0281923	0.0246009	0.00731418	0	0	0	0.105715	0.0278484	0	0	0	0	0	0	0	0	0	0	0	0	0.952049	NaN	0.214816	NaN	NaN	NaN	NaN	1	0.96521	0.96521	NaN	NaN	NaN	0.96521	0.96521	0.96521	NaN	NaN	NaN	NaN	NaN	NaN	NaN	NaN	NaN	NaN
blaDHA-2	β-lactams	0.103904	0.0311912	0.0292567	0	0	0	0	0	0.00611528	0	0	0	0	0	0	0	0	0	0	0	0.374322	NaN	0.49475	NaN	NaN	NaN	NaN	0.901404	0.901404	0.901404	NaN	NaN	NaN	NaN	0.901404	0.901404	NaN	NaN	NaN	NaN	NaN	NaN	NaN	NaN	NaN	NaN
cphA7	β-lactams	0	0.141902	0	0	0	0	0	0	0.0258995	0	0	0	0	0	0	0	0	0	0	0	0.316637	NaN	0.49475	NaN	NaN	NaN	NaN	0.930078	NaN	0.930078	NaN	NaN	NaN	NaN	0.930078	0.930078	NaN	NaN	NaN	NaN	NaN	NaN	NaN	NaN	NaN	NaN
blaDHA-13	β-lactams	0.0645034	0	0.0639419	0	0	0.0383836	0	0	0	0	0	0	0	0	0	0	0	0	0	0.0613086	0.143032	0.349938	NaN	NaN	NaN	NaN	0.513417	0.604627	0.732936	0.466029	NaN	0.711811	0.711811	NaN	NaN	NaN	NaN	NaN	NaN	NaN	NaN	NaN	NaN	NaN	1	0.711811
blaMOX-4	β-lactams	0	0	0	0	0.318333	0	0	0	0	0	0	0	0	0	0	0	0	0	0	0	NaN	0.40289	NaN	NaN	NaN	NaN	NaN	NaN	NaN	NaN	0.813338	NaN	0.813338	NaN	NaN	NaN	NaN	NaN	NaN	NaN	NaN	NaN	NaN	NaN	NaN	NaN
ole(C)	MLSPs	0.0364074	0.118118	0.0150648	0	0	0	0	0	0	0	0	0	0	0	0	0	0	0	0	0	0.894835	NaN	NaN	NaN	NaN	NaN	NaN	0.978717	0.806	0.806	NaN	NaN	NaN	NaN	NaN	NaN	NaN	NaN	NaN	NaN	NaN	NaN	NaN	NaN	NaN	NaN
blaCMY-1	β-lactams	0	0	0.0118092	0	0.0296477	0	0	0	0.032751	0	0	0	0	0	0	0	0	0	0.628432	0	0.230693	0.40289	0.49475	NaN	NaN	NaN	0.513417	NaN	0.866869	0.866869	0.866869	NaN	0.866869	NaN	0.866869	0.866869	NaN	NaN	NaN	NaN	NaN	NaN	NaN	1	NaN	0.866869
blaCARB-14	β-lactams	0	0.165486	0	0	0	0	0	0	0	0	0	0	0	0	0	0	0	0	0	0	0.0967733	NaN	NaN	NaN	NaN	NaN	NaN	0.707588	NaN	0.707588	NaN	NaN	NaN	NaN	NaN	NaN	NaN	NaN	NaN	NaN	NaN	NaN	NaN	NaN	NaN	NaN
aph(3')-IIIa	Aminoglycosides	0	0	0.0170696	0	0	0	0	0	0.043332	0	0	0	0	0	0	0	0	0	0.497372	0	0.230693	NaN	0.113294	NaN	NaN	NaN	0.513417	NaN	0.651671	0.651671	NaN	NaN	NaN	NaN	0.646749	0.646749	NaN	NaN	NaN	NaN	NaN	NaN	NaN	1	NaN	0.71761
dfrA7	Trimethoprims	0	0	0	0	0	0	0	0	0	0	0	0	0	0.33806	0	0	0	0	0	0	NaN	NaN	NaN	NaN	0.606531	NaN	NaN	NaN	NaN	NaN	NaN	NaN	NaN	NaN	NaN	NaN	NaN	NaN	0.858867	0.782701	NaN	NaN	NaN	NaN	NaN	NaN
aac(6')-Iz	Aminoglycosides	0.0607398	0.0225634	0.0243618	0	0	0	0	0.036243	0	0	0	0	0	0	0	0	0	0	0	0	0.79462	NaN	0.324652	NaN	NaN	NaN	NaN	0.888438	0.888438	0.888438	NaN	NaN	NaN	0.888438	NaN	0.888438	NaN	NaN	NaN	NaN	NaN	NaN	NaN	NaN	NaN	NaN
cmlB1	Phenicols	0	0	0	0.0370859	0.0328963	0	0.052192	0	0	0	0	0	0	0	0	0	0.136693	0.349181	0	0	NaN	0.605429	0.271022	NaN	NaN	0.39985	0.0497871	NaN	NaN	NaN	0.944922	0.745005	0.764352	0.708272	0.602803	NaN	NaN	NaN	NaN	NaN	NaN	0.821124	0.764352	0.602803	0.602803	NaN
aadA9	Aminoglycosides	0.102324	0	0	0	0.0795833	0	0	0	0	0	0	0	0	0	0	0	0	0	0	0	0.2903	0.40289	NaN	NaN	NaN	NaN	NaN	0.88697	0.88697	NaN	0.88697	NaN	0.88697	NaN	NaN	NaN	NaN	NaN	NaN	NaN	NaN	NaN	NaN	NaN	NaN	NaN
aac(3)-Ib	Aminoglycosides	0	0.0220705	0.0250887	0	0	0	0	0.0835451	0	0	0	0	0	0	0	0	0	0	0	0	0.310111	NaN	0.324652	NaN	NaN	NaN	NaN	0.895785	0.895785	0.895785	NaN	NaN	NaN	0.895785	NaN	0.895785	NaN	NaN	NaN	NaN	NaN	NaN	NaN	NaN	NaN	NaN
tet(X3)	Tetracyclines	0.0264405	0.049346	0.0470237	0	0	0	0	0	0	0	0	0	0	0	0	0	0	0	0	0	0.599395	NaN	NaN	NaN	NaN	NaN	NaN	0.748643	0.748643	1	NaN	NaN	NaN	NaN	NaN	NaN	NaN	NaN	NaN	NaN	NaN	NaN	NaN	NaN	NaN	NaN
blaOXA-362	β-lactams	0	0	0.0205636	0	0	0	0	0	0.0345385	0	0	0	0	0	0	0	0	0	0.420767	0	0.230693	NaN	0.239453	NaN	NaN	NaN	0.513417	NaN	0.658916	0.658916	NaN	NaN	NaN	NaN	0.658916	0.658916	NaN	NaN	NaN	NaN	NaN	NaN	NaN	1	NaN	0.740592
imiH	β-lactams	0.076743	0	0	0	0	0	0	0	0	0	0	0	0	0	0	0	0	0	0.420767	0	0.2903	NaN	NaN	NaN	NaN	NaN	0.513417	0.677756	0.619129	NaN	NaN	NaN	NaN	NaN	NaN	NaN	NaN	NaN	NaN	NaN	NaN	NaN	NaN	1	NaN	0.760427
mef(C)	MLSPs	0.0264405	0.0492018	0.0215557	0	0	0	0	0	0.0203979	0	0	0	0	0	0	0	0	0	0	0	0.951389	NaN	0.49475	NaN	NaN	NaN	NaN	1	0.945802	0.945802	NaN	NaN	NaN	NaN	0.945802	0.945802	NaN	NaN	NaN	NaN	NaN	NaN	NaN	NaN	NaN	NaN
tet(T)	Tetracyclines	0	0	0.065502	0	0	0	0	0	0.0303214	0	0	0	0	0	0	0	0	0	0	0	0.230693	NaN	0.239453	NaN	NaN	NaN	NaN	NaN	0.797218	0.797218	NaN	NaN	NaN	NaN	0.797218	0.797218	NaN	NaN	NaN	NaN	NaN	NaN	NaN	NaN	NaN	NaN
fosA4	Fosfomycins	0	0	0.0352745	0	0.0795833	0	0.0126848	0	0.0164122	0	0	0	0	0	0	0	0	0	0	0	0.230693	0.40289	0.482339	NaN	NaN	NaN	NaN	NaN	0.914844	0.914844	0.914844	NaN	0.914844	0.914844	0.914844	0.914844	NaN	NaN	NaN	NaN	NaN	NaN	NaN	NaN	NaN	NaN
tet(44)	Tetracyclines	0.126191	0	0	0	0	0	0	0	0	0	0	0	0	0	0	0	0	0	0	0	0.0811269	NaN	NaN	NaN	NaN	NaN	NaN	0.664509	0.664509	NaN	NaN	NaN	NaN	NaN	NaN	NaN	NaN	NaN	NaN	NaN	NaN	NaN	NaN	NaN	NaN	NaN
catB7	Phenicols	0	0	0	0.0267012	0	0	0	0	0.0495201	0	0	0	0	0	0.0493851	0	0	0	0.165791	0	NaN	0.349938	0.49475	NaN	NaN	0.301194	0.513417	NaN	NaN	NaN	0.780861	0.780861	NaN	NaN	0.806719	0.804161	NaN	NaN	NaN	NaN	0.780861	0.780861	NaN	1	NaN	0.806719
fosF	Fosfomycins	0	0	0	0	0	0	0	0	0.0804253	0	0	0	0	0	0	0	0	0	0	0	NaN	NaN	0.49475	NaN	NaN	NaN	NaN	NaN	NaN	NaN	NaN	NaN	NaN	NaN	0.921099	0.921099	NaN	NaN	NaN	NaN	NaN	NaN	NaN	NaN	NaN	NaN
aac(3)-IIa	Aminoglycosides	0.0752127	0.0220705	0.0075992	0	0	0	0	0	0	0	0	0	0	0	0	0	0	0	0	0	0.61885	NaN	NaN	NaN	NaN	NaN	NaN	0.914175	0.914175	0.914175	NaN	NaN	NaN	NaN	NaN	NaN	NaN	NaN	NaN	NaN	NaN	NaN	NaN	NaN	NaN	NaN
blaTEM-233	β-lactams	0	0.016237	0.0518067	0	0	0	0	0	0.00611528	0	0	0	0	0	0	0	0	0	0	0.0613086	0.646247	NaN	0.49475	NaN	NaN	NaN	0.513417	0.951918	0.951918	0.960352	NaN	NaN	NaN	NaN	0.951918	0.951918	NaN	NaN	NaN	NaN	NaN	NaN	NaN	NaN	1	0.951918
imiS	β-lactams	0	0	0	0	0.142648	0	0.026096	0	0	0	0	0	0	0	0	0	0	0	0	0	NaN	0.40289	0.271022	NaN	NaN	NaN	NaN	NaN	NaN	NaN	0.880706	NaN	0.880706	0.880706	0.880706	NaN	NaN	NaN	NaN	NaN	NaN	NaN	NaN	NaN	NaN	NaN
cphA4	β-lactams	0.0925416	0.0123005	0	0	0	0	0	0	0	0	0	0	0	0	0	0	0	0	0	0	0.493704	NaN	NaN	NaN	NaN	NaN	NaN	1	0.920668	0.920668	NaN	NaN	NaN	NaN	NaN	NaN	NaN	NaN	NaN	NaN	NaN	NaN	NaN	NaN	NaN	NaN
blaOXA-335	β-lactams	0.0264405	0	0.015021	0	0	0	0	0	0	0	0	0	0	0	0	0	0	1.04754	0	0	0.488314	NaN	NaN	NaN	NaN	NaN	0.0497871	0.712194	0.850612	0.601619	NaN	NaN	NaN	NaN	NaN	NaN	NaN	NaN	NaN	NaN	NaN	NaN	NaN	0.601619	0.601619	NaN
tet(33)	Tetracyclines	0.035548	0.00818446	0.0413374	0	0	0	0	0	0	0	0	0	0	0	0	0	0	0	0	0	0.792554	NaN	NaN	NaN	NaN	NaN	NaN	0.859954	0.859954	0.859954	NaN	NaN	NaN	NaN	NaN	NaN	NaN	NaN	NaN	NaN	NaN	NaN	NaN	NaN	NaN	NaN
cat(pC194)	Phenicols	0	0	0	0	0	0	0.097549	0	0.00611528	0	0	0	0	0	0	0	0	0	0	0	NaN	NaN	0.246133	NaN	NaN	NaN	NaN	NaN	NaN	NaN	NaN	NaN	NaN	0.896859	0.896859	0.896859	NaN	NaN	NaN	NaN	NaN	NaN	NaN	NaN	NaN	NaN
cmlA1	Phenicols	0	0	0.0132632	0	0	0	0	0	0.0572135	0	0	0	0	0	0	0	0	0	0	0	0.230693	NaN	0.49475	NaN	NaN	NaN	NaN	NaN	0.896859	0.896859	NaN	NaN	NaN	NaN	0.896859	0.896859	NaN	NaN	NaN	NaN	NaN	NaN	NaN	NaN	NaN	NaN
blaOXA-548	β-lactams	0	0	0.0130695	0	0	0	0	0	0	0	0	0	0.214804	0	0	0	0	0	0	0	0.485672	NaN	NaN	NaN	0.455794	NaN	NaN	NaN	0.896859	0.896859	NaN	NaN	NaN	NaN	NaN	NaN	NaN	0.896859	NaN	0.896859	NaN	NaN	NaN	NaN	NaN	NaN
tet(O/W/O)-1	Tetracyclines	0	0.0901857	0.000920796	0	0	0	0	0	0	0	0	0	0	0	0	0	0	0	0	0	0.305435	NaN	NaN	NaN	NaN	NaN	NaN	0.896859	0.896859	0.896859	NaN	NaN	NaN	NaN	NaN	NaN	NaN	NaN	NaN	NaN	NaN	NaN	NaN	NaN	NaN	NaN
catB1	Phenicols	0	0	0	0	0	0	0	0	0	0	0	0	0	0	0.358847	0	0	0	0	0	NaN	NaN	NaN	NaN	NaN	0.301194	NaN	NaN	NaN	NaN	NaN	NaN	NaN	NaN	NaN	NaN	NaN	NaN	NaN	NaN	0.528069	0.528069	NaN	NaN	NaN	NaN
blaFOX-4	β-lactams	0	0.032588	0.0404279	0	0	0	0	0	0	0	0	0	0	0	0	0	0	0	0	0	0.300761	NaN	NaN	NaN	NaN	NaN	NaN	0.84996	0.84996	0.84996	NaN	NaN	NaN	NaN	NaN	NaN	NaN	NaN	NaN	NaN	NaN	NaN	NaN	NaN	NaN	NaN
aph(3')-VI	Aminoglycosides	0	0.0388004	0.0233302	0	0	0	0	0	0.0122306	0	0	0	0	0	0	0	0	0	0	0	0.401194	NaN	0.49475	NaN	NaN	NaN	NaN	0.890072	0.890072	0.890072	NaN	NaN	NaN	NaN	0.890072	0.890072	NaN	NaN	NaN	NaN	NaN	NaN	NaN	NaN	NaN	NaN
blaMOX-5	β-lactams	0	0.0676902	0	0	0	0	0	0	0	0.116952	0	0	0	0	0	0	0	0	0	0	0.316637	NaN	NaN	0.317311	NaN	NaN	NaN	0.721041	NaN	0.649224	NaN	NaN	NaN	NaN	NaN	NaN	0.776287	NaN	NaN	NaN	NaN	NaN	NaN	NaN	NaN	NaN
cphA8	β-lactams	0.0264405	0.0492018	0.00628439	0	0	0	0	0	0	0	0	0	0	0	0	0	0	0	0	0	0.953799	NaN	NaN	NaN	NaN	NaN	NaN	1	0.953076	0.953076	NaN	NaN	NaN	NaN	NaN	NaN	NaN	NaN	NaN	NaN	NaN	NaN	NaN	NaN	NaN	NaN
tet(32)	Tetracyclines	0.0264405	0.0383971	0.00653475	0	0	0	0	0	0.00611528	0	0	0	0	0	0	0	0	0	0	0	0.662068	NaN	0.49475	NaN	NaN	NaN	NaN	0.930482	0.930482	0.930482	NaN	NaN	NaN	NaN	0.930482	0.930482	NaN	NaN	NaN	NaN	NaN	NaN	NaN	NaN	NaN	NaN
mph(N)	MLSPs	0	0	0.0454768	0	0	0.0383836	0	0	0	0	0	0	0	0	0	0	0	0	0	0	0.230693	0.349938	NaN	NaN	NaN	NaN	NaN	NaN	0.82672	0.82672	NaN	0.82672	0.82672	NaN	NaN	NaN	NaN	NaN	NaN	NaN	NaN	NaN	NaN	NaN	NaN	NaN
mef(B)	MLSPs	0.0199339	0	0.0452717	0	0	0	0	0	0	0	0	0	0	0	0	0	0	0	0	0	0.474129	NaN	NaN	NaN	NaN	NaN	NaN	0.860883	0.860883	0.860883	NaN	NaN	NaN	NaN	NaN	NaN	NaN	NaN	NaN	NaN	NaN	NaN	NaN	NaN	NaN	NaN
blaOXA-134	β-lactams	0	0	0	0	0	0.153534	0	0	0	0	0	0	0	0	0	0	0	0	0	0	NaN	0.349938	NaN	NaN	NaN	NaN	NaN	NaN	NaN	NaN	NaN	0.799118	0.799118	NaN	NaN	NaN	NaN	NaN	NaN	NaN	NaN	NaN	NaN	NaN	NaN	NaN
blaCEPH-A3	β-lactams	0.0243209	0.0533113	0	0	0	0	0	0	0	0	0	0	0	0	0	0	0	0	0	0	0.267482	NaN	NaN	NaN	NaN	NaN	NaN	0.846664	0.846664	0.846664	NaN	NaN	NaN	NaN	NaN	NaN	NaN	NaN	NaN	NaN	NaN	NaN	NaN	NaN	NaN	NaN
aadA23	Aminoglycosides	0	0.0302127	0.0169129	0	0	0	0	0	0.0163204	0	0	0	0	0	0	0	0	0	0	0	0.310111	NaN	0.49475	NaN	NaN	NaN	NaN	0.895891	0.895891	0.895891	NaN	NaN	NaN	NaN	0.895891	0.895891	NaN	NaN	NaN	NaN	NaN	NaN	NaN	NaN	NaN	NaN
qepA4	Quinolones	0	0.0709512	0	0	0	0	0	0	0	0	0	0	0	0	0	0	0	0	0	0	0.316637	NaN	NaN	NaN	NaN	NaN	NaN	0.88993	NaN	0.88993	NaN	NaN	NaN	NaN	NaN	NaN	NaN	NaN	NaN	NaN	NaN	NaN	NaN	NaN	NaN	NaN
blaKHM-1	β-lactams	0.0248427	0.0383075	0.00643685	0	0	0	0	0	0	0	0	0	0	0	0	0	0	0	0	0	0.655751	NaN	NaN	NaN	NaN	NaN	NaN	0.908237	0.908237	0.908237	NaN	NaN	NaN	NaN	NaN	NaN	NaN	NaN	NaN	NaN	NaN	NaN	NaN	NaN	NaN	NaN
blaTEM-231	β-lactams	0.0735628	0	0	0	0	0	0	0	0	0	0	0	0	0	0	0	0	0	0	0	0.2903	NaN	NaN	NaN	NaN	NaN	NaN	0.88415	0.88415	NaN	NaN	NaN	NaN	NaN	NaN	NaN	NaN	NaN	NaN	NaN	NaN	NaN	NaN	NaN	NaN	NaN
blaSGM-1	β-lactams	0	0	0.032186	0	0.0296477	0	0	0	0.00611528	0	0	0	0	0	0	0	0	0	0	0	0.0485589	0.40289	0.49475	NaN	NaN	NaN	NaN	NaN	0.876776	0.876776	0.876776	NaN	0.876776	NaN	0.876776	0.876776	NaN	NaN	NaN	NaN	NaN	NaN	NaN	NaN	NaN	NaN
mph(C)	MLSPs	0.0168584	0.0297171	0.014738	0	0	0	0	0	0	0	0	0	0	0	0	0	0	0	0	0	0.963922	NaN	NaN	NaN	NaN	NaN	NaN	1	0.963096	0.963096	NaN	NaN	NaN	NaN	NaN	NaN	NaN	NaN	NaN	NaN	NaN	NaN	NaN	NaN	NaN	NaN
erm(36)	MLSPs	0.0337168	0	0	0.0459968	0	0	0	0	0	0	0	0	0	0	0	0	0	0	0	0.0613086	0.2903	0.349938	NaN	NaN	NaN	NaN	0.513417	0.79514	0.713364	NaN	0.79514	0.79514	NaN	NaN	NaN	NaN	NaN	NaN	NaN	NaN	NaN	NaN	NaN	NaN	1	0.800133
cphA6	β-lactams	0	0	0.0132494	0.0919936	0	0	0	0	0	0	0	0	0	0	0	0	0	0	0	0	0.485672	0.349938	NaN	NaN	NaN	NaN	NaN	NaN	0.896859	0.896859	0.896859	0.896859	NaN	NaN	NaN	NaN	NaN	NaN	NaN	NaN	NaN	NaN	NaN	NaN	NaN	NaN
blaOXA-360	β-lactams	0.0132202	0.0302127	0	0	0	0.0383836	0	0	0	0	0	0	0	0	0	0	0	0	0	0	0.495025	0.349938	NaN	NaN	NaN	NaN	NaN	1	0.914844	0.914844	NaN	0.914844	0.914844	NaN	NaN	NaN	NaN	NaN	NaN	NaN	NaN	NaN	NaN	NaN	NaN	NaN
blaACT-15	β-lactams	0.0628785	0	0	0	0	0	0	0	0	0	0	0	0	0	0	0	0	0	0	0	0.2903	NaN	NaN	NaN	NaN	NaN	NaN	0.88415	0.88415	NaN	NaN	NaN	NaN	NaN	NaN	NaN	NaN	NaN	NaN	NaN	NaN	NaN	NaN	NaN	NaN	NaN
tet(S)	Tetracyclines	0.0628785	0	0	0	0	0	0	0	0	0	0	0	0	0	0	0	0	0	0	0	0.2903	NaN	NaN	NaN	NaN	NaN	NaN	0.88415	0.88415	NaN	NaN	NaN	NaN	NaN	NaN	NaN	NaN	NaN	NaN	NaN	NaN	NaN	NaN	NaN	NaN	NaN
lnu(G)	MLSPs	0	0	0	0	0	0	0	0	0.0437078	0	0	0	0	0	0	0	0	0	0	0	NaN	NaN	0.239453	NaN	NaN	NaN	NaN	NaN	NaN	NaN	NaN	NaN	NaN	NaN	0.770602	0.770602	NaN	NaN	NaN	NaN	NaN	NaN	NaN	NaN	NaN	NaN
aadA7	Aminoglycosides	0.0398679	0	0	0	0	0	0	0	0	0	0	0	0.0511399	0	0	0	0	0	0	0	0.2903	NaN	NaN	NaN	0.455794	NaN	NaN	0.860883	0.860883	NaN	NaN	NaN	NaN	NaN	NaN	NaN	NaN	0.860883	NaN	0.860883	NaN	NaN	NaN	NaN	NaN	NaN
blaCARB-8	β-lactams	0	0	0	0	0	0	0	0.0556967	0	0	0	0	0	0	0	0	0	0	0	0	NaN	NaN	0.324652	NaN	NaN	NaN	NaN	NaN	NaN	NaN	NaN	NaN	NaN	0.88993	NaN	0.88993	NaN	NaN	NaN	NaN	NaN	NaN	NaN	NaN	NaN	NaN
blaADC-25	β-lactams	0	0	0.00896039	0	0	0	0	0	0.0317895	0	0	0	0	0	0	0	0	0	0	0	0.485672	NaN	0.49475	NaN	NaN	NaN	NaN	NaN	0.952913	0.952913	NaN	NaN	NaN	NaN	0.952913	0.952913	NaN	NaN	NaN	NaN	NaN	NaN	NaN	NaN	NaN	NaN
blaOXA-277	β-lactams	0	0	0	0	0	0	0	0	0	0	0	0.548082	0	0	0	0	0	0	0	0	NaN	NaN	NaN	NaN	0.0183156	NaN	NaN	NaN	NaN	NaN	NaN	NaN	NaN	NaN	NaN	NaN	NaN	0.187944	0.112758	NaN	NaN	NaN	NaN	NaN	NaN	NaN
oqxA	Quinolones	0	0	0.00628439	0	0.0204023	0	0	0	0	0	0	0.340442	0	0	0	0	0	0	0	0	0.485672	0.40289	NaN	NaN	0.0183156	NaN	NaN	NaN	0.767543	0.767543	0.767543	NaN	0.767543	NaN	NaN	NaN	NaN	0.587571	0.356079	NaN	NaN	NaN	NaN	NaN	NaN	NaN
blaOXA-278	β-lactams	0	0	0.0397483	0	0	0	0	0	0	0	0	0	0	0	0	0	0	0	0	0	0.485672	NaN	NaN	NaN	NaN	NaN	NaN	NaN	0.921099	0.921099	NaN	NaN	NaN	NaN	NaN	NaN	NaN	NaN	NaN	NaN	NaN	NaN	NaN	NaN	NaN	NaN
fosD	Fosfomycins	0	0	0.00628439	0	0.0816092	0	0	0	0	0	0	0	0	0	0	0	0	0	0	0	0.485672	0.40289	NaN	NaN	NaN	NaN	NaN	NaN	0.904509	0.904509	0.904509	NaN	0.904509	NaN	NaN	NaN	NaN	NaN	NaN	NaN	NaN	NaN	NaN	NaN	NaN	NaN
blaOXA-226	β-lactams	0	0	0	0.0435885	0	0	0	0	0.0228854	0	0	0	0	0	0	0	0	0	0	0	NaN	0.349938	0.49475	NaN	NaN	NaN	NaN	NaN	NaN	NaN	0.896859	0.896859	NaN	NaN	0.896859	0.896859	NaN	NaN	NaN	NaN	NaN	NaN	NaN	NaN	NaN	NaN
tetA(46)	Tetracyclines	0	0.0289676	0.0169724	0	0	0	0	0	0	0	0	0	0	0	0	0	0	0	0	0	0.637796	NaN	NaN	NaN	NaN	NaN	NaN	0.930078	0.930078	0.930078	NaN	NaN	NaN	NaN	NaN	NaN	NaN	NaN	NaN	NaN	NaN	NaN	NaN	NaN	NaN	NaN
vat(C)	MLSPs	0	0.0516972	0	0	0	0	0	0	0	0	0	0	0	0	0	0	0	0	0	0	0.316637	NaN	NaN	NaN	NaN	NaN	NaN	0.88993	NaN	0.88993	NaN	NaN	NaN	NaN	NaN	NaN	NaN	NaN	NaN	NaN	NaN	NaN	NaN	NaN	NaN	NaN
mph(G)	MLSPs	0	0	0	0	0	0	0	0	0.0158948	0	0	0	0	0	0	0	0	0	0.140256	0.0613086	NaN	NaN	0.49475	NaN	NaN	NaN	0.800737	NaN	NaN	NaN	NaN	NaN	NaN	NaN	0.721025	0.720186	NaN	NaN	NaN	NaN	NaN	NaN	NaN	1	1	1
ant(6)-Ib	Aminoglycosides	0	0	0	0	0	0	0	0	0.0375925	0	0	0	0	0	0	0	0	0	0	0	NaN	NaN	0.49475	NaN	NaN	NaN	NaN	NaN	NaN	NaN	NaN	NaN	NaN	NaN	0.921099	0.921099	NaN	NaN	NaN	NaN	NaN	NaN	NaN	NaN	NaN	NaN
blaOXA-552	β-lactams	0	0.0246496	0	0	0	0	0	0	0.0187963	0	0	0	0	0	0	0	0	0	0	0	0.316637	NaN	0.49475	NaN	NaN	NaN	NaN	0.942713	NaN	0.942713	NaN	NaN	NaN	NaN	0.942713	0.942713	NaN	NaN	NaN	NaN	NaN	NaN	NaN	NaN	NaN	NaN
qnrD2	Quinolones	0.0264405	0	0	0	0	0	0	0	0	0	0	0	0	0	0	0	0	0	0.165791	0	0.2903	NaN	NaN	NaN	NaN	NaN	0.513417	0.677756	0.619129	NaN	NaN	NaN	NaN	NaN	NaN	NaN	NaN	NaN	NaN	NaN	NaN	NaN	NaN	1	NaN	0.760427
blaOXA-289	β-lactams	0	0	0	0	0	0	0	0	0.0163204	0	0	0	0	0	0	0	0	0	0	0.183926	NaN	NaN	0.49475	NaN	NaN	NaN	0.513417	NaN	NaN	NaN	NaN	NaN	NaN	NaN	0.849293	0.849293	NaN	NaN	NaN	NaN	NaN	NaN	NaN	NaN	1	0.849293
blaDHA-24	β-lactams	0	0.0225634	0.0075992	0	0	0	0	0	0.0122306	0	0	0	0	0	0	0	0	0	0	0	0.637796	NaN	0.49475	NaN	NaN	NaN	NaN	0.953076	0.953076	0.953076	NaN	NaN	NaN	NaN	0.953076	0.953076	NaN	NaN	NaN	NaN	NaN	NaN	NaN	NaN	NaN	NaN
blaACI-1	β-lactams	0	0.048882	0	0	0	0	0	0	0	0	0	0	0	0	0	0	0	0	0	0	0.316637	NaN	NaN	NaN	NaN	NaN	NaN	0.88993	NaN	0.88993	NaN	NaN	NaN	NaN	NaN	NaN	NaN	NaN	NaN	NaN	NaN	NaN	NaN	NaN	NaN	NaN
catB3	Phenicols	0	0	0	0	0	0	0	0	0	0	0	0.477462	0	0	0	0	0	0	0	0	NaN	NaN	NaN	NaN	0.000209542	NaN	NaN	NaN	NaN	NaN	NaN	NaN	NaN	NaN	NaN	NaN	NaN	0.0158323	0.00562834	NaN	NaN	NaN	NaN	NaN	NaN	NaN
blaOXA-361	β-lactams	0	0.0471665	0	0	0	0	0	0	0	0	0	0	0	0	0	0	0	0	0	0	0.316637	NaN	NaN	NaN	NaN	NaN	NaN	0.88993	NaN	0.88993	NaN	NaN	NaN	NaN	NaN	NaN	NaN	NaN	NaN	NaN	NaN	NaN	NaN	NaN	NaN	NaN
dfrB3	Trimethoprims	0.0158707	0.0220705	0	0	0	0	0	0	0	0	0	0	0	0	0	0	0	0	0	0.0613086	0.495025	NaN	NaN	NaN	NaN	NaN	0.513417	1	0.836044	0.836044	NaN	NaN	NaN	NaN	NaN	NaN	NaN	NaN	NaN	NaN	NaN	NaN	NaN	NaN	1	0.886058
vga(A)V	MLSPs	0	0	0.0341648	0	0	0	0	0	0	0	0	0	0	0	0	0	0	0	0	0	0.107097	NaN	NaN	NaN	NaN	NaN	NaN	NaN	0.591655	0.591655	NaN	NaN	NaN	NaN	NaN	NaN	NaN	NaN	NaN	NaN	NaN	NaN	NaN	NaN	NaN	NaN
aadA1b	Aminoglycosides	0	0	0	0.0919936	0	0	0	0	0	0	0	0	0	0	0	0	0	0	0	0	NaN	0.349938	NaN	NaN	NaN	NaN	NaN	NaN	NaN	NaN	0.799118	0.799118	NaN	NaN	NaN	NaN	NaN	NaN	NaN	NaN	NaN	NaN	NaN	NaN	NaN	NaN
blaFONA-1	β-lactams	0	0	0.0338138	0	0	0	0	0	0	0	0	0	0	0	0	0	0	0	0	0	0.107097	NaN	NaN	NaN	NaN	NaN	NaN	NaN	0.591655	0.591655	NaN	NaN	NaN	NaN	NaN	NaN	NaN	NaN	NaN	NaN	NaN	NaN	NaN	NaN	NaN	NaN
blaA	β-lactams	0.0476122	0	0	0	0	0	0	0	0	0	0	0	0	0	0	0	0	0	0	0	0.2903	NaN	NaN	NaN	NaN	NaN	NaN	0.88415	0.88415	NaN	NaN	NaN	NaN	NaN	NaN	NaN	NaN	NaN	NaN	NaN	NaN	NaN	NaN	NaN	NaN	NaN
poxtA	Oxazolidinones	0	0	0.0333878	0	0	0	0	0	0	0	0	0	0	0	0	0	0	0	0	0	0.230693	NaN	NaN	NaN	NaN	NaN	NaN	NaN	0.770602	0.770602	NaN	NaN	NaN	NaN	NaN	NaN	NaN	NaN	NaN	NaN	NaN	NaN	NaN	NaN	NaN	NaN
lsa(A)	MLSPs	0	0.044141	0	0	0	0	0	0	0	0	0	0	0	0	0	0	0	0	0	0	0.316637	NaN	NaN	NaN	NaN	NaN	NaN	0.88993	NaN	0.88993	NaN	NaN	NaN	NaN	NaN	NaN	NaN	NaN	NaN	NaN	NaN	NaN	NaN	NaN	NaN	NaN
blaACT-9	β-lactams	0	0	0	0	0	0	0.0321669	0.0149281	0	0	0	0	0	0	0	0	0	0	0	0	NaN	NaN	0.48206	NaN	NaN	NaN	NaN	NaN	NaN	NaN	NaN	NaN	NaN	0.99349	0.920668	0.920668	NaN	NaN	NaN	NaN	NaN	NaN	NaN	NaN	NaN	NaN
blaPAM-1	β-lactams	0	0	0	0	0.0795833	0	0	0	0	0	0	0	0	0	0	0	0	0	0	0	NaN	0.40289	NaN	NaN	NaN	NaN	NaN	NaN	NaN	NaN	0.813338	NaN	0.813338	NaN	NaN	NaN	NaN	NaN	NaN	NaN	NaN	NaN	NaN	NaN	NaN	NaN
blaOXA-294	β-lactams	0.00996697	0	0	0	0.0612069	0	0	0	0	0	0	0	0	0	0	0	0	0	0	0	0.2903	0.40289	NaN	NaN	NaN	NaN	NaN	0.88697	0.88697	NaN	0.88697	NaN	0.88697	NaN	NaN	NaN	NaN	NaN	NaN	NaN	NaN	NaN	NaN	NaN	NaN	NaN
aac(6')-Ib-cr	Multidrugs	0	0.0244514	0.0135915	0	0	0	0	0	0	0	0	0	0	0	0	0	0	0	0	0	0.637796	NaN	NaN	NaN	NaN	NaN	NaN	0.930078	0.930078	0.930078	NaN	NaN	NaN	NaN	NaN	NaN	NaN	NaN	NaN	NaN	NaN	NaN	NaN	NaN	NaN	NaN
aac(6')-Ian	Aminoglycosides	0	0	0	0	0	0	0	0	0	0	0.281366	0	0	0	0	0	0	0	0	0	NaN	NaN	NaN	0.317311	NaN	NaN	NaN	NaN	NaN	NaN	NaN	NaN	NaN	NaN	NaN	NaN	0.564395	NaN	NaN	NaN	NaN	NaN	NaN	NaN	NaN	NaN
ere(D)	MLSPs	0	0	0	0	0	0	0	0	0	0	0	0	0	0	0	0	0	0	0.280511	0	NaN	NaN	NaN	NaN	NaN	NaN	0.513417	NaN	NaN	NaN	NaN	NaN	NaN	NaN	NaN	NaN	NaN	NaN	NaN	NaN	NaN	NaN	NaN	1	NaN	0.564395
aac(6')-Iv	Aminoglycosides	0	0.0225634	0.00676199	0	0	0	0	0	0	0	0	0	0	0	0	0	0	0	0	0.0613086	0.637796	NaN	NaN	NaN	NaN	NaN	0.513417	0.914175	0.914175	0.914175	NaN	NaN	NaN	NaN	NaN	NaN	NaN	NaN	NaN	NaN	NaN	NaN	NaN	NaN	1	0.914175
blaFONA-4	β-lactams	0.0427414	0	0	0	0	0	0	0	0	0	0	0	0	0	0	0	0	0	0	0	0.2903	NaN	NaN	NaN	NaN	NaN	NaN	0.88415	0.88415	NaN	NaN	NaN	NaN	NaN	NaN	NaN	NaN	NaN	NaN	NaN	NaN	NaN	NaN	NaN	NaN	NaN
blaOXA-276	β-lactams	0.0421581	0	0	0	0	0	0	0	0	0	0	0	0	0	0	0	0	0	0	0	0.2903	NaN	NaN	NaN	NaN	NaN	NaN	0.88415	0.88415	NaN	NaN	NaN	NaN	NaN	NaN	NaN	NaN	NaN	NaN	NaN	NaN	NaN	NaN	NaN	NaN	NaN
blaOCH-7	β-lactams	0.0314392	0	0	0	0	0	0	0	0	0	0	0	0	0	0	0	0	0	0	0.0613086	0.2903	NaN	NaN	NaN	NaN	NaN	0.513417	0.677756	0.619129	NaN	NaN	NaN	NaN	NaN	NaN	NaN	NaN	NaN	NaN	NaN	NaN	NaN	NaN	NaN	1	0.760427
blaMUS-1	β-lactams	0	0	0	0	0	0	0	0	0	0	0	0	0.109361	0	0	0	0	0	0	0	NaN	NaN	NaN	NaN	0.455794	NaN	NaN	NaN	NaN	NaN	NaN	NaN	NaN	NaN	NaN	NaN	NaN	0.833116	NaN	0.59565	NaN	NaN	NaN	NaN	NaN	NaN
msr(A)	MLSPs	0	0.016294	0	0	0	0	0	0	0	0	0	0	0	0	0	0	0	0	0.140256	0	0.316637	NaN	NaN	NaN	NaN	NaN	0.513417	0.721041	NaN	0.649224	NaN	NaN	NaN	NaN	NaN	NaN	NaN	NaN	NaN	NaN	NaN	NaN	NaN	1	NaN	0.776287
tet(36)	Tetracyclines	0	0	0	0.0741719	0	0	0	0	0	0	0	0	0	0	0	0	0	0	0	0	NaN	0.349938	NaN	NaN	NaN	NaN	NaN	NaN	NaN	NaN	0.799118	0.799118	NaN	NaN	NaN	NaN	NaN	NaN	NaN	NaN	NaN	NaN	NaN	NaN	NaN	NaN
blaOXA-371	β-lactams	0	0	0.0272349	0	0	0	0	0	0	0	0	0	0	0	0	0	0	0	0	0	0.230693	NaN	NaN	NaN	NaN	NaN	NaN	NaN	0.770602	0.770602	NaN	NaN	NaN	NaN	NaN	NaN	NaN	NaN	NaN	NaN	NaN	NaN	NaN	NaN	NaN	NaN
mcr-2	Polymyxins	0	0	0.0264988	0	0	0	0	0	0	0	0	0	0	0	0	0	0	0	0	0	0.485672	NaN	NaN	NaN	NaN	NaN	NaN	NaN	0.921099	0.921099	NaN	NaN	NaN	NaN	NaN	NaN	NaN	NaN	NaN	NaN	NaN	NaN	NaN	NaN	NaN	NaN
mcr-1	Polymyxins	0	0	0	0	0	0	0	0	0	0	0	0.340442	0	0	0	0	0	0	0	0	NaN	NaN	NaN	NaN	0.0183156	NaN	NaN	NaN	NaN	NaN	NaN	NaN	NaN	NaN	NaN	NaN	NaN	0.187944	0.112758	NaN	NaN	NaN	NaN	NaN	NaN	NaN
tet(41)	Tetracyclines	0	0	0	0	0	0	0	0	0	0	0	0.340442	0	0	0	0	0	0	0	0	NaN	NaN	NaN	NaN	0.0183156	NaN	NaN	NaN	NaN	NaN	NaN	NaN	NaN	NaN	NaN	NaN	NaN	0.187944	0.112758	NaN	NaN	NaN	NaN	NaN	NaN	NaN
erm(35)	MLSPs	0	0	0	0	0	0	0	0	0	0	0	0.340442	0	0	0	0	0	0	0	0	NaN	NaN	NaN	NaN	0.0183156	NaN	NaN	NaN	NaN	NaN	NaN	NaN	NaN	NaN	NaN	NaN	NaN	0.187944	0.112758	NaN	NaN	NaN	NaN	NaN	NaN	NaN
aph(3')-VIa	Aminoglycosides	0	0	0.00643685	0	0	0	0	0	0.0183458	0	0	0	0	0	0	0	0	0	0	0	0.485672	NaN	0.49475	NaN	NaN	NaN	NaN	NaN	0.952913	0.952913	NaN	NaN	NaN	NaN	0.952913	0.952913	NaN	NaN	NaN	NaN	NaN	NaN	NaN	NaN	NaN	NaN
cfxA2	β-lactams	0	0.0225634	0	0	0	0	0	0	0	0	0	0	0	0	0	0	0	0	0	0.0613086	0.316637	NaN	NaN	NaN	NaN	NaN	0.513417	0.721041	NaN	0.649224	NaN	NaN	NaN	NaN	NaN	NaN	NaN	NaN	NaN	NaN	NaN	NaN	NaN	NaN	1	0.776287
lsa(B)	MLSPs	0.0317415	0	0	0	0	0	0	0	0	0	0	0	0	0	0	0	0	0	0	0	0.2903	NaN	NaN	NaN	NaN	NaN	NaN	0.88415	0.88415	NaN	NaN	NaN	NaN	NaN	NaN	NaN	NaN	NaN	NaN	NaN	NaN	NaN	NaN	NaN	NaN	NaN
aph(3')-IIa	Aminoglycosides	0	0	0.00545305	0.0435885	0	0	0	0	0	0	0	0	0	0	0	0	0	0	0	0	0.485672	0.349938	NaN	NaN	NaN	NaN	NaN	NaN	0.896859	0.896859	0.896859	0.896859	NaN	NaN	NaN	NaN	NaN	NaN	NaN	NaN	NaN	NaN	NaN	NaN	NaN	NaN
aph(6)-Ic	Aminoglycosides	0	0	0.0079355	0	0	0	0	0	0	0	0	0	0	0	0	0	0	0	0	0.122298	0.485672	NaN	NaN	NaN	NaN	NaN	0.513417	NaN	0.849293	0.849293	NaN	NaN	NaN	NaN	NaN	NaN	NaN	NaN	NaN	NaN	NaN	NaN	NaN	NaN	1	0.849293
blaOXA-317	β-lactams	0	0	0.00560235	0	0	0	0	0	0.0158948	0	0	0	0	0	0	0	0	0	0	0	0.485672	NaN	0.49475	NaN	NaN	NaN	NaN	NaN	0.952913	0.952913	NaN	NaN	NaN	NaN	0.952913	0.952913	NaN	NaN	NaN	NaN	NaN	NaN	NaN	NaN	NaN	NaN
mph(B)	MLSPs	0	0	0	0	0	0	0	0.0278484	0	0	0	0	0	0	0	0	0	0	0	0	NaN	NaN	0.324652	NaN	NaN	NaN	NaN	NaN	NaN	NaN	NaN	NaN	NaN	0.88993	NaN	0.88993	NaN	NaN	NaN	NaN	NaN	NaN	NaN	NaN	NaN	NaN
blaPLA1a	β-lactams	0.0199339	0	0	0	0	0	0	0	0.00611528	0	0	0	0	0	0	0	0	0	0	0	0.2903	NaN	0.49475	NaN	NaN	NaN	NaN	0.924037	0.924037	NaN	NaN	NaN	NaN	NaN	0.924037	0.924037	NaN	NaN	NaN	NaN	NaN	NaN	NaN	NaN	NaN	NaN
blaOXA-252	β-lactams	0	0	0.0197842	0	0	0	0	0	0	0	0	0	0	0	0	0	0	0	0	0	0.230693	NaN	NaN	NaN	NaN	NaN	NaN	NaN	0.770602	0.770602	NaN	NaN	NaN	NaN	NaN	NaN	NaN	NaN	NaN	NaN	NaN	NaN	NaN	NaN	NaN	NaN
blaOXY-6-4	β-lactams	0	0	0.0196043	0	0	0	0	0	0	0	0	0	0	0	0	0	0	0	0	0	0.485672	NaN	NaN	NaN	NaN	NaN	NaN	NaN	0.921099	0.921099	NaN	NaN	NaN	NaN	NaN	NaN	NaN	NaN	NaN	NaN	NaN	NaN	NaN	NaN	NaN	NaN
lnu(E)	MLSPs	0	0.00818446	0.0132494	0	0	0	0	0	0	0	0	0	0	0	0	0	0	0	0	0	0.646247	NaN	NaN	NaN	NaN	NaN	NaN	0.942713	0.942713	0.942713	NaN	NaN	NaN	NaN	NaN	NaN	NaN	NaN	NaN	NaN	NaN	NaN	NaN	NaN	NaN	NaN
otr(C)	Tetracyclines	0	0	0	0	0	0	0	0	0.00611528	0	0	0	0	0	0	0	0	0	0	0.112179	NaN	NaN	0.49475	NaN	NaN	NaN	0.513417	NaN	NaN	NaN	NaN	NaN	NaN	NaN	0.849293	0.849293	NaN	NaN	NaN	NaN	NaN	NaN	NaN	NaN	1	0.849293
blaJOHN-1	β-lactams	0	0	0	0	0	0	0	0	0	0	0	0	0	0	0	0	0	0	0.165791	0	NaN	NaN	NaN	NaN	NaN	NaN	0.513417	NaN	NaN	NaN	NaN	NaN	NaN	NaN	NaN	NaN	NaN	NaN	NaN	NaN	NaN	NaN	NaN	1	NaN	0.564395
vat(F)	MLSPs	0	0.0244214	0	0	0	0	0	0	0	0	0	0	0	0	0	0	0	0	0	0	0.0967733	NaN	NaN	NaN	NaN	NaN	NaN	0.707588	NaN	0.707588	NaN	NaN	NaN	NaN	NaN	NaN	NaN	NaN	NaN	NaN	NaN	NaN	NaN	NaN	NaN	NaN
blaFOX-6	β-lactams	0	0	0.0178662	0	0	0	0	0	0	0	0	0	0	0	0	0	0	0	0	0	0.230693	NaN	NaN	NaN	NaN	NaN	NaN	NaN	0.770602	0.770602	NaN	NaN	NaN	NaN	NaN	NaN	NaN	NaN	NaN	NaN	NaN	NaN	NaN	NaN	NaN	NaN
qnrD3	Quinolones	0.0158707	0	0.00653475	0	0	0	0	0	0	0	0	0	0	0	0	0	0	0	0	0	0.609466	NaN	NaN	NaN	NaN	NaN	NaN	0.924037	0.924037	0.924037	NaN	NaN	NaN	NaN	NaN	NaN	NaN	NaN	NaN	NaN	NaN	NaN	NaN	NaN	NaN	NaN
blaCMY-86	β-lactams	0	0.0235832	0	0	0	0	0	0	0	0	0	0	0	0	0	0	0	0	0	0	0.316637	NaN	NaN	NaN	NaN	NaN	NaN	0.88993	NaN	0.88993	NaN	NaN	NaN	NaN	NaN	NaN	NaN	NaN	NaN	NaN	NaN	NaN	NaN	NaN	NaN	NaN
blaRAHN-1	β-lactams	0	0.0235832	0	0	0	0	0	0	0	0	0	0	0	0	0	0	0	0	0	0	0.316637	NaN	NaN	NaN	NaN	NaN	NaN	0.88993	NaN	0.88993	NaN	NaN	NaN	NaN	NaN	NaN	NaN	NaN	NaN	NaN	NaN	NaN	NaN	NaN	NaN	NaN
blaBKC-1	β-lactams	0.0243209	0	0	0	0	0	0	0	0	0	0	0	0	0	0	0	0	0	0	0	0.2903	NaN	NaN	NaN	NaN	NaN	NaN	0.88415	0.88415	NaN	NaN	NaN	NaN	NaN	NaN	NaN	NaN	NaN	NaN	NaN	NaN	NaN	NaN	NaN	NaN	NaN
fosG	Fosfomycins	0	0.0230067	0	0	0	0	0	0	0	0	0	0	0	0	0	0	0	0	0	0	0.316637	NaN	NaN	NaN	NaN	NaN	NaN	0.88993	NaN	0.88993	NaN	NaN	NaN	NaN	NaN	NaN	NaN	NaN	NaN	NaN	NaN	NaN	NaN	NaN	NaN	NaN
aac(6')-Ih	Aminoglycosides	0	0.0225634	0	0	0	0	0	0	0	0	0	0	0	0	0	0	0	0	0	0	0.316637	NaN	NaN	NaN	NaN	NaN	NaN	0.88993	NaN	0.88993	NaN	NaN	NaN	NaN	NaN	NaN	NaN	NaN	NaN	NaN	NaN	NaN	NaN	NaN	NaN	NaN
aph(3')-VIII	Aminoglycosides	0	0.0225634	0	0	0	0	0	0	0	0	0	0	0	0	0	0	0	0	0	0	0.316637	NaN	NaN	NaN	NaN	NaN	NaN	0.88993	NaN	0.88993	NaN	NaN	NaN	NaN	NaN	NaN	NaN	NaN	NaN	NaN	NaN	NaN	NaN	NaN	NaN	NaN
blaCMY-70	β-lactams	0	0.0225634	0	0	0	0	0	0	0	0	0	0	0	0	0	0	0	0	0	0	0.316637	NaN	NaN	NaN	NaN	NaN	NaN	0.88993	NaN	0.88993	NaN	NaN	NaN	NaN	NaN	NaN	NaN	NaN	NaN	NaN	NaN	NaN	NaN	NaN	NaN	NaN
blaHERA-8	β-lactams	0	0.0225634	0	0	0	0	0	0	0	0	0	0	0	0	0	0	0	0	0	0	0.316637	NaN	NaN	NaN	NaN	NaN	NaN	0.88993	NaN	0.88993	NaN	NaN	NaN	NaN	NaN	NaN	NaN	NaN	NaN	NaN	NaN	NaN	NaN	NaN	NaN	NaN
ant(2'')-Ia	Aminoglycosides	0	0.0220705	0	0	0	0	0	0	0	0	0	0	0	0	0	0	0	0	0	0	0.316637	NaN	NaN	NaN	NaN	NaN	NaN	0.88993	NaN	0.88993	NaN	NaN	NaN	NaN	NaN	NaN	NaN	NaN	NaN	NaN	NaN	NaN	NaN	NaN	NaN	NaN
blaBEL-1	β-lactams	0	0.0220705	0	0	0	0	0	0	0	0	0	0	0	0	0	0	0	0	0	0	0.316637	NaN	NaN	NaN	NaN	NaN	NaN	0.88993	NaN	0.88993	NaN	NaN	NaN	NaN	NaN	NaN	NaN	NaN	NaN	NaN	NaN	NaN	NaN	NaN	NaN	NaN
lnu(D)	MLSPs	0	0	0	0	0	0	0	0	0.0163204	0	0	0	0	0	0	0	0	0	0	0	NaN	NaN	0.49475	NaN	NaN	NaN	NaN	NaN	NaN	NaN	NaN	NaN	NaN	NaN	0.921099	0.921099	NaN	NaN	NaN	NaN	NaN	NaN	NaN	NaN	NaN	NaN
tet(O/W/O)-2	Tetracyclines	0	0	0	0.0435885	0	0	0	0	0	0	0	0	0	0	0	0	0	0	0	0	NaN	0.349938	NaN	NaN	NaN	NaN	NaN	NaN	NaN	NaN	0.799118	0.799118	NaN	NaN	NaN	NaN	NaN	NaN	NaN	NaN	NaN	NaN	NaN	NaN	NaN	NaN
ARR-3	Rifamycins	0	0	0	0.0435885	0	0	0	0	0	0	0	0	0	0	0	0	0	0	0	0	NaN	0.349938	NaN	NaN	NaN	NaN	NaN	NaN	NaN	NaN	0.799118	0.799118	NaN	NaN	NaN	NaN	NaN	NaN	NaN	NaN	NaN	NaN	NaN	NaN	NaN	NaN
blaOXA-237	β-lactams	0.0132202	0	0.00679574	0	0	0	0	0	0	0	0	0	0	0	0	0	0	0	0	0	0.609466	NaN	NaN	NaN	NaN	NaN	NaN	0.924037	0.924037	0.924037	NaN	NaN	NaN	NaN	NaN	NaN	NaN	NaN	NaN	NaN	NaN	NaN	NaN	NaN	NaN	NaN
blaCARB-50	β-lactams	0	0	0	0	0	0	0	0	0	0	0	0	0	0	0	0	0	0	0.140256	0	NaN	NaN	NaN	NaN	NaN	NaN	0.513417	NaN	NaN	NaN	NaN	NaN	NaN	NaN	NaN	NaN	NaN	NaN	NaN	NaN	NaN	NaN	NaN	1	NaN	0.564395
lnu(F)	MLSPs	0	0	0	0	0	0	0	0	0	0	0	0	0	0	0	0	0	0	0.140256	0	NaN	NaN	NaN	NaN	NaN	NaN	0.513417	NaN	NaN	NaN	NaN	NaN	NaN	NaN	NaN	NaN	NaN	NaN	NaN	NaN	NaN	NaN	NaN	1	NaN	0.564395
blaFONA-5	β-lactams	0	0	0.0153427	0	0	0	0	0	0	0	0	0	0	0	0	0	0	0	0	0	0.230693	NaN	NaN	NaN	NaN	NaN	NaN	NaN	0.770602	0.770602	NaN	NaN	NaN	NaN	NaN	NaN	NaN	NaN	NaN	NaN	NaN	NaN	NaN	NaN	NaN	NaN
qnrB39	Quinolones	0.0210791	0	0	0	0	0	0	0	0	0	0	0	0	0	0	0	0	0	0	0	0.2903	NaN	NaN	NaN	NaN	NaN	NaN	0.88415	0.88415	NaN	NaN	NaN	NaN	NaN	NaN	NaN	NaN	NaN	NaN	NaN	NaN	NaN	NaN	NaN	NaN	NaN
tet(Z)	Tetracyclines	0	0	0.014738	0	0	0	0	0	0	0	0	0	0	0	0	0	0	0	0	0	0.485672	NaN	NaN	NaN	NaN	NaN	NaN	NaN	0.921099	0.921099	NaN	NaN	NaN	NaN	NaN	NaN	NaN	NaN	NaN	NaN	NaN	NaN	NaN	NaN	NaN	NaN
fosA	Fosfomycins	0	0	0	0	0	0	0.0220131	0	0	0	0	0	0	0	0	0	0	0	0	0	NaN	NaN	0.271022	NaN	NaN	NaN	NaN	NaN	NaN	NaN	NaN	NaN	NaN	0.877906	0.877906	NaN	NaN	NaN	NaN	NaN	NaN	NaN	NaN	NaN	NaN	NaN
blaACC-1c	β-lactams	0	0	0.0144011	0	0	0	0	0	0	0	0	0	0	0	0	0	0	0	0	0	0.485672	NaN	NaN	NaN	NaN	NaN	NaN	NaN	0.921099	0.921099	NaN	NaN	NaN	NaN	NaN	NaN	NaN	NaN	NaN	NaN	NaN	NaN	NaN	NaN	NaN	NaN
blaLCR-1	β-lactams	0	0	0	0	0	0.0383836	0	0	0	0	0	0	0	0	0	0	0	0	0	0	NaN	0.349938	NaN	NaN	NaN	NaN	NaN	NaN	NaN	NaN	NaN	0.799118	0.799118	NaN	NaN	NaN	NaN	NaN	NaN	NaN	NaN	NaN	NaN	NaN	NaN	NaN
dfrB8	Trimethoprims	0	0	0	0	0	0.0383836	0	0	0	0	0	0	0	0	0	0	0	0	0	0	NaN	0.349938	NaN	NaN	NaN	NaN	NaN	NaN	NaN	NaN	NaN	0.799118	0.799118	NaN	NaN	NaN	NaN	NaN	NaN	NaN	NaN	NaN	NaN	NaN	NaN	NaN
blaOXA-279	β-lactams	0.0199339	0	0	0	0	0	0	0	0	0	0	0	0	0	0	0	0	0	0	0	0.2903	NaN	NaN	NaN	NaN	NaN	NaN	0.88415	0.88415	NaN	NaN	NaN	NaN	NaN	NaN	NaN	NaN	NaN	NaN	NaN	NaN	NaN	NaN	NaN	NaN	NaN
vga(B)	MLSPs	0.0199339	0	0	0	0	0	0	0	0	0	0	0	0	0	0	0	0	0	0	0	0.2903	NaN	NaN	NaN	NaN	NaN	NaN	0.88415	0.88415	NaN	NaN	NaN	NaN	NaN	NaN	NaN	NaN	NaN	NaN	NaN	NaN	NaN	NaN	NaN	NaN	NaN
blaACC-1a	β-lactams	0	0	0	0.0370859	0	0	0	0	0	0	0	0	0	0	0	0	0	0	0	0	NaN	0.349938	NaN	NaN	NaN	NaN	NaN	NaN	NaN	NaN	0.799118	0.799118	NaN	NaN	NaN	NaN	NaN	NaN	NaN	NaN	NaN	NaN	NaN	NaN	NaN	NaN
blaOXA-299	β-lactams	0	0	0	0	0	0	0	0	0	0	0	0	0	0	0	0	0	0	0	0.122617	NaN	NaN	NaN	NaN	NaN	NaN	0.513417	NaN	NaN	NaN	NaN	NaN	NaN	NaN	NaN	NaN	NaN	NaN	NaN	NaN	NaN	NaN	NaN	NaN	1	0.564395
cmr	Multidrugs	0	0	0	0	0	0	0	0	0	0	0	0	0.0511399	0	0	0	0	0	0	0	NaN	NaN	NaN	NaN	0.455794	NaN	NaN	NaN	NaN	NaN	NaN	NaN	NaN	NaN	NaN	NaN	NaN	0.833116	NaN	0.59565	NaN	NaN	NaN	NaN	NaN	NaN
blaCMY-101	β-lactams	0	0	0	0	0	0	0	0.0174398	0	0	0	0	0	0	0	0	0	0	0	0	NaN	NaN	0.324652	NaN	NaN	NaN	NaN	NaN	NaN	NaN	NaN	NaN	NaN	0.88993	NaN	0.88993	NaN	NaN	NaN	NaN	NaN	NaN	NaN	NaN	NaN	NaN
blaFONA-2	β-lactams	0	0.016294	0	0	0	0	0	0	0	0	0	0	0	0	0	0	0	0	0	0	0.316637	NaN	NaN	NaN	NaN	NaN	NaN	0.88993	NaN	0.88993	NaN	NaN	NaN	NaN	NaN	NaN	NaN	NaN	NaN	NaN	NaN	NaN	NaN	NaN	NaN	NaN
blaFONA-6	β-lactams	0.0158707	0	0	0	0	0	0	0	0	0	0	0	0	0	0	0	0	0	0	0	0.2903	NaN	NaN	NaN	NaN	NaN	NaN	0.88415	0.88415	NaN	NaN	NaN	NaN	NaN	NaN	NaN	NaN	NaN	NaN	NaN	NaN	NaN	NaN	NaN	NaN	NaN
blaFONA-3	β-lactams	0.0158707	0	0	0	0	0	0	0	0	0	0	0	0	0	0	0	0	0	0	0	0.2903	NaN	NaN	NaN	NaN	NaN	NaN	0.88415	0.88415	NaN	NaN	NaN	NaN	NaN	NaN	NaN	NaN	NaN	NaN	NaN	NaN	NaN	NaN	NaN	NaN	NaN
vat(E)	MLSPs	0.0158707	0	0	0	0	0	0	0	0	0	0	0	0	0	0	0	0	0	0	0	0.2903	NaN	NaN	NaN	NaN	NaN	NaN	0.88415	0.88415	NaN	NaN	NaN	NaN	NaN	NaN	NaN	NaN	NaN	NaN	NaN	NaN	NaN	NaN	NaN	NaN	NaN
blaOCH-3	β-lactams	0	0	0	0	0	0	0	0	0.0102969	0	0	0	0	0	0	0	0	0	0	0	NaN	NaN	0.49475	NaN	NaN	NaN	NaN	NaN	NaN	NaN	NaN	NaN	NaN	NaN	0.921099	0.921099	NaN	NaN	NaN	NaN	NaN	NaN	NaN	NaN	NaN	NaN
aac(6')-Ik	Aminoglycosides	0	0	0	0	0	0	0	0	0.0102969	0	0	0	0	0	0	0	0	0	0	0	NaN	NaN	0.49475	NaN	NaN	NaN	NaN	NaN	NaN	NaN	NaN	NaN	NaN	NaN	0.921099	0.921099	NaN	NaN	NaN	NaN	NaN	NaN	NaN	NaN	NaN	NaN
nimJ	Nitroimidazoles	0	0	0	0	0	0	0	0	0.0102969	0	0	0	0	0	0	0	0	0	0	0	NaN	NaN	0.49475	NaN	NaN	NaN	NaN	NaN	NaN	NaN	NaN	NaN	NaN	NaN	0.921099	0.921099	NaN	NaN	NaN	NaN	NaN	NaN	NaN	NaN	NaN	NaN
aac(3)-Ii	Aminoglycosides	0	0	0	0	0	0	0	0	0	0	0	0.13702	0	0	0	0	0	0	0	0	NaN	NaN	NaN	NaN	0.0183156	NaN	NaN	NaN	NaN	NaN	NaN	NaN	NaN	NaN	NaN	NaN	NaN	0.187944	0.112758	NaN	NaN	NaN	NaN	NaN	NaN	NaN
cfxA6	β-lactams	0	0	0.00996757	0	0	0	0	0	0	0	0	0	0	0	0	0	0	0	0	0	0.230693	NaN	NaN	NaN	NaN	NaN	NaN	NaN	0.770602	0.770602	NaN	NaN	NaN	NaN	NaN	NaN	NaN	NaN	NaN	NaN	NaN	NaN	NaN	NaN	NaN	NaN
fexA	Phenicols	0	0	0	0.0267012	0	0	0	0	0	0	0	0	0	0	0	0	0	0	0	0	NaN	0.349938	NaN	NaN	NaN	NaN	NaN	NaN	NaN	NaN	0.799118	0.799118	NaN	NaN	NaN	NaN	NaN	NaN	NaN	NaN	NaN	NaN	NaN	NaN	NaN	NaN
dfrA12	Trimethoprims	0.01334	0	0	0	0	0	0	0	0	0	0	0	0	0	0	0	0	0	0	0	0.2903	NaN	NaN	NaN	NaN	NaN	NaN	0.88415	0.88415	NaN	NaN	NaN	NaN	NaN	NaN	NaN	NaN	NaN	NaN	NaN	NaN	NaN	NaN	NaN	NaN	NaN
blaCMY-97	β-lactams	0.0132202	0	0	0	0	0	0	0	0	0	0	0	0	0	0	0	0	0	0	0	0.2903	NaN	NaN	NaN	NaN	NaN	NaN	0.88415	0.88415	NaN	NaN	NaN	NaN	NaN	NaN	NaN	NaN	NaN	NaN	NaN	NaN	NaN	NaN	NaN	NaN	NaN
mph(A)	MLSPs	0.0132202	0	0	0	0	0	0	0	0	0	0	0	0	0	0	0	0	0	0	0	0.2903	NaN	NaN	NaN	NaN	NaN	NaN	0.88415	0.88415	NaN	NaN	NaN	NaN	NaN	NaN	NaN	NaN	NaN	NaN	NaN	NaN	NaN	NaN	NaN	NaN	NaN
blaOXA-308	β-lactams	0.0132202	0	0	0	0	0	0	0	0	0	0	0	0	0	0	0	0	0	0	0	0.2903	NaN	NaN	NaN	NaN	NaN	NaN	0.88415	0.88415	NaN	NaN	NaN	NaN	NaN	NaN	NaN	NaN	NaN	NaN	NaN	NaN	NaN	NaN	NaN	NaN	NaN
optrA	Oxazolidinones	0	0	0.00920826	0	0	0	0	0	0	0	0	0	0	0	0	0	0	0	0	0	0.485672	NaN	NaN	NaN	NaN	NaN	NaN	NaN	0.921099	0.921099	NaN	NaN	NaN	NaN	NaN	NaN	NaN	NaN	NaN	NaN	NaN	NaN	NaN	NaN	NaN	NaN
blaMOX-2	β-lactams	0	0.0123005	0	0	0	0	0	0	0	0	0	0	0	0	0	0	0	0	0	0	0.316637	NaN	NaN	NaN	NaN	NaN	NaN	0.88993	NaN	0.88993	NaN	NaN	NaN	NaN	NaN	NaN	NaN	NaN	NaN	NaN	NaN	NaN	NaN	NaN	NaN	NaN
fosA2	Fosfomycins	0	0.0123005	0	0	0	0	0	0	0	0	0	0	0	0	0	0	0	0	0	0	0.316637	NaN	NaN	NaN	NaN	NaN	NaN	0.88993	NaN	0.88993	NaN	NaN	NaN	NaN	NaN	NaN	NaN	NaN	NaN	NaN	NaN	NaN	NaN	NaN	NaN	NaN
erm(46)	MLSPs	0	0.0123005	0	0	0	0	0	0	0	0	0	0	0	0	0	0	0	0	0	0	0.316637	NaN	NaN	NaN	NaN	NaN	NaN	0.88993	NaN	0.88993	NaN	NaN	NaN	NaN	NaN	NaN	NaN	NaN	NaN	NaN	NaN	NaN	NaN	NaN	NaN	NaN
fosK	Fosfomycins	0	0.0123005	0	0	0	0	0	0	0	0	0	0	0	0	0	0	0	0	0	0	0.316637	NaN	NaN	NaN	NaN	NaN	NaN	0.88993	NaN	0.88993	NaN	NaN	NaN	NaN	NaN	NaN	NaN	NaN	NaN	NaN	NaN	NaN	NaN	NaN	NaN	NaN
blaIMP-70	β-lactams	0	0.0122257	0	0	0	0	0	0	0	0	0	0	0	0	0	0	0	0	0	0	0.316637	NaN	NaN	NaN	NaN	NaN	NaN	0.88993	NaN	0.88993	NaN	NaN	NaN	NaN	NaN	NaN	NaN	NaN	NaN	NaN	NaN	NaN	NaN	NaN	NaN	NaN
blaRAHN-2	β-lactams	0	0	0.00890586	0	0	0	0	0	0	0	0	0	0	0	0	0	0	0	0	0	0.485672	NaN	NaN	NaN	NaN	NaN	NaN	NaN	0.921099	0.921099	NaN	NaN	NaN	NaN	NaN	NaN	NaN	NaN	NaN	NaN	NaN	NaN	NaN	NaN	NaN	NaN
mcr-9	Polymyxins	0	0	0.00863446	0	0	0	0	0	0	0	0	0	0	0	0	0	0	0	0	0	0.485672	NaN	NaN	NaN	NaN	NaN	NaN	NaN	0.921099	0.921099	NaN	NaN	NaN	NaN	NaN	NaN	NaN	NaN	NaN	NaN	NaN	NaN	NaN	NaN	NaN	NaN
aac(3)-IIe	Aminoglycosides	0	0	0.00863446	0	0	0	0	0	0	0	0	0	0	0	0	0	0	0	0	0	0.485672	NaN	NaN	NaN	NaN	NaN	NaN	NaN	0.921099	0.921099	NaN	NaN	NaN	NaN	NaN	NaN	NaN	NaN	NaN	NaN	NaN	NaN	NaN	NaN	NaN	NaN
blaSGM-7	β-lactams	0	0	0.00863446	0	0	0	0	0	0	0	0	0	0	0	0	0	0	0	0	0	0.485672	NaN	NaN	NaN	NaN	NaN	NaN	NaN	0.921099	0.921099	NaN	NaN	NaN	NaN	NaN	NaN	NaN	NaN	NaN	NaN	NaN	NaN	NaN	NaN	NaN	NaN
blaNPS	β-lactams	0	0	0.00863446	0	0	0	0	0	0	0	0	0	0	0	0	0	0	0	0	0	0.485672	NaN	NaN	NaN	NaN	NaN	NaN	NaN	0.921099	0.921099	NaN	NaN	NaN	NaN	NaN	NaN	NaN	NaN	NaN	NaN	NaN	NaN	NaN	NaN	NaN	NaN
blaOXA-290	β-lactams	0	0	0.00848622	0	0	0	0	0	0	0	0	0	0	0	0	0	0	0	0	0	0.485672	NaN	NaN	NaN	NaN	NaN	NaN	NaN	0.921099	0.921099	NaN	NaN	NaN	NaN	NaN	NaN	NaN	NaN	NaN	NaN	NaN	NaN	NaN	NaN	NaN	NaN
tetB(P)	Tetracyclines	0	0	0.00184159	0	0	0	0	0	0.00611528	0	0	0	0	0	0	0	0	0	0	0	0.485672	NaN	0.49475	NaN	NaN	NaN	NaN	NaN	0.952913	0.952913	NaN	NaN	NaN	NaN	0.952913	0.952913	NaN	NaN	NaN	NaN	NaN	NaN	NaN	NaN	NaN	NaN
blaOXA-266	β-lactams	0	0	0	0	0	0	0	0	0.00743599	0	0	0	0	0	0	0	0	0	0	0	NaN	NaN	0.49475	NaN	NaN	NaN	NaN	NaN	NaN	NaN	NaN	NaN	NaN	NaN	0.921099	0.921099	NaN	NaN	NaN	NaN	NaN	NaN	NaN	NaN	NaN	NaN
blaCARB-16	β-lactams	0	0	0	0	0	0	0	0	0	0	0	0	0	0	0	0	0	0	0	0.0613086	NaN	NaN	NaN	NaN	NaN	NaN	0.513417	NaN	NaN	NaN	NaN	NaN	NaN	NaN	NaN	NaN	NaN	NaN	NaN	NaN	NaN	NaN	NaN	NaN	1	0.564395
dfrA1	Trimethoprims	0	0	0	0	0	0	0	0	0	0	0	0	0	0	0	0	0	0	0	0.0613086	NaN	NaN	NaN	NaN	NaN	NaN	0.513417	NaN	NaN	NaN	NaN	NaN	NaN	NaN	NaN	NaN	NaN	NaN	NaN	NaN	NaN	NaN	NaN	NaN	1	0.564395
blaOXA-129	β-lactams	0	0	0.00653475	0	0	0	0	0	0	0	0	0	0	0	0	0	0	0	0	0	0.485672	NaN	NaN	NaN	NaN	NaN	NaN	NaN	0.921099	0.921099	NaN	NaN	NaN	NaN	NaN	NaN	NaN	NaN	NaN	NaN	NaN	NaN	NaN	NaN	NaN	NaN
catQ	Phenicols	0	0	0.00653475	0	0	0	0	0	0	0	0	0	0	0	0	0	0	0	0	0	0.485672	NaN	NaN	NaN	NaN	NaN	NaN	NaN	0.921099	0.921099	NaN	NaN	NaN	NaN	NaN	NaN	NaN	NaN	NaN	NaN	NaN	NaN	NaN	NaN	NaN	NaN
aac(3)-If	Aminoglycosides	0	0	0.00643685	0	0	0	0	0	0	0	0	0	0	0	0	0	0	0	0	0	0.485672	NaN	NaN	NaN	NaN	NaN	NaN	NaN	0.921099	0.921099	NaN	NaN	NaN	NaN	NaN	NaN	NaN	NaN	NaN	NaN	NaN	NaN	NaN	NaN	NaN	NaN
blaEBR-1	β-lactams	0	0	0.00628439	0	0	0	0	0	0	0	0	0	0	0	0	0	0	0	0	0	0.485672	NaN	NaN	NaN	NaN	NaN	NaN	NaN	0.921099	0.921099	NaN	NaN	NaN	NaN	NaN	NaN	NaN	NaN	NaN	NaN	NaN	NaN	NaN	NaN	NaN	NaN
blaSST-1	β-lactams	0	0.00818446	0	0	0	0	0	0	0	0	0	0	0	0	0	0	0	0	0	0	0.316637	NaN	NaN	NaN	NaN	NaN	NaN	0.88993	NaN	0.88993	NaN	NaN	NaN	NaN	NaN	NaN	NaN	NaN	NaN	NaN	NaN	NaN	NaN	NaN	NaN	NaN
tet(31)	Tetracyclines	0	0.00818446	0	0	0	0	0	0	0	0	0	0	0	0	0	0	0	0	0	0	0.316637	NaN	NaN	NaN	NaN	NaN	NaN	0.88993	NaN	0.88993	NaN	NaN	NaN	NaN	NaN	NaN	NaN	NaN	NaN	NaN	NaN	NaN	NaN	NaN	NaN	NaN
dfrD	Trimethoprims	0	0	0.00545305	0	0	0	0	0	0	0	0	0	0	0	0	0	0	0	0	0	0.485672	NaN	NaN	NaN	NaN	NaN	NaN	NaN	0.921099	0.921099	NaN	NaN	NaN	NaN	NaN	NaN	NaN	NaN	NaN	NaN	NaN	NaN	NaN	NaN	NaN	NaN
blaTEM-104	β-lactams	0	0	0.00545305	0	0	0	0	0	0	0	0	0	0	0	0	0	0	0	0	0	0.485672	NaN	NaN	NaN	NaN	NaN	NaN	NaN	0.921099	0.921099	NaN	NaN	NaN	NaN	NaN	NaN	NaN	NaN	NaN	NaN	NaN	NaN	NaN	NaN	NaN	NaN
aph(2'')-Ie	Aminoglycosides	0	0	0.000920796	0	0	0	0	0	0	0	0	0	0	0	0	0	0	0	0	0	0.485672	NaN	NaN	NaN	NaN	NaN	NaN	NaN	0.921099	0.921099	NaN	NaN	NaN	NaN	NaN	NaN	NaN	NaN	NaN	NaN	NaN	NaN	NaN	NaN	NaN	NaN
		0	0	0.000920796	0	0	0	0	0	0	0	0	0	0	0	0	0	0	0	0	0	0.485672	NaN	NaN	NaN	NaN	NaN	NaN	NaN	0.921099	0.921099	NaN	NaN	NaN	NaN	NaN	NaN	NaN	NaN	NaN	NaN	NaN	NaN	NaN	NaN	NaN	NaN

## Sheet: T1_surface
Gene	Antibiotic class	drain_T1	drain_T2	drain_T3	equipment_T1	equipment_T2	equipment_T3	Kruskal	p-value	drain-equip	p.wilcox	drain-floor	p.wilcox	drain-meat	p.wilcox	drain-table	p.wilcox	drain-tray	p.wilcox	equip-floor	p.wilcox	equip-meat	p.wilcox	equip-table	p.wilcox	equip-tray	p.wilcox	floor-meat	p.wilcox	floor-table	p.wilcox	floor-tray	p.wilcox	meat-table	p.wilcox	meat-tray	p.wilcox	table-tray	p.wilcox
aph(3'')-Ib	Aminoglycosides	0.540966	0.13799	0.0870059	2.04265	0	0	0.18298	0.480441	0.480441	0.800251	0.480441	0.800251	1	0.480441	0.800251	1	0.480441	0.800251	1	0.480441	1	NA
oqxB	Quinolones	6.18274	8.80252	5.33121	6.76353	8.68724	8.03117	0.232478	0.451369	0.886037	0.886037	0.451369	0.886037	0.451369	0.886037	0.886037	1	0.886037	0.451369	0.886037	0.886037	0.886037	1
tet(39)	Tetracyclines	0.122759	0.246634	0	1.02133	0	2.44427	0.0117452	0.62158	0.158917	0.407164	0.4095	0.158917	0.360331	0.4095	0.62158	0.234881	0.0322457	NA	0.000861152	0.360331	0.666667	0.206187
tet(H)	Tetracyclines	0.0199339	0	0	0.340442	0	0	0.0162405	0.770703	0.644332	0.137088	0.876239	1	NA	0.137088	NA	NA	0.0414588	NA	NA	0.463282	1	NA
sul2	Sulfonamides	3.22637	0.315565	0	0.340442	0	0	0.0324894	0.602656	0.0276392	0.975682	0.29586	0.73993	0.241245	0.896409	0.602656	0.975682	0.0276392	NA	NA	0.494168	1	NA
tet(Q)	Tetracyclines	0.0258377	0.379733	0.356185	2.31669	0	0	0.0173486	0.862865	0.887943	0.0171744	0.862865	0.887943	0.862865	0.193234	0.862865	0.887943	0.0627955	0.862865	0.887943	0.138727	0.887943	NA
blaROB-1	β-lactams	0	0	0	9.53238	0	0	7.13623e-05	NA	NA	0.0115163	NA	NA	NA	0.0736189	NA	NA	0.0115163	NA	NA	0.257379	1	NA
aph(3')-Ia	Aminoglycosides	0.0735628	1.41231	0.965614	0.340442	0.502363	0	0.138608	0.130313	0.815202	0.389411	0.359043	1	0.558944	1	1	0.919477	0.919477	0.919477	1	1	1	1
tet(L)	Tetracyclines	0.0446595	0.319533	0	0	1.43539	0	0.0169695	0.102981	0.524612	0.902196	0.804585	0.946706	0.0168075	0.674436	0.804585	0.804585	NA	0.292559	NA	0.902196	NA	1
blaPAO	β-lactams	0.567136	2.30277	5.54772	1.64425	4.5907	5.5869	0.323207	1	0.506584	1	1	0.763226	1	1	1	1	1	1	1	1	1	1
blaOXA-281	β-lactams	2.9238	0.347197	0	0	0	0	0.00371711	0.214352	0.00455704	0.394076	0.180934	0.51991	0.180934	0.697831	0.51991	0.814581	NA	NA	NA	NA	NA	NA
aph(6)-Id	Aminoglycosides	0.589945	0	0	2.38309	0	0	0.0090058	0.0993855	0.0245648	0.579616	0.238475	0.609246	NA	0.0993855	NA	NA	0.0245648	NA	NA	0.308855	1	NA
blaOXA-211	β-lactams	2.80758	0	0	1.36177	0	0	0.00448609	0.064268	0.0207294	1	0.177516	0.634226	NA	0.0993855	NA	NA	0.0207294	NA	NA	0.308855	1	NA
aadD	Aminoglycosides	0	0.929416	0	0.13702	0	0	0.0183137	0.1357	NA	0.0207294	NA	NA	0.1357	0.864394	0.527324	0.916403	0.0207294	NA	NA	0.370626	1	NA
blaOXA-212	β-lactams	3.4929	0.0411056	0.0220131	0.340442	0	0	0.135197	0.480441	0.371273	1	0.480441	0.942606	0.942606	0.480441	0.942606	1	0.371273	0.942606	1	0.480441	1	NA
blaOXA-280	β-lactams	1.69719	0	0	0	0	0.349181	0.00139276	0.048201	0.0115022	0.390632	0.14793	0.704195	NA	NA	NA	0.0132796	NA	NA	0.000553598	NA	0.539438	0.132549
erm(G)	MLSPs	0	0	0	0	0	0	NA	NA	NA	NA	NA	NA	NA	NA	NA	NA	NA	NA	NA	NA	NA	NA
aadA6	Aminoglycosides	0.228606	0.0700887	0.10932	0	0	0	0.158769	0.468715	0.468715	0.911474	0.468715	0.974699	0.974699	0.974699	0.974699	1	0.974699	0.974699	0.974699	NA	NA	NA
ant(3'')-Ia	Aminoglycosides	1.73912	0.0267012	0.0440262	0	0	0	0.00508462	0.124083	0.0278978	0.656793	0.207378	0.970499	1	1	1	1	1	1	1	NA	NA	NA
blaOXA-334	β-lactams	2.26388	0.0822113	0.0227306	0	0	0	0.0932122	0.529944	0.257796	1	0.529944	1	1	1	1	1	1	1	1	NA	NA	NA
aadA24	Aminoglycosides	1.28426	0.102689	0	0.340442	0	0	0.0691558	0.443304	0.0679305	0.930339	0.443304	0.79064	0.443304	0.551572	0.79064	1	0.0552784	NA	NA	0.443304	1	NA
tet(O/32/O)	Tetracyclines	0	0.0459968	0.342489	0.477462	0.239231	0	0.000804132	0.536483	0.66078	0.000191462	0.226736	NA	0.951274	0.0771585	0.933333	1	0.0117751	0.703241	1	0.66078	0.933333	1
blaOXA-333	β-lactams	0.608749	0.369951	0	0.340442	0	0	0.220727	0.936327	0.533879	0.662937	0.662937	0.936327	0.61771	0.662937	0.857411	1	0.0552784	NA	NA	0.61771	1	NA
aph(3')-III	Aminoglycosides	0	0	0.0256706	0.477462	0	0	9.56097e-07	NA	0.594702	0.000123083	NA	NA	0.753502	0.00510756	NA	NA	0.00371695	0.757451	1	0.0668862	0.757451	NA
tet(W/32/O)	Tetracyclines	0.0158707	0.233476	0.342489	0.751503	0.0493851	0	0.00233682	0.0810292	1	0.00408955	0.669753	1	0.152862	0.213612	0.669753	0.874107	0.0126161	0.669753	1	0.16345	0.909091	1
blaOXA-296	β-lactams	0	0	0	0	0	0	NA	NA	NA	NA	NA	NA	NA	NA	NA	NA	NA	NA	NA	NA	NA	NA
blaACT-14	β-lactams	0	0	0	0	0	0	NA	NA	NA	NA	NA	NA	NA	NA	NA	NA	NA	NA	NA	NA	NA	NA
sul1	Sulfonamides	1.55678	0	0.052192	0.340442	0.119616	0	0.135489	0.261121	0.261121	0.986724	0.833631	0.833631	0.833631	0.261121	0.568657	NA	0.316742	0.833631	1	0.833631	1	1
tet(X)	Tetracyclines	0	0	0.0126848	0.340442	0	0	0.0157275	NA	0.594702	0.0315043	NA	NA	0.753502	0.159117	NA	NA	0.159117	0.865659	1	0.463282	1	NA
blaOXA-373	β-lactams	0.859366	0.287739	0	0	0	0	0.0886355	0.552658	0.101896	0.735813	0.552658	0.762403	0.552658	0.925946	0.762403	1	NA	NA	NA	NA	NA	NA
tet(A)	Tetracyclines	0.436001	0	0	0	0	0	0.0697125	0.219386	0.114491	0.588285	0.382861	0.648503	NA	NA	NA	NA	NA	NA	NA	NA	NA	NA
aac(3)-Ia	Aminoglycosides	0	0	0	0	0	0	NA	NA	NA	NA	NA	NA	NA	NA	NA	NA	NA	NA	NA	NA	NA	NA
blaOXA-427	β-lactams	0.56847	0	0	0	0	0	0.86351	1	1	1	1	1	NA	NA	NA	NA	NA	NA	NA	NA	NA	NA
cfr(C)	Oxazolidinones	0	0.0459968	0.0267614	0	0	0	0.809766	1	1	NA	NA	NA	1	1	1	1	1	1	1	NA	NA	NA
aadA11	Aminoglycosides	0.0398679	0	0.0535229	0	0	0	0.962793	1	1	1	1	1	1	NA	NA	NA	1	1	1	NA	NA	NA
tet(S/M)	Tetracyclines	0	0.266104	0	0	0	0	0.00190171	0.0129293	NA	NA	NA	NA	0.0129293	0.463682	0.225633	0.582738	NA	NA	NA	NA	NA	NA
tet(W)	Tetracyclines	0	0.072698	0	0.614483	0	0	4.97636e-06	0.0904668	NA	0.000104256	NA	NA	0.0904668	0.0454865	0.451992	0.814581	0.000104256	NA	NA	0.0668862	0.75	NA
ant(6)-Ia	Aminoglycosides	0	0.2064	0.794167	0	0	0	0.207444	0.135952	0.325456	NA	NA	NA	0.773479	0.773479	0.661004	0.773479	0.773479	0.773479	0.773793	NA	NA	NA
aadA13	Aminoglycosides	0	0	0	0	0	0	NA	NA	NA	NA	NA	NA	NA	NA	NA	NA	NA	NA	NA	NA	NA	NA
lnu(A)	MLSPs	0.0398679	0.133556	0	0	0	0	0.358286	0.805415	0.805415	0.980023	0.980023	1	0.542801	0.980023	0.805415	0.980023	NA	NA	NA	NA	NA	NA
ampS	β-lactams	0.290845	0	0	0	0	0	0.86351	1	1	1	1	1	NA	NA	NA	NA	NA	NA	NA	NA	NA	NA
tet(C)	Tetracyclines	0.0545978	0	0.10638	0	0	0	0.733056	0.86404	0.86404	0.86404	0.86404	0.86404	0.86404	NA	NA	NA	0.86404	0.86404	0.86404	NA	NA	NA
blaOXA-283	β-lactams	0.64644	0.140177	0	0.817904	0	0	0.0024577	0.19724	0.0153363	0.600395	0.19724	0.657716	0.35163	0.10331	0.685929	1	0.000278015	NA	NA	0.10331	0.727273	NA
tet(K)	Tetracyclines	0	0.0534023	1.15993	0	0	0	0.120318	0.515869	0.146373	NA	NA	NA	0.515869	0.925946	0.819768	1	0.819768	0.515869	0.819768	NA	NA	NA
blaOXA-284	β-lactams	0.89846	0.47376	0	0	0	0	0.00546234	0.394076	0.00455704	0.394076	0.180934	0.51991	0.180934	0.697831	0.51991	0.814581	NA	NA	NA	NA	NA	NA
aadA2b	Aminoglycosides	0.923652	0	0.132079	0.340442	0	0	0.0839356	0.223818	0.223818	1	0.411806	0.88947	0.861146	0.223818	NA	NA	0.271493	0.89772	1	0.411806	1	NA
ampH	β-lactams	0.419794	0	0	0	0	0	0.569795	0.803077	0.803077	0.867814	0.841317	0.867814	NA	NA	NA	NA	NA	NA	NA	NA	NA	NA
cphA1	β-lactams	0.429308	0	0.0126848	0	0	0	0.60373	0.976086	0.976086	0.976086	0.976086	0.976086	0.976086	NA	NA	NA	0.976086	0.976086	1	NA	NA	NA
blaPER-7	β-lactams	1.06782	0	0	0	0	0	0.0111086	0.0875336	0.0272943	0.4419	0.22081	0.541552	NA	NA	NA	NA	NA	NA	NA	NA	NA	NA
erm(F)	MLSPs	0.0258377	0.0267012	0.0380543	0.340442	0	0	0.39785	1	1	0.720661	1	1	1	0.720661	1	1	0.720661	1	1	0.720661	1	NA
tet(O/W)	Tetracyclines	0	0.087177	0	0.274041	0.119616	0	0.0412459	0.410235	NA	0.0276392	0.219419	NA	0.410235	0.551572	1	1	0.0276392	0.219419	NA	1	1	1
tet(40)	Tetracyclines	0	0	0.0440262	0.477462	0	0	1.73239e-06	NA	0.594702	0.000123083	NA	NA	0.753502	0.00510756	NA	NA	0.00510756	0.757451	1	0.0668862	0.757451	NA
tet(E)	Tetracyclines	0.0661012	0	0	0	0	0	0.86351	1	1	1	1	1	NA	NA	NA	NA	NA	NA	NA	NA	NA	NA
blaCARB-49	β-lactams	0.0199339	0	0.107046	0	0	0	0.962793	1	1	1	1	1	1	NA	NA	NA	1	1	1	NA	NA	NA
srm(B)	MLSPs	0.10904	0.181027	0.182892	0	0.0493851	1.04754	0.34895	0.853213	1	0.853213	0.853213	0.496589	0.853213	0.853213	0.853213	0.496589	0.853213	0.853213	0.496589	0.853213	0.853213	0.621962
erm(X)	MLSPs	0	0.0919936	0.0256706	0	0	0	0.796428	1	1	NA	NA	NA	1	1	1	1	1	1	1	NA	NA	NA
aadA14	Aminoglycosides	0.0210791	0	0	0	0	0	0.86351	1	1	1	1	1	NA	NA	NA	NA	NA	NA	NA	NA	NA	NA
lnu(C)	MLSPs	0	0	0.0634238	0.477462	0	0	1.73239e-06	NA	0.594702	0.000123083	NA	NA	0.753502	0.00510756	NA	NA	0.00510756	0.757451	1	0.0668862	0.757451	NA
blaCMY-11	β-lactams	0.0528809	0	0	0	0	0	0.86351	1	1	1	1	1	NA	NA	NA	NA	NA	NA	NA	NA	NA	NA
tet(Y)	Tetracyclines	0	0	0	1.02133	0	0	7.13623e-05	NA	NA	0.0115163	NA	NA	NA	0.0736189	NA	NA	0.0115163	NA	NA	0.257379	1	NA
car(A)	MLSPs	0.083584	0	0.0126848	0	0	0	0.370817	0.753565	0.753565	0.91262	0.895263	0.91262	0.91262	NA	NA	NA	0.976086	0.91262	1	NA	NA	NA
cphA5	β-lactams	0.185083	0	0	0	0	0	0.86351	1	1	1	1	1	NA	NA	NA	NA	NA	NA	NA	NA	NA	NA
mef(A)	MLSPs	0.0158707	0.072698	0.0880524	0.680884	0	0	0.242865	0.703098	1	0.633484	1	1	0.703098	0.703098	0.703098	1	0.633484	1	1	0.703098	1	NA
tet(O)	Tetracyclines	0	0	0.29175	0	0	0	0.841406	NA	1	NA	NA	NA	1	NA	NA	NA	1	1	1	NA	NA	NA
tet(G)	Tetracyclines	0.0537733	0	0	0	0	0	0.569795	0.803077	0.803077	0.867814	0.841317	0.867814	NA	NA	NA	NA	NA	NA	NA	NA	NA	NA
blaVIM-48	β-lactams	0.673196	0.0411056	0	0	0	0	0.0313296	0.397458	0.0491297	0.636336	0.397458	0.734924	0.461515	0.925946	0.734924	1	NA	NA	NA	NA	NA	NA
blaOXA-363	β-lactams	0.586096	0.0411056	0	0	0	0	0.0313296	0.397458	0.0491297	0.636336	0.397458	0.734924	0.461515	0.925946	0.734924	1	NA	NA	NA	NA	NA	NA
tetA(P)	Tetracyclines	0	0	0	0	0	0	NA	NA	NA	NA	NA	NA	NA	NA	NA	NA	NA	NA	NA	NA	NA	NA
blaTEM-234	β-lactams	0.123913	0.0435885	0.156016	0	0	0	0.91642	0.974699	0.974699	0.974699	0.974699	0.974699	0.974699	0.974699	0.974699	1	0.974699	0.974699	0.974699	NA	NA	NA
aadA8b	Aminoglycosides	0.12262	0	0.0126848	0	0	0	0.846361	0.976291	0.976291	0.976291	0.976291	0.976291	0.976291	NA	NA	NA	0.976291	0.976291	1	NA	NA	NA
cmx	Phenicols	0.131349	0.1258	0.176105	0	0	0	0.799728	0.946706	0.946706	0.946706	0.946706	0.946706	0.946706	0.946706	0.946706	0.946706	0.946706	0.946706	1	NA	NA	NA
blaPER-5	β-lactams	0.232692	0	0	0	0	0	0.569795	0.803077	0.803077	0.867814	0.841317	0.867814	NA	NA	NA	NA	NA	NA	NA	NA	NA	NA
catA3	Phenicols	0	0	0	0	0	0	NA	NA	NA	NA	NA	NA	NA	NA	NA	NA	NA	NA	NA	NA	NA	NA
blaTEM-232	β-lactams	0	0	0	0	0	0	NA	NA	NA	NA	NA	NA	NA	NA	NA	NA	NA	NA	NA	NA	NA	NA
blaPER-2	β-lactams	0.0766852	0	0	0	0	0	0.569795	0.803077	0.803077	0.867814	0.841317	0.867814	NA	NA	NA	NA	NA	NA	NA	NA	NA	NA
mcr-7	Polymyxins	0.0925416	0	0	0	0	0	0.86351	1	1	1	1	1	NA	NA	NA	NA	NA	NA	NA	NA	NA	NA
aadA1	Aminoglycosides	0.0702405	0	0	0	0	0	0.316337	0.520703	0.444899	0.778495	0.644522	0.780272	NA	NA	NA	NA	NA	NA	NA	NA	NA	NA
tet(M)	Tetracyclines	0.0158707	0	0.0253695	0	0	0	0.962793	1	1	1	1	1	1	NA	NA	NA	1	1	1	NA	NA	NA
vga(C)	MLSPs	0	0	0	0	0	0	NA	NA	NA	NA	NA	NA	NA	NA	NA	NA	NA	NA	NA	NA	NA	NA
blaOXA-274	β-lactams	0.0993709	0.113677	0	0	0	0	0.380733	0.805415	0.805415	0.980023	0.980023	1	0.542801	0.980023	0.805415	0.980023	NA	NA	NA	NA	NA	NA
blaOXA-496	β-lactams	0.0703602	0.280355	0	0	0	0	0.545914	0.925946	0.800819	0.925946	0.925946	0.925946	0.92303	0.925946	0.925946	1	NA	NA	NA	NA	NA	NA
mcr-3	Polymyxins	0.0132202	0	0	0	0	0	0.86351	1	1	1	1	1	NA	NA	NA	NA	NA	NA	NA	NA	NA	NA
cfxA5	β-lactams	0.0158707	0	0	0.340442	0	0	0.0162405	0.770703	0.644332	0.137088	0.876239	1	NA	0.137088	NA	NA	0.0414588	NA	NA	0.463282	1	NA
mcr-4	Polymyxins	0	0	0	0	0	0	NA	NA	NA	NA	NA	NA	NA	NA	NA	NA	NA	NA	NA	NA	NA	NA
blaFOX-10	β-lactams	0.0760681	0	0	0	0	0	0.569795	0.803077	0.803077	0.867814	0.841317	0.867814	NA	NA	NA	NA	NA	NA	NA	NA	NA	NA
blaL1	β-lactams	0.0907745	0	0.0231327	0.340442	0	0.698363	0.00674697	0.323993	0.415913	0.323993	0.49218	0.119344	0.586057	0.148509	NA	0.0309857	0.148509	0.67329	0.0309857	0.323993	0.67329	0.171823
blaOXA-347	β-lactams	0	0	0.0253695	0	0	0	0.841406	NA	1	NA	NA	NA	1	NA	NA	NA	1	1	1	NA	NA	NA
floR	Phenicols	0.01334	0.0267012	0	0	0	0	0.808069	1	1	1	1	1	1	1	1	1	NA	NA	NA	NA	NA	NA
erm(B)	MLSPs	0	0.0267012	0	0	0	0	0.479883	0.512794	NA	NA	NA	NA	0.512794	1	0.952679	1	NA	NA	NA	NA	NA	NA
blaOXA-265	β-lactams	0.667626	0	0	0	0	0	0.0697125	0.219386	0.114491	0.588285	0.382861	0.648503	NA	NA	NA	NA	NA	NA	NA	NA	NA	NA
aadA16	Aminoglycosides	0	0	0	0	0	0	NA	NA	NA	NA	NA	NA	NA	NA	NA	NA	NA	NA	NA	NA	NA	NA
blaCMY-8b	β-lactams	0.0528809	0	0	0	0	0	0.86351	1	1	1	1	1	NA	NA	NA	NA	NA	NA	NA	NA	NA	NA
blaOXA-285	β-lactams	0.16921	0	0	0	0	0	0.316337	0.520703	0.444899	0.778495	0.644522	0.780272	NA	NA	NA	NA	NA	NA	NA	NA	NA	NA
ole(B)	MLSPs	0.0639152	0.0459968	0.0126848	0	0	0	0.947498	1	1	1	1	1	1	1	1	1	1	1	1	NA	NA	NA
blaOXA-275	β-lactams	0	0	0	0	0	0	NA	NA	NA	NA	NA	NA	NA	NA	NA	NA	NA	NA	NA	NA	NA	NA
msr(E)	MLSPs	0.0734156	0	0	0.340442	0	0	0.0722825	0.374906	0.26694	0.384077	0.497203	0.877806	NA	0.198771	NA	NA	0.0414588	NA	NA	0.374906	1	NA
str	Aminoglycosides	0	0	0	0	0	0	NA	NA	NA	NA	NA	NA	NA	NA	NA	NA	NA	NA	NA	NA	NA	NA
lsa(E)	MLSPs	0	0	0	0	0	0	NA	NA	NA	NA	NA	NA	NA	NA	NA	NA	NA	NA	NA	NA	NA	NA
aph(3')-VIb	Aminoglycosides	0	0.140177	0	0	0	0	0.479883	0.512794	NA	NA	NA	NA	0.512794	1	0.952679	1	NA	NA	NA	NA	NA	NA
aac(6')-Im	Aminoglycosides	0	0	0.516962	0	0	0	0.841406	NA	1	NA	NA	NA	1	NA	NA	NA	1	1	1	NA	NA	NA
aadA10	Aminoglycosides	0.025581	0	0	0	0	0	0.86351	1	1	1	1	1	NA	NA	NA	NA	NA	NA	NA	NA	NA	NA
aac(6')-Ig	Aminoglycosides	0.442711	0	0.0255362	0	0	0	0.846361	0.976291	0.976291	0.976291	0.976291	0.976291	0.976291	NA	NA	NA	0.976291	0.976291	1	NA	NA	NA
tet(O/W/32/O/W/O)	Tetracyclines	0	0.0534023	0	0	0	0	0.479883	0.512794	NA	NA	NA	NA	0.512794	1	0.952679	1	NA	NA	NA	NA	NA	NA
dfrA24	Trimethoprims	0.439864	0	0	0	0	0	0.569795	0.803077	0.803077	0.867814	0.841317	0.867814	NA	NA	NA	NA	NA	NA	NA	NA	NA	NA
blaPER-6	β-lactams	0.0846331	0	0	0	0	0	0.569795	0.803077	0.803077	0.867814	0.841317	0.867814	NA	NA	NA	NA	NA	NA	NA	NA	NA	NA
blaFOX-7	β-lactams	0.0818188	0	0	0	0	0	0.569795	0.803077	0.803077	0.867814	0.841317	0.867814	NA	NA	NA	NA	NA	NA	NA	NA	NA	NA
aadA5	Aminoglycosides	0	0	0	0	0	0	NA	NA	NA	NA	NA	NA	NA	NA	NA	NA	NA	NA	NA	NA	NA	NA
blaOXA-553	β-lactams	0	0	0	0	0	0	NA	NA	NA	NA	NA	NA	NA	NA	NA	NA	NA	NA	NA	NA	NA	NA
blaOXA-303	β-lactams	0	0	0	0	0	0	NA	NA	NA	NA	NA	NA	NA	NA	NA	NA	NA	NA	NA	NA	NA	NA
blaOXA-309	β-lactams	0	0	0	0	0	0	NA	NA	NA	NA	NA	NA	NA	NA	NA	NA	NA	NA	NA	NA	NA	NA
blaFOX-2	β-lactams	0.0528809	0	0	0	0	0	0.86351	1	1	1	1	1	NA	NA	NA	NA	NA	NA	NA	NA	NA	NA
msr(D)	MLSPs	0.0516754	0	0	0	0	0	0.569795	0.803077	0.803077	0.867814	0.841317	0.867814	NA	NA	NA	NA	NA	NA	NA	NA	NA	NA
blaOXA-282	β-lactams	0.116529	0	0.0126848	0	0	0	0.60373	0.976086	0.976086	0.976086	0.976086	0.976086	0.976086	NA	NA	NA	0.976086	0.976086	1	NA	NA	NA
blaMOX-6	β-lactams	0.168471	0	0	0	0	0	0.155659	0.339235	0.227024	0.676027	0.497368	0.709815	NA	NA	NA	NA	NA	NA	NA	NA	NA	NA
tlr(C)	MLSPs	0.0348097	0.0573349	0.0769933	0.411061	0	0	0.512346	1	1	0.720661	1	1	1	0.720661	1	1	0.720661	1	1	0.720661	1	NA
tet(B)	Tetracyclines	0	0	0	0	0	0	NA	NA	NA	NA	NA	NA	NA	NA	NA	NA	NA	NA	NA	NA	NA	NA
erm(V)	MLSPs	0.0243209	0	0	0	0	0	0.86351	1	1	1	1	1	NA	NA	NA	NA	NA	NA	NA	NA	NA	NA
aph(3')-IIc	Aminoglycosides	0	0	0.0231327	0	0.445861	0	0.0219176	NA	0.743378	NA	0.0549606	NA	0.753502	NA	0.168659	NA	0.976086	0.168659	1	0.753502	NA	0.93733
tet(X4)	Tetracyclines	0	0	0	0	0	0	NA	NA	NA	NA	NA	NA	NA	NA	NA	NA	NA	NA	NA	NA	NA	NA
blaOXA-550	β-lactams	0	0	0	0	0	0	NA	NA	NA	NA	NA	NA	NA	NA	NA	NA	NA	NA	NA	NA	NA	NA
blaOXA-286	β-lactams	0.051162	0	0	0	0	0	0.86351	1	1	1	1	1	NA	NA	NA	NA	NA	NA	NA	NA	NA	NA
blaOXA-50	β-lactams	0	0	0	0	0	0	NA	NA	NA	NA	NA	NA	NA	NA	NA	NA	NA	NA	NA	NA	NA	NA
erm(33)	MLSPs	0.00996697	0	0.118462	0	0	0	0.962793	1	1	1	1	1	1	NA	NA	NA	1	1	1	NA	NA	NA
blaFOX-8	β-lactams	0.0396607	0	0	0	0	0	0.86351	1	1	1	1	1	NA	NA	NA	NA	NA	NA	NA	NA	NA	NA
qnrD1	Quinolones	0	0	0	0	0	0	NA	NA	NA	NA	NA	NA	NA	NA	NA	NA	NA	NA	NA	NA	NA	NA
tetA(60)	Tetracyclines	0	0.57097	0	0	0	0	0.479883	0.512794	NA	NA	NA	NA	0.512794	1	0.952679	1	NA	NA	NA	NA	NA	NA
blaMOX-7	β-lactams	0.136379	0	0	0	0	0	0.316337	0.520703	0.444899	0.778495	0.644522	0.780272	NA	NA	NA	NA	NA	NA	NA	NA	NA	NA
blaFOX-9	β-lactams	0.00996697	0	0	0	0	0	0.86351	1	1	1	1	1	NA	NA	NA	NA	NA	NA	NA	NA	NA	NA
blaOXA-551	β-lactams	0	0	0	0	0	0	NA	NA	NA	NA	NA	NA	NA	NA	NA	NA	NA	NA	NA	NA	NA	NA
tet(30)	Tetracyclines	0	0	0	0	0	0	NA	NA	NA	NA	NA	NA	NA	NA	NA	NA	NA	NA	NA	NA	NA	NA
ant(9)-Ia	Aminoglycosides	0.0299009	0	0	0	0	0	0.86351	1	1	1	1	1	NA	NA	NA	NA	NA	NA	NA	NA	NA	NA
lnu(B)	MLSPs	0	0	0.0126848	0	0	0	0.841406	NA	1	NA	NA	NA	1	NA	NA	NA	1	1	1	NA	NA	NA
aph(3')-IIb	Aminoglycosides	0	0	0	0	0	0	NA	NA	NA	NA	NA	NA	NA	NA	NA	NA	NA	NA	NA	NA	NA	NA
tet(42)	Tetracyclines	0.0347107	0	0	0	0	0	0.569795	0.803077	0.803077	0.867814	0.841317	0.867814	NA	NA	NA	NA	NA	NA	NA	NA	NA	NA
ant(3'')-Ii-aac(6')-IId	Aminoglycosides	0	0	0	0	0	0	NA	NA	NA	NA	NA	NA	NA	NA	NA	NA	NA	NA	NA	NA	NA	NA
aph(3')-XV	Aminoglycosides	0	0	0	0	0	0	NA	NA	NA	NA	NA	NA	NA	NA	NA	NA	NA	NA	NA	NA	NA	NA
blaSGM-5	β-lactams	0.01334	0	0	0	0	0	0.86351	1	1	1	1	1	NA	NA	NA	NA	NA	NA	NA	NA	NA	NA
blaOXA-264	β-lactams	0.23284	0	0	0	0	0	0.569795	0.803077	0.803077	0.867814	0.841317	0.867814	NA	NA	NA	NA	NA	NA	NA	NA	NA	NA
tet(O/W/32/O)	Tetracyclines	0	0	0.0761086	0	0	0	0.841406	NA	1	NA	NA	NA	1	NA	NA	NA	1	1	1	NA	NA	NA
blaOXA-85	β-lactams	0	0	0	0	0	0	NA	NA	NA	NA	NA	NA	NA	NA	NA	NA	NA	NA	NA	NA	NA	NA
tet(O/W)-1	Tetracyclines	0	0	0.0220131	0	0.119616	0	0.383783	NA	0.743378	NA	0.583036	NA	0.904203	NA	0.743378	NA	1	0.743378	1	1	NA	1
aadA2	Aminoglycosides	0.0641816	0	0	0	0	0	0.569795	0.803077	0.803077	0.867814	0.841317	0.867814	NA	NA	NA	NA	NA	NA	NA	NA	NA	NA
catA1	Phenicols	0.00996697	0	0	0	0	0	0.86351	1	1	1	1	1	NA	NA	NA	NA	NA	NA	NA	NA	NA	NA
cphA2	β-lactams	0.0793214	0	0	0	0	0	0.86351	1	1	1	1	1	NA	NA	NA	NA	NA	NA	NA	NA	NA	NA
vgb(B)	MLSPs	0	0	0	0	0	0	NA	NA	NA	NA	NA	NA	NA	NA	NA	NA	NA	NA	NA	NA	NA	NA
blaTEM-229	β-lactams	0.0238043	0	0	0	0	0	0.86351	1	1	1	1	1	NA	NA	NA	NA	NA	NA	NA	NA	NA	NA
mph(E)	MLSPs	0	0	0	0.340442	0	0	7.13623e-05	NA	NA	0.0115163	NA	NA	NA	0.0736189	NA	NA	0.0115163	NA	NA	0.257379	1	NA
blaOXA-215	β-lactams	0.194938	0	0	0.13702	0	0	0.0790009	0.481846	0.428013	0.428013	0.649016	0.976291	NA	0.198771	NA	NA	0.0414588	NA	NA	0.428013	1	NA
blaCARB-10	β-lactams	0.0299009	0	0	0	0	0	0.86351	1	1	1	1	1	NA	NA	NA	NA	NA	NA	NA	NA	NA	NA
erm(Q)	MLSPs	0	0	0	0.340442	0	0	7.13623e-05	NA	NA	0.0115163	NA	NA	NA	0.0736189	NA	NA	0.0115163	NA	NA	0.257379	1	NA
erm(C)	MLSPs	0.0281923	0	0.105715	0	0	0	0.820973	0.980023	0.980023	0.980023	0.980023	1	0.980023	NA	NA	NA	0.980023	0.980023	0.980023	NA	NA	NA
aadA17	Aminoglycosides	0.103904	0	0	0	0	0	0.316337	0.520703	0.444899	0.778495	0.644522	0.780272	NA	NA	NA	NA	NA	NA	NA	NA	NA	NA
blaDHA-2	β-lactams	0	0	0	0	0	0	NA	NA	NA	NA	NA	NA	NA	NA	NA	NA	NA	NA	NA	NA	NA	NA
cphA7	β-lactams	0.0645034	0	0	0	0	0	0.569795	0.803077	0.803077	0.867814	0.841317	0.867814	NA	NA	NA	NA	NA	NA	NA	NA	NA	NA
blaDHA-13	β-lactams	0	0	0	0	0	0	NA	NA	NA	NA	NA	NA	NA	NA	NA	NA	NA	NA	NA	NA	NA	NA
blaMOX-4	β-lactams	0.0364074	0	0	0	0	0	0.569795	0.803077	0.803077	0.867814	0.841317	0.867814	NA	NA	NA	NA	NA	NA	NA	NA	NA	NA
ole(C)	MLSPs	0	0	0	0	0	0	NA	NA	NA	NA	NA	NA	NA	NA	NA	NA	NA	NA	NA	NA	NA	NA
blaCMY-1	β-lactams	0	0	0	0	0	0	NA	NA	NA	NA	NA	NA	NA	NA	NA	NA	NA	NA	NA	NA	NA	NA
blaCARB-14	β-lactams	0	0	0	0	0	0	NA	NA	NA	NA	NA	NA	NA	NA	NA	NA	NA	NA	NA	NA	NA	NA
aph(3')-IIIa	Aminoglycosides	0	0	0	0	0	0	NA	NA	NA	NA	NA	NA	NA	NA	NA	NA	NA	NA	NA	NA	NA	NA
dfrA7	Trimethoprims	0.0607398	0	0	0	0	0	0.569795	0.803077	0.803077	0.867814	0.841317	0.867814	NA	NA	NA	NA	NA	NA	NA	NA	NA	NA
aac(6')-Iz	Aminoglycosides	0	0.0370859	0.052192	0	0	0.349181	0.00351099	0.459843	0.66078	NA	NA	0.000436295	0.867632	0.867632	0.857411	0.30199	0.867632	0.867632	0.0612828	NA	0.822	0.294553
cmlB1	Phenicols	0.102324	0	0	0	0	0	0.86351	1	1	1	1	1	NA	NA	NA	NA	NA	NA	NA	NA	NA	NA
aadA9	Aminoglycosides	0	0	0	0	0	0	NA	NA	NA	NA	NA	NA	NA	NA	NA	NA	NA	NA	NA	NA	NA	NA
aac(3)-Ib	Aminoglycosides	0.0264405	0	0	0	0	0	0.86351	1	1	1	1	1	NA	NA	NA	NA	NA	NA	NA	NA	NA	NA
tet(X3)	Tetracyclines	0	0	0	0	0	0	NA	NA	NA	NA	NA	NA	NA	NA	NA	NA	NA	NA	NA	NA	NA	NA
blaOXA-362	β-lactams	0.076743	0	0	0	0	0	0.86351	1	1	1	1	1	NA	NA	NA	NA	NA	NA	NA	NA	NA	NA
imiH	β-lactams	0.0264405	0	0	0	0	0	0.86351	1	1	1	1	1	NA	NA	NA	NA	NA	NA	NA	NA	NA	NA
mef(C)	MLSPs	0	0	0	0	0	0	NA	NA	NA	NA	NA	NA	NA	NA	NA	NA	NA	NA	NA	NA	NA	NA
tet(T)	Tetracyclines	0	0	0.0126848	0	0	0	0.841406	NA	1	NA	NA	NA	1	NA	NA	NA	1	1	1	NA	NA	NA
fosA4	Fosfomycins	0.126191	0	0	0	0	0	0.569795	0.803077	0.803077	0.867814	0.841317	0.867814	NA	NA	NA	NA	NA	NA	NA	NA	NA	NA
tet(44)	Tetracyclines	0	0.0267012	0	0	0.0493851	0	0.281129	0.461515	NA	NA	0.329129	NA	0.461515	1	1	1	NA	0.329129	NA	1	NA	1
catB7	Phenicols	0	0	0	0	0	0	NA	NA	NA	NA	NA	NA	NA	NA	NA	NA	NA	NA	NA	NA	NA	NA
fosF	Fosfomycins	0.0752127	0	0	0	0	0	0.569795	0.803077	0.803077	0.867814	0.841317	0.867814	NA	NA	NA	NA	NA	NA	NA	NA	NA	NA
aac(3)-IIa	Aminoglycosides	0	0	0	0	0	0	NA	NA	NA	NA	NA	NA	NA	NA	NA	NA	NA	NA	NA	NA	NA	NA
blaTEM-233	β-lactams	0	0	0.026096	0	0	0	0.841406	NA	1	NA	NA	NA	1	NA	NA	NA	1	1	1	NA	NA	NA
imiS	β-lactams	0.0925416	0	0	0	0	0	0.86351	1	1	1	1	1	NA	NA	NA	NA	NA	NA	NA	NA	NA	NA
cphA4	β-lactams	0.0264405	0	0	0	0	1.04754	3.01104e-05	0.660603	0.644332	0.871131	0.766709	0.012316	NA	NA	NA	0.0132796	NA	NA	0.000553598	NA	0.660603	0.165686
blaOXA-335	β-lactams	0.035548	0	0	0	0	0	0.569795	0.803077	0.803077	0.867814	0.841317	0.867814	NA	NA	NA	NA	NA	NA	NA	NA	NA	NA
tet(33)	Tetracyclines	0	0	0.097549	0	0	0	0.522785	NA	0.757512	NA	NA	NA	0.769602	NA	NA	NA	0.86404	0.821297	0.86404	NA	NA	NA
cat(pC194)	Phenicols	0	0	0	0	0	0	NA	NA	NA	NA	NA	NA	NA	NA	NA	NA	NA	NA	NA	NA	NA	NA
cmlA1	Phenicols	0	0	0	0	0	0	NA	NA	NA	NA	NA	NA	NA	NA	NA	NA	NA	NA	NA	NA	NA	NA
blaOXA-548	β-lactams	0	0	0	0	0	0	NA	NA	NA	NA	NA	NA	NA	NA	NA	NA	NA	NA	NA	NA	NA	NA
tet(O/W/O)-1	Tetracyclines	0	0	0	0	0.358847	0	0.0752352	NA	NA	NA	0.182849	NA	NA	NA	0.338486	NA	NA	0.182849	NA	0.939787	NA	1
catB1	Phenicols	0	0	0	0	0	0	NA	NA	NA	NA	NA	NA	NA	NA	NA	NA	NA	NA	NA	NA	NA	NA
blaFOX-4	β-lactams	0	0	0	0	0	0	NA	NA	NA	NA	NA	NA	NA	NA	NA	NA	NA	NA	NA	NA	NA	NA
aph(3')-VI	Aminoglycosides	0	0	0	0	0	0	NA	NA	NA	NA	NA	NA	NA	NA	NA	NA	NA	NA	NA	NA	NA	NA
blaMOX-5	β-lactams	0.0264405	0	0	0	0	0	0.86351	1	1	1	1	1	NA	NA	NA	NA	NA	NA	NA	NA	NA	NA
cphA8	β-lactams	0.0264405	0	0	0	0	0	0.86351	1	1	1	1	1	NA	NA	NA	NA	NA	NA	NA	NA	NA	NA
tet(32)	Tetracyclines	0	0	0	0	0	0	NA	NA	NA	NA	NA	NA	NA	NA	NA	NA	NA	NA	NA	NA	NA	NA
mph(N)	MLSPs	0.0199339	0	0	0	0	0	0.86351	1	1	1	1	1	NA	NA	NA	NA	NA	NA	NA	NA	NA	NA
mef(B)	MLSPs	0	0	0	0	0	0	NA	NA	NA	NA	NA	NA	NA	NA	NA	NA	NA	NA	NA	NA	NA	NA
blaOXA-134	β-lactams	0.0243209	0	0	0	0	0	0.86351	1	1	1	1	1	NA	NA	NA	NA	NA	NA	NA	NA	NA	NA
blaCEPH-A3	β-lactams	0	0	0	0	0	0	NA	NA	NA	NA	NA	NA	NA	NA	NA	NA	NA	NA	NA	NA	NA	NA
aadA23	Aminoglycosides	0	0	0	0	0	0	NA	NA	NA	NA	NA	NA	NA	NA	NA	NA	NA	NA	NA	NA	NA	NA
qepA4	Quinolones	0.0248427	0	0	0	0	0	0.86351	1	1	1	1	1	NA	NA	NA	NA	NA	NA	NA	NA	NA	NA
blaKHM-1	β-lactams	0.0735628	0	0	0	0	0	0.86351	1	1	1	1	1	NA	NA	NA	NA	NA	NA	NA	NA	NA	NA
blaTEM-231	β-lactams	0	0	0	0	0	0	NA	NA	NA	NA	NA	NA	NA	NA	NA	NA	NA	NA	NA	NA	NA	NA
blaSGM-1	β-lactams	0.0168584	0	0	0	0	0	0.86351	1	1	1	1	1	NA	NA	NA	NA	NA	NA	NA	NA	NA	NA
mph(C)	MLSPs	0.0337168	0.0459968	0	0	0	0	0.822102	1	1	1	1	1	1	1	1	1	NA	NA	NA	NA	NA	NA
erm(36)	MLSPs	0	0.0919936	0	0	0	0	0.479883	0.512794	NA	NA	NA	NA	0.512794	1	0.952679	1	NA	NA	NA	NA	NA	NA
cphA6	β-lactams	0.0132202	0	0	0	0	0	0.86351	1	1	1	1	1	NA	NA	NA	NA	NA	NA	NA	NA	NA	NA
blaOXA-360	β-lactams	0.0628785	0	0	0	0	0	0.86351	1	1	1	1	1	NA	NA	NA	NA	NA	NA	NA	NA	NA	NA
blaACT-15	β-lactams	0.0628785	0	0	0	0	0	0.86351	1	1	1	1	1	NA	NA	NA	NA	NA	NA	NA	NA	NA	NA
tet(S)	Tetracyclines	0	0	0	0	0	0	NA	NA	NA	NA	NA	NA	NA	NA	NA	NA	NA	NA	NA	NA	NA	NA
lnu(G)	MLSPs	0.0398679	0	0	0	0	0	0.86351	1	1	1	1	1	NA	NA	NA	NA	NA	NA	NA	NA	NA	NA
aadA7	Aminoglycosides	0	0	0	0	0	0	NA	NA	NA	NA	NA	NA	NA	NA	NA	NA	NA	NA	NA	NA	NA	NA
blaCARB-8	β-lactams	0	0	0	0	0	0	NA	NA	NA	NA	NA	NA	NA	NA	NA	NA	NA	NA	NA	NA	NA	NA
blaADC-25	β-lactams	0	0	0	0.548082	0	0	7.13623e-05	NA	NA	0.0115163	NA	NA	NA	0.0736189	NA	NA	0.0115163	NA	NA	0.257379	1	NA
blaOXA-277	β-lactams	0	0	0	0.340442	0	0	7.13623e-05	NA	NA	0.0115163	NA	NA	NA	0.0736189	NA	NA	0.0115163	NA	NA	0.257379	1	NA
oqxA	Quinolones	0	0	0	0	0	0	NA	NA	NA	NA	NA	NA	NA	NA	NA	NA	NA	NA	NA	NA	NA	NA
blaOXA-278	β-lactams	0	0	0	0	0	0	NA	NA	NA	NA	NA	NA	NA	NA	NA	NA	NA	NA	NA	NA	NA	NA
fosD	Fosfomycins	0	0.0435885	0	0	0	0	0.479883	0.512794	NA	NA	NA	NA	0.512794	1	0.952679	1	NA	NA	NA	NA	NA	NA
blaOXA-226	β-lactams	0	0	0	0	0	0	NA	NA	NA	NA	NA	NA	NA	NA	NA	NA	NA	NA	NA	NA	NA	NA
tetA(46)	Tetracyclines	0	0	0	0	0	0	NA	NA	NA	NA	NA	NA	NA	NA	NA	NA	NA	NA	NA	NA	NA	NA
vat(C)	MLSPs	0	0	0	0	0	0	NA	NA	NA	NA	NA	NA	NA	NA	NA	NA	NA	NA	NA	NA	NA	NA
mph(G)	MLSPs	0	0	0	0	0	0	NA	NA	NA	NA	NA	NA	NA	NA	NA	NA	NA	NA	NA	NA	NA	NA
ant(6)-Ib	Aminoglycosides	0	0	0	0	0	0	NA	NA	NA	NA	NA	NA	NA	NA	NA	NA	NA	NA	NA	NA	NA	NA
blaOXA-552	β-lactams	0.0264405	0	0	0	0	0	0.86351	1	1	1	1	1	NA	NA	NA	NA	NA	NA	NA	NA	NA	NA
qnrD2	Quinolones	0	0	0	0	0	0	NA	NA	NA	NA	NA	NA	NA	NA	NA	NA	NA	NA	NA	NA	NA	NA
blaOXA-289	β-lactams	0	0	0	0	0	0	NA	NA	NA	NA	NA	NA	NA	NA	NA	NA	NA	NA	NA	NA	NA	NA
blaDHA-24	β-lactams	0	0	0	0	0	0	NA	NA	NA	NA	NA	NA	NA	NA	NA	NA	NA	NA	NA	NA	NA	NA
blaACI-1	β-lactams	0	0	0	0.477462	0	0	2.11427e-10	NA	NA	5.79198e-05	NA	NA	NA	0.00283753	NA	NA	5.79198e-05	NA	NA	0.037159	0.666667	NA
catB3	Phenicols	0	0	0	0	0	0	NA	NA	NA	NA	NA	NA	NA	NA	NA	NA	NA	NA	NA	NA	NA	NA
blaOXA-361	β-lactams	0.0158707	0	0	0	0	0	0.86351	1	1	1	1	1	NA	NA	NA	NA	NA	NA	NA	NA	NA	NA
dfrB3	Trimethoprims	0	0	0	0	0	0	NA	NA	NA	NA	NA	NA	NA	NA	NA	NA	NA	NA	NA	NA	NA	NA
vga(A)V	MLSPs	0	0.0919936	0	0	0	0	0.479883	0.512794	NA	NA	NA	NA	0.512794	1	0.952679	1	NA	NA	NA	NA	NA	NA
aadA1b	Aminoglycosides	0	0	0	0	0	0	NA	NA	NA	NA	NA	NA	NA	NA	NA	NA	NA	NA	NA	NA	NA	NA
blaFONA-1	β-lactams	0.0476122	0	0	0	0	0	0.86351	1	1	1	1	1	NA	NA	NA	NA	NA	NA	NA	NA	NA	NA
blaA	β-lactams	0	0	0	0	0	0	NA	NA	NA	NA	NA	NA	NA	NA	NA	NA	NA	NA	NA	NA	NA	NA
poxtA	Oxazolidinones	0	0	0	0	0	0	NA	NA	NA	NA	NA	NA	NA	NA	NA	NA	NA	NA	NA	NA	NA	NA
lsa(A)	MLSPs	0	0	0.0321669	0	0	0	0.841406	NA	1	NA	NA	NA	1	NA	NA	NA	1	1	1	NA	NA	NA
blaACT-9	β-lactams	0	0	0	0	0	0	NA	NA	NA	NA	NA	NA	NA	NA	NA	NA	NA	NA	NA	NA	NA	NA
blaPAM-1	β-lactams	0.00996697	0	0	0	0	0	0.86351	1	1	1	1	1	NA	NA	NA	NA	NA	NA	NA	NA	NA	NA
blaOXA-294	β-lactams	0	0	0	0	0	0	NA	NA	NA	NA	NA	NA	NA	NA	NA	NA	NA	NA	NA	NA	NA	NA
aac(6')-Ib-cr	Multidrugs	0	0	0	0	0	0	NA	NA	NA	NA	NA	NA	NA	NA	NA	NA	NA	NA	NA	NA	NA	NA
aac(6')-Ian	Aminoglycosides	0	0	0	0	0	0	NA	NA	NA	NA	NA	NA	NA	NA	NA	NA	NA	NA	NA	NA	NA	NA
ere(D)	MLSPs	0	0	0	0	0	0	NA	NA	NA	NA	NA	NA	NA	NA	NA	NA	NA	NA	NA	NA	NA	NA
aac(6')-Iv	Aminoglycosides	0.0427414	0	0	0	0	0	0.86351	1	1	1	1	1	NA	NA	NA	NA	NA	NA	NA	NA	NA	NA
blaFONA-4	β-lactams	0.0421581	0	0	0	0	0	0.86351	1	1	1	1	1	NA	NA	NA	NA	NA	NA	NA	NA	NA	NA
blaOXA-276	β-lactams	0.0314392	0	0	0	0	0	0.86351	1	1	1	1	1	NA	NA	NA	NA	NA	NA	NA	NA	NA	NA
blaOCH-7	β-lactams	0	0	0	0	0	0	NA	NA	NA	NA	NA	NA	NA	NA	NA	NA	NA	NA	NA	NA	NA	NA
blaMUS-1	β-lactams	0	0	0	0	0	0	NA	NA	NA	NA	NA	NA	NA	NA	NA	NA	NA	NA	NA	NA	NA	NA
msr(A)	MLSPs	0	0.0741719	0	0	0	0	0.479883	0.512794	NA	NA	NA	NA	0.512794	1	0.952679	1	NA	NA	NA	NA	NA	NA
tet(36)	Tetracyclines	0	0	0	0	0	0	NA	NA	NA	NA	NA	NA	NA	NA	NA	NA	NA	NA	NA	NA	NA	NA
blaOXA-371	β-lactams	0	0	0	0	0	0	NA	NA	NA	NA	NA	NA	NA	NA	NA	NA	NA	NA	NA	NA	NA	NA
mcr-2	Polymyxins	0	0	0	0.340442	0	0	7.13623e-05	NA	NA	0.0115163	NA	NA	NA	0.0736189	NA	NA	0.0115163	NA	NA	0.257379	1	NA
mcr-1	Polymyxins	0	0	0	0.340442	0	0	7.13623e-05	NA	NA	0.0115163	NA	NA	NA	0.0736189	NA	NA	0.0115163	NA	NA	0.257379	1	NA
tet(41)	Tetracyclines	0	0	0	0.340442	0	0	7.13623e-05	NA	NA	0.0115163	NA	NA	NA	0.0736189	NA	NA	0.0115163	NA	NA	0.257379	1	NA
erm(35)	MLSPs	0	0	0	0	0	0	NA	NA	NA	NA	NA	NA	NA	NA	NA	NA	NA	NA	NA	NA	NA	NA
aph(3')-VIa	Aminoglycosides	0	0	0	0	0	0	NA	NA	NA	NA	NA	NA	NA	NA	NA	NA	NA	NA	NA	NA	NA	NA
cfxA2	β-lactams	0.0317415	0	0	0	0	0	0.86351	1	1	1	1	1	NA	NA	NA	NA	NA	NA	NA	NA	NA	NA
lsa(B)	MLSPs	0	0.0435885	0	0	0	0	0.479883	0.512794	NA	NA	NA	NA	0.512794	1	0.952679	1	NA	NA	NA	NA	NA	NA
aph(3')-IIa	Aminoglycosides	0	0	0	0	0	0	NA	NA	NA	NA	NA	NA	NA	NA	NA	NA	NA	NA	NA	NA	NA	NA
aph(6)-Ic	Aminoglycosides	0	0	0	0	0	0	NA	NA	NA	NA	NA	NA	NA	NA	NA	NA	NA	NA	NA	NA	NA	NA
blaOXA-317	β-lactams	0	0	0	0	0	0	NA	NA	NA	NA	NA	NA	NA	NA	NA	NA	NA	NA	NA	NA	NA	NA
mph(B)	MLSPs	0.0199339	0	0	0	0	0	0.86351	1	1	1	1	1	NA	NA	NA	NA	NA	NA	NA	NA	NA	NA
blaPLA1a	β-lactams	0	0	0	0	0	0	NA	NA	NA	NA	NA	NA	NA	NA	NA	NA	NA	NA	NA	NA	NA	NA
blaOXA-252	β-lactams	0	0	0	0	0	0	NA	NA	NA	NA	NA	NA	NA	NA	NA	NA	NA	NA	NA	NA	NA	NA
blaOXY-6-4	β-lactams	0	0	0	0	0	0	NA	NA	NA	NA	NA	NA	NA	NA	NA	NA	NA	NA	NA	NA	NA	NA
lnu(E)	MLSPs	0	0	0	0	0	0	NA	NA	NA	NA	NA	NA	NA	NA	NA	NA	NA	NA	NA	NA	NA	NA
otr(C)	Tetracyclines	0	0	0	0	0	0	NA	NA	NA	NA	NA	NA	NA	NA	NA	NA	NA	NA	NA	NA	NA	NA
blaJOHN-1	β-lactams	0	0	0	0	0	0	NA	NA	NA	NA	NA	NA	NA	NA	NA	NA	NA	NA	NA	NA	NA	NA
vat(F)	MLSPs	0	0	0	0	0	0	NA	NA	NA	NA	NA	NA	NA	NA	NA	NA	NA	NA	NA	NA	NA	NA
blaFOX-6	β-lactams	0.0158707	0	0	0	0	0	0.86351	1	1	1	1	1	NA	NA	NA	NA	NA	NA	NA	NA	NA	NA
qnrD3	Quinolones	0	0	0	0	0	0	NA	NA	NA	NA	NA	NA	NA	NA	NA	NA	NA	NA	NA	NA	NA	NA
blaCMY-86	β-lactams	0	0	0	0	0	0	NA	NA	NA	NA	NA	NA	NA	NA	NA	NA	NA	NA	NA	NA	NA	NA
blaRAHN-1	β-lactams	0.0243209	0	0	0	0	0	0.86351	1	1	1	1	1	NA	NA	NA	NA	NA	NA	NA	NA	NA	NA
blaBKC-1	β-lactams	0	0	0	0	0	0	NA	NA	NA	NA	NA	NA	NA	NA	NA	NA	NA	NA	NA	NA	NA	NA
fosG	Fosfomycins	0	0	0	0	0	0	NA	NA	NA	NA	NA	NA	NA	NA	NA	NA	NA	NA	NA	NA	NA	NA
aac(6')-Ih	Aminoglycosides	0	0	0	0	0	0	NA	NA	NA	NA	NA	NA	NA	NA	NA	NA	NA	NA	NA	NA	NA	NA
aph(3')-VIII	Aminoglycosides	0	0	0	0	0	0	NA	NA	NA	NA	NA	NA	NA	NA	NA	NA	NA	NA	NA	NA	NA	NA
blaCMY-70	β-lactams	0	0	0	0	0	0	NA	NA	NA	NA	NA	NA	NA	NA	NA	NA	NA	NA	NA	NA	NA	NA
blaHERA-8	β-lactams	0	0	0	0	0	0	NA	NA	NA	NA	NA	NA	NA	NA	NA	NA	NA	NA	NA	NA	NA	NA
ant(2'')-Ia	Aminoglycosides	0	0	0	0	0	0	NA	NA	NA	NA	NA	NA	NA	NA	NA	NA	NA	NA	NA	NA	NA	NA
blaBEL-1	β-lactams	0	0	0	0	0	0	NA	NA	NA	NA	NA	NA	NA	NA	NA	NA	NA	NA	NA	NA	NA	NA
lnu(D)	MLSPs	0	0.0435885	0	0	0	0	0.479883	0.512794	NA	NA	NA	NA	0.512794	1	0.952679	1	NA	NA	NA	NA	NA	NA
tet(O/W/O)-2	Tetracyclines	0	0.0435885	0	0	0	0	0.479883	0.512794	NA	NA	NA	NA	0.512794	1	0.952679	1	NA	NA	NA	NA	NA	NA
ARR-3	Rifamycins	0.0132202	0	0	0	0	0	0.86351	1	1	1	1	1	NA	NA	NA	NA	NA	NA	NA	NA	NA	NA
blaOXA-237	β-lactams	0	0	0	0	0	0	NA	NA	NA	NA	NA	NA	NA	NA	NA	NA	NA	NA	NA	NA	NA	NA
blaCARB-50	β-lactams	0	0	0	0	0	0	NA	NA	NA	NA	NA	NA	NA	NA	NA	NA	NA	NA	NA	NA	NA	NA
lnu(F)	MLSPs	0	0	0	0	0	0	NA	NA	NA	NA	NA	NA	NA	NA	NA	NA	NA	NA	NA	NA	NA	NA
blaFONA-5	β-lactams	0.0210791	0	0	0	0	0	0.86351	1	1	1	1	1	NA	NA	NA	NA	NA	NA	NA	NA	NA	NA
qnrB39	Quinolones	0	0	0	0	0	0	NA	NA	NA	NA	NA	NA	NA	NA	NA	NA	NA	NA	NA	NA	NA	NA
tet(Z)	Tetracyclines	0	0	0.0220131	0	0	0	0.841406	NA	1	NA	NA	NA	1	NA	NA	NA	1	1	1	NA	NA	NA
fosA	Fosfomycins	0	0	0	0	0	0	NA	NA	NA	NA	NA	NA	NA	NA	NA	NA	NA	NA	NA	NA	NA	NA
blaACC-1c	β-lactams	0	0	0	0	0	0	NA	NA	NA	NA	NA	NA	NA	NA	NA	NA	NA	NA	NA	NA	NA	NA
blaLCR-1	β-lactams	0	0	0	0	0	0	NA	NA	NA	NA	NA	NA	NA	NA	NA	NA	NA	NA	NA	NA	NA	NA
dfrB8	Trimethoprims	0.0199339	0	0	0	0	0	0.86351	1	1	1	1	1	NA	NA	NA	NA	NA	NA	NA	NA	NA	NA
blaOXA-279	β-lactams	0.0199339	0	0	0	0	0	0.86351	1	1	1	1	1	NA	NA	NA	NA	NA	NA	NA	NA	NA	NA
vga(B)	MLSPs	0	0.0370859	0	0	0	0	0.479883	0.512794	NA	NA	NA	NA	0.512794	1	0.952679	1	NA	NA	NA	NA	NA	NA
blaACC-1a	β-lactams	0	0	0	0	0	0	NA	NA	NA	NA	NA	NA	NA	NA	NA	NA	NA	NA	NA	NA	NA	NA
blaOXA-299	β-lactams	0	0	0	0	0	0	NA	NA	NA	NA	NA	NA	NA	NA	NA	NA	NA	NA	NA	NA	NA	NA
cmr	Multidrugs	0	0	0	0	0	0	NA	NA	NA	NA	NA	NA	NA	NA	NA	NA	NA	NA	NA	NA	NA	NA
blaCMY-101	β-lactams	0	0	0	0	0	0	NA	NA	NA	NA	NA	NA	NA	NA	NA	NA	NA	NA	NA	NA	NA	NA
blaFONA-2	β-lactams	0.0158707	0	0	0	0	0	0.86351	1	1	1	1	1	NA	NA	NA	NA	NA	NA	NA	NA	NA	NA
blaFONA-6	β-lactams	0.0158707	0	0	0	0	0	0.86351	1	1	1	1	1	NA	NA	NA	NA	NA	NA	NA	NA	NA	NA
blaFONA-3	β-lactams	0.0158707	0	0	0	0	0	0.86351	1	1	1	1	1	NA	NA	NA	NA	NA	NA	NA	NA	NA	NA
vat(E)	MLSPs	0	0	0	0	0	0	NA	NA	NA	NA	NA	NA	NA	NA	NA	NA	NA	NA	NA	NA	NA	NA
blaOCH-3	β-lactams	0	0	0	0	0	0	NA	NA	NA	NA	NA	NA	NA	NA	NA	NA	NA	NA	NA	NA	NA	NA
aac(6')-Ik	Aminoglycosides	0	0	0	0	0	0	NA	NA	NA	NA	NA	NA	NA	NA	NA	NA	NA	NA	NA	NA	NA	NA
nimJ	Nitroimidazoles	0	0	0	0.13702	0	0	7.13623e-05	NA	NA	0.0115163	NA	NA	NA	0.0736189	NA	NA	0.0115163	NA	NA	0.257379	1	NA
aac(3)-Ii	Aminoglycosides	0	0	0	0	0	0	NA	NA	NA	NA	NA	NA	NA	NA	NA	NA	NA	NA	NA	NA	NA	NA
cfxA6	β-lactams	0	0.0267012	0	0	0	0	0.479883	0.512794	NA	NA	NA	NA	0.512794	1	0.952679	1	NA	NA	NA	NA	NA	NA
fexA	Phenicols	0.01334	0	0	0	0	0	0.86351	1	1	1	1	1	NA	NA	NA	NA	NA	NA	NA	NA	NA	NA
dfrA12	Trimethoprims	0.0132202	0	0	0	0	0	0.86351	1	1	1	1	1	NA	NA	NA	NA	NA	NA	NA	NA	NA	NA
blaCMY-97	β-lactams	0.0132202	0	0	0	0	0	0.86351	1	1	1	1	1	NA	NA	NA	NA	NA	NA	NA	NA	NA	NA
mph(A)	MLSPs	0.0132202	0	0	0	0	0	0.86351	1	1	1	1	1	NA	NA	NA	NA	NA	NA	NA	NA	NA	NA
blaOXA-308	β-lactams	0	0	0	0	0	0	NA	NA	NA	NA	NA	NA	NA	NA	NA	NA	NA	NA	NA	NA	NA	NA
optrA	Oxazolidinones	0	0	0	0	0	0	NA	NA	NA	NA	NA	NA	NA	NA	NA	NA	NA	NA	NA	NA	NA	NA
blaMOX-2	β-lactams	0	0	0	0	0	0	NA	NA	NA	NA	NA	NA	NA	NA	NA	NA	NA	NA	NA	NA	NA	NA
fosA2	Fosfomycins	0	0	0	0	0	0	NA	NA	NA	NA	NA	NA	NA	NA	NA	NA	NA	NA	NA	NA	NA	NA
erm(46)	MLSPs	0	0	0	0	0	0	NA	NA	NA	NA	NA	NA	NA	NA	NA	NA	NA	NA	NA	NA	NA	NA
fosK	Fosfomycins	0	0	0	0	0	0	NA	NA	NA	NA	NA	NA	NA	NA	NA	NA	NA	NA	NA	NA	NA	NA
blaIMP-70	β-lactams	0	0	0	0	0	0	NA	NA	NA	NA	NA	NA	NA	NA	NA	NA	NA	NA	NA	NA	NA	NA
blaRAHN-2	β-lactams	0	0	0	0	0	0	NA	NA	NA	NA	NA	NA	NA	NA	NA	NA	NA	NA	NA	NA	NA	NA
mcr-9	Polymyxins	0	0	0	0	0	0	NA	NA	NA	NA	NA	NA	NA	NA	NA	NA	NA	NA	NA	NA	NA	NA
aac(3)-IIe	Aminoglycosides	0	0	0	0	0	0	NA	NA	NA	NA	NA	NA	NA	NA	NA	NA	NA	NA	NA	NA	NA	NA
blaSGM-7	β-lactams	0	0	0	0	0	0	NA	NA	NA	NA	NA	NA	NA	NA	NA	NA	NA	NA	NA	NA	NA	NA
blaNPS	β-lactams	0	0	0	0	0	0	NA	NA	NA	NA	NA	NA	NA	NA	NA	NA	NA	NA	NA	NA	NA	NA
blaOXA-290	β-lactams	0	0	0	0	0	0	NA	NA	NA	NA	NA	NA	NA	NA	NA	NA	NA	NA	NA	NA	NA	NA
tetB(P)	Tetracyclines	0	0	0	0	0	0	NA	NA	NA	NA	NA	NA	NA	NA	NA	NA	NA	NA	NA	NA	NA	NA
blaOXA-266	β-lactams	0	0	0	0	0	0	NA	NA	NA	NA	NA	NA	NA	NA	NA	NA	NA	NA	NA	NA	NA	NA
blaCARB-16	β-lactams	0	0	0	0	0	0	NA	NA	NA	NA	NA	NA	NA	NA	NA	NA	NA	NA	NA	NA	NA	NA
dfrA1	Trimethoprims	0	0	0	0	0	0	NA	NA	NA	NA	NA	NA	NA	NA	NA	NA	NA	NA	NA	NA	NA	NA
blaOXA-129	β-lactams	0	0	0	0	0	0	NA	NA	NA	NA	NA	NA	NA	NA	NA	NA	NA	NA	NA	NA	NA	NA
catQ	Phenicols	0	0	0	0	0	0	NA	NA	NA	NA	NA	NA	NA	NA	NA	NA	NA	NA	NA	NA	NA	NA
aac(3)-If	Aminoglycosides	0	0	0	0	0	0	NA	NA	NA	NA	NA	NA	NA	NA	NA	NA	NA	NA	NA	NA	NA	NA
blaEBR-1	β-lactams	0	0	0	0	0	0	NA	NA	NA	NA	NA	NA	NA	NA	NA	NA	NA	NA	NA	NA	NA	NA
blaSST-1	β-lactams	0	0	0	0	0	0	NA	NA	NA	NA	NA	NA	NA	NA	NA	NA	NA	NA	NA	NA	NA	NA
tet(31)	Tetracyclines	0	0	0	0	0	0	NA	NA	NA	NA	NA	NA	NA	NA	NA	NA	NA	NA	NA	NA	NA	NA
dfrD	Trimethoprims	0	0	0	0	0	0	NA	NA	NA	NA	NA	NA	NA	NA	NA	NA	NA	NA	NA	NA	NA	NA
blaTEM-104	β-lactams	0	0	0	0	0	0	NA	NA	NA	NA	NA	NA	NA	NA	NA	NA	NA	NA	NA	NA	NA	NA
aph(2'')-Ie	Aminoglycosides	0	0	0	0	0	0	NA	NA	NA	NA	NA	NA	NA	NA	NA	NA	NA	NA	NA	NA	NA	NA

## Sheet: T2_surface
Gene	Antibiotic class	floor_T1	floor_T2	floor_T3	knife_T2	knife_T3	meat_T1	meat_T2	Kruskal p-value	drain-equip p.wilcox	drain-floor p.wilcox	drain-knife p.wilcox	drain-meat p.wilcox	drain-table p.wilcox	drain-tray p.wilcox	equip-floor p.wilcox	equip-knife p.wilcox	equip-meat p.wilcox	equip-table p.wilcox	equip-tray p.wilcox	floor-knife p.wilcox	floor-meat p.wilcox	floor-table p.wilcox	floor-tray p.wilcox	knife-meat p.wilcox	knife-table p.wilcox	knife-tray p.wilcox	meat-table p.wilcox	meat-tray p.wilcox	table-tray p.wilcox
aph(3'')-Ib	Aminoglycosides	0.80962	0.903548	0.0971012	0	0.0511399	1.98174	1.89993	0.0104377	0.476038	0.0312808	0.369223	0.159947	0.476038	0.623797	0.619288	0.623797	0.683406	0.935438	0.476038	0.746061	0.964307	0.935438	0.159947	0.818408	0.818408	0.476038	0.955062	0.388352	0.623797
oqxB	Quinolones	4.00986	10.1336	9.23437	10.7663	4.37248	6.13688	2.9858	0.00333578	0.00319146	0.0582916	0.0869565	0.846358	0.7044	0.814229	0.570025	0.846358	0.0923077	0.453733	0.0923077	0.513958	0.297604	0.7044	0.287519	0.287519	0.5	0.287519	0.759861	0.846358	0.71875
tet(39)	Tetracyclines	8.5654	2.3626	1.12451	0	5.5371	1.24499	7.76588	0.00339914	0.067822	0.0180095	0.202532	0.217567	0.202532	0.955026	0.908765	0.784537	0.908765	0.908765	0.430646	0.659328	1	1	0.26794	0.672121	0.659328	0.473881	1	0.659328	0.473881
tet(H)	Tetracyclines	0.0246496	0	0	0	1.53582	0	2.57605	0.000498393	0.601052	0.513168	0.796253	0.181814	0.694368	0.0229218	NA	NA	0.181814	NA	0.0365371	NA	0.0657918	NA	0.00408622	0.567375	NA	0.35265	0.35265	0.601052	0.15549
sul2	Sulfonamides	1.02231	0.633062	0.140365	0.233903	0.275472	0.270919	1.36444	0.0570465	0.575045	0.0686199	0.68533	0.652902	0.575045	0.68533	0.68533	0.923889	0.923889	0.923889	0.652902	0.652902	0.652902	0.923889	0.237912	1	0.923889	0.675204	0.923889	0.575045	0.575045
tet(Q)	Tetracyclines	0.0246496	0.246091	0.684371	0	34.8425	0	0.497372	0.0150614	0.596482	0.699785	0.796253	0.03845	0.699785	0.450269	0.699785	0.699785	0.450269	0.64739	0.699785	0.699785	0.0873673	0.699785	0.64739	0.526235	NA	0.699785	0.298632	0.699785	0.596482
blaROB-1	β-lactams	0	0	0	0	0.109361	0	0	0.173578	NA	NA	NA	0.324958	NA	NA	NA	NA	0.508901	NA	NA	NA	0.324958	NA	NA	0.662521	NA	NA	0.660601	0.662521	NA
aph(3')-Ia	Aminoglycosides	0.0235832	0.164556	1.12076	0	0.88144	0	0	0.785771	0.847002	0.847002	0.847002	0.847002	0.847002	0.847002	0.847002	0.847002	1	0.847002	0.847002	0.847002	0.847002	0.847002	0.847002	0.847002	NA	NA	0.847002	0.847002	NA
tet(L)	Tetracyclines	1.68308	0	0.648687	0	1.7348	0.792694	6.43931	0.0046858	0.0448898	0.285345	0.285345	0.976217	0.377298	0.0980628	0.181788	NA	0.102876	0.363924	0.0105492	0.470136	0.470136	0.91482	0.0444958	0.377298	0.708169	0.16498	0.508643	0.16498	0.16498
blaPAO	β-lactams	0.758124	2.62526	1.67306	2.96047	2.92771	1.70711	1.62318	0.185176	0.124411	0.873941	0.124411	0.882621	0.882621	0.882621	0.873941	0.882621	0.882621	0.873941	0.882621	0.873941	0.882621	0.882621	0.906401	0.882621	0.882621	0.882621	0.882621	0.906401	0.906401
blaOXA-281	β-lactams	3.14039	0.977868	1.36062	0.116952	0.0511399	2.46408	0.420767	0.0529727	0.318482	0.156187	0.759173	0.156187	0.970519	0.856232	1	0.970519	0.970519	0.970519	0.970519	0.970519	0.970519	0.970519	0.970519	0.970519	0.970519	1	0.970519	0.970519	0.970519
aph(6)-Id	Aminoglycosides	0.980622	0.701551	0.777453	0	1.4776	0.669059	4.1059	0.150786	0.408963	0.408963	0.408963	0.633971	0.701895	0.578878	0.633971	0.633971	0.578878	0.633971	0.408963	0.578878	0.633971	0.935091	0.408963	0.578878	0.608611	0.578878	0.935091	0.578878	0.578878
blaOXA-211	β-lactams	3.68687	0.374453	1.83186	1.05256	0	2.28321	0.98179	0.00179216	0.0347557	0.00996412	0.474638	0.0272931	0.474638	0.474638	0.931914	0.931914	0.474638	0.474638	0.931914	0.797113	0.474638	0.474638	0.797113	0.474638	0.931914	1	0.280083	0.474638	0.931914
aadD	Aminoglycosides	0	0	0	0	0	0	0	NA	NA	NA	NA	NA	NA	NA	NA	NA	NA	NA	NA	NA	NA	NA	NA	NA	NA	NA	NA	NA	NA
blaOXA-212	β-lactams	3.03083	1.18019	1.65978	0.767013	0.173192	1.33354	1.12205	0.0938224	0.624044	0.164237	0.967702	0.337339	0.624044	0.967702	0.967702	0.999627	0.967702	0.967702	1	0.901793	1	1	0.999627	0.967702	0.967702	1	1	1	1
blaOXA-280	β-lactams	2.85139	1.5022	1.56213	0.584758	0	3.1433	1.81074	0.0150719	0.433282	0.0464564	0.433282	0.0464564	0.6505	0.889557	0.335259	0.889557	0.181003	0.889557	0.798809	0.86375	0.433282	0.6505	0.335259	0.433282	0.889557	0.618937	0.419562	0.181003	0.889557
erm(G)	MLSPs	0	0	0	0	0	0	0	NA	NA	NA	NA	NA	NA	NA	NA	NA	NA	NA	NA	NA	NA	NA	NA	NA	NA	NA	NA	NA	NA
aadA6	Aminoglycosides	0.122306	0.0612069	0.18574	0	0	0	0.140256	0.611952	0.692039	0.692039	0.692039	0.692039	0.692039	0.796155	0.903938	0.796155	0.692039	0.692039	0.692039	0.768863	0.692039	0.692039	0.692039	NA	NA	0.692039	NA	0.692039	0.692039
ant(3'')-Ia	Aminoglycosides	2.13163	0.217144	0.143269	0	0	0	1.0037	1.34512e-06	0.0101104	0.000290374	0.0886547	0.0101104	0.0131453	0.77764	0.77764	0.77764	0.77764	0.77764	0.10366	0.796253	0.77764	0.77764	0.0289572	NA	NA	0.35407	NA	0.0886547	0.10366
blaOXA-334	β-lactams	1.98005	0.992359	0.537329	0.467806	0	1.25758	1.12205	0.0635747	0.592852	0.114553	0.642805	0.190936	0.642805	0.928866	0.605101	1	0.592852	0.991224	1	0.642805	0.642805	0.592852	0.642805	0.592852	1	1	0.592852	0.592852	1
aadA24	Aminoglycosides	1.07473	0.145376	0	0	0	0.533417	0.280511	0.0769029	0.68652	0.0815771	0.632386	0.305666	0.763749	1	0.305666	0.763749	0.632386	1	0.797755	NA	NA	0.305666	0.127542	NA	0.797755	0.763749	0.68652	0.571291	0.967144
tet(O/32/O)	Tetracyclines	0	0.098689	0	0	0.925025	0	0	0.041614	0.465497	NA	NA	0.0964947	NA	NA	0.465497	0.727724	0.48539	0.657864	0.727724	NA	0.0964947	NA	NA	0.572103	NA	NA	0.465497	0.572103	NA
blaOXA-333	β-lactams	1.30838	0.618453	0.502264	0.233903	0	1.21314	0.140256	0.148585	0.667745	0.289908	0.805006	0.289908	0.875243	0.733619	0.800058	1	0.666506	0.875243	1	0.862962	0.725066	0.725066	0.875243	0.666506	1	1	0.666506	0.666506	1
aph(3')-III	Aminoglycosides	0	0	0.0835451	0	0.88144	0	1.04739	0.138767	NA	0.688616	NA	0.422127	NA	0.212571	0.688616	NA	0.636126	NA	0.422127	0.796253	0.688616	0.764447	0.422127	0.764447	NA	0.688616	0.688616	0.796253	0.636126
tet(W/32/O)	Tetracyclines	0.0902428	0.098689	0.114958	0	2.47225	0	0	0.00105822	1	1	0.873268	0.0161252	0.873268	0.873268	1	0.873268	0.0577539	0.873268	0.873268	0.873268	0.0161252	0.873268	0.873268	0.266308	NA	NA	0.0818408	0.266308	NA
blaOXA-296	β-lactams	1.12986	0.224425	0	0	0	0	0.280511	0.0495606	0.438478	0.106285	0.525322	0.438478	0.438478	1	0.438478	0.779704	0.621061	0.621061	0.621061	NA	NA	NA	0.106285	NA	NA	0.621061	NA	0.438478	0.447362
blaACT-14	β-lactams	0	0	0	0	0	0	0	NA	NA	NA	NA	NA	NA	NA	NA	NA	NA	NA	NA	NA	NA	NA	NA	NA	NA	NA	NA	NA	NA
sul1	Sulfonamides	2.08258	0.304543	0.0562585	0	0	0	0.331581	0.000163347	0.118198	0.00219307	0.253181	0.0656566	0.0736756	0.485542	0.485542	0.67246	0.485542	0.485542	0.703902	0.796253	0.703902	0.703902	0.484467	NA	NA	0.67246	NA	0.485542	0.485542
tet(X)	Tetracyclines	0.0685174	0	0	0	3.96648	0	0.420767	0.197242	0.545251	0.406198	0.666126	0.964307	0.615446	0.615446	NA	NA	0.545251	NA	0.406198	NA	0.406198	NA	0.212571	0.764447	NA	0.666126	0.660601	0.798165	0.545251
blaOXA-373	β-lactams	0.949065	0.282936	0.564054	0	0	0	0	0.0210707	0.291377	0.202188	0.359627	0.202188	0.202188	0.359627	0.897427	0.570965	0.526969	0.526969	0.570965	0.570965	0.526969	0.526969	0.570965	NA	NA	NA	NA	NA	NA
tet(A)	Tetracyclines	0.723867	0	0.221723	0	1.45616	0	0.306046	0.104363	0.31098	0.439049	0.486433	0.810469	0.423179	0.504971	0.423179	NA	0.360832	NA	0.131534	0.599514	0.486433	0.486433	0.360832	0.504971	NA	0.423179	0.423179	0.741299	0.31098
aac(3)-Ia	Aminoglycosides	0.154845	0	0.0174398	0	0	0	0	0.271253	0.729243	0.729243	0.786004	0.729243	0.729243	0.786004	0.786004	NA	NA	NA	NA	0.796253	0.792094	0.792094	0.796253	NA	NA	NA	NA	NA	NA
blaOXA-427	β-lactams	2.97488	0	0.0212358	0	0	0	0.140256	0.0018844	0.0872736	0.0421409	0.357057	0.204822	0.21573	0.631231	0.631231	NA	NA	NA	0.245168	0.796253	0.694368	0.694368	0.357057	NA	NA	0.631231	NA	0.357057	0.397655
cfr(C)	Oxazolidinones	0	0	0	0	0	0	0	NA	NA	NA	NA	NA	NA	NA	NA	NA	NA	NA	NA	NA	NA	NA	NA	NA	NA	NA	NA	NA	NA
aadA11	Aminoglycosides	0.201224	0	0	0	0	0	0.280511	0.0737018	0.351065	0.220887	0.546852	0.364621	0.364621	0.658096	NA	NA	NA	NA	0.29965	NA	NA	NA	0.155885	NA	NA	0.555484	NA	0.364621	0.364621
tet(S/M)	Tetracyclines	0.163974	0	0.188264	0	0.0511399	0	0	0.743047	0.764447	0.764447	0.764447	0.857086	0.764447	0.764447	0.764447	NA	0.764447	NA	NA	0.764447	0.893206	0.764447	0.764447	0.764447	NA	NA	0.764447	0.764447	NA
tet(W)	Tetracyclines	0.0246496	0	0.0835451	0	4.93909	0	1.58844	0.000829905	0.750276	1	0.843092	0.0623098	0.777692	0.0438445	0.750276	NA	0.0771566	NA	0.0438445	0.843092	0.06374	0.777692	0.0438445	0.471589	NA	0.393411	0.226201	0.777692	0.133277
ant(6)-Ia	Aminoglycosides	0.0246496	0	0.273697	0	0	0	0	0.810498	0.792094	0.792094	0.796253	0.792094	0.792094	0.796253	0.792094	NA	NA	NA	NA	0.792094	0.792094	0.792094	0.792094	NA	NA	NA	NA	NA	NA
aadA13	Aminoglycosides	0.0246009	0	0	0	0	0	0	0.868468	0.796253	0.796253	0.796253	0.796253	0.796253	0.796253	NA	NA	NA	NA	NA	NA	NA	NA	NA	NA	NA	NA	NA	NA	NA
lnu(A)	MLSPs	0.0787347	0.326437	0	0	0.224332	1.08995	1.28602	0.000686634	0.833156	0.207094	0.761287	0.595094	0.846796	0.00758137	0.400402	0.833156	0.640115	0.817161	0.0748898	NA	0.0877224	0.207094	8.49328e-05	0.640115	0.817161	0.207094	0.846796	0.207072	0.266211
ampS	β-lactams	1.82039	0	0	0	0	0	0	0.0130736	0.155239	0.0575062	0.315193	0.22385	0.22385	0.315193	NA	NA	NA	NA	NA	NA	NA	NA	NA	NA	NA	NA	NA	NA	NA
tet(C)	Tetracyclines	0.780647	0.545192	0.178929	0	0	0	0	0.438263	0.672419	0.586249	0.586249	0.586249	0.586249	0.586249	0.586249	0.586249	0.586249	0.586249	0.586249	0.672419	0.586249	0.586249	0.672419	NA	NA	NA	NA	NA	NA
blaOXA-283	β-lactams	0.318471	0.904151	0	0	0.122052	0	0.561023	0.116125	0.864814	0.105712	0.662535	0.662535	0.537241	0.864814	0.105712	0.662535	0.662535	0.597029	1	NA	0.487437	NA	0.105712	0.795025	NA	0.662535	0.662535	0.662535	0.613524
tet(K)	Tetracyclines	0	0	0.224569	0	0	0	0.828953	0.115066	NA	0.29965	NA	NA	NA	0.155885	0.435546	NA	NA	NA	0.29965	0.532901	0.483055	0.483055	0.532901	NA	NA	0.532901	NA	0.435546	0.43742
blaOXA-284	β-lactams	0.380745	0.120502	0.182929	0	0.231413	0.0421103	0	0.424779	0.749826	0.749826	0.749826	0.749826	0.749826	0.749826	0.94466	0.749826	0.749826	0.94466	0.749826	0.749826	0.749826	1	0.749826	0.749826	0.749826	NA	0.749826	0.749826	0.749826
aadA2b	Aminoglycosides	0.531577	0	0	0	0	0	0	0.0040023	0.096499	0.0271924	0.262607	0.165385	0.165385	0.262607	NA	NA	NA	NA	NA	NA	NA	NA	NA	NA	NA	NA	NA	NA	NA
ampH	β-lactams	1.16833	0	0	0	0	0	0.280511	0.00016892	0.0370341	0.00441493	0.226051	0.0759283	0.0889629	0.587945	NA	NA	NA	NA	0.149825	NA	NA	NA	0.0519618	NA	NA	0.555484	NA	0.261842	0.291613
cphA1	β-lactams	0.742239	0.434287	0	0	0	0.495434	0	0.0429763	0.56273	0.0679809	0.56273	0.424536	0.779704	0.56273	0.56273	0.779704	0.779704	0.787812	0.779704	NA	NA	0.424536	NA	NA	0.779704	NA	0.664762	NA	0.779704
blaPER-7	β-lactams	1.04725	0	0	0	0	0	0	0.0040023	0.096499	0.0271924	0.262607	0.165385	0.165385	0.262607	NA	NA	NA	NA	NA	NA	NA	NA	NA	NA	NA	NA	NA	NA	NA
erm(F)	MLSPs	0	0	0.111393	0	0	0	0	0.868468	NA	0.796253	NA	NA	NA	NA	0.796253	NA	NA	NA	NA	0.796253	0.796253	0.796253	0.796253	NA	NA	NA	NA	NA	NA
tet(O/W)	Tetracyclines	0	0	0.0424715	0	2.8369	0	0	0.0584124	NA	0.653832	NA	0.192989	NA	NA	0.687753	NA	0.311105	NA	NA	0.796253	0.311105	0.792094	0.796253	0.653832	NA	NA	0.581872	0.653832	NA
tet(40)	Tetracyclines	0	0	0.264122	0	0.0511399	0	0	0.532159	NA	0.728773	NA	0.728773	NA	NA	0.728773	NA	0.728773	NA	NA	0.728773	0.879148	0.728773	0.728773	0.728773	NA	NA	0.728773	0.728773	NA
tet(E)	Tetracyclines	0.946504	0	0	0	0	0	0.420767	1.04617e-05	0.0113298	0.00073509	0.142404	0.0389713	0.0411857	0.45996	NA	NA	NA	NA	0.142404	NA	NA	NA	0.0389713	NA	NA	0.504985	NA	0.261842	0.291613
blaCARB-49	β-lactams	0.0629311	0	0.0556967	0	0	0	1.22419	0.00316454	0.661774	0.694368	0.694368	0.694368	0.694368	0.0530317	0.694368	NA	NA	NA	0.0530317	0.796253	0.694368	0.694368	0.0458437	NA	NA	0.491764	NA	0.129288	0.15549
srm(B)	MLSPs	0.0584545	0.310103	0.0801241	0.584758	0.15342	0.677299	0	0.830061	1	1	1	1	1	1	1	1	1	1	1	1	1	1	1	1	1	1	1	1	1
erm(X)	MLSPs	0	0	0	0	0	0	0	NA	NA	NA	NA	NA	NA	NA	NA	NA	NA	NA	NA	NA	NA	NA	NA	NA	NA	NA	NA	NA	NA
aadA14	Aminoglycosides	0	0	0	0	0	0	0	NA	NA	NA	NA	NA	NA	NA	NA	NA	NA	NA	NA	NA	NA	NA	NA	NA	NA	NA	NA	NA	NA
lnu(C)	MLSPs	0	0	0	0	0	0	0	NA	NA	NA	NA	NA	NA	NA	NA	NA	NA	NA	NA	NA	NA	NA	NA	NA	NA	NA	NA	NA	NA
blaCMY-11	β-lactams	1.38253	0	0.021689	0	0	0	0	0.11561	0.449925	0.449925	0.689534	0.54918	0.54918	0.689534	0.786004	NA	NA	NA	NA	0.796253	0.792094	0.792094	0.796253	NA	NA	NA	NA	NA	NA
tet(Y)	Tetracyclines	0.0246496	0	0	0	0.218721	0	0	0.554833	0.796253	0.796253	0.796253	0.796253	0.796253	0.796253	NA	NA	0.796253	NA	NA	NA	0.796253	NA	NA	0.796253	NA	NA	0.796253	0.796253	NA
car(A)	MLSPs	0.268248	0.0204023	0.0212358	0	0	0	0	0.0352946	0.413463	0.220894	0.656518	0.413463	0.413463	0.656518	0.796253	0.796253	0.796253	0.796253	0.796253	0.796253	0.796253	0.796253	0.796253	NA	NA	NA	NA	NA	NA
cphA5	β-lactams	0.472596	0.173715	0	0	0	0	0	0.107756	0.591029	0.217789	0.591029	0.550552	0.550552	0.591029	0.550552	0.727724	0.657864	0.657864	0.727724	NA	NA	NA	NA	NA	NA	NA	NA	NA	NA
mef(A)	MLSPs	0	0.0328963	0.0149281	0	0	0	0	0.806731	0.796253	0.796253	NA	NA	NA	NA	0.796253	0.796253	0.796253	0.796253	0.796253	0.796253	0.796253	0.796253	0.796253	NA	NA	NA	NA	NA	NA
tet(O)	Tetracyclines	0	0.0737009	0	0	1.04238	0	1.16053	0.031424	0.1469	NA	NA	0.0657918	NA	0.0657918	0.1469	0.560383	0.560383	0.539492	0.560383	NA	0.0657918	NA	0.0657918	0.560383	NA	0.560383	0.447362	1	0.447362
tet(G)	Tetracyclines	0.124439	0	0	0	0	0	0	0.259383	0.526969	0.483786	0.532901	0.526969	0.526969	0.532901	NA	NA	NA	NA	NA	NA	NA	NA	NA	NA	NA	NA	NA	NA	NA
blaVIM-48	β-lactams	0.300863	0	0	0	0	0	0	0.0392924	0.245414	0.118794	0.376109	0.299553	0.299553	0.376109	NA	NA	NA	NA	NA	NA	NA	NA	NA	NA	NA	NA	NA	NA	NA
blaOXA-363	β-lactams	0.194787	0.0204023	0.166661	0	0	0	0	0.407228	0.779704	0.779704	0.779704	0.779704	0.779704	0.779704	0.903938	0.779704	0.779704	0.779704	0.779704	0.779704	0.779704	0.779704	0.779704	NA	NA	NA	NA	NA	NA
tetA(P)	Tetracyclines	0	0	0	0	0	0	0	NA	NA	NA	NA	NA	NA	NA	NA	NA	NA	NA	NA	NA	NA	NA	NA	NA	NA	NA	NA	NA	NA
blaTEM-234	β-lactams	0	0.269498	0.326418	0	0	0	0	0.142862	0.193806	0.443471	NA	NA	NA	NA	0.471973	0.471973	0.471973	0.471973	0.471973	0.532901	0.471973	0.471973	0.532901	NA	NA	NA	NA	NA	NA
aadA8b	Aminoglycosides	0.16166	0	0.0149281	0	0	0	0	0.12767	0.449925	0.449925	0.689534	0.54918	0.54918	0.689534	0.786004	NA	NA	NA	NA	0.796253	0.792094	0.792094	0.796253	NA	NA	NA	NA	NA	NA
cmx	Phenicols	0.0330193	0	0.04457	0	0	0	1.46634	0.423735	0.631231	0.979277	0.686485	0.631231	0.631231	0.631231	0.631231	NA	NA	NA	0.631231	0.686485	0.631231	0.631231	0.631231	NA	NA	0.631231	NA	0.631231	0.631231
blaPER-5	β-lactams	0.769	0	0	0	0	0	0	0.0040023	0.096499	0.0271924	0.262607	0.165385	0.165385	0.262607	NA	NA	NA	NA	NA	NA	NA	NA	NA	NA	NA	NA	NA	NA	NA
catA3	Phenicols	0	0	0	0	0.109361	0	0	0.173578	NA	NA	NA	0.324958	NA	NA	NA	NA	0.508901	NA	NA	NA	0.324958	NA	NA	0.662521	NA	NA	0.660601	0.662521	NA
blaTEM-232	β-lactams	0	0	0	0	0	0	0	NA	NA	NA	NA	NA	NA	NA	NA	NA	NA	NA	NA	NA	NA	NA	NA	NA	NA	NA	NA	NA	NA
blaPER-2	β-lactams	0.628766	0	0.0477563	0	0	0	0.420767	0.00960283	0.146851	0.146851	0.397655	0.245168	0.245168	1	0.688616	NA	NA	NA	0.245168	0.853129	0.747781	0.747781	0.281418	NA	NA	0.688616	NA	0.397655	0.397655
mcr-7	Polymyxins	0.661629	0	0	0	0	0	0.561023	0.00596524	0.117943	0.0498526	0.320964	0.186796	0.202137	1	NA	NA	NA	NA	0.186796	NA	NA	NA	0.0779426	NA	NA	0.555484	NA	0.299248	0.320964
aadA1	Aminoglycosides	0.0246009	0	0	0	0	0	0.280511	0.064878	0.694354	0.627206	0.796253	0.712885	0.712885	0.412747	NA	NA	NA	NA	0.412747	NA	NA	NA	0.155885	NA	NA	0.694354	NA	0.523683	0.524904
tet(M)	Tetracyclines	0.0614547	0	0.0225034	0	0.603868	0	0.140256	0.516084	0.788775	0.788775	0.788775	0.788775	0.788775	0.788775	0.788775	NA	0.788775	NA	0.788775	0.796253	0.788775	0.788775	0.788775	0.788775	NA	0.788775	0.788775	0.788775	0.788775
vga(C)	MLSPs	0	0	0	0	0	0	0	NA	NA	NA	NA	NA	NA	NA	NA	NA	NA	NA	NA	NA	NA	NA	NA	NA	NA	NA	NA	NA	NA
blaOXA-274	β-lactams	0.0984381	0.0795833	0	0	0	0	0	0.690378	0.96791	0.800496	0.800496	0.800496	0.800496	0.800496	0.800496	0.800496	0.800496	0.800496	0.800496	NA	NA	NA	NA	NA	NA	NA	NA	NA	NA
blaOXA-496	β-lactams	0.216662	0.204023	0	0	0.109361	0.266708	0.140256	0.346237	0.957456	0.19799	0.957456	0.957456	0.957456	1	0.800803	0.957456	0.957456	0.957456	0.957456	NA	0.541597	0.541597	0.19799	0.957456	0.957456	0.957456	0.957456	0.957456	0.957456
mcr-3	Polymyxins	0.236642	0	0	0	0	0	0.701279	0.0152507	0.189737	0.0779426	0.385236	0.262255	0.273595	0.694994	NA	NA	NA	NA	0.224738	NA	NA	NA	0.0779426	NA	NA	0.555484	NA	0.299248	0.328065
cfxA5	β-lactams	0	0	0	0	1.12516	0	0	0.00561229	NA	NA	NA	0.0526334	NA	NA	NA	NA	0.163266	NA	NA	NA	0.0526334	NA	NA	0.416075	NA	NA	0.317385	0.416075	NA
mcr-4	Polymyxins	0.245634	0	0	0	0	0	0.280511	0.0365226	0.224963	0.108894	0.459689	0.313817	0.313817	0.767683	NA	NA	NA	NA	0.224963	NA	NA	NA	0.108894	NA	NA	0.555484	NA	0.313817	0.328065
blaFOX-10	β-lactams	0.451628	0.130286	0	0	0	0	0	0.047349	0.495304	0.105428	0.495304	0.495304	0.495304	0.495304	0.495304	0.727724	0.657864	0.657864	0.727724	NA	NA	NA	NA	NA	NA	NA	NA	NA	NA
blaL1	β-lactams	0.240988	0	0.0459512	0	0	0.474109	0.699466	0.0393878	0.453914	0.453914	0.619511	0.453914	1	0.453914	0.643094	NA	NA	0.453914	0.0657668	0.843092	0.717021	0.536079	0.0657668	NA	0.717021	0.453914	0.536079	0.206861	0.536079
blaOXA-347	β-lactams	0	0	0	0	0	0	0	NA	NA	NA	NA	NA	NA	NA	NA	NA	NA	NA	NA	NA	NA	NA	NA	NA	NA	NA	NA	NA	NA
floR	Phenicols	0.00818446	0	0	0	0.109361	0	0.140256	0.138767	0.688616	0.688616	0.796253	0.688616	0.764447	0.422127	NA	NA	0.636126	NA	0.422127	NA	0.422127	NA	0.212571	0.764447	NA	0.688616	0.688616	0.796253	0.636126
erm(B)	MLSPs	0.0615023	0	0	0	0	1.38722	0	0.447796	0.778986	0.778986	0.796253	0.778986	0.778986	0.796253	NA	NA	NA	0.778986	NA	NA	NA	0.778986	NA	NA	0.778986	NA	0.778986	NA	0.778986
blaOXA-265	β-lactams	0	0	0	0	0	0	0	NA	NA	NA	NA	NA	NA	NA	NA	NA	NA	NA	NA	NA	NA	NA	NA	NA	NA	NA	NA	NA	NA
aadA16	Aminoglycosides	0.0235832	0	0	0	0	0	0	0.868468	0.796253	0.796253	0.796253	0.796253	0.796253	0.796253	NA	NA	NA	NA	NA	NA	NA	NA	NA	NA	NA	NA	NA	NA	NA
blaCMY-8b	β-lactams	0.50027	0	0	0	0	0	0	0.107185	0.38298	0.240968	0.447424	0.397769	0.397769	0.447424	NA	NA	NA	NA	NA	NA	NA	NA	NA	NA	NA	NA	NA	NA	NA
blaOXA-285	β-lactams	0.201603	0	0	0	0.122052	0.175465	0	0.175191	0.593927	0.403155	0.709843	0.964307	0.709843	0.709843	NA	NA	0.636126	0.403155	NA	NA	0.406198	0.153743	NA	0.709843	0.706423	NA	0.709843	0.709843	0.706423
ole(B)	MLSPs	0.182153	0	0.0327112	0.116952	0	0	0.165791	0.202417	0.390425	0.390425	0.899549	0.390425	0.397769	0.845915	0.692563	0.390425	NA	NA	0.390425	0.390425	0.777692	0.777692	0.390425	0.390425	0.390425	1	NA	0.390425	0.390425
blaOXA-275	β-lactams	0.114619	0	0	0.584758	0	0.0421103	0	0.067751	0.248512	0.148492	0.637352	0.408065	0.637352	0.564164	NA	0.248512	NA	0.409415	NA	0.148492	NA	0.248512	NA	0.408065	0.637352	0.637352	0.564164	NA	0.637352
msr(E)	MLSPs	0.120947	0	0	0	0	0.20319	0.140256	0.0827742	0.248512	0.148492	0.564164	0.408065	0.931157	1	NA	NA	NA	0.409415	0.248512	NA	NA	0.248512	0.148492	NA	0.79669	0.688616	0.564164	0.408065	0.931157
str	Aminoglycosides	0	0	0	0	0	0	0	NA	NA	NA	NA	NA	NA	NA	NA	NA	NA	NA	NA	NA	NA	NA	NA	NA	NA	NA	NA	NA	NA
lsa(E)	MLSPs	0	0	0	0	0.429609	0	0	0.173578	NA	NA	NA	0.324958	NA	NA	NA	NA	0.508901	NA	NA	NA	0.324958	NA	NA	0.662521	NA	NA	0.660601	0.662521	NA
aph(3')-VIb	Aminoglycosides	0.094426	0.183621	0	0.350855	0	0	0	0.290028	1	0.605788	0.605788	0.672816	0.672816	0.739291	0.605788	0.672816	0.672816	0.672816	0.779704	0.212571	NA	NA	NA	0.605788	0.605788	0.672816	NA	NA	NA
aac(6')-Im	Aminoglycosides	0	0	0	0	0	0	0	NA	NA	NA	NA	NA	NA	NA	NA	NA	NA	NA	NA	NA	NA	NA	NA	NA	NA	NA	NA	NA	NA
aadA10	Aminoglycosides	0.0728824	0	0	0	0	0	0	0.534553	0.640719	0.640719	0.640719	0.640719	0.640719	0.640719	NA	NA	NA	NA	NA	NA	NA	NA	NA	NA	NA	NA	NA	NA	NA
aac(6')-Ig	Aminoglycosides	0	0	0	0	0	0	0	NA	NA	NA	NA	NA	NA	NA	NA	NA	NA	NA	NA	NA	NA	NA	NA	NA	NA	NA	NA	NA	NA
tet(O/W/32/O/W/O)	Tetracyclines	0	0	0	0	0	0	0	NA	NA	NA	NA	NA	NA	NA	NA	NA	NA	NA	NA	NA	NA	NA	NA	NA	NA	NA	NA	NA	NA
dfrA24	Trimethoprims	0	0	0	0	0	0	0	NA	NA	NA	NA	NA	NA	NA	NA	NA	NA	NA	NA	NA	NA	NA	NA	NA	NA	NA	NA	NA	NA
blaPER-6	β-lactams	0.194453	0	0	0	0	0	0	0.0130736	0.155239	0.0575062	0.315193	0.22385	0.22385	0.315193	NA	NA	NA	NA	NA	NA	NA	NA	NA	NA	NA	NA	NA	NA	NA
blaFOX-7	β-lactams	0.259167	0	0	0	0	0	0	0.107185	0.38298	0.240968	0.447424	0.397769	0.397769	0.447424	NA	NA	NA	NA	NA	NA	NA	NA	NA	NA	NA	NA	NA	NA	NA
aadA5	Aminoglycosides	0.0464496	0	0	0	0	0	0	0.534553	0.640719	0.640719	0.640719	0.640719	0.640719	0.640719	NA	NA	NA	NA	NA	NA	NA	NA	NA	NA	NA	NA	NA	NA	NA
blaOXA-553	β-lactams	0.167199	0	0	0	0	0	0.841534	0.0152507	0.189737	0.0779426	0.385236	0.262255	0.273595	0.694994	NA	NA	NA	NA	0.224738	NA	NA	NA	0.0779426	NA	NA	0.555484	NA	0.299248	0.328065
blaOXA-303	β-lactams	0.016237	0	0	0	0	0	0	0.868468	0.796253	0.796253	0.796253	0.796253	0.796253	0.796253	NA	NA	NA	NA	NA	NA	NA	NA	NA	NA	NA	NA	NA	NA	NA
blaOXA-309	β-lactams	0.175454	0.0816092	0	0	0	0	0	0.112048	0.591029	0.217789	0.591029	0.550552	0.550552	0.591029	0.550552	0.727724	0.657864	0.657864	0.727724	NA	NA	NA	NA	NA	NA	NA	NA	NA	NA
blaFOX-2	β-lactams	0.256183	0	0	0	0	0	0	0.107185	0.38298	0.240968	0.447424	0.397769	0.397769	0.447424	NA	NA	NA	NA	NA	NA	NA	NA	NA	NA	NA	NA	NA	NA	NA
msr(D)	MLSPs	0	0	0	0	0	0	0	NA	NA	NA	NA	NA	NA	NA	NA	NA	NA	NA	NA	NA	NA	NA	NA	NA	NA	NA	NA	NA	NA
blaOXA-282	β-lactams	0.0787347	0.0408046	0	0	0	0.0842206	0	0.503452	0.779704	0.621281	0.779704	0.779704	0.922814	0.779704	0.779704	0.779704	0.779704	0.779704	0.779704	NA	NA	0.621281	NA	NA	0.779704	NA	0.779704	NA	0.779704
blaMOX-6	β-lactams	0.200224	0	0	0	0	0	0	0.107185	0.38298	0.240968	0.447424	0.397769	0.397769	0.447424	NA	NA	NA	NA	NA	NA	NA	NA	NA	NA	NA	NA	NA	NA	NA
tlr(C)	MLSPs	0.069442	0	0	0	0	0	0.209477	0.115066	0.435546	0.29965	0.532901	0.483055	0.483055	0.532901	NA	NA	NA	NA	0.29965	NA	NA	NA	0.155885	NA	NA	0.532901	NA	0.435546	0.43742
tet(B)	Tetracyclines	0	0	0	0	0.0511399	0	0	0.173578	NA	NA	NA	0.324958	NA	NA	NA	NA	0.508901	NA	NA	NA	0.324958	NA	NA	0.662521	NA	NA	0.660601	0.662521	NA
erm(V)	MLSPs	0.347984	0	0	0	0	0	0	0.259383	0.526969	0.483786	0.532901	0.526969	0.526969	0.532901	NA	NA	NA	NA	NA	NA	NA	NA	NA	NA	NA	NA	NA	NA	NA
aph(3')-IIc	Aminoglycosides	0.0490319	0.0795833	0.0275308	0	0	0	0	0.913254	1	0.853129	0.853129	0.853129	0.853129	0.853129	0.853129	0.853129	0.853129	0.853129	0.853129	0.853129	0.853129	0.853129	0.853129	NA	NA	NA	NA	NA	NA
tet(X4)	Tetracyclines	0.0123005	0	0	0	0	0	0	0.868468	0.796253	0.796253	0.796253	0.796253	0.796253	0.796253	NA	NA	NA	NA	NA	NA	NA	NA	NA	NA	NA	NA	NA	NA	NA
blaOXA-550	β-lactams	0.22804	0	0	0	0	0	0.420767	0.0365226	0.224963	0.108894	0.459689	0.313817	0.313817	0.767683	NA	NA	NA	NA	0.224963	NA	NA	NA	0.108894	NA	NA	0.555484	NA	0.313817	0.328065
blaOXA-286	β-lactams	0.0220705	0.440747	0	0	0	0	0	0.318097	0.752647	0.752647	0.796253	0.792094	0.792094	0.796253	0.646359	0.792094	0.752647	0.752647	0.792094	NA	NA	NA	NA	NA	NA	NA	NA	NA	NA
blaOXA-50	β-lactams	0	0	0	0	0	0	0	NA	NA	NA	NA	NA	NA	NA	NA	NA	NA	NA	NA	NA	NA	NA	NA	NA	NA	NA	NA	NA	NA
erm(33)	MLSPs	0	0	0	0	0	0	0	NA	NA	NA	NA	NA	NA	NA	NA	NA	NA	NA	NA	NA	NA	NA	NA	NA	NA	NA	NA	NA	NA
blaFOX-8	β-lactams	0.0736803	0	0.021689	0	0	0	0	0.555576	0.792094	0.792094	0.792094	0.792094	0.792094	0.792094	0.792094	NA	NA	NA	NA	0.796253	0.792094	0.792094	0.796253	NA	NA	NA	NA	NA	NA
qnrD1	Quinolones	0	0.23875	0	0	0	0	0	0.498089	0.600602	NA	NA	NA	NA	NA	0.600602	0.727724	0.727724	0.727724	0.727724	NA	NA	NA	NA	NA	NA	NA	NA	NA	NA
tetA(60)	Tetracyclines	0	0	0	0	0	0	0	NA	NA	NA	NA	NA	NA	NA	NA	NA	NA	NA	NA	NA	NA	NA	NA	NA	NA	NA	NA	NA	NA
blaMOX-7	β-lactams	0.153416	0	0	0	0	0	0	0.0392924	0.245414	0.118794	0.376109	0.299553	0.299553	0.376109	NA	NA	NA	NA	NA	NA	NA	NA	NA	NA	NA	NA	NA	NA	NA
blaFOX-9	β-lactams	0.141004	0.0434287	0	0	0	0	0	0.452988	0.727724	0.727724	0.727724	0.727724	0.727724	0.727724	0.727724	0.727724	0.727724	0.727724	0.727724	NA	NA	NA	NA	NA	NA	NA	NA	NA	NA
blaOXA-551	β-lactams	0.165903	0	0	0	0	0	0.140256	0.07659	0.351065	0.220887	0.546852	0.364621	0.364621	0.751924	NA	NA	NA	NA	0.29965	NA	NA	NA	0.155885	NA	NA	0.555484	NA	0.364621	0.364621
tet(30)	Tetracyclines	0.237737	0	0	0	0	0	0	0.868468	0.796253	0.796253	0.796253	0.796253	0.796253	0.796253	NA	NA	NA	NA	NA	NA	NA	NA	NA	NA	NA	NA	NA	NA	NA
ant(9)-Ia	Aminoglycosides	0	0	0	0	0	0	0	NA	NA	NA	NA	NA	NA	NA	NA	NA	NA	NA	NA	NA	NA	NA	NA	NA	NA	NA	NA	NA	NA
lnu(B)	MLSPs	0	0	0	0	0.44072	0	0	0.173578	NA	NA	NA	0.324958	NA	NA	NA	NA	0.508901	NA	NA	NA	0.324958	NA	NA	0.662521	NA	NA	0.660601	0.662521	NA
aph(3')-IIb	Aminoglycosides	0.0191408	0	0	0	0	0	0	0.868468	0.796253	0.796253	0.796253	0.796253	0.796253	0.796253	NA	NA	NA	NA	NA	NA	NA	NA	NA	NA	NA	NA	NA	NA	NA
tet(42)	Tetracyclines	0.0297171	0	0	0	0	0	0.165791	0.0796067	0.694354	0.627206	0.796253	0.712885	0.712885	0.523683	NA	NA	NA	NA	0.449475	NA	NA	NA	0.155885	NA	NA	0.694354	NA	0.523683	0.524904
ant(3'')-Ii-aac(6')-IId	Aminoglycosides	0.0163689	0	0	0	0	0	0	0.868468	0.796253	0.796253	0.796253	0.796253	0.796253	0.796253	NA	NA	NA	NA	NA	NA	NA	NA	NA	NA	NA	NA	NA	NA	NA
aph(3')-XV	Aminoglycosides	0	0	0	0	0	0	0	NA	NA	NA	NA	NA	NA	NA	NA	NA	NA	NA	NA	NA	NA	NA	NA	NA	NA	NA	NA	NA	NA
blaSGM-5	β-lactams	0	0	0	0	0.603868	0	0	0.173578	NA	NA	NA	0.324958	NA	NA	NA	NA	0.508901	NA	NA	NA	0.324958	NA	NA	0.662521	NA	NA	0.660601	0.662521	NA
blaOXA-264	β-lactams	0	0	0	0	0	0	0	NA	NA	NA	NA	NA	NA	NA	NA	NA	NA	NA	NA	NA	NA	NA	NA	NA	NA	NA	NA	NA	NA
tet(O/W/32/O)	Tetracyclines	0	0	0	0	0	0	0	NA	NA	NA	NA	NA	NA	NA	NA	NA	NA	NA	NA	NA	NA	NA	NA	NA	NA	NA	NA	NA	NA
blaOXA-85	β-lactams	0	0	0	0	0	0	0	NA	NA	NA	NA	NA	NA	NA	NA	NA	NA	NA	NA	NA	NA	NA	NA	NA	NA	NA	NA	NA	NA
tet(O/W)-1	Tetracyclines	0	0	0	0	0	0	0	NA	NA	NA	NA	NA	NA	NA	NA	NA	NA	NA	NA	NA	NA	NA	NA	NA	NA	NA	NA	NA	NA
aadA2	Aminoglycosides	0.030255	0	0	0	0	0	0	0.534553	0.640719	0.640719	0.640719	0.640719	0.640719	0.640719	NA	NA	NA	NA	NA	NA	NA	NA	NA	NA	NA	NA	NA	NA	NA
catA1	Phenicols	0.0861032	0.106986	0.0625673	0	0	0	0	0.921986	0.853129	0.853129	0.853129	0.853129	0.853129	0.853129	1	0.853129	0.853129	0.853129	0.853129	0.853129	0.853129	0.853129	0.853129	NA	NA	NA	NA	NA	NA
cphA2	β-lactams	0.0579542	0	0	0	0	0	0	0.259383	0.526969	0.483786	0.532901	0.526969	0.526969	0.532901	NA	NA	NA	NA	NA	NA	NA	NA	NA	NA	NA	NA	NA	NA	NA
vgb(B)	MLSPs	0	0	0	0	0	0	0.98179	0.00105345	NA	NA	NA	NA	NA	0.0425142	NA	NA	NA	NA	0.163446	NA	NA	NA	0.0425142	NA	NA	0.504985	NA	0.285645	0.286311
blaTEM-229	β-lactams	0.00818446	0.0889431	0	0	0	0	0	0.806731	0.796253	0.796253	0.796253	0.796253	0.796253	0.796253	0.796253	0.796253	0.796253	0.796253	0.796253	NA	NA	NA	NA	NA	NA	NA	NA	NA	NA
mph(E)	MLSPs	0.0709512	0	0	0	0	0	0.140256	0.0796067	0.694354	0.627206	0.796253	0.712885	0.712885	0.523683	NA	NA	NA	NA	0.449475	NA	NA	NA	0.155885	NA	NA	0.694354	NA	0.523683	0.524904
blaOXA-215	β-lactams	0	0	0	0	0	0	0	NA	NA	NA	NA	NA	NA	NA	NA	NA	NA	NA	NA	NA	NA	NA	NA	NA	NA	NA	NA	NA	NA
blaCARB-10	β-lactams	0	0	0	0	0	0	0.331581	0.00105345	NA	NA	NA	NA	NA	0.0425142	NA	NA	NA	NA	0.163446	NA	NA	NA	0.0425142	NA	NA	0.504985	NA	0.285645	0.286311
erm(Q)	MLSPs	0	0	0	0	0	0	0	NA	NA	NA	NA	NA	NA	NA	NA	NA	NA	NA	NA	NA	NA	NA	NA	NA	NA	NA	NA	NA	NA
erm(C)	MLSPs	0.0246009	0	0.0278484	0	0	0	0	0.957988	0.875879	1	0.875879	0.875879	0.875879	0.875879	0.875879	NA	NA	NA	NA	0.875879	0.875879	0.875879	0.875879	NA	NA	NA	NA	NA	NA
aadA17	Aminoglycosides	0.0311912	0	0	0	0	0	0	0.534553	0.640719	0.640719	0.640719	0.640719	0.640719	0.640719	NA	NA	NA	NA	NA	NA	NA	NA	NA	NA	NA	NA	NA	NA	NA
blaDHA-2	β-lactams	0.141902	0	0	0	0	0	0	0.868468	0.796253	0.796253	0.796253	0.796253	0.796253	0.796253	NA	NA	NA	NA	NA	NA	NA	NA	NA	NA	NA	NA	NA	NA	NA
cphA7	β-lactams	0	0	0	0	0	0	0	NA	NA	NA	NA	NA	NA	NA	NA	NA	NA	NA	NA	NA	NA	NA	NA	NA	NA	NA	NA	NA	NA
blaDHA-13	β-lactams	0	0.318333	0	0	0	0	0	0.498089	0.600602	NA	NA	NA	NA	NA	0.600602	0.727724	0.727724	0.727724	0.727724	NA	NA	NA	NA	NA	NA	NA	NA	NA	NA
blaMOX-4	β-lactams	0.118118	0	0	0	0	0	0	0.534553	0.640719	0.640719	0.640719	0.640719	0.640719	0.640719	NA	NA	NA	NA	NA	NA	NA	NA	NA	NA	NA	NA	NA	NA	NA
ole(C)	MLSPs	0	0.0296477	0	0	0	0	0.628432	0.0387455	0.43742	NA	NA	NA	NA	0.0779426	0.43742	0.727724	0.592078	0.592078	0.482155	NA	NA	NA	0.0779426	NA	NA	0.592078	NA	0.43742	0.43742
blaCMY-1	β-lactams	0.165486	0	0	0	0	0	0	0.534553	0.640719	0.640719	0.640719	0.640719	0.640719	0.640719	NA	NA	NA	NA	NA	NA	NA	NA	NA	NA	NA	NA	NA	NA	NA
blaCARB-14	β-lactams	0	0	0	0	0	0	0.497372	0.00105345	NA	NA	NA	NA	NA	0.0425142	NA	NA	NA	NA	0.163446	NA	NA	NA	0.0425142	NA	NA	0.504985	NA	0.285645	0.286311
aph(3')-IIIa	Aminoglycosides	0	0	0	0	0	0	0	NA	NA	NA	NA	NA	NA	NA	NA	NA	NA	NA	NA	NA	NA	NA	NA	NA	NA	NA	NA	NA	NA
dfrA7	Trimethoprims	0.0225634	0	0.036243	0	0	0	0	0.957988	0.875879	1	0.875879	0.875879	0.875879	0.875879	0.875879	NA	NA	NA	NA	0.875879	0.875879	0.875879	0.875879	NA	NA	NA	NA	NA	NA
aac(6')-Iz	Aminoglycosides	0	0.0328963	0	0	0	0	0	0.498089	0.600602	NA	NA	NA	NA	NA	0.600602	0.727724	0.727724	0.727724	0.727724	NA	NA	NA	NA	NA	NA	NA	NA	NA	NA
cmlB1	Phenicols	0	0.0795833	0	0	0	0	0	0.498089	0.600602	NA	NA	NA	NA	NA	0.600602	0.727724	0.727724	0.727724	0.727724	NA	NA	NA	NA	NA	NA	NA	NA	NA	NA
aadA9	Aminoglycosides	0.0220705	0	0.0835451	0	0	0	0	0.957988	0.875879	1	0.875879	0.875879	0.875879	0.875879	0.875879	NA	NA	NA	NA	0.875879	0.875879	0.875879	0.875879	NA	NA	NA	NA	NA	NA
aac(3)-Ib	Aminoglycosides	0.049346	0	0	0	0	0	0	0.259383	0.526969	0.483786	0.532901	0.526969	0.526969	0.532901	NA	NA	NA	NA	NA	NA	NA	NA	NA	NA	NA	NA	NA	NA	NA
tet(X3)	Tetracyclines	0	0	0	0	0	0	0.420767	0.00105345	NA	NA	NA	NA	NA	0.0425142	NA	NA	NA	NA	0.163446	NA	NA	NA	0.0425142	NA	NA	0.504985	NA	0.285645	0.286311
blaOXA-362	β-lactams	0	0	0	0	0	0	0.420767	0.00105345	NA	NA	NA	NA	NA	0.0425142	NA	NA	NA	NA	0.163446	NA	NA	NA	0.0425142	NA	NA	0.504985	NA	0.285645	0.286311
imiH	β-lactams	0.0492018	0	0	0	0	0	0	0.868468	0.796253	0.796253	0.796253	0.796253	0.796253	0.796253	NA	NA	NA	NA	NA	NA	NA	NA	NA	NA	NA	NA	NA	NA	NA
mef(C)	MLSPs	0	0	0	0	0	0	0	NA	NA	NA	NA	NA	NA	NA	NA	NA	NA	NA	NA	NA	NA	NA	NA	NA	NA	NA	NA	NA	NA
tet(T)	Tetracyclines	0	0.0795833	0	0	0	0	0	0.498089	0.600602	NA	NA	NA	NA	NA	0.600602	0.727724	0.727724	0.727724	0.727724	NA	NA	NA	NA	NA	NA	NA	NA	NA	NA
fosA4	Fosfomycins	0	0	0	0	0	0	0	NA	NA	NA	NA	NA	NA	NA	NA	NA	NA	NA	NA	NA	NA	NA	NA	NA	NA	NA	NA	NA	NA
tet(44)	Tetracyclines	0	0	0	0	0	0	0.165791	0.00105345	NA	NA	NA	NA	NA	0.0425142	NA	NA	NA	NA	0.163446	NA	NA	NA	0.0425142	NA	NA	0.504985	NA	0.285645	0.286311
catB7	Phenicols	0	0	0	0	0	0	0	NA	NA	NA	NA	NA	NA	NA	NA	NA	NA	NA	NA	NA	NA	NA	NA	NA	NA	NA	NA	NA	NA
fosF	Fosfomycins	0.0220705	0	0	0	0	0	0	0.868468	0.796253	0.796253	0.796253	0.796253	0.796253	0.796253	NA	NA	NA	NA	NA	NA	NA	NA	NA	NA	NA	NA	NA	NA	NA
aac(3)-IIa	Aminoglycosides	0.016237	0	0	0	0	0	0	0.868468	0.796253	0.796253	0.796253	0.796253	0.796253	0.796253	NA	NA	NA	NA	NA	NA	NA	NA	NA	NA	NA	NA	NA	NA	NA
blaTEM-233	β-lactams	0	0.142648	0	0	0	0	0	0.498089	0.600602	NA	NA	NA	NA	NA	0.600602	0.727724	0.727724	0.727724	0.727724	NA	NA	NA	NA	NA	NA	NA	NA	NA	NA
imiS	β-lactams	0.0123005	0	0	0	0	0	0	0.868468	0.796253	0.796253	0.796253	0.796253	0.796253	0.796253	NA	NA	NA	NA	NA	NA	NA	NA	NA	NA	NA	NA	NA	NA	NA
cphA4	β-lactams	0	0	0	0	0	0	0	NA	NA	NA	NA	NA	NA	NA	NA	NA	NA	NA	NA	NA	NA	NA	NA	NA	NA	NA	NA	NA	NA
blaOXA-335	β-lactams	0.00818446	0	0	0	0	0	0	0.868468	0.796253	0.796253	0.796253	0.796253	0.796253	0.796253	NA	NA	NA	NA	NA	NA	NA	NA	NA	NA	NA	NA	NA	NA	NA
tet(33)	Tetracyclines	0	0	0	0	0	0	0	NA	NA	NA	NA	NA	NA	NA	NA	NA	NA	NA	NA	NA	NA	NA	NA	NA	NA	NA	NA	NA	NA
cat(pC194)	Phenicols	0	0	0	0	0	0	0	NA	NA	NA	NA	NA	NA	NA	NA	NA	NA	NA	NA	NA	NA	NA	NA	NA	NA	NA	NA	NA	NA
cmlA1	Phenicols	0	0	0	0	0.214804	0	0	0.173578	NA	NA	NA	0.324958	NA	NA	NA	NA	0.508901	NA	NA	NA	0.324958	NA	NA	0.662521	NA	NA	0.660601	0.662521	NA
blaOXA-548	β-lactams	0.0901857	0	0	0	0	0	0	0.534553	0.640719	0.640719	0.640719	0.640719	0.640719	0.640719	NA	NA	NA	NA	NA	NA	NA	NA	NA	NA	NA	NA	NA	NA	NA
tet(O/W/O)-1	Tetracyclines	0	0	0	0	0	0	0	NA	NA	NA	NA	NA	NA	NA	NA	NA	NA	NA	NA	NA	NA	NA	NA	NA	NA	NA	NA	NA	NA
catB1	Phenicols	0.032588	0	0	0	0	0	0	0.868468	0.796253	0.796253	0.796253	0.796253	0.796253	0.796253	NA	NA	NA	NA	NA	NA	NA	NA	NA	NA	NA	NA	NA	NA	NA
blaFOX-4	β-lactams	0.0388004	0	0	0	0	0	0	0.534553	0.640719	0.640719	0.640719	0.640719	0.640719	0.640719	NA	NA	NA	NA	NA	NA	NA	NA	NA	NA	NA	NA	NA	NA	NA
aph(3')-VI	Aminoglycosides	0.0676902	0	0	0.116952	0	0	0	0.0796067	0.694354	0.627206	0.523683	0.712885	0.712885	0.796253	NA	0.449475	NA	NA	NA	0.155885	NA	NA	NA	0.523683	0.524904	0.694354	NA	NA	NA
blaMOX-5	β-lactams	0.0492018	0	0	0	0	0	0	0.868468	0.796253	0.796253	0.796253	0.796253	0.796253	0.796253	NA	NA	NA	NA	NA	NA	NA	NA	NA	NA	NA	NA	NA	NA	NA
cphA8	β-lactams	0.0383971	0	0	0	0	0	0	0.534553	0.640719	0.640719	0.640719	0.640719	0.640719	0.640719	NA	NA	NA	NA	NA	NA	NA	NA	NA	NA	NA	NA	NA	NA	NA
tet(32)	Tetracyclines	0	0	0	0	0	0	0	NA	NA	NA	NA	NA	NA	NA	NA	NA	NA	NA	NA	NA	NA	NA	NA	NA	NA	NA	NA	NA	NA
mph(N)	MLSPs	0	0	0	0	0	0	0	NA	NA	NA	NA	NA	NA	NA	NA	NA	NA	NA	NA	NA	NA	NA	NA	NA	NA	NA	NA	NA	NA
mef(B)	MLSPs	0	0	0	0	0	0	0	NA	NA	NA	NA	NA	NA	NA	NA	NA	NA	NA	NA	NA	NA	NA	NA	NA	NA	NA	NA	NA	NA
blaOXA-134	β-lactams	0.0533113	0	0	0	0	0	0	0.534553	0.640719	0.640719	0.640719	0.640719	0.640719	0.640719	NA	NA	NA	NA	NA	NA	NA	NA	NA	NA	NA	NA	NA	NA	NA
blaCEPH-A3	β-lactams	0.0302127	0	0	0	0	0	0	0.868468	0.796253	0.796253	0.796253	0.796253	0.796253	0.796253	NA	NA	NA	NA	NA	NA	NA	NA	NA	NA	NA	NA	NA	NA	NA
aadA23	Aminoglycosides	0.0709512	0	0	0	0	0	0	0.868468	0.796253	0.796253	0.796253	0.796253	0.796253	0.796253	NA	NA	NA	NA	NA	NA	NA	NA	NA	NA	NA	NA	NA	NA	NA
qepA4	Quinolones	0.0383075	0	0	0	0	0	0	0.534553	0.640719	0.640719	0.640719	0.640719	0.640719	0.640719	NA	NA	NA	NA	NA	NA	NA	NA	NA	NA	NA	NA	NA	NA	NA
blaKHM-1	β-lactams	0	0	0	0	0	0	0	NA	NA	NA	NA	NA	NA	NA	NA	NA	NA	NA	NA	NA	NA	NA	NA	NA	NA	NA	NA	NA	NA
blaTEM-231	β-lactams	0	0.0296477	0	0	0	0	0	0.498089	0.600602	NA	NA	NA	NA	NA	0.600602	0.727724	0.727724	0.727724	0.727724	NA	NA	NA	NA	NA	NA	NA	NA	NA	NA
blaSGM-1	β-lactams	0.0297171	0	0	0	0	0	0	0.868468	0.796253	0.796253	0.796253	0.796253	0.796253	0.796253	NA	NA	NA	NA	NA	NA	NA	NA	NA	NA	NA	NA	NA	NA	NA
mph(C)	MLSPs	0	0	0	0	0	0	0	NA	NA	NA	NA	NA	NA	NA	NA	NA	NA	NA	NA	NA	NA	NA	NA	NA	NA	NA	NA	NA	NA
erm(36)	MLSPs	0	0	0	0	0	0	0	NA	NA	NA	NA	NA	NA	NA	NA	NA	NA	NA	NA	NA	NA	NA	NA	NA	NA	NA	NA	NA	NA
cphA6	β-lactams	0.0302127	0	0	0	0	0	0	0.868468	0.796253	0.796253	0.796253	0.796253	0.796253	0.796253	NA	NA	NA	NA	NA	NA	NA	NA	NA	NA	NA	NA	NA	NA	NA
blaOXA-360	β-lactams	0	0	0	0	0	0	0	NA	NA	NA	NA	NA	NA	NA	NA	NA	NA	NA	NA	NA	NA	NA	NA	NA	NA	NA	NA	NA	NA
blaACT-15	β-lactams	0	0	0	0	0	0	0	NA	NA	NA	NA	NA	NA	NA	NA	NA	NA	NA	NA	NA	NA	NA	NA	NA	NA	NA	NA	NA	NA
tet(S)	Tetracyclines	0	0	0	0	0	0	0	NA	NA	NA	NA	NA	NA	NA	NA	NA	NA	NA	NA	NA	NA	NA	NA	NA	NA	NA	NA	NA	NA
lnu(G)	MLSPs	0	0	0	0	0.0511399	0	0	0.173578	NA	NA	NA	0.324958	NA	NA	NA	NA	0.508901	NA	NA	NA	0.324958	NA	NA	0.662521	NA	NA	0.660601	0.662521	NA
aadA7	Aminoglycosides	0	0	0.0556967	0	0	0	0	0.868468	NA	0.796253	NA	NA	NA	NA	0.796253	NA	NA	NA	NA	0.796253	0.796253	0.796253	0.796253	NA	NA	NA	NA	NA	NA
blaCARB-8	β-lactams	0	0	0	0	0	0	0	NA	NA	NA	NA	NA	NA	NA	NA	NA	NA	NA	NA	NA	NA	NA	NA	NA	NA	NA	NA	NA	NA
blaADC-25	β-lactams	0	0	0	0	0	0	0	NA	NA	NA	NA	NA	NA	NA	NA	NA	NA	NA	NA	NA	NA	NA	NA	NA	NA	NA	NA	NA	NA
blaOXA-277	β-lactams	0	0.0204023	0	0	0	0	0	0.498089	0.600602	NA	NA	NA	NA	NA	0.600602	0.727724	0.727724	0.727724	0.727724	NA	NA	NA	NA	NA	NA	NA	NA	NA	NA
oqxA	Quinolones	0	0	0	0	0	0	0	NA	NA	NA	NA	NA	NA	NA	NA	NA	NA	NA	NA	NA	NA	NA	NA	NA	NA	NA	NA	NA	NA
blaOXA-278	β-lactams	0	0.0816092	0	0	0	0	0	0.498089	0.600602	NA	NA	NA	NA	NA	0.600602	0.727724	0.727724	0.727724	0.727724	NA	NA	NA	NA	NA	NA	NA	NA	NA	NA
fosD	Fosfomycins	0	0	0	0	0	0	0	NA	NA	NA	NA	NA	NA	NA	NA	NA	NA	NA	NA	NA	NA	NA	NA	NA	NA	NA	NA	NA	NA
blaOXA-226	β-lactams	0.0289676	0	0	0	0	0	0	0.868468	0.796253	0.796253	0.796253	0.796253	0.796253	0.796253	NA	NA	NA	NA	NA	NA	NA	NA	NA	NA	NA	NA	NA	NA	NA
tetA(46)	Tetracyclines	0.0516972	0	0	0	0	0	0	0.868468	0.796253	0.796253	0.796253	0.796253	0.796253	0.796253	NA	NA	NA	NA	NA	NA	NA	NA	NA	NA	NA	NA	NA	NA	NA
vat(C)	MLSPs	0	0	0	0	0	0	0.140256	0.00105345	NA	NA	NA	NA	NA	0.0425142	NA	NA	NA	NA	0.163446	NA	NA	NA	0.0425142	NA	NA	0.504985	NA	0.285645	0.286311
mph(G)	MLSPs	0	0	0	0	0	0	0	NA	NA	NA	NA	NA	NA	NA	NA	NA	NA	NA	NA	NA	NA	NA	NA	NA	NA	NA	NA	NA	NA
ant(6)-Ib	Aminoglycosides	0.0246496	0	0	0	0	0	0	0.868468	0.796253	0.796253	0.796253	0.796253	0.796253	0.796253	NA	NA	NA	NA	NA	NA	NA	NA	NA	NA	NA	NA	NA	NA	NA
blaOXA-552	β-lactams	0	0	0	0	0	0	0.165791	0.00105345	NA	NA	NA	NA	NA	0.0425142	NA	NA	NA	NA	0.163446	NA	NA	NA	0.0425142	NA	NA	0.504985	NA	0.285645	0.286311
qnrD2	Quinolones	0	0	0	0	0	0	0	NA	NA	NA	NA	NA	NA	NA	NA	NA	NA	NA	NA	NA	NA	NA	NA	NA	NA	NA	NA	NA	NA
blaOXA-289	β-lactams	0.0225634	0	0	0	0	0	0	0.868468	0.796253	0.796253	0.796253	0.796253	0.796253	0.796253	NA	NA	NA	NA	NA	NA	NA	NA	NA	NA	NA	NA	NA	NA	NA
blaDHA-24	β-lactams	0.048882	0	0	0	0	0	0	0.868468	0.796253	0.796253	0.796253	0.796253	0.796253	0.796253	NA	NA	NA	NA	NA	NA	NA	NA	NA	NA	NA	NA	NA	NA	NA
blaACI-1	β-lactams	0	0	0	0	0	0	0	NA	NA	NA	NA	NA	NA	NA	NA	NA	NA	NA	NA	NA	NA	NA	NA	NA	NA	NA	NA	NA	NA
catB3	Phenicols	0.0471665	0	0	0	0	0	0	0.868468	0.796253	0.796253	0.796253	0.796253	0.796253	0.796253	NA	NA	NA	NA	NA	NA	NA	NA	NA	NA	NA	NA	NA	NA	NA
blaOXA-361	β-lactams	0.0220705	0	0	0	0	0	0	0.868468	0.796253	0.796253	0.796253	0.796253	0.796253	0.796253	NA	NA	NA	NA	NA	NA	NA	NA	NA	NA	NA	NA	NA	NA	NA
dfrB3	Trimethoprims	0	0	0	0	0	0	0	NA	NA	NA	NA	NA	NA	NA	NA	NA	NA	NA	NA	NA	NA	NA	NA	NA	NA	NA	NA	NA	NA
vga(A)V	MLSPs	0	0	0	0	0	0	0	NA	NA	NA	NA	NA	NA	NA	NA	NA	NA	NA	NA	NA	NA	NA	NA	NA	NA	NA	NA	NA	NA
aadA1b	Aminoglycosides	0	0	0	0	0	0	0	NA	NA	NA	NA	NA	NA	NA	NA	NA	NA	NA	NA	NA	NA	NA	NA	NA	NA	NA	NA	NA	NA
blaFONA-1	β-lactams	0	0	0	0	0	0	0	NA	NA	NA	NA	NA	NA	NA	NA	NA	NA	NA	NA	NA	NA	NA	NA	NA	NA	NA	NA	NA	NA
blaA	β-lactams	0	0	0	0	0	0	0	NA	NA	NA	NA	NA	NA	NA	NA	NA	NA	NA	NA	NA	NA	NA	NA	NA	NA	NA	NA	NA	NA
poxtA	Oxazolidinones	0.044141	0	0	0	0	0	0	0.868468	0.796253	0.796253	0.796253	0.796253	0.796253	0.796253	NA	NA	NA	NA	NA	NA	NA	NA	NA	NA	NA	NA	NA	NA	NA
lsa(A)	MLSPs	0	0	0.0149281	0	0	0	0	0.868468	NA	0.796253	NA	NA	NA	NA	0.796253	NA	NA	NA	NA	0.796253	0.796253	0.796253	0.796253	NA	NA	NA	NA	NA	NA
blaACT-9	β-lactams	0	0.0795833	0	0	0	0	0	0.498089	0.600602	NA	NA	NA	NA	NA	0.600602	0.727724	0.727724	0.727724	0.727724	NA	NA	NA	NA	NA	NA	NA	NA	NA	NA
blaPAM-1	β-lactams	0	0.0612069	0	0	0	0	0	0.498089	0.600602	NA	NA	NA	NA	NA	0.600602	0.727724	0.727724	0.727724	0.727724	NA	NA	NA	NA	NA	NA	NA	NA	NA	NA
blaOXA-294	β-lactams	0.0244514	0	0	0	0	0	0	0.868468	0.796253	0.796253	0.796253	0.796253	0.796253	0.796253	NA	NA	NA	NA	NA	NA	NA	NA	NA	NA	NA	NA	NA	NA	NA
aac(6')-Ib-cr	Multidrugs	0	0	0	0	0	0	0	NA	NA	NA	NA	NA	NA	NA	NA	NA	NA	NA	NA	NA	NA	NA	NA	NA	NA	NA	NA	NA	NA
aac(6')-Ian	Aminoglycosides	0	0	0	0	0	0	0.280511	0.00105345	NA	NA	NA	NA	NA	0.0425142	NA	NA	NA	NA	0.163446	NA	NA	NA	0.0425142	NA	NA	0.504985	NA	0.285645	0.286311
ere(D)	MLSPs	0.0225634	0	0	0	0	0	0	0.868468	0.796253	0.796253	0.796253	0.796253	0.796253	0.796253	NA	NA	NA	NA	NA	NA	NA	NA	NA	NA	NA	NA	NA	NA	NA
aac(6')-Iv	Aminoglycosides	0	0	0	0	0	0	0	NA	NA	NA	NA	NA	NA	NA	NA	NA	NA	NA	NA	NA	NA	NA	NA	NA	NA	NA	NA	NA	NA
blaFONA-4	β-lactams	0	0	0	0	0	0	0	NA	NA	NA	NA	NA	NA	NA	NA	NA	NA	NA	NA	NA	NA	NA	NA	NA	NA	NA	NA	NA	NA
blaOXA-276	β-lactams	0	0	0	0	0	0	0	NA	NA	NA	NA	NA	NA	NA	NA	NA	NA	NA	NA	NA	NA	NA	NA	NA	NA	NA	NA	NA	NA
blaOCH-7	β-lactams	0	0	0	0	0.109361	0	0	0.173578	NA	NA	NA	0.324958	NA	NA	NA	NA	0.508901	NA	NA	NA	0.324958	NA	NA	0.662521	NA	NA	0.660601	0.662521	NA
blaMUS-1	β-lactams	0.016294	0	0	0	0	0	0.140256	0.064878	0.694354	0.627206	0.796253	0.712885	0.712885	0.412747	NA	NA	NA	NA	0.412747	NA	NA	NA	0.155885	NA	NA	0.694354	NA	0.523683	0.524904
msr(A)	MLSPs	0	0	0	0	0	0	0	NA	NA	NA	NA	NA	NA	NA	NA	NA	NA	NA	NA	NA	NA	NA	NA	NA	NA	NA	NA	NA	NA
tet(36)	Tetracyclines	0	0	0	0	0	0	0	NA	NA	NA	NA	NA	NA	NA	NA	NA	NA	NA	NA	NA	NA	NA	NA	NA	NA	NA	NA	NA	NA
blaOXA-371	β-lactams	0	0	0	0	0	0	0	NA	NA	NA	NA	NA	NA	NA	NA	NA	NA	NA	NA	NA	NA	NA	NA	NA	NA	NA	NA	NA	NA
mcr-2	Polymyxins	0	0	0	0	0	0	0	NA	NA	NA	NA	NA	NA	NA	NA	NA	NA	NA	NA	NA	NA	NA	NA	NA	NA	NA	NA	NA	NA
mcr-1	Polymyxins	0	0	0	0	0	0	0	NA	NA	NA	NA	NA	NA	NA	NA	NA	NA	NA	NA	NA	NA	NA	NA	NA	NA	NA	NA	NA	NA
tet(41)	Tetracyclines	0	0	0	0	0	0	0	NA	NA	NA	NA	NA	NA	NA	NA	NA	NA	NA	NA	NA	NA	NA	NA	NA	NA	NA	NA	NA	NA
erm(35)	MLSPs	0	0	0	0	0	0	0	NA	NA	NA	NA	NA	NA	NA	NA	NA	NA	NA	NA	NA	NA	NA	NA	NA	NA	NA	NA	NA	NA
aph(3')-VIa	Aminoglycosides	0.0225634	0	0	0	0	0	0	0.868468	0.796253	0.796253	0.796253	0.796253	0.796253	0.796253	NA	NA	NA	NA	NA	NA	NA	NA	NA	NA	NA	NA	NA	NA	NA
cfxA2	β-lactams	0	0	0	0	0	0	0	NA	NA	NA	NA	NA	NA	NA	NA	NA	NA	NA	NA	NA	NA	NA	NA	NA	NA	NA	NA	NA	NA
lsa(B)	MLSPs	0	0	0	0	0	0	0	NA	NA	NA	NA	NA	NA	NA	NA	NA	NA	NA	NA	NA	NA	NA	NA	NA	NA	NA	NA	NA	NA
aph(3')-IIa	Aminoglycosides	0	0	0	0	0	0	0	NA	NA	NA	NA	NA	NA	NA	NA	NA	NA	NA	NA	NA	NA	NA	NA	NA	NA	NA	NA	NA	NA
aph(6)-Ic	Aminoglycosides	0	0	0	0	0	0	0	NA	NA	NA	NA	NA	NA	NA	NA	NA	NA	NA	NA	NA	NA	NA	NA	NA	NA	NA	NA	NA	NA
blaOXA-317	β-lactams	0	0	0.0278484	0	0	0	0	0.868468	NA	0.796253	NA	NA	NA	NA	0.796253	NA	NA	NA	NA	0.796253	0.796253	0.796253	0.796253	NA	NA	NA	NA	NA	NA
mph(B)	MLSPs	0	0	0	0	0	0	0	NA	NA	NA	NA	NA	NA	NA	NA	NA	NA	NA	NA	NA	NA	NA	NA	NA	NA	NA	NA	NA	NA
blaPLA1a	β-lactams	0	0	0	0	0	0	0	NA	NA	NA	NA	NA	NA	NA	NA	NA	NA	NA	NA	NA	NA	NA	NA	NA	NA	NA	NA	NA	NA
blaOXA-252	β-lactams	0	0	0	0	0	0	0	NA	NA	NA	NA	NA	NA	NA	NA	NA	NA	NA	NA	NA	NA	NA	NA	NA	NA	NA	NA	NA	NA
blaOXY-6-4	β-lactams	0.00818446	0	0	0	0	0	0	0.868468	0.796253	0.796253	0.796253	0.796253	0.796253	0.796253	NA	NA	NA	NA	NA	NA	NA	NA	NA	NA	NA	NA	NA	NA	NA
lnu(E)	MLSPs	0	0	0	0	0	0	0	NA	NA	NA	NA	NA	NA	NA	NA	NA	NA	NA	NA	NA	NA	NA	NA	NA	NA	NA	NA	NA	NA
otr(C)	Tetracyclines	0	0	0	0	0	0	0.165791	0.00105345	NA	NA	NA	NA	NA	0.0425142	NA	NA	NA	NA	0.163446	NA	NA	NA	0.0425142	NA	NA	0.504985	NA	0.285645	0.286311
blaJOHN-1	β-lactams	0.0244214	0	0	0	0	0	0	0.534553	0.640719	0.640719	0.640719	0.640719	0.640719	0.640719	NA	NA	NA	NA	NA	NA	NA	NA	NA	NA	NA	NA	NA	NA	NA
vat(F)	MLSPs	0	0	0	0	0	0	0	NA	NA	NA	NA	NA	NA	NA	NA	NA	NA	NA	NA	NA	NA	NA	NA	NA	NA	NA	NA	NA	NA
blaFOX-6	β-lactams	0	0	0	0	0	0	0	NA	NA	NA	NA	NA	NA	NA	NA	NA	NA	NA	NA	NA	NA	NA	NA	NA	NA	NA	NA	NA	NA
qnrD3	Quinolones	0.0235832	0	0	0	0	0	0	0.868468	0.796253	0.796253	0.796253	0.796253	0.796253	0.796253	NA	NA	NA	NA	NA	NA	NA	NA	NA	NA	NA	NA	NA	NA	NA
blaCMY-86	β-lactams	0.0235832	0	0	0	0	0	0	0.868468	0.796253	0.796253	0.796253	0.796253	0.796253	0.796253	NA	NA	NA	NA	NA	NA	NA	NA	NA	NA	NA	NA	NA	NA	NA
blaRAHN-1	β-lactams	0	0	0	0	0	0	0	NA	NA	NA	NA	NA	NA	NA	NA	NA	NA	NA	NA	NA	NA	NA	NA	NA	NA	NA	NA	NA	NA
blaBKC-1	β-lactams	0.0230067	0	0	0	0	0	0	0.868468	0.796253	0.796253	0.796253	0.796253	0.796253	0.796253	NA	NA	NA	NA	NA	NA	NA	NA	NA	NA	NA	NA	NA	NA	NA
fosG	Fosfomycins	0.0225634	0	0	0	0	0	0	0.868468	0.796253	0.796253	0.796253	0.796253	0.796253	0.796253	NA	NA	NA	NA	NA	NA	NA	NA	NA	NA	NA	NA	NA	NA	NA
aac(6')-Ih	Aminoglycosides	0.0225634	0	0	0	0	0	0	0.868468	0.796253	0.796253	0.796253	0.796253	0.796253	0.796253	NA	NA	NA	NA	NA	NA	NA	NA	NA	NA	NA	NA	NA	NA	NA
aph(3')-VIII	Aminoglycosides	0.0225634	0	0	0	0	0	0	0.868468	0.796253	0.796253	0.796253	0.796253	0.796253	0.796253	NA	NA	NA	NA	NA	NA	NA	NA	NA	NA	NA	NA	NA	NA	NA
blaCMY-70	β-lactams	0.0225634	0	0	0	0	0	0	0.868468	0.796253	0.796253	0.796253	0.796253	0.796253	0.796253	NA	NA	NA	NA	NA	NA	NA	NA	NA	NA	NA	NA	NA	NA	NA
blaHERA-8	β-lactams	0.0220705	0	0	0	0	0	0	0.868468	0.796253	0.796253	0.796253	0.796253	0.796253	0.796253	NA	NA	NA	NA	NA	NA	NA	NA	NA	NA	NA	NA	NA	NA	NA
ant(2'')-Ia	Aminoglycosides	0.0220705	0	0	0	0	0	0	0.868468	0.796253	0.796253	0.796253	0.796253	0.796253	0.796253	NA	NA	NA	NA	NA	NA	NA	NA	NA	NA	NA	NA	NA	NA	NA
blaBEL-1	β-lactams	0	0	0	0	0	0	0	NA	NA	NA	NA	NA	NA	NA	NA	NA	NA	NA	NA	NA	NA	NA	NA	NA	NA	NA	NA	NA	NA
lnu(D)	MLSPs	0	0	0	0	0	0	0	NA	NA	NA	NA	NA	NA	NA	NA	NA	NA	NA	NA	NA	NA	NA	NA	NA	NA	NA	NA	NA	NA
tet(O/W/O)-2	Tetracyclines	0	0	0	0	0	0	0	NA	NA	NA	NA	NA	NA	NA	NA	NA	NA	NA	NA	NA	NA	NA	NA	NA	NA	NA	NA	NA	NA
ARR-3	Rifamycins	0	0	0	0	0	0	0	NA	NA	NA	NA	NA	NA	NA	NA	NA	NA	NA	NA	NA	NA	NA	NA	NA	NA	NA	NA	NA	NA
blaOXA-237	β-lactams	0	0	0	0	0	0	0.140256	0.00105345	NA	NA	NA	NA	NA	0.0425142	NA	NA	NA	NA	0.163446	NA	NA	NA	0.0425142	NA	NA	0.504985	NA	0.285645	0.286311
blaCARB-50	β-lactams	0	0	0	0	0	0	0.140256	0.00105345	NA	NA	NA	NA	NA	0.0425142	NA	NA	NA	NA	0.163446	NA	NA	NA	0.0425142	NA	NA	0.504985	NA	0.285645	0.286311
lnu(F)	MLSPs	0	0	0	0	0	0	0	NA	NA	NA	NA	NA	NA	NA	NA	NA	NA	NA	NA	NA	NA	NA	NA	NA	NA	NA	NA	NA	NA
blaFONA-5	β-lactams	0	0	0	0	0	0	0	NA	NA	NA	NA	NA	NA	NA	NA	NA	NA	NA	NA	NA	NA	NA	NA	NA	NA	NA	NA	NA	NA
qnrB39	Quinolones	0	0	0	0	0	0	0	NA	NA	NA	NA	NA	NA	NA	NA	NA	NA	NA	NA	NA	NA	NA	NA	NA	NA	NA	NA	NA	NA
tet(Z)	Tetracyclines	0	0	0	0	0	0	0	NA	NA	NA	NA	NA	NA	NA	NA	NA	NA	NA	NA	NA	NA	NA	NA	NA	NA	NA	NA	NA	NA
fosA	Fosfomycins	0	0	0	0	0	0	0	NA	NA	NA	NA	NA	NA	NA	NA	NA	NA	NA	NA	NA	NA	NA	NA	NA	NA	NA	NA	NA	NA
blaACC-1c	β-lactams	0	0	0	0	0	0	0	NA	NA	NA	NA	NA	NA	NA	NA	NA	NA	NA	NA	NA	NA	NA	NA	NA	NA	NA	NA	NA	NA
blaLCR-1	β-lactams	0	0	0	0	0	0	0	NA	NA	NA	NA	NA	NA	NA	NA	NA	NA	NA	NA	NA	NA	NA	NA	NA	NA	NA	NA	NA	NA
dfrB8	Trimethoprims	0	0	0	0	0	0	0	NA	NA	NA	NA	NA	NA	NA	NA	NA	NA	NA	NA	NA	NA	NA	NA	NA	NA	NA	NA	NA	NA
blaOXA-279	β-lactams	0	0	0	0	0	0	0	NA	NA	NA	NA	NA	NA	NA	NA	NA	NA	NA	NA	NA	NA	NA	NA	NA	NA	NA	NA	NA	NA
vga(B)	MLSPs	0	0	0	0	0	0	0	NA	NA	NA	NA	NA	NA	NA	NA	NA	NA	NA	NA	NA	NA	NA	NA	NA	NA	NA	NA	NA	NA
blaACC-1a	β-lactams	0	0	0	0	0	0	0	NA	NA	NA	NA	NA	NA	NA	NA	NA	NA	NA	NA	NA	NA	NA	NA	NA	NA	NA	NA	NA	NA
blaOXA-299	β-lactams	0	0	0	0	0.0511399	0	0	0.173578	NA	NA	NA	0.324958	NA	NA	NA	NA	0.508901	NA	NA	NA	0.324958	NA	NA	0.662521	NA	NA	0.660601	0.662521	NA
cmr	Multidrugs	0	0	0.0174398	0	0	0	0	0.868468	NA	0.796253	NA	NA	NA	NA	0.796253	NA	NA	NA	NA	0.796253	0.796253	0.796253	0.796253	NA	NA	NA	NA	NA	NA
blaCMY-101	β-lactams	0.016294	0	0	0	0	0	0	0.868468	0.796253	0.796253	0.796253	0.796253	0.796253	0.796253	NA	NA	NA	NA	NA	NA	NA	NA	NA	NA	NA	NA	NA	NA	NA
blaFONA-2	β-lactams	0	0	0	0	0	0	0	NA	NA	NA	NA	NA	NA	NA	NA	NA	NA	NA	NA	NA	NA	NA	NA	NA	NA	NA	NA	NA	NA
blaFONA-6	β-lactams	0	0	0	0	0	0	0	NA	NA	NA	NA	NA	NA	NA	NA	NA	NA	NA	NA	NA	NA	NA	NA	NA	NA	NA	NA	NA	NA
blaFONA-3	β-lactams	0	0	0	0	0	0	0	NA	NA	NA	NA	NA	NA	NA	NA	NA	NA	NA	NA	NA	NA	NA	NA	NA	NA	NA	NA	NA	NA
vat(E)	MLSPs	0	0	0	0	0	0	0	NA	NA	NA	NA	NA	NA	NA	NA	NA	NA	NA	NA	NA	NA	NA	NA	NA	NA	NA	NA	NA	NA
blaOCH-3	β-lactams	0	0	0	0	0	0	0	NA	NA	NA	NA	NA	NA	NA	NA	NA	NA	NA	NA	NA	NA	NA	NA	NA	NA	NA	NA	NA	NA
aac(6')-Ik	Aminoglycosides	0	0	0	0	0	0	0	NA	NA	NA	NA	NA	NA	NA	NA	NA	NA	NA	NA	NA	NA	NA	NA	NA	NA	NA	NA	NA	NA
nimJ	Nitroimidazoles	0	0	0	0	0	0	0	NA	NA	NA	NA	NA	NA	NA	NA	NA	NA	NA	NA	NA	NA	NA	NA	NA	NA	NA	NA	NA	NA
aac(3)-Ii	Aminoglycosides	0	0	0	0	0	0	0	NA	NA	NA	NA	NA	NA	NA	NA	NA	NA	NA	NA	NA	NA	NA	NA	NA	NA	NA	NA	NA	NA
cfxA6	β-lactams	0	0	0	0	0	0	0	NA	NA	NA	NA	NA	NA	NA	NA	NA	NA	NA	NA	NA	NA	NA	NA	NA	NA	NA	NA	NA	NA
fexA	Phenicols	0	0	0	0	0	0	0	NA	NA	NA	NA	NA	NA	NA	NA	NA	NA	NA	NA	NA	NA	NA	NA	NA	NA	NA	NA	NA	NA
dfrA12	Trimethoprims	0	0	0	0	0	0	0	NA	NA	NA	NA	NA	NA	NA	NA	NA	NA	NA	NA	NA	NA	NA	NA	NA	NA	NA	NA	NA	NA
blaCMY-97	β-lactams	0	0	0	0	0	0	0	NA	NA	NA	NA	NA	NA	NA	NA	NA	NA	NA	NA	NA	NA	NA	NA	NA	NA	NA	NA	NA	NA
mph(A)	MLSPs	0	0	0	0	0	0	0	NA	NA	NA	NA	NA	NA	NA	NA	NA	NA	NA	NA	NA	NA	NA	NA	NA	NA	NA	NA	NA	NA
blaOXA-308	β-lactams	0	0	0	0	0	0	0	NA	NA	NA	NA	NA	NA	NA	NA	NA	NA	NA	NA	NA	NA	NA	NA	NA	NA	NA	NA	NA	NA
optrA	Oxazolidinones	0.0123005	0	0	0	0	0	0	0.868468	0.796253	0.796253	0.796253	0.796253	0.796253	0.796253	NA	NA	NA	NA	NA	NA	NA	NA	NA	NA	NA	NA	NA	NA	NA
blaMOX-2	β-lactams	0.0123005	0	0	0	0	0	0	0.868468	0.796253	0.796253	0.796253	0.796253	0.796253	0.796253	NA	NA	NA	NA	NA	NA	NA	NA	NA	NA	NA	NA	NA	NA	NA
fosA2	Fosfomycins	0.0123005	0	0	0	0	0	0	0.868468	0.796253	0.796253	0.796253	0.796253	0.796253	0.796253	NA	NA	NA	NA	NA	NA	NA	NA	NA	NA	NA	NA	NA	NA	NA
erm(46)	MLSPs	0.0123005	0	0	0	0	0	0	0.868468	0.796253	0.796253	0.796253	0.796253	0.796253	0.796253	NA	NA	NA	NA	NA	NA	NA	NA	NA	NA	NA	NA	NA	NA	NA
fosK	Fosfomycins	0.0122257	0	0	0	0	0	0	0.868468	0.796253	0.796253	0.796253	0.796253	0.796253	0.796253	NA	NA	NA	NA	NA	NA	NA	NA	NA	NA	NA	NA	NA	NA	NA
blaIMP-70	β-lactams	0	0	0	0	0	0	0	NA	NA	NA	NA	NA	NA	NA	NA	NA	NA	NA	NA	NA	NA	NA	NA	NA	NA	NA	NA	NA	NA
blaRAHN-2	β-lactams	0	0	0	0	0	0	0	NA	NA	NA	NA	NA	NA	NA	NA	NA	NA	NA	NA	NA	NA	NA	NA	NA	NA	NA	NA	NA	NA
mcr-9	Polymyxins	0	0	0	0	0	0	0	NA	NA	NA	NA	NA	NA	NA	NA	NA	NA	NA	NA	NA	NA	NA	NA	NA	NA	NA	NA	NA	NA
aac(3)-IIe	Aminoglycosides	0	0	0	0	0	0	0	NA	NA	NA	NA	NA	NA	NA	NA	NA	NA	NA	NA	NA	NA	NA	NA	NA	NA	NA	NA	NA	NA
blaSGM-7	β-lactams	0	0	0	0	0	0	0	NA	NA	NA	NA	NA	NA	NA	NA	NA	NA	NA	NA	NA	NA	NA	NA	NA	NA	NA	NA	NA	NA
blaNPS	β-lactams	0	0	0	0	0	0	0	NA	NA	NA	NA	NA	NA	NA	NA	NA	NA	NA	NA	NA	NA	NA	NA	NA	NA	NA	NA	NA	NA
blaOXA-290	β-lactams	0	0	0	0	0	0	0	NA	NA	NA	NA	NA	NA	NA	NA	NA	NA	NA	NA	NA	NA	NA	NA	NA	NA	NA	NA	NA	NA
tetB(P)	Tetracyclines	0	0	0	0	0	0	0	NA	NA	NA	NA	NA	NA	NA	NA	NA	NA	NA	NA	NA	NA	NA	NA	NA	NA	NA	NA	NA	NA
blaOXA-266	β-lactams	0	0	0	0	0	0	0	NA	NA	NA	NA	NA	NA	NA	NA	NA	NA	NA	NA	NA	NA	NA	NA	NA	NA	NA	NA	NA	NA
blaCARB-16	β-lactams	0	0	0	0	0	0	0	NA	NA	NA	NA	NA	NA	NA	NA	NA	NA	NA	NA	NA	NA	NA	NA	NA	NA	NA	NA	NA	NA
dfrA1	Trimethoprims	0	0	0	0	0	0	0	NA	NA	NA	NA	NA	NA	NA	NA	NA	NA	NA	NA	NA	NA	NA	NA	NA	NA	NA	NA	NA	NA
blaOXA-129	β-lactams	0	0	0	0	0	0	0	NA	NA	NA	NA	NA	NA	NA	NA	NA	NA	NA	NA	NA	NA	NA	NA	NA	NA	NA	NA	NA	NA
catQ	Phenicols	0	0	0	0	0	0	0	NA	NA	NA	NA	NA	NA	NA	NA	NA	NA	NA	NA	NA	NA	NA	NA	NA	NA	NA	NA	NA	NA
aac(3)-If	Aminoglycosides	0	0	0	0	0	0	0	NA	NA	NA	NA	NA	NA	NA	NA	NA	NA	NA	NA	NA	NA	NA	NA	NA	NA	NA	NA	NA	NA
blaEBR-1	β-lactams	0.00818446	0	0	0	0	0	0	0.868468	0.796253	0.796253	0.796253	0.796253	0.796253	0.796253	NA	NA	NA	NA	NA	NA	NA	NA	NA	NA	NA	NA	NA	NA	NA
blaSST-1	β-lactams	0.00818446	0	0	0	0	0	0	0.868468	0.796253	0.796253	0.796253	0.796253	0.796253	0.796253	NA	NA	NA	NA	NA	NA	NA	NA	NA	NA	NA	NA	NA	NA	NA
tet(31)	Tetracyclines	0	0	0	0	0	0	0	NA	NA	NA	NA	NA	NA	NA	NA	NA	NA	NA	NA	NA	NA	NA	NA	NA	NA	NA	NA	NA	NA
dfrD	Trimethoprims	0	0	0	0	0	0	0	NA	NA	NA	NA	NA	NA	NA	NA	NA	NA	NA	NA	NA	NA	NA	NA	NA	NA	NA	NA	NA	NA
blaTEM-104	β-lactams	0	0	0	0	0	0	0	NA	NA	NA	NA	NA	NA	NA	NA	NA	NA	NA	NA	NA	NA	NA	NA	NA	NA	NA	NA	NA	NA
aph(2'')-Ie	Aminoglycosides	0	0	0	0	0	0	0	NA	NA	NA	NA	NA	NA	NA	NA	NA	NA	NA	NA	NA	NA	NA	NA	NA	NA	NA	NA	NA	NA

## Sheet: T3_surface
Gene	Antibiotic class	meat_T3	table_T1	table_T2	table_T3	tray_T1	tray_T2	tray_T3	Kruskal p-value	drain-equip p.wilcox	drain-floor p.wilcox	drain-knife p.wilcox	drain-meat p.wilcox	drain-table p.wilcox	drain-tray p.wilcox	equip-floor p.wilcox	equip-knife p.wilcox	equip-meat p.wilcox	equip-table p.wilcox	equip-tray p.wilcox	floor-knife p.wilcox	floor-meat p.wilcox	floor-table p.wilcox	floor-tray p.wilcox	knife-meat p.wilcox	knife-table p.wilcox	knife-tray p.wilcox	meat-table p.wilcox	meat-tray p.wilcox	table-tray p.wilcox
aph(3'')-Ib	Aminoglycosides	1.76242	5.72283	2.66298	0.42205	82.3035	18.5627	6.22059	0.0133325	0.142626	1	0.251569	0.142626	0.142626	0.142626	0.24748	1	1	1	0.229568	0.267045	0.262875	0.252463	0.177011	1	1	0.229568	1	0.260642	0.251569
oqxB	Quinolones	1.5873	0.153534	0.462698	0.42205	1.41873	2.58399	0.474492	5.57636e-05	0.00178428	0.000309678	0.250795	0.0923287	0.250241	0.222117	0.413822	0.752514	0.752514	0.574696	0.0923287	1	0.959943	0.938378	0.311085	1	1	0.921067	0.925762	0.347523	0.752514
tet(39)	Tetracyclines	8.50413	5.33136	6.83061	0.42205	1.86547	11.7255	10.4308	0.149409	0.409389	0.972156	0.409389	0.409389	0.409389	0.721254	0.409389	0.963672	0.950177	0.950177	0.409389	0.409389	0.409389	0.409389	0.752205	0.750695	0.950177	0.409389	0.724378	0.591057	0.409389
tet(H)	Tetracyclines	0.580566	0.115151	0.821634	0	70.2698	2.17138	1.80001	0.0151425	0.170374	0.956091	0.228699	0.170374	0.384263	0.170374	0.170374	0.834167	0.956091	0.834167	0.111676	0.256452	0.228699	0.50577	0.170374	0.834167	0.834167	0.170374	0.956091	0.170374	0.228699
sul2	Sulfonamides	0.249642	0.0767672	0.600438	1.96956	63.3862	0	0.851983	0.0465855	0.450767	0.680669	0.850804	0.512898	0.316836	0.164213	0.586663	0.607095	0.938959	0.680669	0.0957158	0.727158	0.680669	0.474596	0.145945	0.703712	0.512898	0.727158	0.680669	0.145945	0.0957158
tet(Q)	Tetracyclines	0.0812114	3.33156	2.60182	0	6.93155	7.3827	0.122298	0.0146306	0.341401	0.787317	0.787317	0.011916	0.902668	0.787317	0.553103	0.597727	0.553103	0.787317	0.787317	0.787317	0.0435973	1	0.894406	0.490428	0.787317	0.787317	0.553103	0.553103	0.902668
blaROB-1	β-lactams	0	0	0.526152	0	48.9456	0	0	0.0916007	NA	0.738245	NA	0.162352	NA	NA	0.802838	NA	0.534138	NA	NA	0.824141	0.515123	0.824141	0.824141	0.750026	NA	NA	0.738245	0.750026	NA
aph(3')-Ia	Aminoglycosides	0.0914835	0	0.533588	0	0	43.0638	0	0.0157013	0.603524	0.689486	0.689486	0.603524	0.103287	0.689486	0.651256	NA	NA	0.105242	NA	0.689486	0.651256	0.103287	0.689486	NA	0.549421	NA	0.106895	NA	0.549421
tet(L)	Tetracyclines	1.02824	0	5.89064	0	2.93512	0	8.89238	0.000175099	0.0474941	0.0357918	0.212237	0.180191	0.107132	0.0329758	0.0147606	NA	0.0355021	NA	0.0147606	0.107132	0.572222	0.0357918	0.180191	0.180191	NA	0.107132	0.0837651	0.180191	0.0355021
blaPAO	β-lactams	0.136546	1.9911	0.195628	0	0	0.683466	0	0.339754	0.811289	0.811289	0.811289	0.811289	0.811289	0.811289	1	0.811289	0.811289	0.900462	0.811289	0.811289	0.811289	0.811289	0.811289	NA	0.811289	NA	0.811289	NA	0.811289
blaOXA-281	β-lactams	2.34561	2.745	0.736411	2.67298	0.499362	0	1.34879	0.0535093	0.421936	0.421936	0.85361	0.174866	0.174866	0.85361	0.85361	0.85361	0.85361	0.699286	0.85361	0.895583	0.626306	0.421936	0.916496	0.826914	0.626306	1	0.85361	0.85361	0.626306
aph(6)-Id	Aminoglycosides	1.90763	0.383836	2.77851	0.140683	6.97083	0	5.55583	0.00014079	0.00484816	0.862151	0.0591047	0.0633894	0.00484816	0.0591047	0.0382863	0.573195	0.544241	0.573195	0.0193012	0.247252	0.283784	0.043018	0.17362	1	0.33403	0.160697	0.358631	0.247252	0.0382863
blaOXA-211	β-lactams	2.3979	0.0767672	0.436827	3.51708	0	0	1.09834	0.0057619	0.0852256	0.195104	0.900321	0.0823033	0.0852256	1	0.232173	0.495588	0.5321	0.648256	0.192631	0.900321	0.158061	0.201166	0.449249	0.232173	0.397655	1	NA	0.0852256	0.172766
aadD	Aminoglycosides	0	24.8213	0.0887443	0	0.286815	0	0	0.647503	0.851842	0.883008	NA	0.851842	NA	NA	0.883008	0.883008	1	0.883008	0.883008	0.883008	0.883008	0.883008	0.883008	0.883008	NA	NA	0.883008	0.883008	NA
blaOXA-212	β-lactams	1.65967	0.153534	0.281962	3.93913	0	0	1.28226	0.113636	0.374173	0.53371	0.847147	0.337104	0.339769	0.564811	0.566163	0.53371	0.564811	0.576228	0.337104	0.576228	0.339769	0.433805	0.339769	0.339769	0.433805	1	NA	0.313604	0.337104
blaOXA-280	β-lactams	2.40399	0.115151	0.427604	0.984782	0	0	1.69576	0.0017426	0.0581215	0.133778	0.615867	0.0333937	0.0581215	0.860225	0.331455	0.495588	0.5321	0.615867	0.168552	0.780789	0.156196	0.247315	0.45882	0.247315	0.397655	0.714261	NA	0.0784011	0.156196
erm(G)	MLSPs	0	23.626	0	0	0	0	0	0.277068	0.340737	NA	NA	NA	NA	NA	0.340737	0.715001	0.715001	0.715001	0.715001	NA	NA	NA	NA	NA	NA	NA	NA	NA	NA
aadA6	Aminoglycosides	1.68756	12.19	0.271675	0.281366	0	0	0.122617	0.000169451	0.293606	0.00363881	0.340847	0.00363881	0.0186249	0.293606	0.85549	1	0.293606	0.320422	1	1	0.293606	0.293606	1	0.293606	0.340847	1	NA	0.293606	0.340847
ant(3'')-Ia	Aminoglycosides	1.39484	0.0383836	0.844623	0.42205	0.473852	4.34277	0.42916	0.000348853	0.00536504	0.00631974	0.492407	0.0311926	0.274573	0.492407	0.415395	0.728514	1	1	0.728514	1	0.594739	0.920239	1	0.920239	1	1	1	0.920239	1
blaOXA-334	β-lactams	1.38697	0.230302	0.180955	1.6882	0	0	0.245234	0.224934	0.520857	0.520857	0.965695	0.520857	0.520857	1	0.76547	0.630748	0.65954	0.691473	0.691473	0.65954	0.520857	0.556176	0.76547	0.520857	0.530206	1	NA	0.520857	0.530206
aadA24	Aminoglycosides	0.929531	0.153534	1.19795	10.6678	0	0	0.658738	0.00158667	0.0627209	0.215241	0.455559	0.0333937	0.0627209	0.971906	0.141211	0.109014	0.498844	0.576228	0.182571	0.308093	0.0661138	0.109014	0.603766	0.0627209	0.109014	0.576228	NA	0.0627209	0.109014
tet(O/32/O)	Tetracyclines	0.0238366	6.76877	0.142981	0.281366	4.89427	0	0	0.0311346	0.813296	0.984803	0.596482	0.0634908	0.766015	0.813296	0.813296	0.766015	0.596482	0.766015	0.813296	0.596482	0.0634908	0.766015	0.813296	0.766015	0.596482	0.766015	0.546492	0.596482	NA
blaOXA-333	β-lactams	1.1579	0.230302	0.895156	0.562733	0	0	0.919629	0.04231	0.251592	0.39922	0.831499	0.187215	0.251592	0.831499	0.578186	0.691473	0.613962	0.691473	0.578186	0.831499	0.39922	0.451996	0.831499	0.39922	0.477186	1	NA	0.39922	0.477186
aph(3')-III	Aminoglycosides	0	0.0383836	0.0277035	0	2.50221	15.4428	0	0.328769	0.681473	0.6903	NA	0.265668	0.369692	NA	0.877173	0.804376	0.804376	0.804376	0.804376	0.804376	0.6903	0.804376	0.804376	0.804376	0.804376	NA	1	0.804376	0.804376
tet(W/32/O)	Tetracyclines	0.0146284	0	0.252405	0	7.7988	0	0.183446	0.00763822	0.66985	0.546592	0.824141	0.035042	0.735289	0.248083	0.546592	NA	0.153622	NA	0.301045	0.66985	0.135132	0.639611	0.571726	0.536834	NA	0.66985	0.295106	0.66985	0.536834
blaOXA-296	β-lactams	1.79326	0	1.01799	0	0.271471	0	0.245234	0.0441993	0.259654	0.386911	0.386911	0.361254	0.361254	0.640881	0.361254	NA	0.514173	NA	0.361254	0.514173	0.514173	0.386911	0.864599	0.741506	NA	0.640881	0.640881	0.640881	0.477186
blaACT-14	β-lactams	0	10.4249	0	0	0	0	0	0.277068	0.340737	NA	NA	NA	NA	NA	0.340737	0.715001	0.715001	0.715001	0.715001	NA	NA	NA	NA	NA	NA	NA	NA	NA	NA
sul1	Sulfonamides	0.351436	0.0767672	0.215544	0.281366	0.489852	0	0.0613086	0.056997	0.297815	0.297815	0.985907	0.311267	0.297815	0.638739	0.783579	0.783579	0.985907	0.783579	0.783579	0.791919	0.783579	0.638739	0.985907	0.783579	0.638739	1	0.783579	0.783579	0.638739
tet(X)	Tetracyclines	0.305619	0.0383836	1.1885	0	2.75834	0	0.989737	0.0289227	0.230146	0.610124	0.33904	0.771019	0.230146	0.121877	0.33904	0.752632	0.33904	0.610124	0.0911579	0.472527	0.622679	0.338038	0.121877	0.473789	NA	0.230146	0.338038	0.573106	0.0911579
blaOXA-373	β-lactams	1.31215	0.230302	0.223021	0.281366	0	0	0.423941	0.109945	0.319237	0.489402	0.872853	0.319237	0.319237	0.714261	0.579988	0.648256	0.579988	0.648256	0.319237	0.872853	0.319237	0.401775	0.433805	0.319237	0.433805	0.714261	NA	0.313604	0.319237
tet(A)	Tetracyclines	0.608044	0.46297	1.0925	0.703416	0.33806	0	0.613086	0.303207	0.715778	1	1	0.555568	0.555568	1	0.856161	1	1	0.786697	1	1	0.715778	0.555568	1	0.996925	0.715778	1	0.996925	0.996925	0.715778
aac(3)-Ia	Aminoglycosides	1.69473	0	0.911359	6.95923	0	0	0.183446	0.000641343	0.0150272	0.181595	0.873853	0.0150272	0.0523094	0.302955	0.0949882	0.200696	NA	NA	0.200696	0.927476	0.101502	0.181595	0.835608	0.202349	0.306762	1	NA	0.202349	0.306762
blaOXA-427	β-lactams	0.229552	0	0.0261916	0.140683	0	0	0	0.00419364	0.140975	0.0733167	0.875949	0.140975	0.264826	0.375836	0.592051	0.301045	NA	NA	NA	0.375836	0.592051	0.61716	0.738735	0.309144	0.397655	0.61716	NA	NA	NA
cfr(C)	Oxazolidinones	0	6.95171	0.0435563	0	0.33806	0	0	0.699601	0.805984	0.805984	NA	0.805984	NA	NA	0.827819	0.825001	1	0.825001	0.825001	0.825001	0.825001	0.825001	0.825001	0.825001	NA	NA	0.825001	0.825001	NA
aadA11	Aminoglycosides	1.82044	0.308646	0.333799	0.42205	0.499362	0	0	0.000316989	0.0514274	0.00768492	0.665987	0.0514274	0.0416023	0.1509	0.838036	0.831057	0.831057	0.665987	0.721407	0.831499	0.721407	0.602662	0.702274	0.759562	0.665987	0.721407	0.721407	0.831057	NA
tet(S/M)	Tetracyclines	1.35659	0	0.251357	0	1.77561	0	0.474812	0.106789	0.348066	0.64779	0.450467	0.450467	0.367621	0.303495	0.303495	NA	0.303495	NA	0.192212	0.450467	0.450467	0.35407	0.35407	0.450467	NA	0.35407	0.35407	0.836647	0.303495
tet(W)	Tetracyclines	0	0	0	0	2.67196	0	0.122457	3.17106e-08	NA	NA	NA	0.000129159	NA	0.000125559	NA	NA	0.0195772	NA	0.0195772	NA	0.000129159	NA	0.000125559	0.182036	NA	0.216376	0.0658155	0.565172	0.0712661
ant(6)-Ia	Aminoglycosides	0.00766083	1.12355	0.0375925	2.31974	2.36642	0	0.0611488	0.257038	0.747694	1	0.413396	0.747694	0.81018	0.413396	0.747694	0.747694	1	0.747694	0.747694	0.413396	0.747694	0.81018	0.413396	0.747694	0.747694	1	0.747694	0.747694	0.747694
aadA13	Aminoglycosides	0.108664	0	2.07104	0	0	0	0	0.384391	0.627132	0.627132	0.627132	0.627132	0.627132	0.627132	0.627132	NA	NA	NA	NA	0.689486	0.627132	0.653732	0.689486	NA	NA	NA	NA	NA	NA
lnu(A)	MLSPs	0.424181	0.0767672	0.769288	0	0.271471	0	1.06132	0.0180198	0.215723	0.839964	0.322814	0.321972	0.201772	0.178169	0.215723	0.794445	0.938959	0.648256	0.0911579	0.33179	0.322814	0.215723	0.201772	0.794445	NA	0.201772	0.648256	0.178169	0.0911579
ampS	β-lactams	0.30628	0.268685	0.113432	0	0	0	0.0613086	0.133305	0.687692	0.651014	0.687692	0.651014	0.651014	0.864599	0.864599	0.804376	0.687692	0.687692	0.687692	0.804376	0.687692	0.687692	0.687692	NA	NA	0.687692	NA	0.651014	0.687692
tet(C)	Tetracyclines	0.0563588	0	0.341446	0	1.09304	0	0.0560896	0.521828	0.778914	0.778914	0.778914	0.778914	0.778914	0.778914	0.778914	NA	0.778914	NA	0.778914	0.778914	0.778914	0.778914	0.852071	0.778914	NA	0.778914	0.778914	0.778914	0.778914
blaOXA-283	β-lactams	0.29141	0	0.089003	0.984782	0	0	0.306543	0.09883	0.317977	0.317977	0.668429	0.317977	0.331826	0.909563	0.55822	0.317977	NA	NA	0.317977	0.324507	0.55822	0.641846	0.331826	0.317977	0.357889	1	NA	0.317977	0.357889
tet(K)	Tetracyclines	0	0	0.695948	0	0	0	0.183926	0.103344	NA	0.43742	NA	NA	NA	0.0425266	0.588359	NA	NA	NA	0.43742	0.689486	0.588359	0.588359	0.43742	NA	NA	0.588359	NA	0.43742	0.43742
blaOXA-284	β-lactams	0.137679	0	0.0476843	1.54752	0	0	0.183926	0.0766531	0.271815	0.271815	0.683788	0.271815	0.357889	0.683788	0.683788	0.271815	NA	NA	0.271815	0.271815	0.683788	0.735289	0.271815	0.271815	0.357889	1	NA	0.271815	0.357889
aadA2b	Aminoglycosides	0.333816	0.268685	0.0800989	0.281366	0	0	0	0.00296975	0.360565	0.0174795	1	0.178507	0.327042	0.442184	0.718068	0.718068	0.718068	0.718068	0.804376	0.354339	0.781472	0.804376	0.87262	0.370973	0.536834	0.718068	NA	NA	NA
ampH	β-lactams	0.13455	0	0.142785	0	0.676119	0	0	0.0283158	0.32433	0.128159	0.734532	0.734532	0.57463	0.734532	0.808052	NA	0.734532	NA	NA	0.824141	0.764299	0.808052	0.824141	0.808052	NA	NA	0.808052	0.808052	NA
cphA1	β-lactams	0.221814	0.0383836	0.216195	0	0	0	0	0.00473094	0.162608	0.103044	0.36636	0.103044	0.162608	0.36636	0.873995	0.766072	0.710678	0.744278	0.766072	0.744278	0.689741	0.710678	0.744278	NA	NA	NA	NA	NA	NA
blaPER-7	β-lactams	0.0550269	0	0.0114427	0	0	0	0	0.226324	0.66509	0.66509	0.824141	0.66509	0.764742	0.824141	0.824141	NA	NA	NA	NA	0.824141	0.824141	0.824141	0.824141	NA	NA	NA	NA	NA	NA
erm(F)	MLSPs	0	0	0.189121	0	0.609531	4.34277	0	0.214766	NA	0.604488	NA	0.22139	0.308077	NA	0.715934	NA	0.604488	0.613195	NA	0.738735	0.613195	0.715934	0.738735	0.715934	0.738735	NA	1	0.715934	0.738735
tet(O/W)	Tetracyclines	0	0	0.0742801	0	1.62131	0	0.122298	0.0001724	NA	0.503349	NA	0.00512371	NA	0.0193303	0.67371	NA	0.0960138	NA	0.215032	0.824141	0.0146008	0.744043	0.204935	0.397655	NA	0.670263	0.204935	0.670263	0.397655
tet(40)	Tetracyclines	0	0	0.131538	0	3.04255	0	0.0611488	0.000195751	NA	0.503349	NA	0.00512371	NA	0.0193303	0.67371	NA	0.0960138	NA	0.215032	0.824141	0.0178922	0.744043	0.204935	0.397655	NA	0.670263	0.204935	0.670263	0.397655
tet(E)	Tetracyclines	0.45274	0.345452	0.0332298	0	0	0	0	0.00315163	0.278576	0.0498676	0.36636	0.103044	0.207907	0.36636	1	0.766072	0.710678	0.744278	0.766072	0.744278	0.689741	0.710678	0.744278	NA	NA	NA	NA	NA	NA
blaCARB-49	β-lactams	0.0692982	0.37021	0.646072	0	0	0	1.63234	0.00523684	0.408396	0.634812	0.408396	0.168216	0.260406	0.0144412	0.408396	0.715001	0.47889	0.583431	0.0791389	0.408396	0.168216	0.260406	0.110649	NA	NA	0.168216	NA	0.0144412	0.0546947
srm(B)	MLSPs	0.365468	0	0.0675466	0.562733	0	0.0683466	0.0613086	0.000325701	0.0263718	0.00716865	0.90493	0.0274344	0.309144	0.45198	0.453724	0.309144	NA	0.45198	0.309144	0.45198	0.459828	0.90493	0.465851	0.309144	0.744854	1	0.453724	0.309144	0.90493
erm(X)	MLSPs	0	0	0	0	0.489852	4.77704	0	0.12549	NA	NA	NA	0.262172	0.225923	NA	NA	NA	0.628433	0.539612	NA	NA	0.262172	0.225923	NA	0.765087	0.765087	NA	0.765087	0.765087	0.765087
aadA14	Aminoglycosides	0	0	0.526152	0	2.09496	0	0	0.0999217	NA	0.738245	NA	0.162352	NA	NA	0.802838	NA	0.534138	NA	NA	0.824141	0.534138	0.824141	0.824141	0.750026	NA	NA	0.738245	0.750026	NA
lnu(C)	MLSPs	0	0	0.887859	0	0.543623	0	0	0.46441	NA	0.524345	NA	0.524345	NA	NA	0.770343	NA	0.770343	NA	NA	0.770343	1	0.770343	0.770343	0.770343	NA	NA	0.770343	0.770343	NA
blaCMY-11	β-lactams	0.0209297	0	0	0	0	0	0	0.359517	0.595422	0.487956	0.595422	0.595422	0.595422	0.595422	NA	NA	NA	NA	NA	NA	NA	NA	NA	NA	NA	NA	NA	NA	NA
tet(Y)	Tetracyclines	0.0265339	0.191918	0.835787	0	0	0	0.0611488	0.699091	1	1	0.765543	0.765543	0.765543	0.765543	1	0.858001	0.765543	0.765543	0.765543	0.765543	0.765543	0.765543	0.765543	NA	NA	0.765543	NA	0.765543	0.765543
car(A)	MLSPs	0.627917	0	0.144512	0	0	0	0.0613086	0.000497905	0.0311347	0.0311347	0.260149	0.0313273	0.0872807	0.429778	0.362079	NA	NA	NA	0.260149	0.557142	0.362079	0.429778	0.594483	NA	NA	0.557142	NA	0.264981	0.362079
cphA5	β-lactams	0.284825	0	0.142785	0	0.271471	0	0	0.0110584	0.228172	0.0603342	0.580633	0.580633	0.452623	0.580633	0.808052	NA	0.734532	NA	NA	0.824141	0.808052	0.808052	0.824141	0.808052	NA	NA	0.808052	0.808052	NA
mef(A)	MLSPs	0.0504636	0.0767672	0.468957	0	1.01418	0	0	0.971919	0.931997	0.984803	0.931997	0.931997	0.931997	0.931997	0.931997	0.931997	0.984803	0.931997	0.931997	0.931997	0.931997	0.931997	0.931997	0.931997	NA	NA	0.931997	0.931997	NA
tet(O)	Tetracyclines	0.00920826	0	0	0	1.26652	0	0	0.0837735	0.802838	0.738245	0.824141	0.438183	0.824141	0.824141	NA	NA	0.534138	NA	NA	NA	0.162352	NA	NA	0.750026	NA	NA	0.738245	0.750026	NA
tet(G)	Tetracyclines	0.217486	0.0383836	0.014872	5.76801	0	0	0.0560896	0.015352	0.319237	0.0586459	0.852936	0.319237	0.319237	0.7716	0.691473	0.630748	0.665125	0.691473	0.691473	0.319237	0.759764	0.7716	0.319237	0.319237	0.477186	1	NA	0.319237	0.477186
blaVIM-48	β-lactams	0.084296	0	0.144103	0	0	0	0.0613086	0.403344	0.517255	0.78985	0.603392	0.517255	0.521415	0.741772	0.517255	NA	NA	NA	0.517255	0.603392	0.517255	0.573037	0.603392	NA	NA	0.603392	NA	0.517255	0.517255
blaOXA-363	β-lactams	0.145936	0.0383836	0.0457708	0	0	0	0	0.395122	0.824141	0.824141	0.824141	0.824141	0.824141	0.824141	0.824141	0.824141	0.824141	0.824141	0.824141	0.824141	0.824141	0.824141	0.824141	NA	NA	NA	NA	NA	NA
tetA(P)	Tetracyclines	0.00657853	0	0.777774	0	0.33806	0	0.0611488	0.306176	0.840374	1	0.87262	0.840374	0.840374	0.602089	0.840374	NA	0.840374	NA	0.602089	0.87262	0.840374	0.840374	0.602089	0.840374	NA	0.840374	0.840374	0.840374	0.840374
blaTEM-234	β-lactams	0.0146523	0.36588	0	0	0.473852	0	0	0.614357	1	0.567895	0.893751	1	0.893751	0.893751	0.567895	0.893751	1	0.893751	0.893751	NA	0.567895	NA	NA	0.893751	NA	NA	0.893751	0.893751	NA
aadA8b	Aminoglycosides	0.228056	0.115151	0.293719	0	0	0	0.122617	0.0389646	0.536834	0.266819	0.536834	0.355637	0.536834	1	0.877173	0.804376	0.687692	0.687692	0.687692	0.804376	0.687692	0.687692	0.536834	NA	NA	0.687692	NA	0.536834	0.536834
cmx	Phenicols	0.102404	0	0.168882	0	0	0	0.245234	0.347106	0.536466	0.582675	0.582675	0.536466	0.536466	0.592291	0.536466	NA	NA	NA	0.536466	0.595422	0.536466	0.582675	0.536466	NA	NA	0.582675	NA	0.536466	0.536466
blaPER-5	β-lactams	0.0122032	0	0	0	0	0	0	0.629768	0.689486	0.689486	0.689486	0.689486	0.689486	0.689486	NA	NA	NA	NA	NA	NA	NA	NA	NA	NA	NA	NA	NA	NA	NA
catA3	Phenicols	0	0	0.394614	0	0.947703	0	0	0.639736	NA	0.824141	NA	0.824141	NA	NA	0.824141	NA	0.824141	NA	NA	0.824141	0.824141	0.824141	0.824141	0.824141	NA	NA	0.824141	0.824141	NA
blaTEM-232	β-lactams	0.0131571	0	0	0	2.17449	0	0	0.619594	0.824141	0.824141	0.824141	0.824141	0.824141	0.824141	NA	NA	0.824141	NA	NA	NA	0.824141	NA	NA	0.824141	NA	NA	0.824141	0.824141	NA
blaPER-2	β-lactams	0.0309741	0	0.089003	0	0	0	0	0.776375	0.730842	0.730842	0.730842	0.730842	0.730842	0.730842	0.730842	NA	NA	NA	NA	0.730842	0.730842	0.730842	0.730842	NA	NA	NA	NA	NA	NA
mcr-7	Polymyxins	0.0523197	0.0767672	0	0	0	0	0	0.49561	1	0.624684	0.786501	0.786501	0.786501	0.786501	0.624684	0.786501	0.786501	0.786501	0.786501	NA	NA	NA	NA	NA	NA	NA	NA	NA	NA
aadA1	Aminoglycosides	0.206919	0	0.332754	0	0	0	0.122617	0.0558258	0.296364	0.340103	0.357889	0.296364	0.340103	1	0.340103	NA	NA	NA	0.340103	0.57012	0.340103	0.379211	0.592291	NA	NA	0.582675	NA	0.340103	0.357889
tet(M)	Tetracyclines	0.092947	0.153534	0.0551505	0	0.473852	0	0.239856	0.00815228	0.996448	0.953334	0.945453	0.996448	0.945453	0.0515543	1	0.953334	0.996448	0.945453	0.0879321	0.953334	0.996448	0.945453	0.0107058	0.953334	NA	0.212009	0.945453	0.111196	0.0607719
vga(C)	MLSPs	0.107643	0	0.297442	0	0	0	2.21881	0.0137751	0.402165	0.295058	0.595422	0.402349	0.456865	0.0784011	0.210761	NA	NA	NA	0.0784011	0.405158	0.216897	0.295058	0.182067	NA	NA	0.295058	NA	0.0784011	0.182067
blaOXA-274	β-lactams	0.0742514	0	0.162391	0	0.473852	0	0.296105	0.133452	0.407861	0.735641	0.631518	0.735641	0.500558	0.37328	0.407861	NA	0.560916	NA	0.192212	0.600623	0.716415	0.449315	0.407861	0.735641	NA	0.442588	0.638026	0.407861	0.37328
blaOXA-496	β-lactams	0.0819734	0	0.0114427	0.42205	0	0	0	0.134352	0.453471	0.453471	0.684144	0.453471	0.521415	0.684144	0.701321	0.453471	NA	NA	NA	0.453471	0.701321	0.744043	0.824141	0.453471	0.51127	0.688616	NA	NA	NA
mcr-3	Polymyxins	0.161379	0.153534	0.138708	0	0	0	0	0.071221	0.669222	0.410014	0.669222	0.410014	0.57463	0.669222	0.828441	0.766072	0.766072	0.766072	0.766072	0.766072	0.766072	0.766072	0.766072	NA	NA	NA	NA	NA	NA
cfxA5	β-lactams	0	0	0	0	0.824716	0	0	0.000228319	NA	NA	NA	0.00691087	NA	NA	NA	NA	0.124704	NA	NA	NA	0.00691087	NA	NA	0.331652	NA	NA	0.228176	0.331652	NA
mcr-4	Polymyxins	0.164289	0	0.204457	0	0	0	0	0.215542	0.399054	0.617625	0.482813	0.399054	0.399054	0.482813	0.399054	NA	NA	NA	NA	0.501706	0.399054	0.482813	0.501706	NA	NA	NA	NA	NA	NA
blaFOX-10	β-lactams	0.100802	0.0767672	0.0102969	0	0	0	0	0.592668	0.824141	0.824141	0.824141	0.824141	0.824141	0.824141	0.824141	0.824141	0.824141	0.824141	0.824141	0.824141	0.824141	0.824141	0.824141	NA	NA	NA	NA	NA	NA
blaL1	β-lactams	0.0075992	0	0	0	0	0	0	0.905581	0.824141	0.824141	0.824141	0.824141	0.824141	0.824141	NA	NA	NA	NA	NA	NA	NA	NA	NA	NA	NA	NA	NA	NA	NA
blaOXA-347	β-lactams	0	0	0.503265	0	0	0	0	0.905581	NA	0.824141	NA	NA	NA	NA	0.824141	NA	NA	NA	NA	0.824141	0.824141	0.824141	0.824141	NA	NA	NA	NA	NA	NA
floR	Phenicols	0.0957016	0	0.0915028	2.25093	0	0	0	0.0889713	0.339769	0.339769	0.700867	0.339769	0.447362	0.667359	0.701321	0.339769	NA	NA	NA	0.339769	0.701321	0.744043	0.824141	0.339769	0.447362	0.700867	NA	NA	NA
erm(B)	MLSPs	0	0	0	0	0.33806	0	0	0.207316	NA	NA	NA	0.286006	NA	NA	NA	NA	0.685563	NA	NA	NA	0.286006	NA	NA	0.700311	NA	NA	0.700311	0.700311	NA
blaOXA-265	β-lactams	0	0	0	0	0	0	0	NA	NA	NA	NA	NA	NA	NA	NA	NA	NA	NA	NA	NA	NA	NA	NA	NA	NA	NA	NA	NA	NA
aadA16	Aminoglycosides	0.160305	0	0.0701138	0.281366	0.499362	0	0	0.230488	0.602089	0.602089	0.72243	0.72243	0.663652	0.72243	0.72243	0.602089	0.72243	NA	NA	0.663652	0.72243	0.72243	0.72243	0.72243	0.715778	0.72243	0.72243	0.72243	NA
blaCMY-8b	β-lactams	0.0138489	0	0	0	0	0	0	0.629768	0.689486	0.689486	0.689486	0.689486	0.689486	0.689486	NA	NA	NA	NA	NA	NA	NA	NA	NA	NA	NA	NA	NA	NA	NA
blaOXA-285	β-lactams	0.0491165	0	0.0228854	0	0	0	0	0.690519	0.824141	0.824141	0.824141	0.824141	0.824141	0.824141	0.824141	NA	NA	NA	NA	0.824141	0.824141	0.824141	0.824141	NA	NA	NA	NA	NA	NA
ole(B)	MLSPs	0.0866886	0	0.0225274	0	0	0.0683466	0.0613086	0.0658409	0.328012	0.328012	0.552606	0.328012	0.753035	0.934341	0.681175	NA	NA	0.552606	0.445168	0.775672	0.681175	0.681175	0.552606	NA	0.764822	0.69921	0.552606	0.445168	0.910253
blaOXA-275	β-lactams	0.0320059	0	0.15868	0	0	0	0.306543	0.400677	0.66859	0.984803	0.738735	0.66859	0.66859	0.66859	0.66859	NA	NA	NA	0.66859	0.738735	0.66859	0.66859	0.66859	NA	NA	0.66859	NA	0.66859	0.66859
msr(E)	MLSPs	0.100771	0	0.032751	0	0	0	0.117398	0.010376	0.40231	0.40231	0.701321	0.40231	0.515734	0.250236	0.701321	NA	NA	NA	0.0784011	0.824141	0.701321	0.744043	0.0216405	NA	NA	0.40231	NA	0.0784011	0.194362
str	Aminoglycosides	0	0	0.366011	0	0	0	0	0.905581	NA	0.824141	NA	NA	NA	NA	0.824141	NA	NA	NA	NA	0.824141	0.824141	0.824141	0.824141	NA	NA	NA	NA	NA	NA
lsa(E)	MLSPs	0.00731418	0.0383836	0.0628308	0	0.489852	0	0	0.926899	0.877173	0.877173	0.877173	0.877173	0.877173	0.877173	0.877173	0.877173	0.938959	0.877173	0.877173	0.877173	0.877173	0.877173	0.877173	0.877173	NA	NA	0.877173	0.877173	NA
aph(3')-VIb	Aminoglycosides	0.0151984	0	0.101989	0	0	0	0	0.978708	0.906555	1	0.906555	0.906555	0.906555	0.906555	0.906555	NA	NA	NA	NA	0.906555	0.906555	0.906555	0.906555	NA	NA	NA	NA	NA	NA
aac(6')-Im	Aminoglycosides	0	0	0	0	0	0	0	NA	NA	NA	NA	NA	NA	NA	NA	NA	NA	NA	NA	NA	NA	NA	NA	NA	NA	NA	NA	NA	NA
aadA10	Aminoglycosides	0.269603	0	0	0	0	0	0	0.179028	0.482771	0.249195	0.519999	0.482771	0.515734	0.519999	NA	NA	NA	NA	NA	NA	NA	NA	NA	NA	NA	NA	NA	NA	NA
aac(6')-Ig	Aminoglycosides	0	0	0	0	0	0	0	NA	NA	NA	NA	NA	NA	NA	NA	NA	NA	NA	NA	NA	NA	NA	NA	NA	NA	NA	NA	NA	NA
tet(O/W/32/O/W/O)	Tetracyclines	0.103719	0	0.00816022	0	0.573631	0	0	0.879015	0.883008	1	0.883008	0.883008	0.883008	0.883008	0.883008	NA	0.883008	NA	NA	0.883008	0.883008	0.883008	0.883008	0.883008	NA	NA	0.883008	0.883008	NA
dfrA24	Trimethoprims	0	0	0	0	0	0	0	NA	NA	NA	NA	NA	NA	NA	NA	NA	NA	NA	NA	NA	NA	NA	NA	NA	NA	NA	NA	NA	NA
blaPER-6	β-lactams	0.0879054	0	0	0	0	0	0.0613086	0.0849519	0.37932	0.228429	0.52294	0.37932	0.472756	0.52294	NA	NA	NA	NA	0.340059	NA	NA	NA	0.0425266	NA	NA	0.52294	NA	0.340059	0.37932
blaFOX-7	β-lactams	0.0261828	0	0.0164122	0	0	0	0	0.881593	0.758435	0.984803	0.758435	0.758435	0.758435	0.758435	0.758435	NA	NA	NA	NA	0.758435	0.758435	0.758435	0.758435	NA	NA	NA	NA	NA	NA
aadA5	Aminoglycosides	0.0637296	0.347819	0.0580013	0	0	0	0.0560896	0.647925	0.81808	1	0.81808	0.802308	0.802308	0.802308	0.81808	0.81808	0.802308	0.802308	0.802308	0.81808	0.802308	0.802308	0.802308	NA	NA	0.802308	NA	0.802308	0.802308
blaOXA-553	β-lactams	0.0599162	0	0.0114427	0	0	0	0	0.11476	0.498328	0.498328	0.734095	0.498328	0.617808	0.734095	0.824141	NA	NA	NA	NA	0.824141	0.824141	0.824141	0.824141	NA	NA	NA	NA	NA	NA
blaOXA-303	β-lactams	0.118608	0	0.150609	0	0	0	0.0613086	0.233676	0.452598	0.549849	0.526706	0.452598	0.452598	0.929238	0.452598	NA	NA	NA	0.452598	0.599999	0.452598	0.526706	0.636946	NA	NA	0.599999	NA	0.452598	0.452598
blaOXA-309	β-lactams	0.123935	0	0	0	0	0	0	0.179028	0.482771	0.249195	0.519999	0.482771	0.515734	0.519999	NA	NA	NA	NA	NA	NA	NA	NA	NA	NA	NA	NA	NA	NA	NA
blaFOX-2	β-lactams	0.0535054	0	0.00611528	0	0	0	0	0.218969	0.66509	0.66509	0.824141	0.66509	0.764742	0.824141	0.824141	NA	NA	NA	NA	0.824141	0.824141	0.824141	0.824141	NA	NA	NA	NA	NA	NA
msr(D)	MLSPs	0.00731418	0	0.0158948	0	0.676119	0	0	0.879015	0.883008	1	0.883008	0.883008	0.883008	0.883008	0.883008	NA	0.883008	NA	NA	0.883008	0.883008	0.883008	0.883008	0.883008	NA	NA	0.883008	0.883008	NA
blaOXA-282	β-lactams	0.0705216	0	0.0228854	0	0	0	0.0613086	0.326034	0.689741	0.689741	0.701321	0.689741	0.701321	0.701321	0.701321	NA	NA	NA	0.618289	0.824141	0.701321	0.744043	0.618289	NA	NA	0.701321	NA	0.618289	0.689741
blaMOX-6	β-lactams	0.00653475	0	0.0102969	0	0	0	0	0.978708	0.906555	1	0.906555	0.906555	0.906555	0.906555	0.906555	NA	NA	NA	NA	0.906555	0.906555	0.906555	0.906555	NA	NA	NA	NA	NA	NA
tlr(C)	MLSPs	0.0528256	0	0.0102969	0.140683	0	0	0	0.0882959	0.339769	0.339769	0.701321	0.339769	0.447362	0.667359	0.701321	0.339769	NA	NA	NA	0.339769	0.701321	0.744043	0.824141	0.339769	0.447362	0.701321	NA	NA	NA
tet(B)	Tetracyclines	0	0	0.263076	0	0	0	0	0.905581	NA	0.824141	NA	NA	NA	NA	0.824141	NA	NA	NA	NA	0.824141	0.824141	0.824141	0.824141	NA	NA	NA	NA	NA	NA
erm(V)	MLSPs	0	0	0	0	0	0	0	NA	NA	NA	NA	NA	NA	NA	NA	NA	NA	NA	NA	NA	NA	NA	NA	NA	NA	NA	NA	NA	NA
aph(3')-IIc	Aminoglycosides	0.0849678	0	0	0	0	0	0	0.359517	0.595422	0.487956	0.595422	0.595422	0.595422	0.595422	NA	NA	NA	NA	NA	NA	NA	NA	NA	NA	NA	NA	NA	NA	NA
tet(X4)	Tetracyclines	0.076029	0.115151	0.0912835	0	0	0	0.474652	0.00717374	0.562142	0.715001	0.562142	0.260277	0.362776	0.039325	0.715001	0.715001	0.562142	0.622326	0.0633111	0.586409	0.362776	0.500558	0.039325	NA	NA	0.190808	NA	0.0288824	0.041021
blaOXA-550	β-lactams	0.0393002	0	0	0	0	0	0	0.179028	0.482771	0.249195	0.519999	0.482771	0.515734	0.519999	NA	NA	NA	NA	NA	NA	NA	NA	NA	NA	NA	NA	NA	NA	NA
blaOXA-286	β-lactams	0.00560235	0	0	0	0	0	0.0613086	0.0274142	0.74288	0.615205	0.824141	0.74288	0.763884	0.303213	NA	NA	NA	NA	0.340059	NA	NA	NA	0.0425266	NA	NA	0.74288	NA	0.340059	0.524904
blaOXA-50	β-lactams	0	0	0.241276	0	0	0	0	0.905581	NA	0.824141	NA	NA	NA	NA	0.824141	NA	NA	NA	NA	0.824141	0.824141	0.824141	0.824141	NA	NA	NA	NA	NA	NA
erm(33)	MLSPs	0	0	0.131538	0	0	0	0	0.905581	NA	0.824141	NA	NA	NA	NA	0.824141	NA	NA	NA	NA	0.824141	0.824141	0.824141	0.824141	NA	NA	NA	NA	NA	NA
blaFOX-8	β-lactams	0.0681107	0.0767672	0.0184571	0	0	0	0	0.374628	0.766072	0.766072	0.766072	0.766072	0.766072	0.766072	0.772631	0.766072	0.766072	0.766072	0.766072	0.766072	0.766072	0.766072	0.766072	NA	NA	NA	NA	NA	NA
qnrD1	Quinolones	0.0179208	0	0	0	0.271471	0	0.0613086	0.101515	0.729853	0.729853	0.824141	0.729853	0.750334	0.376306	NA	NA	0.729853	NA	0.376306	NA	0.376306	NA	0.0579908	0.750334	NA	0.729853	0.729853	0.729853	0.715778
tetA(60)	Tetracyclines	0	0	0	0	0	0	0	NA	NA	NA	NA	NA	NA	NA	NA	NA	NA	NA	NA	NA	NA	NA	NA	NA	NA	NA	NA	NA	NA
blaMOX-7	β-lactams	0	0	0	0	0	0	0	NA	NA	NA	NA	NA	NA	NA	NA	NA	NA	NA	NA	NA	NA	NA	NA	NA	NA	NA	NA	NA	NA
blaFOX-9	β-lactams	0.0510116	0.0383836	0.00611528	0	0	0	0	0.371807	0.824141	0.824141	0.824141	0.824141	0.824141	0.824141	0.824141	0.824141	0.824141	0.824141	0.824141	0.824141	0.824141	0.824141	0.824141	NA	NA	NA	NA	NA	NA
blaOXA-551	β-lactams	0.0231997	0	0.0305959	0	0	0	0	0.765053	0.689486	0.689486	0.689486	0.689486	0.689486	0.689486	0.689486	NA	NA	NA	NA	0.689486	0.689486	0.689486	0.689486	NA	NA	NA	NA	NA	NA
tet(30)	Tetracyclines	0.00863446	0	0	0	0	0	0	0.905581	0.824141	0.824141	0.824141	0.824141	0.824141	0.824141	NA	NA	NA	NA	NA	NA	NA	NA	NA	NA	NA	NA	NA	NA	NA
ant(9)-Ia	Aminoglycosides	0	0	0	0	0.473852	0	0	0.207316	NA	NA	NA	0.286006	NA	NA	NA	NA	0.685563	NA	NA	NA	0.286006	NA	NA	0.700311	NA	NA	0.700311	0.700311	NA
lnu(B)	MLSPs	0	0.115151	0.00611528	0	0	0	0.0611488	0.0993615	0.463716	0.707189	NA	NA	NA	0.0579908	0.707189	0.766072	0.707189	0.707189	0.707189	0.824141	0.759764	0.766072	0.413472	NA	NA	0.707189	NA	0.463716	0.707189
aph(3')-IIb	Aminoglycosides	0	0	0.160851	0	0	0	0	0.905581	NA	0.824141	NA	NA	NA	NA	0.824141	NA	NA	NA	NA	0.824141	0.824141	0.824141	0.824141	NA	NA	NA	NA	NA	NA
tet(42)	Tetracyclines	0.0654898	0	0.0266724	0.140683	0	0	0	0.365744	0.573077	0.573077	0.573077	0.573077	0.573077	0.573077	0.573077	0.573077	NA	NA	NA	0.573077	0.573077	0.573077	0.689486	0.573077	0.573077	0.573077	NA	NA	NA
ant(3'')-Ii-aac(6')-IId	Aminoglycosides	0.101812	0	0.0495201	0	0	0	0.0613086	0.0532054	0.303656	0.303656	0.585228	0.303656	0.387426	0.929238	0.759764	NA	NA	NA	0.303656	0.883008	0.759764	0.801277	0.303656	NA	NA	0.757478	NA	0.309144	0.447362
aph(3')-XV	Aminoglycosides	0.0345168	0	0.133482	0	0	0	0	0.588323	0.614376	0.614376	0.614376	0.614376	0.614376	0.614376	0.614376	NA	NA	NA	NA	0.614376	0.614376	0.614376	0.614376	NA	NA	NA	NA	NA	NA
blaSGM-5	β-lactams	0.000920796	0	0	0	0	0	0	0.905581	0.824141	0.824141	0.824141	0.824141	0.824141	0.824141	NA	NA	NA	NA	NA	NA	NA	NA	NA	NA	NA	NA	NA	NA	NA
blaOXA-264	β-lactams	0	0	0	0	0	0	0	NA	NA	NA	NA	NA	NA	NA	NA	NA	NA	NA	NA	NA	NA	NA	NA	NA	NA	NA	NA	NA	NA
tet(O/W/32/O)	Tetracyclines	0	0	0	0	0.33806	0	0	0.207316	NA	NA	NA	0.286006	NA	NA	NA	NA	0.685563	NA	NA	NA	0.286006	NA	NA	0.700311	NA	NA	0.700311	0.700311	NA
blaOXA-85	β-lactams	0	0	0	0	0.489852	0	0	0.207316	NA	NA	NA	0.286006	NA	NA	NA	NA	0.685563	NA	NA	NA	0.286006	NA	NA	0.700311	NA	NA	0.700311	0.700311	NA
tet(O/W)-1	Tetracyclines	0.029476	0	0	0	0.286815	0	0	0.619594	0.824141	0.824141	0.824141	0.824141	0.824141	0.824141	NA	NA	0.824141	NA	NA	NA	0.824141	NA	NA	0.824141	NA	NA	0.824141	0.824141	NA
aadA2	Aminoglycosides	0.0428553	0.0767672	0	0.140683	0	0	0.0613086	0.0923196	0.877173	0.414782	0.414782	0.601731	0.601731	0.414782	0.414782	0.601731	0.601731	0.601731	0.601731	0.0347945	NA	NA	0.0347945	0.414782	0.429467	1	NA	0.414782	0.429467
catA1	Phenicols	0	0	0	0	0	0	0	NA	NA	NA	NA	NA	NA	NA	NA	NA	NA	NA	NA	NA	NA	NA	NA	NA	NA	NA	NA	NA	NA
cphA2	β-lactams	0.0196043	0	0.0407957	0	0	0	0	0.978708	0.906555	1	0.906555	0.906555	0.906555	0.906555	0.906555	NA	NA	NA	NA	0.906555	0.906555	0.906555	0.906555	NA	NA	NA	NA	NA	NA
vgb(B)	MLSPs	0	0	0.0158948	0	0	0	0.306543	0.0274142	NA	0.615205	NA	NA	NA	0.0425266	0.74288	NA	NA	NA	0.340059	0.824141	0.74288	0.763884	0.303213	NA	NA	0.74288	NA	0.340059	0.524904
blaTEM-229	β-lactams	0	0	0	0	0.286815	0	0	0.207316	NA	NA	NA	0.286006	NA	NA	NA	NA	0.685563	NA	NA	NA	0.286006	NA	NA	0.700311	NA	NA	0.700311	0.700311	NA
mph(E)	MLSPs	0.0415173	0	0.00816022	0	0	0	0.0613086	0.320053	0.689741	0.689741	0.701321	0.689741	0.701321	0.701321	0.701321	NA	NA	NA	0.618289	0.824141	0.701321	0.744043	0.618289	NA	NA	0.701321	NA	0.618289	0.689741
blaOXA-215	β-lactams	0	0	0	0	0	0	0	NA	NA	NA	NA	NA	NA	NA	NA	NA	NA	NA	NA	NA	NA	NA	NA	NA	NA	NA	NA	NA	NA
blaCARB-10	β-lactams	0	0	0.0803275	0	0	0	0.0560896	0.116467	NA	0.340059	NA	NA	NA	0.0425266	0.50581	NA	NA	NA	0.340059	0.595422	0.50581	0.521164	0.521164	NA	NA	0.555484	NA	0.340059	0.50581
erm(Q)	MLSPs	0	0	0	0	0.33806	0	0	0.207316	NA	NA	NA	0.286006	NA	NA	NA	NA	0.685563	NA	NA	NA	0.286006	NA	NA	0.700311	NA	NA	0.700311	0.700311	NA
erm(C)	MLSPs	0.00731418	0	0	0	0	0	0	0.905581	0.824141	0.824141	0.824141	0.824141	0.824141	0.824141	NA	NA	NA	NA	NA	NA	NA	NA	NA	NA	NA	NA	NA	NA	NA
aadA17	Aminoglycosides	0.0292567	0	0.00611528	0	0	0	0	0.978708	0.906555	1	0.906555	0.906555	0.906555	0.906555	0.906555	NA	NA	NA	NA	0.906555	0.906555	0.906555	0.906555	NA	NA	NA	NA	NA	NA
blaDHA-2	β-lactams	0	0	0.0258995	0	0	0	0	0.905581	NA	0.824141	NA	NA	NA	NA	0.824141	NA	NA	NA	NA	0.824141	0.824141	0.824141	0.824141	NA	NA	NA	NA	NA	NA
cphA7	β-lactams	0.0639419	0.0383836	0	0	0	0	0.0613086	0.121665	0.664475	0.158817	0.648256	0.544165	0.595903	0.665205	0.463716	0.715001	0.648256	0.648256	0.648256	NA	NA	NA	0.0579908	NA	NA	0.648256	NA	0.463716	0.595903
blaDHA-13	β-lactams	0	0	0	0	0	0	0	NA	NA	NA	NA	NA	NA	NA	NA	NA	NA	NA	NA	NA	NA	NA	NA	NA	NA	NA	NA	NA	NA
blaMOX-4	β-lactams	0.0150648	0	0	0	0	0	0	0.629768	0.689486	0.689486	0.689486	0.689486	0.689486	0.689486	NA	NA	NA	NA	NA	NA	NA	NA	NA	NA	NA	NA	NA	NA	NA
ole(C)	MLSPs	0.0118092	0	0.032751	0	0	0	0	0.895181	0.824141	0.824141	0.824141	0.824141	0.824141	0.824141	0.824141	NA	NA	NA	NA	0.824141	0.824141	0.824141	0.824141	NA	NA	NA	NA	NA	NA
blaCMY-1	β-lactams	0	0	0	0	0	0	0	NA	NA	NA	NA	NA	NA	NA	NA	NA	NA	NA	NA	NA	NA	NA	NA	NA	NA	NA	NA	NA	NA
blaCARB-14	β-lactams	0.0170696	0	0.043332	0	0	0	0	0.756485	0.689486	0.689486	0.689486	0.689486	0.689486	0.689486	0.689486	NA	NA	NA	NA	0.689486	0.689486	0.689486	0.689486	NA	NA	NA	NA	NA	NA
aph(3')-IIIa	Aminoglycosides	0	0	0	0	0.33806	0	0	0.207316	NA	NA	NA	0.286006	NA	NA	NA	NA	0.685563	NA	NA	NA	0.286006	NA	NA	0.700311	NA	NA	0.700311	0.700311	NA
dfrA7	Trimethoprims	0.0243618	0	0	0	0	0	0	0.629768	0.689486	0.689486	0.689486	0.689486	0.689486	0.689486	NA	NA	NA	NA	NA	NA	NA	NA	NA	NA	NA	NA	NA	NA	NA
aac(6')-Iz	Aminoglycosides	0	0	0	0	0	0.136693	0	0.0404643	NA	NA	NA	NA	0.123231	NA	NA	NA	NA	0.414454	NA	NA	NA	0.123231	NA	NA	0.637352	NA	0.414454	NA	0.637352
cmlB1	Phenicols	0	0	0	0	0	0	0	NA	NA	NA	NA	NA	NA	NA	NA	NA	NA	NA	NA	NA	NA	NA	NA	NA	NA	NA	NA	NA	NA
aadA9	Aminoglycosides	0.0250887	0	0	0	0	0	0	0.359517	0.595422	0.487956	0.595422	0.595422	0.595422	0.595422	NA	NA	NA	NA	NA	NA	NA	NA	NA	NA	NA	NA	NA	NA	NA
aac(3)-Ib	Aminoglycosides	0.0470237	0	0	0	0	0	0	0.179028	0.482771	0.249195	0.519999	0.482771	0.515734	0.519999	NA	NA	NA	NA	NA	NA	NA	NA	NA	NA	NA	NA	NA	NA	NA
tet(X3)	Tetracyclines	0.0205636	0	0.0345385	0	0	0	0	0.881593	0.758435	0.984803	0.758435	0.758435	0.758435	0.758435	0.758435	NA	NA	NA	NA	0.758435	0.758435	0.758435	0.758435	NA	NA	NA	NA	NA	NA
blaOXA-362	β-lactams	0	0	0	0	0	0	0	NA	NA	NA	NA	NA	NA	NA	NA	NA	NA	NA	NA	NA	NA	NA	NA	NA	NA	NA	NA	NA	NA
imiH	β-lactams	0.0215557	0	0.0203979	0	0	0	0	0.895181	0.824141	0.824141	0.824141	0.824141	0.824141	0.824141	0.824141	NA	NA	NA	NA	0.824141	0.824141	0.824141	0.824141	NA	NA	NA	NA	NA	NA
mef(C)	MLSPs	0.065502	0	0.0303214	0	0	0	0	0.881593	0.758435	0.984803	0.758435	0.758435	0.758435	0.758435	0.758435	NA	NA	NA	NA	0.758435	0.758435	0.758435	0.758435	NA	NA	NA	NA	NA	NA
tet(T)	Tetracyclines	0.0352745	0	0.0164122	0	0	0	0	0.881593	0.758435	0.984803	0.758435	0.758435	0.758435	0.758435	0.758435	NA	NA	NA	NA	0.758435	0.758435	0.758435	0.758435	NA	NA	NA	NA	NA	NA
fosA4	Fosfomycins	0	0	0	0	0	0	0	NA	NA	NA	NA	NA	NA	NA	NA	NA	NA	NA	NA	NA	NA	NA	NA	NA	NA	NA	NA	NA	NA
tet(44)	Tetracyclines	0	0	0.0495201	0	0	0	0	0.905581	NA	0.824141	NA	NA	NA	NA	0.824141	NA	NA	NA	NA	0.824141	0.824141	0.824141	0.824141	NA	NA	NA	NA	NA	NA
catB7	Phenicols	0	0	0.0804253	0	0	0	0	0.905581	NA	0.824141	NA	NA	NA	NA	0.824141	NA	NA	NA	NA	0.824141	0.824141	0.824141	0.824141	NA	NA	NA	NA	NA	NA
fosF	Fosfomycins	0.0075992	0	0	0	0	0	0	0.905581	0.824141	0.824141	0.824141	0.824141	0.824141	0.824141	NA	NA	NA	NA	NA	NA	NA	NA	NA	NA	NA	NA	NA	NA	NA
aac(3)-IIa	Aminoglycosides	0.0518067	0	0.00611528	0	0	0	0.0613086	0.188168	0.86805	1	0.883008	0.86805	0.86805	0.463716	0.86805	NA	NA	NA	0.463716	0.883008	0.86805	0.86805	0.463716	NA	NA	0.86805	NA	0.463716	0.715778
blaTEM-233	β-lactams	0	0	0	0	0	0	0	NA	NA	NA	NA	NA	NA	NA	NA	NA	NA	NA	NA	NA	NA	NA	NA	NA	NA	NA	NA	NA	NA
imiS	β-lactams	0	0	0	0	0	0	0	NA	NA	NA	NA	NA	NA	NA	NA	NA	NA	NA	NA	NA	NA	NA	NA	NA	NA	NA	NA	NA	NA
cphA4	β-lactams	0.015021	0	0	0	0	0	0	0.629768	0.689486	0.689486	0.689486	0.689486	0.689486	0.689486	NA	NA	NA	NA	NA	NA	NA	NA	NA	NA	NA	NA	NA	NA	NA
blaOXA-335	β-lactams	0.0413374	0	0	0	0	0	0	0.629768	0.689486	0.689486	0.689486	0.689486	0.689486	0.689486	NA	NA	NA	NA	NA	NA	NA	NA	NA	NA	NA	NA	NA	NA	NA
tet(33)	Tetracyclines	0	0	0.00611528	0	0	0	0	0.905581	NA	0.824141	NA	NA	NA	NA	0.824141	NA	NA	NA	NA	0.824141	0.824141	0.824141	0.824141	NA	NA	NA	NA	NA	NA
cat(pC194)	Phenicols	0.0132632	0	0.0572135	0	0	0	0	0.895181	0.824141	0.824141	0.824141	0.824141	0.824141	0.824141	0.824141	NA	NA	NA	NA	0.824141	0.824141	0.824141	0.824141	NA	NA	NA	NA	NA	NA
cmlA1	Phenicols	0.0130695	0	0	0	0	0	0	0.905581	0.824141	0.824141	0.824141	0.824141	0.824141	0.824141	NA	NA	NA	NA	NA	NA	NA	NA	NA	NA	NA	NA	NA	NA	NA
blaOXA-548	β-lactams	0.000920796	0	0	0	0	0	0	0.905581	0.824141	0.824141	0.824141	0.824141	0.824141	0.824141	NA	NA	NA	NA	NA	NA	NA	NA	NA	NA	NA	NA	NA	NA	NA
tet(O/W/O)-1	Tetracyclines	0	0	0	0	0	0	0	NA	NA	NA	NA	NA	NA	NA	NA	NA	NA	NA	NA	NA	NA	NA	NA	NA	NA	NA	NA	NA	NA
catB1	Phenicols	0.0404279	0	0	0	0	0	0	0.359517	0.595422	0.487956	0.595422	0.595422	0.595422	0.595422	NA	NA	NA	NA	NA	NA	NA	NA	NA	NA	NA	NA	NA	NA	NA
blaFOX-4	β-lactams	0.0233302	0	0.0122306	0	0	0	0	0.890058	0.824141	0.824141	0.824141	0.824141	0.824141	0.824141	0.824141	NA	NA	NA	NA	0.824141	0.824141	0.824141	0.824141	NA	NA	NA	NA	NA	NA
aph(3')-VI	Aminoglycosides	0	0	0	0	0	0	0	NA	NA	NA	NA	NA	NA	NA	NA	NA	NA	NA	NA	NA	NA	NA	NA	NA	NA	NA	NA	NA	NA
blaMOX-5	β-lactams	0.00628439	0	0	0	0	0	0	0.905581	0.824141	0.824141	0.824141	0.824141	0.824141	0.824141	NA	NA	NA	NA	NA	NA	NA	NA	NA	NA	NA	NA	NA	NA	NA
cphA8	β-lactams	0.00653475	0	0.00611528	0	0	0	0	0.978708	0.906555	1	0.906555	0.906555	0.906555	0.906555	0.906555	NA	NA	NA	NA	0.906555	0.906555	0.906555	0.906555	NA	NA	NA	NA	NA	NA
tet(32)	Tetracyclines	0.0454768	0.0383836	0	0	0	0	0	0.659414	0.828441	0.786501	0.786501	0.786501	0.786501	0.786501	0.786501	0.786501	0.786501	0.786501	0.786501	NA	NA	NA	NA	NA	NA	NA	NA	NA	NA
mph(N)	MLSPs	0.0452717	0	0	0	0	0	0	0.629768	0.689486	0.689486	0.689486	0.689486	0.689486	0.689486	NA	NA	NA	NA	NA	NA	NA	NA	NA	NA	NA	NA	NA	NA	NA
mef(B)	MLSPs	0	0.153534	0	0	0	0	0	0.277068	0.340737	NA	NA	NA	NA	NA	0.340737	0.715001	0.715001	0.715001	0.715001	NA	NA	NA	NA	NA	NA	NA	NA	NA	NA
blaOXA-134	β-lactams	0	0	0	0	0	0	0	NA	NA	NA	NA	NA	NA	NA	NA	NA	NA	NA	NA	NA	NA	NA	NA	NA	NA	NA	NA	NA	NA
blaCEPH-A3	β-lactams	0.0169129	0	0.0163204	0	0	0	0	0.690519	0.824141	0.824141	0.824141	0.824141	0.824141	0.824141	0.824141	NA	NA	NA	NA	0.824141	0.824141	0.824141	0.824141	NA	NA	NA	NA	NA	NA
aadA23	Aminoglycosides	0	0	0	0	0	0	0	NA	NA	NA	NA	NA	NA	NA	NA	NA	NA	NA	NA	NA	NA	NA	NA	NA	NA	NA	NA	NA	NA
qepA4	Quinolones	0.00643685	0	0	0	0	0	0	0.905581	0.824141	0.824141	0.824141	0.824141	0.824141	0.824141	NA	NA	NA	NA	NA	NA	NA	NA	NA	NA	NA	NA	NA	NA	NA
blaKHM-1	β-lactams	0	0	0	0	0	0	0	NA	NA	NA	NA	NA	NA	NA	NA	NA	NA	NA	NA	NA	NA	NA	NA	NA	NA	NA	NA	NA	NA
blaTEM-231	β-lactams	0.032186	0	0.00611528	0	0	0	0	0.414752	0.824141	0.824141	0.824141	0.824141	0.824141	0.824141	0.824141	NA	NA	NA	NA	0.824141	0.824141	0.824141	0.824141	NA	NA	NA	NA	NA	NA
blaSGM-1	β-lactams	0.014738	0	0	0	0	0	0	0.905581	0.824141	0.824141	0.824141	0.824141	0.824141	0.824141	NA	NA	NA	NA	NA	NA	NA	NA	NA	NA	NA	NA	NA	NA	NA
mph(C)	MLSPs	0	0	0	0	0	0	0.0613086	0.000125398	NA	NA	NA	NA	NA	0.0115982	NA	NA	NA	NA	0.185487	NA	NA	NA	0.0115982	NA	NA	0.504985	NA	0.185487	0.286311
erm(36)	MLSPs	0.0132494	0	0	0	0	0	0	0.905581	0.824141	0.824141	0.824141	0.824141	0.824141	0.824141	NA	NA	NA	NA	NA	NA	NA	NA	NA	NA	NA	NA	NA	NA	NA
cphA6	β-lactams	0	0.0383836	0	0	0	0	0	0.277068	0.340737	NA	NA	NA	NA	NA	0.340737	0.715001	0.715001	0.715001	0.715001	NA	NA	NA	NA	NA	NA	NA	NA	NA	NA
blaOXA-360	β-lactams	0	0	0	0	0	0	0	NA	NA	NA	NA	NA	NA	NA	NA	NA	NA	NA	NA	NA	NA	NA	NA	NA	NA	NA	NA	NA	NA
blaACT-15	β-lactams	0	0	0	0	0	0	0	NA	NA	NA	NA	NA	NA	NA	NA	NA	NA	NA	NA	NA	NA	NA	NA	NA	NA	NA	NA	NA	NA
tet(S)	Tetracyclines	0	0	0.0437078	0	0	0	0	0.629768	NA	0.689486	NA	NA	NA	NA	0.689486	NA	NA	NA	NA	0.689486	0.689486	0.689486	0.689486	NA	NA	NA	NA	NA	NA
lnu(G)	MLSPs	0	0	0	0	0	0	0	NA	NA	NA	NA	NA	NA	NA	NA	NA	NA	NA	NA	NA	NA	NA	NA	NA	NA	NA	NA	NA	NA
aadA7	Aminoglycosides	0	0	0	0	0	0	0	NA	NA	NA	NA	NA	NA	NA	NA	NA	NA	NA	NA	NA	NA	NA	NA	NA	NA	NA	NA	NA	NA
blaCARB-8	β-lactams	0.00896039	0	0.0317895	0	0	0	0	0.978708	0.906555	1	0.906555	0.906555	0.906555	0.906555	0.906555	NA	NA	NA	NA	0.906555	0.906555	0.906555	0.906555	NA	NA	NA	NA	NA	NA
blaADC-25	β-lactams	0	0	0	0	0	0	0	NA	NA	NA	NA	NA	NA	NA	NA	NA	NA	NA	NA	NA	NA	NA	NA	NA	NA	NA	NA	NA	NA
blaOXA-277	β-lactams	0.00628439	0	0	0	0	0	0	0.905581	0.824141	0.824141	0.824141	0.824141	0.824141	0.824141	NA	NA	NA	NA	NA	NA	NA	NA	NA	NA	NA	NA	NA	NA	NA
oqxA	Quinolones	0.0397483	0	0	0	0	0	0	0.905581	0.824141	0.824141	0.824141	0.824141	0.824141	0.824141	NA	NA	NA	NA	NA	NA	NA	NA	NA	NA	NA	NA	NA	NA	NA
blaOXA-278	β-lactams	0.00628439	0	0	0	0	0	0	0.905581	0.824141	0.824141	0.824141	0.824141	0.824141	0.824141	NA	NA	NA	NA	NA	NA	NA	NA	NA	NA	NA	NA	NA	NA	NA
fosD	Fosfomycins	0	0	0.0228854	0	0	0	0	0.905581	NA	0.824141	NA	NA	NA	NA	0.824141	NA	NA	NA	NA	0.824141	0.824141	0.824141	0.824141	NA	NA	NA	NA	NA	NA
blaOXA-226	β-lactams	0.0169724	0	0	0	0	0	0	0.905581	0.824141	0.824141	0.824141	0.824141	0.824141	0.824141	NA	NA	NA	NA	NA	NA	NA	NA	NA	NA	NA	NA	NA	NA	NA
tetA(46)	Tetracyclines	0	0	0	0	0	0	0	NA	NA	NA	NA	NA	NA	NA	NA	NA	NA	NA	NA	NA	NA	NA	NA	NA	NA	NA	NA	NA	NA
vat(C)	MLSPs	0	0	0.0158948	0	0	0	0.0613086	0.0343517	NA	0.615205	NA	NA	NA	0.0425266	0.74288	NA	NA	NA	0.340059	0.824141	0.74288	0.763884	0.340059	NA	NA	0.74288	NA	0.340059	0.524904
mph(G)	MLSPs	0	0	0.0375925	0	0	0	0	0.905581	NA	0.824141	NA	NA	NA	NA	0.824141	NA	NA	NA	NA	0.824141	0.824141	0.824141	0.824141	NA	NA	NA	NA	NA	NA
ant(6)-Ib	Aminoglycosides	0	0	0.0187963	0	0	0	0	0.905581	NA	0.824141	NA	NA	NA	NA	0.824141	NA	NA	NA	NA	0.824141	0.824141	0.824141	0.824141	NA	NA	NA	NA	NA	NA
blaOXA-552	β-lactams	0	0	0	0	0	0	0	NA	NA	NA	NA	NA	NA	NA	NA	NA	NA	NA	NA	NA	NA	NA	NA	NA	NA	NA	NA	NA	NA
qnrD2	Quinolones	0	0	0.0163204	0	0	0	0.183926	0.0274142	NA	0.615205	NA	NA	NA	0.0425266	0.74288	NA	NA	NA	0.340059	0.824141	0.74288	0.763884	0.303213	NA	NA	0.74288	NA	0.340059	0.524904
blaOXA-289	β-lactams	0.0075992	0	0.0122306	0	0	0	0	0.978708	0.906555	1	0.906555	0.906555	0.906555	0.906555	0.906555	NA	NA	NA	NA	0.906555	0.906555	0.906555	0.906555	NA	NA	NA	NA	NA	NA
blaDHA-24	β-lactams	0	0	0	0	0	0	0	NA	NA	NA	NA	NA	NA	NA	NA	NA	NA	NA	NA	NA	NA	NA	NA	NA	NA	NA	NA	NA	NA
blaACI-1	β-lactams	0	0	0	0	0	0	0	NA	NA	NA	NA	NA	NA	NA	NA	NA	NA	NA	NA	NA	NA	NA	NA	NA	NA	NA	NA	NA	NA
catB3	Phenicols	0	0	0	0	0	0	0	NA	NA	NA	NA	NA	NA	NA	NA	NA	NA	NA	NA	NA	NA	NA	NA	NA	NA	NA	NA	NA	NA
blaOXA-361	β-lactams	0	0	0	0	0	0	0.0613086	0.000125398	NA	NA	NA	NA	NA	0.0115982	NA	NA	NA	NA	0.185487	NA	NA	NA	0.0115982	NA	NA	0.504985	NA	0.185487	0.286311
dfrB3	Trimethoprims	0.0341648	0	0	0	0	0	0	0.359517	0.595422	0.487956	0.595422	0.595422	0.595422	0.595422	NA	NA	NA	NA	NA	NA	NA	NA	NA	NA	NA	NA	NA	NA	NA
vga(A)V	MLSPs	0	0	0	0	0	0	0	NA	NA	NA	NA	NA	NA	NA	NA	NA	NA	NA	NA	NA	NA	NA	NA	NA	NA	NA	NA	NA	NA
aadA1b	Aminoglycosides	0.0338138	0	0	0	0	0	0	0.359517	0.595422	0.487956	0.595422	0.595422	0.595422	0.595422	NA	NA	NA	NA	NA	NA	NA	NA	NA	NA	NA	NA	NA	NA	NA
blaFONA-1	β-lactams	0	0	0	0	0	0	0	NA	NA	NA	NA	NA	NA	NA	NA	NA	NA	NA	NA	NA	NA	NA	NA	NA	NA	NA	NA	NA	NA
blaA	β-lactams	0.0333878	0	0	0	0	0	0	0.629768	0.689486	0.689486	0.689486	0.689486	0.689486	0.689486	NA	NA	NA	NA	NA	NA	NA	NA	NA	NA	NA	NA	NA	NA	NA
poxtA	Oxazolidinones	0	0	0	0	0	0	0	NA	NA	NA	NA	NA	NA	NA	NA	NA	NA	NA	NA	NA	NA	NA	NA	NA	NA	NA	NA	NA	NA
lsa(A)	MLSPs	0	0	0	0	0	0	0	NA	NA	NA	NA	NA	NA	NA	NA	NA	NA	NA	NA	NA	NA	NA	NA	NA	NA	NA	NA	NA	NA
blaACT-9	β-lactams	0	0	0	0	0	0	0	NA	NA	NA	NA	NA	NA	NA	NA	NA	NA	NA	NA	NA	NA	NA	NA	NA	NA	NA	NA	NA	NA
blaPAM-1	β-lactams	0	0	0	0	0	0	0	NA	NA	NA	NA	NA	NA	NA	NA	NA	NA	NA	NA	NA	NA	NA	NA	NA	NA	NA	NA	NA	NA
blaOXA-294	β-lactams	0.0135915	0	0	0	0	0	0	0.905581	0.824141	0.824141	0.824141	0.824141	0.824141	0.824141	NA	NA	NA	NA	NA	NA	NA	NA	NA	NA	NA	NA	NA	NA	NA
aac(6')-Ib-cr	Multidrugs	0	0	0	0.281366	0	0	0	0.000125398	NA	NA	0.0115982	NA	NA	NA	NA	0.185487	NA	NA	NA	0.0115982	NA	NA	NA	0.185487	0.286311	0.504985	NA	NA	NA
aac(6')-Ian	Aminoglycosides	0	0	0	0	0	0	0	NA	NA	NA	NA	NA	NA	NA	NA	NA	NA	NA	NA	NA	NA	NA	NA	NA	NA	NA	NA	NA	NA
ere(D)	MLSPs	0.00676199	0	0	0	0	0	0.0613086	0.0274142	0.74288	0.615205	0.824141	0.74288	0.763884	0.303213	NA	NA	NA	NA	0.340059	NA	NA	NA	0.0425266	NA	NA	0.74288	NA	0.340059	0.524904
aac(6')-Iv	Aminoglycosides	0	0	0	0	0	0	0	NA	NA	NA	NA	NA	NA	NA	NA	NA	NA	NA	NA	NA	NA	NA	NA	NA	NA	NA	NA	NA	NA
blaFONA-4	β-lactams	0	0	0	0	0	0	0	NA	NA	NA	NA	NA	NA	NA	NA	NA	NA	NA	NA	NA	NA	NA	NA	NA	NA	NA	NA	NA	NA
blaOXA-276	β-lactams	0	0	0	0	0	0	0.0613086	0.000125398	NA	NA	NA	NA	NA	0.0115982	NA	NA	NA	NA	0.185487	NA	NA	NA	0.0115982	NA	NA	0.504985	NA	0.185487	0.286311
blaOCH-7	β-lactams	0	0	0	0	0	0	0	NA	NA	NA	NA	NA	NA	NA	NA	NA	NA	NA	NA	NA	NA	NA	NA	NA	NA	NA	NA	NA	NA
blaMUS-1	β-lactams	0	0	0	0	0	0	0	NA	NA	NA	NA	NA	NA	NA	NA	NA	NA	NA	NA	NA	NA	NA	NA	NA	NA	NA	NA	NA	NA
msr(A)	MLSPs	0	0	0	0	0	0	0	NA	NA	NA	NA	NA	NA	NA	NA	NA	NA	NA	NA	NA	NA	NA	NA	NA	NA	NA	NA	NA	NA
tet(36)	Tetracyclines	0.0272349	0	0	0	0	0	0	0.629768	0.689486	0.689486	0.689486	0.689486	0.689486	0.689486	NA	NA	NA	NA	NA	NA	NA	NA	NA	NA	NA	NA	NA	NA	NA
blaOXA-371	β-lactams	0.0264988	0	0	0	0	0	0	0.905581	0.824141	0.824141	0.824141	0.824141	0.824141	0.824141	NA	NA	NA	NA	NA	NA	NA	NA	NA	NA	NA	NA	NA	NA	NA
mcr-2	Polymyxins	0	0	0	0	0	0	0	NA	NA	NA	NA	NA	NA	NA	NA	NA	NA	NA	NA	NA	NA	NA	NA	NA	NA	NA	NA	NA	NA
mcr-1	Polymyxins	0	0	0	0	0	0	0	NA	NA	NA	NA	NA	NA	NA	NA	NA	NA	NA	NA	NA	NA	NA	NA	NA	NA	NA	NA	NA	NA
tet(41)	Tetracyclines	0	0	0	0	0	0	0	NA	NA	NA	NA	NA	NA	NA	NA	NA	NA	NA	NA	NA	NA	NA	NA	NA	NA	NA	NA	NA	NA
erm(35)	MLSPs	0.00643685	0	0.0183458	0	0	0	0	0.978708	0.906555	1	0.906555	0.906555	0.906555	0.906555	0.906555	NA	NA	NA	NA	0.906555	0.906555	0.906555	0.906555	NA	NA	NA	NA	NA	NA
aph(3')-VIa	Aminoglycosides	0	0	0	0	0	0	0.0613086	0.000125398	NA	NA	NA	NA	NA	0.0115982	NA	NA	NA	NA	0.185487	NA	NA	NA	0.0115982	NA	NA	0.504985	NA	0.185487	0.286311
cfxA2	β-lactams	0	0	0	0	0	0	0	NA	NA	NA	NA	NA	NA	NA	NA	NA	NA	NA	NA	NA	NA	NA	NA	NA	NA	NA	NA	NA	NA
lsa(B)	MLSPs	0.00545305	0	0	0	0	0	0	0.905581	0.824141	0.824141	0.824141	0.824141	0.824141	0.824141	NA	NA	NA	NA	NA	NA	NA	NA	NA	NA	NA	NA	NA	NA	NA
aph(3')-IIa	Aminoglycosides	0.0079355	0	0	0	0	0	0.122298	0.0274142	0.74288	0.615205	0.824141	0.74288	0.763884	0.303213	NA	NA	NA	NA	0.340059	NA	NA	NA	0.0425266	NA	NA	0.74288	NA	0.340059	0.524904
aph(6)-Ic	Aminoglycosides	0.00560235	0	0.0158948	0	0	0	0	0.978708	0.906555	1	0.906555	0.906555	0.906555	0.906555	0.906555	NA	NA	NA	NA	0.906555	0.906555	0.906555	0.906555	NA	NA	NA	NA	NA	NA
blaOXA-317	β-lactams	0	0	0	0	0	0	0	NA	NA	NA	NA	NA	NA	NA	NA	NA	NA	NA	NA	NA	NA	NA	NA	NA	NA	NA	NA	NA	NA
mph(B)	MLSPs	0	0	0.00611528	0	0	0	0	0.905581	NA	0.824141	NA	NA	NA	NA	0.824141	NA	NA	NA	NA	0.824141	0.824141	0.824141	0.824141	NA	NA	NA	NA	NA	NA
blaPLA1a	β-lactams	0.0197842	0	0	0	0	0	0	0.629768	0.689486	0.689486	0.689486	0.689486	0.689486	0.689486	NA	NA	NA	NA	NA	NA	NA	NA	NA	NA	NA	NA	NA	NA	NA
blaOXA-252	β-lactams	0.0196043	0	0	0	0	0	0	0.905581	0.824141	0.824141	0.824141	0.824141	0.824141	0.824141	NA	NA	NA	NA	NA	NA	NA	NA	NA	NA	NA	NA	NA	NA	NA
blaOXY-6-4	β-lactams	0.0132494	0	0	0	0	0	0	0.905581	0.824141	0.824141	0.824141	0.824141	0.824141	0.824141	NA	NA	NA	NA	NA	NA	NA	NA	NA	NA	NA	NA	NA	NA	NA
lnu(E)	MLSPs	0	0	0.00611528	0	0	0	0.112179	0.0274142	NA	0.615205	NA	NA	NA	0.0425266	0.74288	NA	NA	NA	0.340059	0.824141	0.74288	0.763884	0.303213	NA	NA	0.74288	NA	0.340059	0.524904
otr(C)	Tetracyclines	0	0	0	0	0	0	0	NA	NA	NA	NA	NA	NA	NA	NA	NA	NA	NA	NA	NA	NA	NA	NA	NA	NA	NA	NA	NA	NA
blaJOHN-1	β-lactams	0	0	0	0	0	0	0	NA	NA	NA	NA	NA	NA	NA	NA	NA	NA	NA	NA	NA	NA	NA	NA	NA	NA	NA	NA	NA	NA
vat(F)	MLSPs	0.0178662	0	0	0	0	0	0	0.629768	0.689486	0.689486	0.689486	0.689486	0.689486	0.689486	NA	NA	NA	NA	NA	NA	NA	NA	NA	NA	NA	NA	NA	NA	NA
blaFOX-6	β-lactams	0.00653475	0	0	0	0	0	0	0.905581	0.824141	0.824141	0.824141	0.824141	0.824141	0.824141	NA	NA	NA	NA	NA	NA	NA	NA	NA	NA	NA	NA	NA	NA	NA
qnrD3	Quinolones	0	0	0	0	0	0	0	NA	NA	NA	NA	NA	NA	NA	NA	NA	NA	NA	NA	NA	NA	NA	NA	NA	NA	NA	NA	NA	NA
blaCMY-86	β-lactams	0	0	0	0	0	0	0	NA	NA	NA	NA	NA	NA	NA	NA	NA	NA	NA	NA	NA	NA	NA	NA	NA	NA	NA	NA	NA	NA
blaRAHN-1	β-lactams	0	0	0	0	0	0	0	NA	NA	NA	NA	NA	NA	NA	NA	NA	NA	NA	NA	NA	NA	NA	NA	NA	NA	NA	NA	NA	NA
blaBKC-1	β-lactams	0	0	0	0	0	0	0	NA	NA	NA	NA	NA	NA	NA	NA	NA	NA	NA	NA	NA	NA	NA	NA	NA	NA	NA	NA	NA	NA
fosG	Fosfomycins	0	0	0	0	0	0	0	NA	NA	NA	NA	NA	NA	NA	NA	NA	NA	NA	NA	NA	NA	NA	NA	NA	NA	NA	NA	NA	NA
aac(6')-Ih	Aminoglycosides	0	0	0	0	0	0	0	NA	NA	NA	NA	NA	NA	NA	NA	NA	NA	NA	NA	NA	NA	NA	NA	NA	NA	NA	NA	NA	NA
aph(3')-VIII	Aminoglycosides	0	0	0	0	0	0	0	NA	NA	NA	NA	NA	NA	NA	NA	NA	NA	NA	NA	NA	NA	NA	NA	NA	NA	NA	NA	NA	NA
blaCMY-70	β-lactams	0	0	0	0	0	0	0	NA	NA	NA	NA	NA	NA	NA	NA	NA	NA	NA	NA	NA	NA	NA	NA	NA	NA	NA	NA	NA	NA
blaHERA-8	β-lactams	0	0	0	0	0	0	0	NA	NA	NA	NA	NA	NA	NA	NA	NA	NA	NA	NA	NA	NA	NA	NA	NA	NA	NA	NA	NA	NA
ant(2'')-Ia	Aminoglycosides	0	0	0	0	0	0	0	NA	NA	NA	NA	NA	NA	NA	NA	NA	NA	NA	NA	NA	NA	NA	NA	NA	NA	NA	NA	NA	NA
blaBEL-1	β-lactams	0	0	0.0163204	0	0	0	0	0.905581	NA	0.824141	NA	NA	NA	NA	0.824141	NA	NA	NA	NA	0.824141	0.824141	0.824141	0.824141	NA	NA	NA	NA	NA	NA
lnu(D)	MLSPs	0	0	0	0	0	0	0	NA	NA	NA	NA	NA	NA	NA	NA	NA	NA	NA	NA	NA	NA	NA	NA	NA	NA	NA	NA	NA	NA
tet(O/W/O)-2	Tetracyclines	0	0	0	0	0	0	0	NA	NA	NA	NA	NA	NA	NA	NA	NA	NA	NA	NA	NA	NA	NA	NA	NA	NA	NA	NA	NA	NA
ARR-3	Rifamycins	0.00679574	0	0	0	0	0	0	0.905581	0.824141	0.824141	0.824141	0.824141	0.824141	0.824141	NA	NA	NA	NA	NA	NA	NA	NA	NA	NA	NA	NA	NA	NA	NA
blaOXA-237	β-lactams	0	0	0	0	0	0	0	NA	NA	NA	NA	NA	NA	NA	NA	NA	NA	NA	NA	NA	NA	NA	NA	NA	NA	NA	NA	NA	NA
blaCARB-50	β-lactams	0	0	0	0	0	0	0	NA	NA	NA	NA	NA	NA	NA	NA	NA	NA	NA	NA	NA	NA	NA	NA	NA	NA	NA	NA	NA	NA
lnu(F)	MLSPs	0.0153427	0	0	0	0	0	0	0.629768	0.689486	0.689486	0.689486	0.689486	0.689486	0.689486	NA	NA	NA	NA	NA	NA	NA	NA	NA	NA	NA	NA	NA	NA	NA
blaFONA-5	β-lactams	0	0	0	0	0	0	0	NA	NA	NA	NA	NA	NA	NA	NA	NA	NA	NA	NA	NA	NA	NA	NA	NA	NA	NA	NA	NA	NA
qnrB39	Quinolones	0.014738	0	0	0	0	0	0	0.905581	0.824141	0.824141	0.824141	0.824141	0.824141	0.824141	NA	NA	NA	NA	NA	NA	NA	NA	NA	NA	NA	NA	NA	NA	NA
tet(Z)	Tetracyclines	0	0	0	0	0	0	0	NA	NA	NA	NA	NA	NA	NA	NA	NA	NA	NA	NA	NA	NA	NA	NA	NA	NA	NA	NA	NA	NA
fosA	Fosfomycins	0.0144011	0	0	0	0	0	0	0.905581	0.824141	0.824141	0.824141	0.824141	0.824141	0.824141	NA	NA	NA	NA	NA	NA	NA	NA	NA	NA	NA	NA	NA	NA	NA
blaACC-1c	β-lactams	0	0.0383836	0	0	0	0	0	0.277068	0.340737	NA	NA	NA	NA	NA	0.340737	0.715001	0.715001	0.715001	0.715001	NA	NA	NA	NA	NA	NA	NA	NA	NA	NA
blaLCR-1	β-lactams	0	0.0383836	0	0	0	0	0	0.277068	0.340737	NA	NA	NA	NA	NA	0.340737	0.715001	0.715001	0.715001	0.715001	NA	NA	NA	NA	NA	NA	NA	NA	NA	NA
dfrB8	Trimethoprims	0	0	0	0	0	0	0	NA	NA	NA	NA	NA	NA	NA	NA	NA	NA	NA	NA	NA	NA	NA	NA	NA	NA	NA	NA	NA	NA
blaOXA-279	β-lactams	0	0	0	0	0	0	0	NA	NA	NA	NA	NA	NA	NA	NA	NA	NA	NA	NA	NA	NA	NA	NA	NA	NA	NA	NA	NA	NA
vga(B)	MLSPs	0	0	0	0	0	0	0	NA	NA	NA	NA	NA	NA	NA	NA	NA	NA	NA	NA	NA	NA	NA	NA	NA	NA	NA	NA	NA	NA
blaACC-1a	β-lactams	0	0	0	0	0	0	0.122617	0.000125398	NA	NA	NA	NA	NA	0.0115982	NA	NA	NA	NA	0.185487	NA	NA	NA	0.0115982	NA	NA	0.504985	NA	0.185487	0.286311
blaOXA-299	β-lactams	0	0	0	0	0	0	0	NA	NA	NA	NA	NA	NA	NA	NA	NA	NA	NA	NA	NA	NA	NA	NA	NA	NA	NA	NA	NA	NA
cmr	Multidrugs	0	0	0	0	0	0	0	NA	NA	NA	NA	NA	NA	NA	NA	NA	NA	NA	NA	NA	NA	NA	NA	NA	NA	NA	NA	NA	NA
blaCMY-101	β-lactams	0	0	0	0	0	0	0	NA	NA	NA	NA	NA	NA	NA	NA	NA	NA	NA	NA	NA	NA	NA	NA	NA	NA	NA	NA	NA	NA
blaFONA-2	β-lactams	0	0	0	0	0	0	0	NA	NA	NA	NA	NA	NA	NA	NA	NA	NA	NA	NA	NA	NA	NA	NA	NA	NA	NA	NA	NA	NA
blaFONA-6	β-lactams	0	0	0	0	0	0	0	NA	NA	NA	NA	NA	NA	NA	NA	NA	NA	NA	NA	NA	NA	NA	NA	NA	NA	NA	NA	NA	NA
blaFONA-3	β-lactams	0	0	0	0	0	0	0	NA	NA	NA	NA	NA	NA	NA	NA	NA	NA	NA	NA	NA	NA	NA	NA	NA	NA	NA	NA	NA	NA
vat(E)	MLSPs	0	0	0.0102969	0	0	0	0	0.905581	NA	0.824141	NA	NA	NA	NA	0.824141	NA	NA	NA	NA	0.824141	0.824141	0.824141	0.824141	NA	NA	NA	NA	NA	NA
blaOCH-3	β-lactams	0	0	0.0102969	0	0	0	0	0.905581	NA	0.824141	NA	NA	NA	NA	0.824141	NA	NA	NA	NA	0.824141	0.824141	0.824141	0.824141	NA	NA	NA	NA	NA	NA
aac(6')-Ik	Aminoglycosides	0	0	0.0102969	0	0	0	0	0.905581	NA	0.824141	NA	NA	NA	NA	0.824141	NA	NA	NA	NA	0.824141	0.824141	0.824141	0.824141	NA	NA	NA	NA	NA	NA
nimJ	Nitroimidazoles	0	0	0	0	0	0	0	NA	NA	NA	NA	NA	NA	NA	NA	NA	NA	NA	NA	NA	NA	NA	NA	NA	NA	NA	NA	NA	NA
aac(3)-Ii	Aminoglycosides	0.00996757	0	0	0	0	0	0	0.629768	0.689486	0.689486	0.689486	0.689486	0.689486	0.689486	NA	NA	NA	NA	NA	NA	NA	NA	NA	NA	NA	NA	NA	NA	NA
cfxA6	β-lactams	0	0	0	0	0	0	0	NA	NA	NA	NA	NA	NA	NA	NA	NA	NA	NA	NA	NA	NA	NA	NA	NA	NA	NA	NA	NA	NA
fexA	Phenicols	0	0	0	0	0	0	0	NA	NA	NA	NA	NA	NA	NA	NA	NA	NA	NA	NA	NA	NA	NA	NA	NA	NA	NA	NA	NA	NA
dfrA12	Trimethoprims	0	0	0	0	0	0	0	NA	NA	NA	NA	NA	NA	NA	NA	NA	NA	NA	NA	NA	NA	NA	NA	NA	NA	NA	NA	NA	NA
blaCMY-97	β-lactams	0	0	0	0	0	0	0	NA	NA	NA	NA	NA	NA	NA	NA	NA	NA	NA	NA	NA	NA	NA	NA	NA	NA	NA	NA	NA	NA
mph(A)	MLSPs	0	0	0	0	0	0	0	NA	NA	NA	NA	NA	NA	NA	NA	NA	NA	NA	NA	NA	NA	NA	NA	NA	NA	NA	NA	NA	NA
blaOXA-308	β-lactams	0.00920826	0	0	0	0	0	0	0.905581	0.824141	0.824141	0.824141	0.824141	0.824141	0.824141	NA	NA	NA	NA	NA	NA	NA	NA	NA	NA	NA	NA	NA	NA	NA
optrA	Oxazolidinones	0	0	0	0	0	0	0	NA	NA	NA	NA	NA	NA	NA	NA	NA	NA	NA	NA	NA	NA	NA	NA	NA	NA	NA	NA	NA	NA
blaMOX-2	β-lactams	0	0	0	0	0	0	0	NA	NA	NA	NA	NA	NA	NA	NA	NA	NA	NA	NA	NA	NA	NA	NA	NA	NA	NA	NA	NA	NA
fosA2	Fosfomycins	0	0	0	0	0	0	0	NA	NA	NA	NA	NA	NA	NA	NA	NA	NA	NA	NA	NA	NA	NA	NA	NA	NA	NA	NA	NA	NA
erm(46)	MLSPs	0	0	0	0	0	0	0	NA	NA	NA	NA	NA	NA	NA	NA	NA	NA	NA	NA	NA	NA	NA	NA	NA	NA	NA	NA	NA	NA
fosK	Fosfomycins	0	0	0	0	0	0	0	NA	NA	NA	NA	NA	NA	NA	NA	NA	NA	NA	NA	NA	NA	NA	NA	NA	NA	NA	NA	NA	NA
blaIMP-70	β-lactams	0.00890586	0	0	0	0	0	0	0.905581	0.824141	0.824141	0.824141	0.824141	0.824141	0.824141	NA	NA	NA	NA	NA	NA	NA	NA	NA	NA	NA	NA	NA	NA	NA
blaRAHN-2	β-lactams	0.00863446	0	0	0	0	0	0	0.905581	0.824141	0.824141	0.824141	0.824141	0.824141	0.824141	NA	NA	NA	NA	NA	NA	NA	NA	NA	NA	NA	NA	NA	NA	NA
mcr-9	Polymyxins	0.00863446	0	0	0	0	0	0	0.905581	0.824141	0.824141	0.824141	0.824141	0.824141	0.824141	NA	NA	NA	NA	NA	NA	NA	NA	NA	NA	NA	NA	NA	NA	NA
aac(3)-IIe	Aminoglycosides	0.00863446	0	0	0	0	0	0	0.905581	0.824141	0.824141	0.824141	0.824141	0.824141	0.824141	NA	NA	NA	NA	NA	NA	NA	NA	NA	NA	NA	NA	NA	NA	NA
blaSGM-7	β-lactams	0.00863446	0	0	0	0	0	0	0.905581	0.824141	0.824141	0.824141	0.824141	0.824141	0.824141	NA	NA	NA	NA	NA	NA	NA	NA	NA	NA	NA	NA	NA	NA	NA
blaNPS	β-lactams	0.00848622	0	0	0	0	0	0	0.905581	0.824141	0.824141	0.824141	0.824141	0.824141	0.824141	NA	NA	NA	NA	NA	NA	NA	NA	NA	NA	NA	NA	NA	NA	NA
blaOXA-290	β-lactams	0.00184159	0	0.00611528	0	0	0	0	0.978708	0.906555	1	0.906555	0.906555	0.906555	0.906555	0.906555	NA	NA	NA	NA	0.906555	0.906555	0.906555	0.906555	NA	NA	NA	NA	NA	NA
tetB(P)	Tetracyclines	0	0	0.00743599	0	0	0	0	0.905581	NA	0.824141	NA	NA	NA	NA	0.824141	NA	NA	NA	NA	0.824141	0.824141	0.824141	0.824141	NA	NA	NA	NA	NA	NA
blaOXA-266	β-lactams	0	0	0	0	0	0	0.0613086	0.000125398	NA	NA	NA	NA	NA	0.0115982	NA	NA	NA	NA	0.185487	NA	NA	NA	0.0115982	NA	NA	0.504985	NA	0.185487	0.286311
blaCARB-16	β-lactams	0	0	0	0	0	0	0.0613086	0.000125398	NA	NA	NA	NA	NA	0.0115982	NA	NA	NA	NA	0.185487	NA	NA	NA	0.0115982	NA	NA	0.504985	NA	0.185487	0.286311
dfrA1	Trimethoprims	0.00653475	0	0	0	0	0	0	0.905581	0.824141	0.824141	0.824141	0.824141	0.824141	0.824141	NA	NA	NA	NA	NA	NA	NA	NA	NA	NA	NA	NA	NA	NA	NA
blaOXA-129	β-lactams	0.00653475	0	0	0	0	0	0	0.905581	0.824141	0.824141	0.824141	0.824141	0.824141	0.824141	NA	NA	NA	NA	NA	NA	NA	NA	NA	NA	NA	NA	NA	NA	NA
catQ	Phenicols	0.00643685	0	0	0	0	0	0	0.905581	0.824141	0.824141	0.824141	0.824141	0.824141	0.824141	NA	NA	NA	NA	NA	NA	NA	NA	NA	NA	NA	NA	NA	NA	NA
aac(3)-If	Aminoglycosides	0.00628439	0	0	0	0	0	0	0.905581	0.824141	0.824141	0.824141	0.824141	0.824141	0.824141	NA	NA	NA	NA	NA	NA	NA	NA	NA	NA	NA	NA	NA	NA	NA
blaEBR-1	β-lactams	0	0	0	0	0	0	0	NA	NA	NA	NA	NA	NA	NA	NA	NA	NA	NA	NA	NA	NA	NA	NA	NA	NA	NA	NA	NA	NA
blaSST-1	β-lactams	0	0	0	0	0	0	0	NA	NA	NA	NA	NA	NA	NA	NA	NA	NA	NA	NA	NA	NA	NA	NA	NA	NA	NA	NA	NA	NA
tet(31)	Tetracyclines	0.00545305	0	0	0	0	0	0	0.905581	0.824141	0.824141	0.824141	0.824141	0.824141	0.824141	NA	NA	NA	NA	NA	NA	NA	NA	NA	NA	NA	NA	NA	NA	NA
dfrD	Trimethoprims	0.00545305	0	0	0	0	0	0	0.905581	0.824141	0.824141	0.824141	0.824141	0.824141	0.824141	NA	NA	NA	NA	NA	NA	NA	NA	NA	NA	NA	NA	NA	NA	NA
blaTEM-104	β-lactams	0.000920796	0	0	0	0	0	0	0.905581	0.824141	0.824141	0.824141	0.824141	0.824141	0.824141	NA	NA	NA	NA	NA	NA	NA	NA	NA	NA	NA	NA	NA	NA	NA
aph(2'')-Ie	Aminoglycosides	0.000920796	0	0	0	0	0	0	0.905581	0.824141	0.824141	0.824141	0.824141	0.824141	0.824141	NA	NA	NA	NA	NA	NA	NA	NA	NA	NA	NA	NA	NA	NA	NA

## Sheet: room_time
Gene	Antibiotic class	mean_value	mean_value	mean_value	mean_value	mean_value	mean_value	mean_value	mean_value	mean_value	mean_value	mean_value	mean_value	mean_value	mean_value	mean_value	mean_value	mean_value	mean_value	mean_value	mean_value	mean_value	R1	R2	R3	R4	R5	R6	R7	R1	R1	R1	R2	R2	R2	R3	R3	R3	R4	R4	R4	R5	R5	R5	R6	R6	R6	R7	R7
aph(3'')-Ib	Aminoglycosides	R1_T1	R1_T2	R1_T3	R2_T1	R2_T2	R2_T3	R3_T1	R3_T2	R3_T3	R4_T1	R4_T2	R4_T3	R5_T1	R5_T2	R5_T3	R6_T1	R6_T2	R6_T3	R7_T1	R7_T2	R7_T3	Kruskal p-value	Kruskal p-value	Kruskal p-value	Kruskal p-value	Kruskal p-value	Kruskal p-value	Kruskal p-value	T1-T2 p.wilcox	T1-T3 p.wilcox	T2-T3 p.wilcox	T1-T2 p.wilcox	T1-T3 p.wilcox	T2-T3 p.wilcox	T1-T2 p.wilcox	T1-T3 p.wilcox	T2-T3 p.wilcox	T1-T2 p.wilcox	T1-T3 p.wilcox	T2-T3 p.wilcox	T1-T2 p.wilcox	T1-T3 p.wilcox	T2-T3 p.wilcox	T1-T2 p.wilcox	T1-T3 p.wilcox	T2-T3 p.wilcox	T1-T2 p.wilcox	T1-T3 p.wilcox
oqxB	Quinolones	0.260379	0.564756	1.10917	0.650313	0.0823106	69.3146	0.0418641	1.33214	12.6585	0.0364093	0.0300845	1.21529	0.237977	0.584524	2.08434	1.76748	2.09547	5.91612	0.36934	0.586613	1.40447	0.170018	0.0509496	0.000741016	0.00438867	0.094838	0.822225	0.544178	0.672529	0.304387	0.630901	0.813291	0.394925	0.148459	0.265188	0.0428454	0.136553	0.0428454	0.0247382	0.995973	0.548202	0.657714	0.887478	0.924678	1	0.867617	0.197391	0.332008
tet(39)	Tetracyclines	4.04891	5.48535	0.971943	6.5551	6.93438	1.73472	7.91745	8.05428	0.49538	7.77989	8.59151	1.68767	7.23344	5.49465	0.690533	4.67386	7.97566	1.13655	5.67005	5.08171	0.443152	0.00842197	0.00293118	1.92782e-05	0.00427195	0.000309758	0.00638433	0.000654919	0.813397	0.0444459	0.0225756	1	0.0192252	0.0131588	0.761091	0.00172268	0.00196698	0.0117341	0.00943984	0.862727	0.0120122	0.0143674	0.723589	0.417864	0.0051501	0.777027	0.0204782	0.0407115
tet(H)	Tetracyclines	0	2.68958	4.30303	0.291807	0.145474	0.884533	0.326018	4.50129	6.01701	0.0364093	1.75792	7.64866	0.349181	3.12342	5.85947	0	9.02647	18.8342	0.0540043	9.36061	3.61377	0.0376448	0.772328	0.123926	0.0348675	0.078627	0.0669153	0.0716516	0.178623	0.16723	1	0.789619	0.744999	1	0.384215	0.21007	0.869793	0.123354	0.414215	0.307333	0.237913	0.918469	0.346475	0.237913	0.998203	0.418829	0.0809461	0.288175
sul2	Sulfonamides	0	0.0821653	0.495253	0.0972691	0.255175	57.598	0	0	0.93877	0	0	1.0081	0	0.702558	0.610849	0.126248	0	1.12994	0	0.76856	0.303937	0.0547114	0.398049	0.000507113	0.0113489	0.0395225	0.283742	0.323374	0.568096	0.222626	0.358648	1	0.535814	0.48353	NaN	0.0975803	0.0975803	0.108329	0.0975803	NaN	0.346242	0.68034	0.487171	0.559346	0.215823	0.447669	0.269917	0.44544
tet(Q)	Tetracyclines	0.0422433	0.174993	0.143408	0.0972691	0.214256	52.8891	4.66338	0.662282	0.424564	0.532746	0.559291	0.386669	0.0674303	0.949485	0.252462	0	0.771505	0.406764	0.212267	0.379791	0.0430975	0.686528	0.557192	0.82736	0.367305	0.443864	0.360448	0.575791	0.999001	1	0.999001	0.999001	0.999001	0.999001	0.999001	0.999001	1	0.999001	1	0.999001	1	0.999001	0.999001	0.999001	0.999001	0.999001	0.999001	0.999001
blaROB-1	β-lactams	0.954391	0.0821653	0	0.681469	0.20329	9.83406	0.239783	0	0	0.0274131	0	3.46736	0.0782974	22.1056	1.24666	0.0631241	2.38109	1.34879	0.102215	0.227794	1.1081	0.537745	0.0556758	0.383532	0.209095	0.706415	0.937521	0.794755	1	0.780144	0.780144	0.975467	0.53278	0.435188	0.780144	0.792525	NaN	0.780144	NaN	0.703183	0.994612	0.898899	0.851652	1	0.9753	1	0.625171	0.748794
aph(3')-Ia	Aminoglycosides	0	0	0	2.72354	0.0850583	41.3379	0	0	0	0	0	0	0	0	0	0	0	0	0	0	0	NaN	0.569899	NaN	NaN	NaN	NaN	NaN	NaN	NaN	NaN	0.854	0.653288	0.456047	NaN	NaN	NaN	NaN	NaN	NaN	NaN	NaN	NaN	NaN	NaN	NaN	NaN	NaN
tet(L)	Tetracyclines	0.232949	0	0.0855283	0.228598	0.0663469	1.29146	0.183774	0	16.1447	0.144486	1.45453	5.17895	0.268416	0.560916	0	0.24724	0	0	2.9646	0.207435	0	0.424274	0.508168	0.374115	0.418162	0.417583	0.0497871	0.0784349	0.758436	0.978703	0.758436	0.758436	0.758436	1	0.758436	0.932575	0.758436	0.912924	0.977767	0.784146	0.889384	0.758436	0.978703	0.593959	NaN	0.758436	0.593959	0.593959
blaPAO	β-lactams	0	1.14207	1.76849	0	0.38278	1.18986	0.798602	0.740278	3.13312	0.0396259	0.601691	1.65928	0	2.54254	7.11715	0.24724	0.100709	0.775683	0.0511075	2.37043	3.17671	0.102955	0.442388	0.989465	0.288914	0.00517017	0.782204	0.0592748	0.324	0.280986	1	0.47952	0.52414	0.948395	1	0.953288	1	0.374552	0.336022	0.971624	0.444101	0.438103	0.231236	0.349148	0.1923	0.7459	0.665062	0.449931
blaOXA-281	β-lactams	2.2212	1.34243	0.0555473	0.794606	2.75588	0.482114	2.17596	2.44348	0.0333609	6.04097	1.05199	0.346802	2.0737	0.916147	0.0785834	9.52694	1.63987	0	1.21586	2.19211	1.44803	0.0105895	0.00973249	0.0037604	0.111286	0.00852459	0.000850978	0.00758833	1	0.125243	0.018874	0.160365	0.542426	0.0280294	0.634384	0.0905692	0.00908155	0.0681743	0.0609657	0.834575	0.0905692	0.184805	0.441621	0.0149422	0.0568653	0.418803	0.125243	0.00644645
aph(6)-Id	Aminoglycosides	0	0.459707	0.102895	0.442739	0.0397755	0.0275025	1.21634	2.25352	0.944172	2.50324	2.73713	2.79928	0.331486	0.300574	0.734018	0.0631241	3.43761	4.60371	1.25372	2.03501	0.393308	0.116223	0.905165	0.576838	0.295427	0.663425	0.48631	0.894364	0.749612	0.749612	0.851513	0.953936	0.953384	0.977117	0.851513	0.953384	0.89606	0.851513	0.945293	0.82367	0.851513	0.749612	0.953384	0.953384	0.8558	0.874947	0.82367	0.851513
blaOXA-211	β-lactams	0	0.496006	2.22789	0.759992	0.270234	7.08136	0.0627961	0.77384	2.51622	0.0728186	0.374666	1.21421	0.427184	1.31131	2.04024	1.38873	2.70386	1.6904	0.216017	1.69019	1.48193	0.080916	0.124738	0.0120716	0.0528553	0.0959264	0.751855	0.212034	0.350727	0.293087	0.712263	1	0.427696	0.353177	0.293087	0.201409	0.443549	0.201409	0.210716	0.672416	0.443549	0.911219	0.667488	0.795561	0.926934	0.76115	0.293087	0.843742
aadD	Aminoglycosides	0.0422433	0.961944	0.748557	0.526352	0	0.0137512	0.942985	2.21431	0.764123	2.94915	3.70965	1.24388	0.198042	1.19686	0.404908	0	2.5304	3.29333	0.776308	1.63274	0.876027	0.107955	0.174878	0.12174	0.168759	0.588725	0.379315	0.811776	0.591632	0.628761	0.845783	0.628761	0.677285	0.746342	0.591632	0.87086	0.645729	0.746038	0.694767	0.628761	0.722548	0.746038	0.919848	0.67938	0.728168	0.675477	0.746038	0.894672
blaOXA-212	β-lactams	0	0	0	0	0	0.452494	0	0	0	0.761293	0	0	0.0391487	0	0	0	0	0	0.102215	0	17.7295	NaN	0.220802	NaN	0.244365	0.167677	NaN	0.577387	NaN	NaN	NaN	NaN	0.658263	0.658263	NaN	NaN	NaN	0.658263	NaN	0.658263	0.658263	NaN	0.658263	NaN	NaN	NaN	0.658263	NaN
blaOXA-280	β-lactams	0	0.763777	0.0464399	0.153874	0.134705	0	1.42806	2.60351	0.818452	3.32705	3.08237	1.28763	0.726154	0.352467	0.31102	0	2.65942	2.94494	0.884316	1.68806	0	0.112345	0.201491	0.370621	0.43399	0.977491	0.311527	0.0301451	0.591292	0.591292	0.605885	0.985031	0.591292	0.591292	0.591292	0.92476	0.654397	0.985031	0.628774	0.605885	0.754405	0.755201	1	0.738097	0.591292	0.596901	0.628774	0.985031
erm(G)	MLSPs	0	1.26322	0.414493	0	0	0.0137512	0.592204	2.26232	1.24546	1.84788	3.56252	0.865254	0.201334	0.633204	0.521381	0	2.53488	3.47472	0.417031	1.86377	0.432369	0.0590498	0.483225	0.184652	0.279139	0.91915	0.208424	0.474327	0.337946	0.38696	0.568278	NaN	0.690421	0.630292	0.354608	0.467633	0.765427	0.467633	0.871644	0.43358	0.92676	0.823382	0.951405	0.47642	0.38923	0.414206	0.553594	0.953355
aadA6	Aminoglycosides	0	0	0	0	0	0	0	0	0	0	0	0	0	0	0	0	0	0	0	0	16.8757	NaN	NaN	NaN	NaN	NaN	NaN	0.489542	NaN	NaN	NaN	NaN	NaN	NaN	NaN	NaN	NaN	NaN	NaN	NaN	NaN	NaN	NaN	NaN	NaN	NaN	NaN	NaN
ant(3'')-Ia	Aminoglycosides	0	0.141572	0.102998	0.243786	0.427048	0.350344	0.0584072	0.0545631	1.45068	0.0364093	0.0396228	0.429756	0.220297	0.0581585	0.359638	0.412613	0.112213	11.6512	0.158262	0	0.268171	0.598561	0.871987	0.120617	0.0403655	0.546389	0.0148524	0.182241	0.765888	0.765888	0.975981	0.852619	1	0.852619	1	0.460996	0.460996	0.460996	0.364904	0.975981	0.852619	0.535563	0.794231	0.836324	0.790527	0.6292	0.0802398	0.0154875
blaOXA-334	β-lactams	0	0.621778	1.17837	0.418141	0.74016	1.15219	0.719604	2.41712	2.28913	1.5681	0.124686	1.94283	0.200875	0.565731	0.532835	0	0.100709	0.540185	0.431696	0.254773	0.185276	0.0972305	0.835507	0.179905	0.292524	0.572431	0.183866	0.912618	0.807772	0.807772	0.973098	0.942958	0.906031	0.943849	0.818093	0.807772	0.818093	0.809281	0.807772	0.906408	0.877402	1	0.906031	0.807772	0.809281	0.906031	0.809281	0.818093
aadA24	Aminoglycosides	0.0422433	0.366365	0.0384286	0	0	0	0.217846	1.8449	0.531106	3.50988	1.12074	0.789188	0	0.352467	0.064344	0	2.47281	2.56651	0.307636	1.24695	0	0.700804	NaN	0.360077	0.962905	0.505615	0.292274	0.049491	0.697345	0.917935	0.817868	NaN	NaN	NaN	0.569412	0.915384	0.581775	0.774233	0.697345	0.917935	0.460653	0.708432	0.581775	0.76128	0.430124	0.554968	0.584378	0.757807
tet(O/32/O)	Tetracyclines	0	0	0.30571	0.130618	0.0271682	0.391142	1.81984	1.66687	0.956477	0.0933537	0.243451	2.52265	0.305734	0.0765031	1.79017	0.0631241	0.145903	0.314247	0	0.138193	0.485528	0.163732	0.415397	0.172039	0.218256	0.0500463	0.618527	0.213361	NaN	0.642681	0.642681	0.771049	0.970697	0.642681	0.954186	0.638643	0.642681	0.363486	0.363486	0.970697	0.8818	0.638643	0.693734	0.6852	0.638643	0.977772	0.485971	0.771049
blaOXA-333	β-lactams	0	0	0	0.977954	0.255175	2.81232	0.0996796	0	0.0226021	0	0	4.28324	0.0391487	0	1.19032	0	0	0.0586599	0.0511075	0.478562	0	NaN	0.563604	0.584246	0.18926	0.430739	0.454981	0.267647	NaN	NaN	NaN	0.746248	0.973848	0.746248	0.746248	1	0.746248	0.746248	0.746248	NaN	1	0.746248	0.746248	0.763641	0.746248	NaN	0.953487	0.928441
aph(3')-III	Aminoglycosides	0	0.657322	0.170913	0.0972691	0	0	0.358071	1.09473	0.674249	0.873823	1.20808	0.57006	0	0.0847064	0.248088	0	1.76296	2.10631	0.150761	0.427802	1.1214	0.223295	0.239651	0.385636	0.364928	0.440445	0.311527	0.463804	0.663372	0.56915	0.737283	0.635015	0.635015	NaN	0.621843	0.777864	0.708918	0.660103	0.828151	0.635015	0.56915	0.635015	0.635015	0.686552	0.56915	0.635015	0.56915	0.647157
tet(W/32/O)	Tetracyclines	0	0.278484	0	0.0972691	0	0.387697	0.0385059	0	8.42333	0	0	0	0.0391487	0.846567	1.31574	0	0	0.0319863	0	0	0.0416344	0.338465	0.562466	0.579707	NaN	0.940876	0.687289	0.489542	0.814522	NaN	0.814522	0.814522	0.961316	0.814522	0.814522	0.994747	0.814522	0.814522	0.814522	NaN	0.814522	0.814522	0.939315	0.840127	0.814522	NaN	0.814522	0.814522
blaOXA-296	β-lactams	0	0.388068	0.0286817	0.977954	0.324564	4.98547	0.0205771	0.0271567	0	0.067039	0	0	0.117446	1.37618	0.691282	0.12362	0	0.0329138	0.169779	0.162001	0.916828	0.261911	0.842765	0.623106	0.0557478	0.628415	0.326008	0.967211	0.797189	0.81951	0.8097	0.939488	1	0.876038	1	0.8097	0.8097	0.797189	NaN	0.797189	0.797189	0.797189	0.81951	0.884602	0.8097	0.797189	0.8097	0.81951
blaACT-14	β-lactams	0	0.903818	0.189043	0	0	0.0962586	0	1.0322	2.84807	0	0	0.37892	0	0.0964101	0.160785	0	1.0157	2.6611	0	0.0857573	0.366049	0.424274	0.483225	0.0767673	0.0774336	0.440445	0.313262	0.284003	0.621356	0.518469	0.926295	NaN	0.650813	0.621356	0.50963	0.480639	0.578801	0.480639	0.480639	NaN	0.550508	0.949728	0.554119	0.647958	0.621356	0.618072	0.480639	0.480639
sul1	Sulfonamides	0	0	0	0	0	0	0	0	0	0	0	0	0	0	0	0	0	0	0	0	7.44639	NaN	NaN	NaN	NaN	NaN	NaN	0.489542	NaN	NaN	NaN	NaN	NaN	NaN	NaN	NaN	NaN	NaN	NaN	NaN	NaN	NaN	NaN	NaN	NaN	NaN	NaN	NaN
tet(X)	Tetracyclines	0.168973	0.510826	0.13896	0.0972691	0.0271682	0.101671	1.85277	2.34046	0.0478975	0.50973	0.313889	0.437988	0.269069	0.0904313	0.554107	0.126248	1.00697	0.301986	0	0.36196	0.0361214	0.382099	0.601967	0.762128	0.116945	0.498532	0.488683	0.0803235	0.854298	1	0.854298	1	1	0.854298	1	0.890657	0.890657	0.955733	1	1	1	0.797618	0.854298	1	0.854298	0.855938	0.797618	1
blaOXA-373	β-lactams	0	0	0.398819	0.129887	0	1.51761	0	0	2.38088	0	0.0697073	0.0762913	0	2.63888	1.3063	0	0	0.192237	0	0.0295217	0.0734729	0.163732	0.0713084	0.105823	0.464707	0.0143032	0.175462	0.509966	NaN	0.47051	0.47051	0.413492	0.547576	0.257065	NaN	0.451594	0.451594	0.47051	0.816993	0.485703	0.547576	0.691932	0.526988	0.329061	0.172571	NaN	0.30647	0.47051
tet(A)	Tetracyclines	0.192876	0.694207	0.0286817	0.0457585	0	0.0137512	0.33934	0.553209	0.528962	0.764595	0.771544	0.50646	0	0.139364	0.214369	0	0.852099	2.33421	0.582795	0.395652	0.0416344	0.535196	0.532927	0.801466	0.510054	0.227804	0.313262	0.207017	0.927424	0.980644	0.927424	0.927424	0.950979	0.927424	0.946932	0.937174	0.997129	0.927424	0.950979	0.934034	0.927424	0.927424	0.929853	0.927424	0.950979	0.927424	0.927424	0.927424
aac(3)-Ia	Aminoglycosides	0	0	0.035785	0.137276	0	0.355451	0.0418641	0.669194	1.73085	0.55994	0	0.327008	0.0674303	1.29254	0.560218	0.0631241	0.0735683	0.511221	0	0.666667	1.08048	0.163732	0.120736	0.441484	0.0523603	0.153989	0.456319	0.219446	NaN	0.549584	0.549584	0.636942	0.684137	0.427984	0.621836	0.575028	1	0.645429	0.405322	0.614006	0.704365	0.507426	0.496951	0.704365	0.541986	0.987791	0.405322	0.791864
blaOXA-427	β-lactams	0	0.0821653	0.648222	0	0.0387552	0.0408872	0	0.08147	3.46136	0	0	1.69608	0	0.0929096	0.144825	0	0.100709	1.29797	0	0	0.284987	0.0436231	0.526716	0.00210182	0.00404784	0.227804	0.221995	0.0438261	0.541618	0.228528	0.295293	0.575341	0.479456	0.845792	0.51394	0.149433	0.201314	0.149433	0.149433	NaN	0.270707	0.295293	0.621196	0.51394	0.780668	0.724832	0.211245	0.201314
cfr(C)	Oxazolidinones	0	0.0707859	0.0603779	0	0	0.103447	0.900077	1.11022	0.0218598	0	1.75865	0.143636	0	0.0382516	0.0295489	0	0.797818	0.21436	0	1.36439	0.0172807	0.598561	0.220802	0.436628	0.231624	0.726367	0.484572	0.330688	0.806678	0.806678	0.962319	NaN	0.806678	0.806678	0.806678	1	0.806678	0.806678	0.879784	0.806678	0.806678	0.806678	0.806678	0.889381	0.806678	0.806678	0.806678	0.851812
aadA11	Aminoglycosides	0	0	0	0	0	0	0.0401421	0	0.0607746	0	0	4.34482	0	0	0.253574	0	0	0	0.0511075	0	0	NaN	NaN	0.579707	0.443747	0.265222	NaN	0.249352	NaN	NaN	NaN	NaN	NaN	NaN	0.697972	0.960495	0.697972	0.697972	0.697972	NaN	0.697972	0.697972	NaN	0.697972	0.697972	NaN	0.697972	NaN
tet(S/M)	Tetracyclines	0	0	0.442277	0	0.0271682	0.26716	0.0802843	0	1.72449	0	0.0601691	0.896602	0	0.0765031	0.550059	0.252496	0.100709	1.45243	0	0.206652	0.180835	0.0568294	0.241788	0.030095	0.00632445	0.0997535	0.215485	0.323374	NaN	0.372392	0.372392	0.653783	0.422434	0.619984	0.629946	0.359499	0.356353	0.356353	0.356353	0.653783	0.356353	0.359499	0.669927	1	0.669927	0.711022	0.356353	0.357885
tet(W)	Tetracyclines	0	0.278484	0	0	0.172469	0.791193	0.161171	0.0272815	0.0607746	0	0	0.0550815	0	0	0.881776	0	0	0.0522201	0.0807755	0.350204	2.68535	0.338465	0.442388	0.712999	0.443747	0.00155536	0.454981	0.804235	0.697131	NaN	0.663659	0.663659	0.663659	0.97101	0.730939	0.735634	0.997249	0.663659	0.663659	NaN	0.735634	0.730939	NaN	0.663659	0.416042	NaN	0.837045	0.927889
ant(6)-Ia	Aminoglycosides	0	0.360649	0	0.0972691	0.079551	1.01006	0	0	0	0	0	0	0.0782974	3.51118	0.775794	0	0	0	0.0807755	0	0.174517	0.101567	0.850391	NaN	NaN	0.50821	NaN	0.24455	0.451888	NaN	0.451888	1	0.826301	0.731654	NaN	NaN	NaN	NaN	NaN	NaN	0.451888	0.375972	0.495147	0.560348	0.451888	NaN	0.451888	NaN
aadA13	Aminoglycosides	1.90878	0.731961	0	0	0	0	0.183048	0	0	0	0	0.434952	0.268416	0	1.62165	0.12362	0.262527	0.93629	0.0511075	0	0	0.313725	NaN	0.139034	0.443747	0.169572	0.651588	0.249352	0.847061	0.58595	0.547776	NaN	NaN	NaN	0.547776	0.547776	NaN	NaN	NaN	NaN	0.759974	0.618604	0.547776	0.963055	0.820912	0.912678	0.963055	0.58595
lnu(A)	MLSPs	0	0	0.0213098	0	0	0.113031	0	0	5.09717	0	0	0.0145706	0	0	0.0826853	0	0	0	0	0.0447289	0	0.424373	0.483225	0.105823	0.443747	0.265222	NaN	0.351532	NaN	0.686277	0.686277	NaN	0.689226	0.686277	NaN	0.686277	0.686277	0.686277	0.686277	NaN	0.702762	0.686277	NaN	0.702762	0.686277	NaN	NaN	0.686277
ampS	β-lactams	0	0	0.828518	0	0.17448	0.300917	0.0685094	0.599291	0.248041	0.0466769	0.0300845	0.361902	0	0.350734	0.893971	0.252496	0.598468	0.231031	0	0.0428786	0.407285	0.0568294	0.23652	0.479781	0.808987	0.0836653	0.887766	0.264074	NaN	0.678852	0.678852	0.678852	0.678852	0.847031	0.79856	0.678852	0.79856	0.678852	0.678852	0.939802	0.727138	0.732212	0.678852	0.816818	0.689497	0.951899	0.678852	0.678852
tet(C)	Tetracyclines	0	0	0.0355164	0	0	0	0.460505	0.357445	0.101167	0	1.04062	0.0318147	0	0	0.0131376	0	1.1078	0.876113	0	0.89659	0.116803	0.424373	NaN	0.834997	0.692214	0.525788	0.519925	0.361953	NaN	0.756561	0.756561	NaN	NaN	NaN	0.784402	0.756561	1	0.756561	0.756561	0.756561	0.756561	0.756561	NaN	0.880334	0.756561	0.773258	0.756561	0.756561
blaOXA-283	β-lactams	0	0	0.0499915	0.0333493	0.382815	0.461511	0.162291	0.19614	0.215575	0.0274131	0.0869666	0	0.067104	0.202579	0.0928807	0	0	0.0357632	0	1.44152	0.801358	0.163732	0.975398	0.831427	0.517341	0.556903	0.687289	0.0540689	NaN	0.92615	0.92615	1	0.979553	1	0.968634	1	0.936159	0.936159	0.92615	0.997572	0.92615	0.92615	0.979553	0.92615	0.92615	NaN	0.92615	0.92615
tet(K)	Tetracyclines	0.385751	0	0	0.697882	0.0949294	0	0.310789	0.24466	0.0478975	0.0274131	0.226381	0.46582	0.171177	0.153006	0.0656878	0.315621	1.5409	0.437127	0.216017	0.0670934	0	0.338465	0.160774	0.815412	0.509727	0.393014	0.667703	0.471969	0.817292	0.794926	NaN	0.794926	0.789977	0.789977	0.922502	0.857563	1	0.891535	0.946828	0.817292	1	0.789977	0.817292	0.789977	0.789977	0.898601	0.794926	0.789977
blaOXA-284	β-lactams	1.43159	0.627753	0	0.293562	0	0	0.613484	0	0	0.261141	0	0	0	0.291974	1.3816	0	0	0	0.0593359	0	0	0.313725	0.239651	0.383532	0.0557478	0.432985	NaN	0.249352	0.84184	0.571444	0.54229	0.547791	0.545588	NaN	0.571444	0.574003	NaN	0.54229	NaN	0.54229	NaN	0.54229	0.545588	0.611952	0.545588	NaN	0.546553	NaN
aadA2b	Aminoglycosides	0.235119	0.339324	0	0.228793	0.179988	0	0.614847	0.170297	0.055963	0.587353	0.193906	0.439605	0	0.0464548	0.0394127	0.378745	0.332918	0.166507	0.424533	0.305005	0	0.250022	0.306449	0.56951	0.913144	0.741121	0.822359	0.134837	1	0.761721	0.761721	1	0.791145	0.761721	1	0.857172	0.938213	1	1	1	0.791145	0.968139	0.968139	0.787618	0.761721	1	1	1
ampH	β-lactams	0.155299	0	0.0177582	0.574175	0	0.0412537	0.913946	0.384602	0.0778229	0.0728186	0.134224	0.150436	0	0	0	0	0.588547	0.905462	0.432035	0.0428786	0	0.598561	0.0383013	0.926329	0.554048	NaN	0.233653	0.471969	0.717484	0.97125	0.743176	0.542988	0.635937	0.717484	0.937857	0.937857	0.97125	0.717484	0.788105	0.937857	0.687364	0.635937	NaN	NaN	0.687364	0.858019	0.687364	0.542988
cphA1	β-lactams	0	0	0.0177582	0	0	0.0749011	0.648893	0.799395	0.0830022	0	0.478198	0	0	0.0765031	0.434648	0.0631241	0.375695	0.428579	0	0.395159	0.0345615	0.424373	0.220802	0.534123	0.0587862	0.741121	0.926325	0.330688	NaN	0.738468	0.738468	NaN	0.678684	0.678684	0.678684	0.678684	1	0.678684	0.99885	0.678684	NaN	0.678684	0.738468	0.678684	0.678684	0.951262	0.678684	0.91939
blaPER-7	β-lactams	0	0.0821653	0.0248615	0.032618	0	0.0920917	0.607029	0.727409	0.0500414	0.0364093	0.473008	0.0783636	0.0674303	0	0.113069	0	0.44141	0.525555	0	0.329916	0.0949397	0.598561	0.416884	0.21712	0.349282	0.289516	0.487715	0.412822	0.966813	0.966813	1	0.966813	1	0.966813	0.966813	1	0.966813	1	1	1	1	0.966813	0.966813	0.966813	1	1	0.966813	0.990443
erm(F)	MLSPs	0	0.692991	0.0568262	0.091517	0	0	0.983806	1.29325	0.0333609	0.145637	0	0.0340334	0.439178	0.0929096	0	0	0	0.0404493	0.351775	0.0223645	0	0.261911	0.239651	0.438076	0.402925	0.0191665	0.454981	0.471969	0.728344	0.743872	0.736827	0.728344	0.728344	NaN	0.728344	1	0.728344	1	0.728344	0.728344	0.728344	0.990046	0.728344	NaN	NaN	NaN	0.990046	0.904643
tet(O/W)	Tetracyclines	0	0.371312	0	0.195123	0	0	0	0	0.449196	0.0274131	0	1.62854	0	0	0.229118	0.0631241	0	0	0.029668	0	0.174517	0.338465	0.0514558	0.335911	0.542223	0.265222	0.0497871	0.577387	0.6695	NaN	0.6695	0.6695	0.6695	NaN	NaN	0.6695	0.6695	1	0.6695	0.6695	0.696509	0.6695	NaN	0.682795	0.6695	0.6695	0.6695	NaN
tet(40)	Tetracyclines	0	0.141572	0	0	0	0.387697	0.0498398	0	0.182324	0.0792519	0	0	0.0782974	1.8053	0.243531	0	0	0	0	0	0.520326	0.338465	0.483225	0.579707	0.244365	0.895112	NaN	0.229498	0.759886	NaN	0.759886	NaN	0.759886	0.759886	0.759886	0.992506	0.759886	1	0.759886	0.759886	0.759886	0.759886	0.900357	0.779621	0.759886	NaN	NaN	NaN
tet(E)	Tetracyclines	0	0.0928279	0	0.210479	0.0397755	2.03693	0	0	0	0	0	0	0.0391487	0	0.447752	0	0.78758	0	0	0	0.174517	0.338465	0.518764	NaN	NaN	0.432793	0.286505	0.489542	0.572016	NaN	0.570722	0.570722	0.885791	0.562344	NaN	NaN	NaN	NaN	NaN	NaN	0.514716	NaN	0.533135	0.693784	0.969135	0.731569	NaN	NaN
blaCARB-49	β-lactams	0	0	0.0106549	0	0.042535	0.0769494	0.10466	0.700875	0.0678063	0	0.245024	0.0403644	0	0.181116	0.0265682	0	0.5964	1.01488	0	0.195729	0.122316	0.424373	0.5033	0.375821	0.457523	0.253443	0.440817	0.260498	NaN	0.751604	0.751604	0.752139	0.728432	0.870491	0.728432	1	0.728432	0.728432	0.869361	0.728432	0.728432	0.728432	0.728432	0.783158	0.728432	0.728432	0.728432	0.728432
srm(B)	MLSPs	0	0.267821	0.0313253	0	0.0850701	0.072609	0.160569	0	0.131843	0	0	0.456429	0	0.333869	0.61889	0.126248	0	0.534658	0	0	0.21876	0.300083	0.691373	0.138966	0.0774336	0.0301833	0.398742	0.489542	0.546032	0.557827	0.768712	0.663105	0.681415	1	0.625887	0.620641	0.483057	0.483057	0.424152	NaN	0.59647	0.978144	0.611306	0.690643	0.384039	0.58472	0.58472	0.548929
erm(X)	MLSPs	0.133608	0	0.140787	0.196868	0.354822	0.152927	0.0683562	0.246572	0.0874394	0.067039	0.387871	0.213093	0.149649	0	0.134027	0.126248	0	0.133422	0.367204	0.100399	0.246937	0.336001	0.342894	0.564055	0.555721	0.179315	0.383797	0.606824	0.929852	1	0.929852	0.956394	0.956394	0.929852	0.956394	0.981873	0.956394	0.956394	0.981873	1	0.956394	0.929852	0.929852	1	0.929852	0.929852	0.956394	0.956394
aadA14	Aminoglycosides	0	0	0	0	0	0	0.0385059	0	0	0	0	1.79139	0	0	0.314905	0	0	0	0.102215	0	0	NaN	NaN	0.383532	0.443747	0.525788	NaN	0.249352	NaN	NaN	NaN	NaN	NaN	NaN	0.705121	0.705121	NaN	NaN	NaN	NaN	0.705121	0.705121	NaN	0.828832	0.705121	NaN	0.705121	NaN
lnu(C)	MLSPs	0	0	0	0	0	3.00553	0	0	0	0.0364093	0	0	0	0	0	0	0	0	0	0	0	NaN	0.0949933	NaN	0.244365	NaN	NaN	NaN	NaN	NaN	NaN	NaN	0.424611	0.364392	NaN	NaN	NaN	0.488579	NaN	0.488579	NaN	NaN	NaN	NaN	NaN	NaN	NaN	NaN
blaCMY-11	β-lactams	0	0	2.38629	0.260359	0	1.09051	0	0	0	0	0	0	0.0391487	0	0.0117937	0	0	0	0	0	0	0.424373	0.301472	NaN	NaN	0.460279	NaN	NaN	NaN	0.54296	0.54296	0.477095	0.871396	0.477095	NaN	NaN	NaN	NaN	NaN	NaN	0.477095	NaN	0.477095	0.792859	0.658551	NaN	NaN	NaN
tet(Y)	Tetracyclines	0	0	0	0	0	0	0.0837281	0.849309	0.0166805	0	0.756812	0.0128236	0	0	0	0	0	0.0147032	0	0.594589	0	NaN	NaN	0.405954	0.692214	NaN	0.687289	0.115988	NaN	NaN	NaN	NaN	NaN	NaN	0.700199	1	0.700199	0.700199	0.965923	0.700199	0.700199	0.700199	NaN	NaN	NaN	NaN	0.700199	0.700199
car(A)	MLSPs	0	0.0821653	0	0.291807	0.170117	1.96949	0	0	0	0	0	0	0	0	0.062489	0	0	0.23717	0	0	0	0.338465	0.90043	NaN	NaN	0.0589456	0.454981	NaN	0.537835	NaN	0.503063	0.915	0.943019	0.797435	NaN	NaN	NaN	NaN	NaN	NaN	NaN	NaN	NaN	0.503063	0.485769	NaN	0.485769	0.485769
cphA5	β-lactams	0.0844865	0.147475	0.0674812	0.124135	0	0.0137512	0.020932	0.0543134	0.265127	0	0	0.240839	0	0.13884	0.0269148	0.0631241	0.413099	0.553054	0	0.0428786	0.473759	0.814306	0.174878	0.120617	0.0303297	0.490757	0.737841	0.264074	0.881082	0.978047	0.861754	0.531582	0.679784	0.703199	1	0.531582	0.531582	0.531582	0.531582	NaN	0.586288	0.881082	0.679784	0.74595	0.531582	0.743411	0.531582	0.531582
mef(A)	MLSPs	0	0	0.00355164	0	0.0271682	0.114802	0.293048	0.18652	0.0333609	0	0.189203	0.304534	0	0	0.0147745	0	0.514978	0.350673	0	0.268374	0.217614	0.424373	0.475776	0.820445	0.471331	0.525788	0.758941	0.323374	NaN	0.949439	0.949439	0.949439	0.949439	0.949439	0.949439	1	0.949439	0.949439	1	0.949439	0.949439	0.949439	NaN	0.974393	0.949439	0.949439	0.949439	0.949439
tet(O)	Tetracyclines	0	0	0	0.420959	0.0331735	0.0161473	0	0	1.12299	0.0274131	0	0	0	0	0.651972	0	0	0.18846	0.0807755	0.0328963	0	NaN	0.400926	0.335911	0.244365	0.525788	0.289025	0.196224	NaN	NaN	NaN	0.675874	0.675874	0.964428	NaN	0.675874	0.675874	1	0.675874	0.675874	NaN	NaN	NaN	0.852323	0.704006	NaN	0.86558	0.675874
tet(G)	Tetracyclines	0	0	0	0.750213	0	0.234667	0	0	0.0226021	0	0	0	0	0.72659	0.629809	0	0.0748084	0	0	0.286145	0	NaN	0.532927	0.335911	NaN	0.449522	0.286505	0.115988	NaN	NaN	NaN	0.668589	0.81552	0.668589	NaN	0.668589	0.668589	0.668589	0.668589	NaN	NaN	0.668589	0.668589	0.827127	0.750939	0.750939	NaN	0.668589
blaVIM-48	β-lactams	0	0	0.107086	0	0	0.0133848	0.0446377	0.0271567	0.123041	0	0.0792455	1.13582	0	0	0.0120192	0	0	0.294844	0.0540043	0.0885652	0	0.163732	0.483225	0.704624	0.254225	0.525788	0.101343	0.481896	NaN	0.736804	0.736804	NaN	0.736804	0.736804	1	0.736804	0.736804	0.736804	0.736804	0.736804	0.736804	0.736804	NaN	0.874178	0.747702	NaN	0.736804	0.736804
blaOXA-363	β-lactams	1.0194	0	0.58062	0.0457585	0	0.0133848	0.138915	0.2756	0.0635714	0	0.0396228	0.0145706	0	0	0.0249313	0.252496	0	0.0357632	0.482288	0.192338	0.0306084	0.235244	0.532927	0.843312	0.692214	0.265222	0.250741	0.507694	0.792266	1	0.792266	0.792266	0.890904	0.792266	1	0.81739	0.81739	0.792266	0.932289	0.792266	0.798105	0.792266	NaN	0.792266	0.792266	0.792266	0.792266	0.798105
tetA(P)	Tetracyclines	0.705356	0	0	0.137276	0	0	0.0342547	0.0633049	0.0166805	0	0.0946016	0.113194	0.170873	0.356495	0	0	0.184541	0.297111	0.527404	0.0223645	0	0.101567	0.239651	0.752024	0.471331	0.277907	0.515166	0.0454022	0.646782	0.646782	NaN	0.689032	0.678145	NaN	0.7714	1	0.75371	0.705234	0.974882	0.717305	0.989798	0.831578	0.968995	NaN	0.646782	0.705234	0.973852	0.646782
blaTEM-234	β-lactams	0	0	0	0	0	0.0161473	0	0	1.90908	0	0	0	0	0	0.230427	0	0	0	0	0	0	NaN	0.483225	0.335911	NaN	0.265222	NaN	NaN	NaN	NaN	NaN	NaN	0.601577	0.601577	NaN	0.601577	0.601577	0.601577	0.601577	NaN	NaN	NaN	NaN	0.62907	0.601577	NaN	NaN	NaN
aadA8b	Aminoglycosides	0	0	0.0106549	0.0656644	0.0331735	0.416881	0	0.125019	0	0.0396259	0.454576	0.228675	0.537811	0	0	0	0.145903	0	0.104258	0	0	0.424373	0.667745	0.139034	0.786809	0.0250562	0.286505	0.057157	NaN	0.708687	0.708687	0.945704	0.807791	0.708687	0.656005	NaN	0.656005	0.708687	0.656005	0.853145	0.656005	0.708687	0.656005	NaN	0.656005	0.807791	0.656005	NaN
cmx	Phenicols	0	0	0.0355164	0.0783765	0.0331735	0.704677	0.167456	0.0951108	0	0	0.0601691	0.152936	0	0	0.0646371	0	0	0.334449	0	0.108122	0.0172807	0.424373	0.684814	0.394221	0.254225	0.128007	0.175462	0.330688	NaN	0.745204	0.745204	0.745204	0.824508	0.850806	0.821193	0.745204	0.745204	NaN	0.745204	0.745204	0.745204	0.745204	NaN	0.745204	0.745204	NaN	0.745204	0.745204
blaPER-5	β-lactams	0.0422433	0	0.0319648	0.77315	0	0.0936933	0.0685094	0	0.0218598	0.0396259	0	0.248703	0	0.419818	0.14327	0	0.0735683	0.0357632	0	0.0810364	0.0108153	0.598561	0.174878	0.584246	0.542223	0.440445	0.687289	0.330688	0.906858	1	0.906858	0.906858	0.906858	0.906858	0.906858	1	0.906858	1	0.906858	0.906858	0.906858	0.906858	0.906858	0.906858	0.992819	0.921927	0.906858	0.906858
catA3	Phenicols	0	0.386235	0.0177582	0	0	0	0.293048	0.935553	0	0	0.0601691	0.0128236	0	0	0	0	0.0735683	0	0.100507	0.0447289	0	0.598561	NaN	0.173429	0.692214	NaN	0.286505	0.471969	0.720167	0.720167	0.950195	NaN	NaN	NaN	0.720167	0.720167	0.720167	NaN	0.720167	0.720167	0.768113	0.720167	NaN	NaN	0.720167	0.805076	0.720167	0.720167
blaTEM-232	β-lactams	0	0	0	0	0.0850583	1.74399	0	0	0	0	0	0	0	0	0	0	0	0	0	0	0	NaN	0.475776	NaN	NaN	NaN	NaN	NaN	NaN	NaN	NaN	0.531454	0.435314	0.6414	NaN	NaN	NaN	NaN	NaN	NaN	NaN	NaN	NaN	NaN	NaN	NaN	NaN	NaN
blaPER-2	β-lactams	0	0	0	0	0	1.81142	0	0	0	0	0	0	0	0	0	0	0	0	0	0	0	NaN	0.220802	NaN	NaN	NaN	NaN	NaN	NaN	NaN	NaN	NaN	0.340732	0.331003	NaN	NaN	NaN	NaN	NaN	NaN	NaN	NaN	NaN	NaN	NaN	NaN	NaN	NaN
mcr-7	Polymyxins	0	0.328661	0.0277736	0	0.163566	0.0275025	0.0837281	0.0136408	0	0	0.0300845	0.0212098	0	0.16121	0	0	0.147137	0.200257	0.0502535	0.734327	0	0.598561	0.339377	0.623106	0.692214	0.139363	0.758941	0.267647	0.887834	0.887834	1	0.887834	0.887834	0.887834	1	0.887834	0.887834	NaN	0.887834	0.887834	0.887834	0.887834	0.887834	NaN	0.887834	0.904832	0.920673	1
aadA1	Aminoglycosides	0	0.0821653	0	0	0	0	0.146524	0.163689	0.0226021	0	0.503092	0	0	0.153006	0	0	0.100709	0.160973	0	0.238608	0	0.338465	NaN	0.999159	0.158199	0.384987	0.608208	0.115988	0.722321	NaN	0.722321	NaN	NaN	NaN	1	1	1	0.722321	0.831243	0.722321	NaN	0.722321	0.723799	NaN	0.722321	0.812201	0.722321	0.936132
tet(M)	Tetracyclines	0	0	1.02216	0	0	0.180814	0.0707108	0	0.150148	0	0	0.0384709	0	0.0765031	0.236682	0	0	0	0.0540043	0.0447289	0.0153042	0.0568294	0.220802	0.178846	0.443747	0.0541798	NaN	0.932603	NaN	0.513307	0.513307	NaN	0.661251	0.624113	0.588522	0.697952	0.485975	0.485975	0.472879	NaN	0.697952	0.828719	0.691724	0.624113	0.485975	NaN	0.661251	0.661251
vga(C)	MLSPs	0	0	0	0.0652359	0	0.419296	0	0.0409223	0	0.0274131	0	0	0	0.0382516	0.150466	0	0	0.235976	0	0.492289	0.069123	NaN	0.43141	0.383532	0.244365	0.0541798	0.289025	0.150328	NaN	NaN	NaN	0.649635	0.934563	0.649635	0.669097	NaN	0.669097	0.669097	NaN	0.649635	NaN	0.649635	0.67813	0.649635	0.579949	NaN	0.64158	0.944223
blaOXA-274	β-lactams	0	0	0.243209	0	0	0.174002	0	0	0	0	0	0.0550815	0	0	0.87172	0	0	0.0257461	0	0	0.0416344	0.163732	0.483225	NaN	0.443747	0.0107236	0.687289	0.489542	NaN	0.634769	0.634769	NaN	0.668096	0.668096	NaN	NaN	NaN	NaN	NaN	NaN	0.668096	0.668096	NaN	0.634769	0.357144	NaN	0.668096	0.668096
blaOXA-496	β-lactams	0	0	0.0464399	0	0	0.387697	0.0584072	0.0136408	0.0941355	0.0396259	0.120338	0.108365	0.269721	0	0.0752448	0	0.145903	0.260819	0	0	0	0.163732	0.483225	0.700971	0.369818	0.298915	0.752324	NaN	NaN	0.816169	0.816169	NaN	0.816169	0.816169	1	0.825012	0.816169	0.825012	0.816169	1	0.914121	0.816169	0.816169	0.816169	1	0.859684	0.816169	0.816169
mcr-3	Polymyxins	0.0422433	0.193117	0	0	0.0850583	0	0.283408	0.0543134	0.100083	0	0.216013	0.0919579	0	0.0382516	0.0137773	0	0.521179	0.0551525	0.0540043	0	0.0258167	0.537745	0.367879	0.783775	0.296997	0.726367	0.38824	0.554257	1	0.922934	0.922934	0.922934	NaN	0.922934	0.939658	0.963676	1	0.922934	0.922934	0.922934	0.922934	0.984583	0.922934	0.968968	0.922934	0.922934	0.984583	0.922934
cfxA5	β-lactams	0	0	0.0532746	0	0	0.0412537	0.020932	0.0544382	0.0885817	0	0.159961	0.0637929	0	0.191258	0.0147745	0	0.201418	0.550753	0	0.0428786	0	0.424373	0.483225	0.741172	0.359268	0.726367	0.414445	0.351532	NaN	0.831009	0.831009	NaN	0.831009	0.831009	0.831009	0.831009	1	0.831009	0.968472	0.831009	0.831009	0.833567	0.831009	0.915458	0.831009	0.8664	0.831009	0.831009
mcr-4	Polymyxins	0	0	0	0.0972691	0.0397755	0.234667	0	0	0	0.0274131	0	0	0	0.683468	0.217324	0	0	0	0	0	0.128469	NaN	0.954185	NaN	0.244365	0.726367	NaN	0.489542	NaN	NaN	NaN	0.947944	0.947944	1	NaN	NaN	NaN	0.762236	NaN	0.762236	NaN	0.762236	0.762236	0.892642	0.765496	NaN	NaN	NaN
blaFOX-10	β-lactams	0	0	0.0419802	0	0.139406	0.0845557	0	0	0.0678063	0	0.120338	0.0773998	0	0.116317	0.150596	0	0	0.338057	0	0.128636	0.0416344	0.163732	0.430668	0.335911	0.489912	0.527775	0.454981	0.668548	NaN	0.773533	0.773533	0.773533	0.773533	0.882089	NaN	0.773533	0.773533	0.773533	0.950947	0.773533	0.773533	0.870575	0.773533	0.773533	0.773533	NaN	0.773533	0.773533
blaL1	β-lactams	0	0	0.0106549	0	0	0.0137512	0.10466	0.160351	0	0	0.343974	0.017376	0	0	0	0.0631241	0.201418	0.181598	0	0.19758	0.0774502	0.424373	0.483225	0.372929	0.408302	NaN	0.907842	0.358776	NaN	0.75459	0.75459	NaN	0.75459	0.75459	0.75459	0.75459	0.75459	NaN	0.75459	0.75459	0.75459	0.75459	NaN	0.75459	0.75459	0.957617	0.75459	0.999195
blaOXA-347	β-lactams	0	0	0	0.188786	0	0	0	0.109126	0	0.0378536	0.484928	0.0128236	0.185203	0.190763	0	0	0	0	0.0540043	0	0	NaN	0.0514558	0.383532	0.0657747	0.162395	NaN	0.249352	NaN	NaN	NaN	0.533497	0.468503	NaN	0.584239	NaN	0.584239	0.584239	0.468503	0.533497	0.533497	0.584239	0.878658	NaN	NaN	NaN	0.584239	NaN
floR	Phenicols	0	0	0	0.0652359	0	0	0	0	1.23529	0	0	0	0	0	0	0	0	0	0	0	0	NaN	0.239651	0.335911	NaN	NaN	NaN	NaN	NaN	NaN	NaN	0.554052	0.554052	NaN	NaN	0.554052	0.554052	0.554052	0.554052	NaN	NaN	NaN	NaN	NaN	NaN	NaN	NaN	NaN
erm(B)	MLSPs	0.0422433	0	0	0	0.0850583	0.0267695	0	0.0136408	0.224598	0	0	0.43662	0	0.0382516	0	0	0	0.153507	0.029668	0	0.0153042	0.338465	0.67702	0.579707	0.18926	0.384987	0.289025	0.554257	0.796136	0.796136	NaN	0.796136	0.796136	0.985821	0.796136	0.796136	1	0.796136	0.796136	NaN	0.796136	0.971634	0.796136	NaN	NaN	NaN	0.796136	0.796136
blaOXA-265	β-lactams	0	0	0	0	0	0	0	0.693608	0	0	0	0	0	0	0.217324	0	0	0	0.029668	0.111822	0	NaN	NaN	0.383532	NaN	0.525788	NaN	0.481896	NaN	NaN	NaN	NaN	NaN	NaN	0.674115	NaN	0.674115	NaN	NaN	NaN	NaN	NaN	NaN	0.82447	0.676844	NaN	0.674115	0.674115
aadA16	Aminoglycosides	0	0	0	0	0	0	0.0446377	0	0	0	0	0	0.0854367	0	0	0	0	0	1.28346	0	0	NaN	NaN	0.383532	NaN	0.167677	NaN	0.0119827	NaN	NaN	NaN	NaN	NaN	NaN	0.506997	0.506997	NaN	NaN	NaN	NaN	0.49519	NaN	0.500127	NaN	NaN	NaN	0.26189	NaN
blaCMY-8b	β-lactams	0	0	0.0284131	0	0	0.0295321	0	0	0.34089	0	0	0.14585	0	0	0.321019	0	0	0.038188	0	0.0428786	0	0.424373	0.220802	0.0311478	0.0774336	0.525788	0.687289	0.351532	NaN	0.65661	0.65661	NaN	0.65661	0.65661	NaN	0.65661	0.65661	0.65661	0.65661	NaN	0.65661	0.65661	NaN	0.804972	0.669809	NaN	0.65661	0.969926
blaOXA-285	β-lactams	0	0	0	0	0	0	0.0837281	0.0682039	0	0	0.563261	0	0	0	0	0	0	0.0311601	0	0.0670934	0	NaN	NaN	0.623106	0.158199	NaN	0.454981	0.351532	NaN	NaN	NaN	NaN	NaN	NaN	1	0.658054	0.658054	NaN	0.658054	0.658054	NaN	NaN	NaN	NaN	NaN	NaN	0.658054	0.773102
ole(B)	MLSPs	0	0.164331	0	0	0.0949294	0	0	0.0619775	0	0	0.0533417	0.0384709	0	0.232274	0	0.126248	0	0.11071	0.315138	0	0	0.338465	0.367879	0.139034	0.692214	0.384987	0.365684	0.057157	0.655974	NaN	0.655974	0.655974	NaN	0.655974	0.655974	NaN	0.655974	NaN	0.655974	0.655974	0.690656	0.846604	0.66784	0.655974	NaN	0.655974	1	0.655974
blaOXA-275	β-lactams	0.0422433	0	0.00710328	0.169894	0.172324	0.0291843	0	0.0545187	0	0	0.0233903	0.0999962	0	0.1376	0.0514995	0	0.100709	0.0329138	0.0511075	0.0428786	0.0325849	0.598561	0.680186	0.383532	0.112724	0.450939	0.687289	0.963897	1	1	1	1	1	1	1	NaN	1	NaN	1	1	1	1	1	1	1	1	1	1
msr(E)	MLSPs	0	0	0	0	0.0271682	0	0	0.0754934	0.0226021	0	0.147036	0.0384709	0	0	0.0656878	0	0	0.357029	0	0.0857573	0	NaN	0.367879	0.139542	0.429973	0.525788	0.454981	0.351532	NaN	NaN	NaN	0.738689	NaN	0.738689	0.738689	0.738689	0.738689	0.738689	0.820216	0.738689	0.738689	0.738689	NaN	0.854242	0.738689	NaN	0.738689	0.756601
str	Aminoglycosides	0	0.0821653	0	0.130618	0	0	0	0	0.0166805	0	0.11136	0.0809145	0	0.0847064	0.0251568	0.0631241	0	0.177248	0.108009	0.0876076	0	0.338465	0.0514558	0.335911	0.461864	0.490757	0.444217	0.295827	0.648237	NaN	0.64363	0.64363	0.64363	NaN	NaN	0.64363	0.64363	0.64363	0.899083	0.64363	0.64363	0.899306	0.64363	0.648237	0.646378	0.64363	0.912704	1
lsa(E)	MLSPs	0	0	0	0	0	0	0	0	0.898391	0	0	0	0	0	0	0	0	0	0	0	0	NaN	NaN	0.335911	NaN	NaN	NaN	NaN	NaN	NaN	NaN	NaN	NaN	NaN	NaN	0.566582	0.566582	0.566582	0.566582	NaN	NaN	NaN	NaN	NaN	NaN	NaN	NaN	NaN
aph(3')-VIb	Aminoglycosides	0	0	0	0	0	0	0	0	0	0	0	0	0	0.273387	0.326698	0	0	0.0484432	0	0	0.10938	NaN	NaN	NaN	NaN	0.581479	0.454981	0.489542	NaN	NaN	NaN	NaN	NaN	NaN	NaN	NaN	NaN	NaN	NaN	NaN	NaN	0.623642	0.63703	0.63703	0.623642	NaN	0.623642	0.623642
aac(6')-Im	Aminoglycosides	0	0.164331	0	0	0	0	0.116814	0	0	0	0.13034	0.0256473	0	0	0	0	0.336638	0.229476	0	0	0	0.338465	NaN	0.383532	0.408302	NaN	0.750137	NaN	0.664599	NaN	0.664599	NaN	NaN	NaN	0.664599	0.664599	NaN	NaN	0.664599	0.664599	0.696846	0.664599	NaN	NaN	0.664599	0.735406	0.664599	0.664599
aadA10	Aminoglycosides	1.55088	0	0	0	0	0	0	0	0	0	0	0	0	0	0	0	0	0	0	0	0	0.338465	NaN	NaN	NaN	NaN	NaN	NaN	0.425954	0.417105	NaN	NaN	NaN	NaN	NaN	NaN	NaN	NaN	NaN	NaN	NaN	NaN	NaN	NaN	NaN	NaN	NaN	NaN
aac(6')-Ig	Aminoglycosides	0	0.164331	0.380026	0	0	0	0	0	0.0874394	0	0	0	0	0	0	0	0	0.019094	0.0540043	0.0428786	0.244867	0.613794	NaN	0.335911	NaN	NaN	0.687289	0.958682	0.743001	0.743001	1	NaN	NaN	NaN	NaN	0.743001	0.743001	0.743001	0.743001	NaN	NaN	NaN	NaN	NaN	NaN	NaN	0.919296	0.986795
tet(O/W/32/O/W/O)	Tetracyclines	0	0	0	0.0656644	0	0	0.133913	0	0	0	0	0	0	0	0	0	0	0	0.756061	0	0	NaN	0.239651	0.383532	NaN	NaN	NaN	0.249352	NaN	NaN	NaN	0.596103	0.596103	NaN	0.596103	0.596103	NaN	NaN	NaN	NaN	NaN	NaN	NaN	NaN	NaN	NaN	0.596103	NaN
dfrA24	Trimethoprims	0	0	0	0	0	0.469334	0	0	0	0	0	0.188797	0	0	0	0	0	0	0.0593359	0	0	NaN	0.483225	NaN	0.18926	NaN	NaN	0.249352	NaN	NaN	NaN	NaN	0.589288	0.589288	NaN	NaN	NaN	NaN	NaN	NaN	0.589288	0.589288	NaN	NaN	NaN	NaN	0.589288	NaN
blaPER-6	β-lactams	0	0	0	0	0	0	0	0	0	0	0	0	1.19392	0	0	0	0	0	0	0	0	NaN	NaN	NaN	NaN	0.0250562	NaN	NaN	NaN	NaN	NaN	NaN	NaN	NaN	NaN	NaN	NaN	NaN	NaN	NaN	0.136055	NaN	0.136055	NaN	NaN	NaN	NaN	NaN
blaFOX-7	β-lactams	0	0.0821653	0	0	0.0271682	0	0.020932	0.122517	0.0166805	0	0	0.0596807	0	0	0.0131376	0	0	0.102922	0.150761	0.152851	0	0.338465	0.367879	0.715785	0.18926	0.525788	0.687289	0.295827	0.812565	NaN	0.812565	0.812565	NaN	0.812565	0.812565	1	0.815867	0.812565	0.812565	NaN	0.812565	0.812565	NaN	0.896421	0.825178	NaN	0.950879	0.825178
aadA5	Aminoglycosides	0	0	0	0	0	0.0161473	0.0627961	0	0	0.0728186	0.189203	0.017376	0	0.0464548	0.0117937	0	0.100709	0.0441096	0	0.111822	0	NaN	0.483225	0.383532	0.953509	0.726367	0.687289	0.351532	NaN	NaN	NaN	NaN	0.908887	0.908887	0.908887	0.908887	NaN	0.908887	0.908887	1	0.908887	1	0.908887	1	0.908887	0.940853	0.908887	1
blaOXA-553	β-lactams	0	0	0	0	0	0	0	0	0	0	0	0	0	0	0.0738783	0	0.100709	0.491575	0	0.0295217	0	NaN	NaN	NaN	NaN	0.128007	0.571556	0.351532	NaN	NaN	NaN	NaN	NaN	NaN	NaN	NaN	NaN	NaN	NaN	NaN	NaN	NaN	NaN	0.526983	1	0.664282	0.418381	0.457168
blaOXA-303	β-lactams	0	0.164331	0	0	0.0850701	0.0752301	0	0.0136408	0	0	0	0.0106049	0	0.249416	0.0443234	0	0	0.0257461	0	0.109972	0	0.338465	0.16653	0.383532	0.443747	0.417108	0.687289	0.115988	0.720895	NaN	0.720895	0.720895	0.720895	0.720895	0.720895	NaN	0.720895	NaN	NaN	NaN	0.720948	0.720895	0.720895	0.839211	0.721938	NaN	0.720895	0.720895
blaOXA-309	β-lactams	0	0	0.00355164	0	0	0.231578	0	0	0.128606	0	0	0.106213	0	0	0.0131376	0	0	0.106645	0	0.0295217	0.0216307	0.424373	0.220802	0.105823	0.0774336	0.525788	0.454981	0.668548	NaN	0.683916	0.683916	NaN	0.683916	0.683916	NaN	0.683916	0.683916	0.683916	0.683916	NaN	0.683916	0.683916	NaN	0.840386	0.689911	NaN	0.683916	0.689911
blaFOX-2	β-lactams	0	0	0	0	0	0	0	0.108752	0.0952456	0	0.0902536	0	0	0	0	0	0.250326	0.191546	0	0.0223645	0	NaN	NaN	0.318064	0.40657	NaN	0.484258	0.351532	NaN	NaN	NaN	NaN	NaN	NaN	0.543468	0.543468	0.964544	0.543468	0.609662	0.602748	NaN	NaN	NaN	NaN	0.543468	0.570118	0.570118	0.609662
msr(D)	MLSPs	0	0	0.00355164	0	0	0.0480941	0.0837281	0	0	0	0.189203	0	0	0	0.0117937	0	0.100709	0.0441096	0	0.152851	0.0258167	0.424373	0.220802	0.383532	0.40657	0.525788	0.687289	0.330688	NaN	0.756907	0.756907	NaN	0.756907	0.756907	0.756907	0.756907	NaN	NaN	0.756907	0.756907	NaN	NaN	NaN	0.872779	0.756907	0.791195	0.756907	0.756907
blaOXA-282	β-lactams	0	0	0	0	0	0	0	0	0	0.0548262	0	0	0	0	0.434648	0.126248	0	0.0522201	0	0	0	NaN	NaN	NaN	0.244365	0.525788	0.398742	NaN	NaN	NaN	NaN	NaN	NaN	NaN	NaN	NaN	NaN	0.566947	NaN	0.566947	NaN	NaN	NaN	0.566947	0.610113	0.566947	0.566947	0.566947
blaMOX-6	β-lactams	0	0	0	0.124135	0	0	0.0995576	0.0964237	0.0984882	0	0.0300845	0.0512946	0	0	0.0131376	0.126248	0.0748084	0.0514921	0	0.0428786	0	NaN	0.0514558	0.831427	0.695174	0.525788	0.651588	0.351532	NaN	NaN	NaN	0.737843	0.737843	NaN	0.784402	0.737843	1	0.737843	0.737843	0.737843	0.737843	0.737843	NaN	0.737843	0.737843	0.946573	0.737843	1
tlr(C)	MLSPs	0	0	0	0	0	0	0.146524	0.2756	0	0.0728186	0.0300845	0.017376	0	0	0	0.0631241	0	0.0147032	0.0502535	0.0223645	0	NaN	NaN	0.372929	0.937092	NaN	0.250741	0.471969	NaN	NaN	NaN	NaN	NaN	NaN	0.731801	0.727328	0.727328	0.727328	0.727328	0.932402	0.727328	0.727328	NaN	0.727328	NaN	0.727328	0.932462	0.997633
tet(B)	Tetracyclines	0.23098	0	0	0	0.0271682	0.0133848	0.0477791	0.0953605	0.0218598	0	0	0.0963239	0.184876	0.0571301	0	0.0631241	0	0.0164569	0	0	0	0.101567	0.67702	0.752024	0.0113489	0.114588	0.326008	NaN	0.613168	0.613168	NaN	0.667757	0.667757	0.972464	0.679507	1	0.668561	0.630998	0.613168	NaN	0.910547	0.613168	0.630998	0.581394	NaN	0.613168	0.667757	0.633746
erm(V)	MLSPs	0	0	0	0	0.0397755	0.645732	0	0	0	0	0	0	0	0	0	0	0	0	0	0	0	NaN	0.691373	NaN	NaN	NaN	NaN	NaN	NaN	NaN	NaN	0.583107	0.583107	1	NaN	NaN	NaN	NaN	NaN	NaN	NaN	NaN	NaN	NaN	NaN	NaN	NaN	NaN
aph(3')-IIc	Aminoglycosides	0	0	0	0	0.0543364	0	0	0.496638	0	0	0	0	0.066014	0.0464548	0	0	0	0	0	0	0	NaN	0.367879	0.383532	NaN	0.417583	NaN	NaN	NaN	NaN	NaN	0.642516	NaN	0.642516	0.642516	NaN	0.642516	NaN	NaN	NaN	0.642516	0.642516	0.917902	NaN	NaN	NaN	NaN	NaN
tet(X4)	Tetracyclines	0	0	0.227387	0	0	0	0.185776	0.0817198	0.0452042	0.0378536	0	0.0128236	0	0.0500561	0	0	0.145903	0	0	0	0	0.424373	NaN	0.843312	0.526671	0.384987	0.286505	NaN	NaN	0.72991	0.72991	NaN	NaN	NaN	1	0.770466	0.770466	1	0.72991	0.72991	0.753391	0.843455	0.72991	NaN	0.72991	0.770466	NaN	NaN
blaOXA-550	β-lactams	0	0	0.120922	0	0	0.108239	0	0	0	0	0	0.0137704	0	0	0.209687	0	0	0.138162	0	0.0223645	0.0172807	0.0568294	0.220802	NaN	0.443747	0.0107236	0.289025	0.668548	NaN	0.323338	0.323338	NaN	0.548298	0.468427	NaN	NaN	NaN	NaN	NaN	NaN	0.651029	0.602999	NaN	0.468427	0.302512	NaN	0.384391	0.583534
blaOXA-286	β-lactams	0	0.328661	0.0355164	0	0.112238	0	0	0.0136408	0	0	0	0.0106049	0	0.114755	0.0295489	0	0	0.019094	0	0.128636	0	0.598561	0.125315	0.383532	0.443747	0.726367	0.687289	0.351532	0.776887	0.776887	0.983989	0.776887	NaN	0.776887	0.776887	NaN	0.776887	NaN	NaN	NaN	0.782743	0.891152	0.776887	0.879818	0.7878	NaN	0.776887	0.983989
blaOXA-50	β-lactams	0	0	0	0	0	0.0137512	0	0	0	0	0	0	0	0	0.0131376	0	0.881605	0	0.108009	0	0	NaN	0.483225	NaN	NaN	0.525788	0.0159631	0.249352	NaN	NaN	NaN	NaN	0.601999	0.599655	NaN	NaN	NaN	NaN	NaN	NaN	NaN	NaN	NaN	0.778666	0.168083	0.599655	0.599655	NaN
erm(33)	MLSPs	0	0	0	0	0	0.592222	0	0	0	0	0	0	0	0	0	0	0	0	0	0	0	NaN	0.483225	NaN	NaN	NaN	NaN	NaN	NaN	NaN	NaN	NaN	0.566582	0.566582	NaN	NaN	NaN	NaN	NaN	NaN	NaN	NaN	NaN	NaN	NaN	NaN	NaN	NaN
blaFOX-8	β-lactams	0	0	0	0	0	0.322866	0	0	0	0	0	0	0	0	0	0.0631241	0	0	0.236924	0	0	NaN	0.483225	NaN	NaN	NaN	0.0497871	0.249352	NaN	NaN	NaN	NaN	0.543958	0.543958	NaN	NaN	NaN	NaN	NaN	NaN	NaN	NaN	NaN	0.423472	NaN	0.517706	0.517706	NaN
qnrD1	Quinolones	0	0	0.00710328	0	0	0.0436498	0.0627961	0.0769457	0	0	0	0.0311464	0	0	0	0	0	0.122785	0	0.0894578	0.0430975	0.424373	0.220802	0.188962	0.18926	NaN	0.454981	0.527283	NaN	0.647414	0.647414	NaN	0.647414	0.647414	0.647414	0.647414	0.647414	NaN	NaN	NaN	0.647414	0.647414	NaN	NaN	NaN	NaN	0.647414	0.832852
tetA(60)	Tetracyclines	0	0	0	0	0	0	0	0	0	0	0	0	0	0	0.0131376	0	0.437708	0	0	0	0.209078	NaN	NaN	NaN	NaN	0.525788	0.286505	0.229498	NaN	NaN	NaN	NaN	NaN	NaN	NaN	NaN	NaN	NaN	NaN	NaN	NaN	NaN	NaN	0.77115	0.608507	0.660528	NaN	NaN
blaMOX-7	β-lactams	0	0	0	0	0	0	0	0	0	0.519064	0	0	0	0	0	0	0	0	0	0	0	NaN	NaN	NaN	0.244365	NaN	NaN	NaN	NaN	NaN	NaN	NaN	NaN	NaN	NaN	NaN	NaN	0.566582	NaN	0.566582	NaN	NaN	NaN	NaN	NaN	NaN	NaN	NaN
blaFOX-9	β-lactams	0	0	0	0	0	0	0.125592	0.0272815	0	0	0.0946016	0	0.0854367	0	0	0	0.100709	0	0.0540043	0.0652431	0	NaN	NaN	0.623106	0.40657	0.167677	0.286505	0.295827	NaN	NaN	NaN	NaN	NaN	NaN	1	0.702258	0.702258	NaN	0.702258	0.702258	0.702258	NaN	0.702258	NaN	0.702258	0.773927	0.702258	0.702258
blaOXA-551	β-lactams	0	0	0.0590989	0	0	0	0	0.0398097	0	0	0	0.0128236	0	0	0.0117937	0.0631241	0.0735683	0.0951899	0	0.216243	0	0.163732	NaN	0.383532	0.443747	0.525788	0.934873	0.115988	NaN	0.501824	0.501824	NaN	NaN	NaN	0.60131	NaN	0.60131	NaN	NaN	NaN	0.660869	0.60131	NaN	0.501824	0.643588	0.905795	0.501824	0.905795
tet(30)	Tetracyclines	0	0.246496	0	0	0.127605	0.0161473	0	0	0	0	0	0.0413111	0	0.0581585	0.0265682	0	0	0	0	0.0428786	0.0172807	0.338465	0.67702	NaN	0.443747	0.490757	NaN	0.668548	0.755387	NaN	0.755387	0.755387	0.755387	0.918864	NaN	NaN	NaN	NaN	NaN	NaN	0.757532	0.755387	0.755387	0.757532	0.755387	NaN	NaN	0.755387
ant(9)-Ia	Aminoglycosides	0	0	0	0	0	0	0	0	0	0	0.316982	0.0145706	0	0	0	0	0	0	0	0	0	NaN	NaN	NaN	0.692214	NaN	NaN	NaN	NaN	NaN	NaN	NaN	NaN	NaN	NaN	NaN	NaN	NaN	0.660654	0.660654	0.660654	0.660654	NaN	NaN	NaN	NaN	NaN	NaN
lnu(B)	MLSPs	0	0	0	0	0	0.387697	0	0	0	0	0	0	0	0	0	0.189372	0	0	0	0	0	NaN	0.483225	NaN	NaN	NaN	0.0497871	NaN	NaN	NaN	NaN	NaN	0.535302	0.513556	NaN	NaN	NaN	NaN	NaN	NaN	NaN	NaN	NaN	0.289744	NaN	0.472293	NaN	NaN
aph(3')-IIb	Aminoglycosides	0	0	0	0.032618	0	0	0	0	0	0	0	0	0	0.280458	0.0248971	0	0	0.095959	0	0	0	NaN	0.239651	NaN	NaN	0.601174	0.687289	NaN	NaN	NaN	NaN	0.604907	0.604907	NaN	NaN	NaN	NaN	NaN	NaN	NaN	NaN	0.604907	0.642516	0.653349	0.604907	NaN	0.604907	0.604907
tet(42)	Tetracyclines	0	0	0	0	0.042535	0.394815	0	0	0	0	0	0	0	0	0	0	0	0	0	0	0	NaN	0.691373	NaN	NaN	NaN	NaN	NaN	NaN	NaN	NaN	0.583107	0.583107	1	NaN	NaN	NaN	NaN	NaN	NaN	NaN	NaN	NaN	NaN	NaN	NaN	NaN	NaN
ant(3'')-Ii-aac(6')-IId	Aminoglycosides	0.0422433	0	0.0284131	0	0	0	0	0	0.0678063	0	0.0396228	0.100529	0	0.0452156	0.0255144	0	0	0	0.0451159	0	0	0.598561	NaN	0.335911	0.131789	0.726367	NaN	0.249352	0.719824	0.953966	0.719824	NaN	NaN	NaN	NaN	0.719824	0.719824	0.719824	0.904559	0.719824	0.719824	0.719824	0.719824	0.869617	0.751974	NaN	0.719824	NaN
aph(3')-XV	Aminoglycosides	0	0	0	0	0	0.0137512	0	0.0272815	0.252708	0	0	0	0	0	0.0406692	0	0	0.0462681	0	0	0.0153042	NaN	0.483225	0.287409	NaN	0.128007	0.454981	0.489542	NaN	NaN	NaN	NaN	0.640258	0.640258	0.640258	0.640258	0.640258	0.640258	0.640258	NaN	NaN	NaN	NaN	0.640258	0.640258	NaN	0.640258	0.640258
blaSGM-5	β-lactams	0	0	0.0573634	0	0	0	0	0	0.241305	0	0	0.0690376	0	0	0.0268183	0	0	0	0	0	0	0.424373	NaN	0.105823	0.18926	0.265222	NaN	NaN	NaN	0.509213	0.509213	NaN	NaN	NaN	NaN	0.488845	0.488845	0.488845	0.488845	NaN	0.499329	0.488845	NaN	0.64345	0.499329	NaN	NaN	NaN
blaOXA-264	β-lactams	0.0422433	0	0.00355164	0	0	0	0	0	0	0	0	0	0	0	0	0	0	0	0	0.38428	0	0.598561	NaN	NaN	NaN	NaN	NaN	0.351532	0.533747	0.909583	0.534103	NaN	NaN	NaN	NaN	NaN	NaN	NaN	NaN	NaN	NaN	NaN	NaN	NaN	NaN	NaN	NaN	0.53098
tet(O/W/32/O)	Tetracyclines	0	0	0	0	0	0	0.0446377	0	0	0	0	0	0	0	0	0	0	0	0.432035	0	0	NaN	NaN	0.383532	NaN	NaN	NaN	0.249352	NaN	NaN	NaN	NaN	NaN	NaN	0.601997	0.601997	NaN	NaN	NaN	NaN	NaN	NaN	NaN	NaN	NaN	NaN	0.601997	NaN
blaOXA-85	β-lactams	0	0	0	0.195708	0	0	0	0	0	0	0	0	0	0	0.217324	0	0	0	0	0	0	NaN	0.239651	NaN	NaN	0.525788	NaN	NaN	NaN	NaN	NaN	0.592263	0.592263	NaN	NaN	NaN	NaN	NaN	NaN	NaN	NaN	NaN	NaN	0.757621	0.634161	NaN	NaN	NaN
tet(O/W)-1	Tetracyclines	0	0	0	0	0	0	0	0	0	0	0	0	0	0	0.314905	0	0	0	0	0	0	NaN	NaN	NaN	NaN	0.525788	NaN	NaN	NaN	NaN	NaN	NaN	NaN	NaN	NaN	NaN	NaN	NaN	NaN	NaN	NaN	NaN	NaN	0.757621	0.616188	NaN	NaN	NaN
aadA2	Aminoglycosides	0	0	0.113693	0.0566051	0	0.234667	0.0498398	0	0	0	0	0	0	0	0	0	0	0	0	0	0	0.424373	0.562466	0.383532	NaN	NaN	NaN	NaN	NaN	0.583303	0.583303	0.583303	0.892404	0.583303	0.583303	0.583303	NaN	NaN	NaN	NaN	NaN	NaN	NaN	NaN	NaN	NaN	NaN	NaN
catA1	Phenicols	0.0776497	0	0	0	0	0	0.0627961	0.0136408	0	0	0	0.036983	0	0	0.0131376	0	0.0735683	0.146257	0	0	0	0.338465	NaN	0.623106	0.18926	0.525788	0.752324	NaN	0.673446	0.673446	NaN	NaN	NaN	NaN	1	0.673446	0.673446	NaN	NaN	NaN	0.673446	0.673446	NaN	0.804972	0.688824	0.743577	0.673446	0.673446
cphA2	β-lactams	0	0	0	0	0.0663469	0	0	0.152589	0	0	0	0	0	0	0	0.0631241	0	0	0	0.156551	0	NaN	0.367879	0.139034	NaN	NaN	0.0497871	0.351532	NaN	NaN	NaN	0.55462	NaN	0.497858	0.497858	NaN	0.497858	NaN	NaN	NaN	NaN	NaN	NaN	0.497858	NaN	0.497858	NaN	0.497858
vgb(B)	MLSPs	0	0	0	0	0	0	0.125592	0	0	0	0	0	0	0	0	0	0.0735683	0.1359	0	0.0652431	0	NaN	NaN	0.383532	NaN	NaN	0.752324	0.115988	NaN	NaN	NaN	NaN	NaN	NaN	0.516773	0.516773	NaN	NaN	NaN	NaN	NaN	NaN	NaN	NaN	0.516773	0.693589	0.516773	0.976051
blaTEM-229	β-lactams	0	0	0	0	0	0	0	0	0	0	0	0	0	0.267761	0.0656878	0	0	0.0357632	0	0	0	NaN	NaN	NaN	NaN	0.726367	0.687289	NaN	NaN	NaN	NaN	NaN	NaN	NaN	NaN	NaN	NaN	NaN	NaN	NaN	NaN	0.654247	0.654247	0.799711	0.654247	NaN	0.654247	0.654247
mph(E)	MLSPs	0	0	0	0	0	0.234667	0	0.0136408	0	0	0.0652249	0	0	0	0	0	0	0	0.0502535	0	0	NaN	0.483225	0.383532	0.40657	NaN	NaN	0.249352	NaN	NaN	NaN	NaN	0.677142	0.677142	0.677142	NaN	0.677142	NaN	0.677142	0.677142	NaN	NaN	NaN	NaN	NaN	NaN	0.677142	NaN
blaOXA-215	β-lactams	0	0	0	0.0972691	0	0	0	0	0	0	0.0946016	0.0394177	0	0.0382516	0.0131376	0	0	0.0592176	0	0	0	NaN	0.239651	NaN	0.489912	0.726367	0.454981	NaN	NaN	NaN	NaN	0.700637	0.700637	NaN	NaN	NaN	NaN	NaN	0.700637	0.700637	0.700637	0.918368	0.709809	0.820105	0.709809	NaN	0.700637	0.700637
blaCARB-10	β-lactams	0	0	0	0	0	0	0	0	0	0.0274131	0	0	0.0391487	0	0	0	0	0	0.37803	0	0	NaN	NaN	NaN	0.244365	0.167677	NaN	0.249352	NaN	NaN	NaN	NaN	NaN	NaN	NaN	NaN	NaN	0.589288	NaN	0.589288	0.589288	NaN	0.589288	NaN	NaN	NaN	0.589288	NaN
erm(Q)	MLSPs	0	0	0	0	0	0.072609	0	0	0.0322859	0	0	0	0	0.0904313	0.084519	0.189372	0	0	0	0	0	NaN	0.483225	0.335911	NaN	0.581479	0.0497871	NaN	NaN	NaN	NaN	NaN	0.576699	0.576699	NaN	0.576699	0.576699	0.576699	0.576699	NaN	NaN	0.576699	0.576699	0.576699	0.576699	0.576699	NaN	NaN
erm(C)	MLSPs	0	0	0	0.0972691	0	0	0	0	0	0	0	0	0	0	0.217324	0	0	0	0	0	0	NaN	0.239651	NaN	NaN	0.525788	NaN	NaN	NaN	NaN	NaN	0.592263	0.592263	NaN	NaN	NaN	NaN	NaN	NaN	NaN	NaN	NaN	NaN	0.757621	0.634161	NaN	NaN	NaN
aadA17	Aminoglycosides	0	0.0928279	0	0	0	0	0.124922	0	0	0	0	0	0.134208	0	0	0	0	0.0164569	0	0.0447289	0	0.338465	NaN	0.139034	NaN	0.167677	0.687289	0.351532	0.59295	NaN	0.59295	NaN	NaN	NaN	0.59295	0.59295	NaN	NaN	NaN	NaN	0.59295	NaN	0.59295	NaN	NaN	NaN	0.59295	0.97141
blaDHA-2	β-lactams	0	0.076689	0	0	0	0	0.13114	0.0136408	0	0.0364093	0	0	0	0	0.0117937	0	0	0.0658276	0	0	0	0.338465	NaN	0.350421	0.244365	0.525788	0.687289	NaN	0.678458	NaN	0.678458	NaN	NaN	NaN	0.678458	0.678458	0.678458	0.678458	NaN	0.678458	NaN	NaN	NaN	0.811736	0.682942	NaN	0.678458	0.678458
cphA7	β-lactams	0	0	0	0	0	0	0	0	0.0635714	0	0.189203	0	0	0	0	0	0	0	0	0	0	NaN	NaN	0.335911	0.40657	NaN	NaN	NaN	NaN	NaN	NaN	NaN	NaN	NaN	NaN	0.648008	0.648008	0.648008	0.910604	0.648008	NaN	NaN	NaN	NaN	NaN	NaN	NaN	NaN
blaDHA-13	β-lactams	0	0	0.00710328	0	0	0.0137512	0.0627961	0	0	0	0	0	0.0674303	0	0.0131376	0	0	0.128987	0	0	0.0258167	0.424373	0.483225	0.383532	NaN	0.460279	0.289025	0.489542	NaN	0.691168	0.691168	NaN	0.718145	0.691168	0.691168	0.691168	NaN	NaN	NaN	NaN	0.691168	NaN	0.691168	0.827127	0.718145	NaN	0.691168	0.691168
blaMOX-4	β-lactams	0	0	0	0	0	0	0	0	0	0	0	0	0	0	0	0	0.583611	0	0	0	0	NaN	NaN	NaN	NaN	NaN	0.286505	NaN	NaN	NaN	NaN	NaN	NaN	NaN	NaN	NaN	NaN	NaN	NaN	NaN	NaN	NaN	NaN	NaN	0.363924	0.637352	NaN	NaN
ole(C)	MLSPs	0	0	0	0	0	0.0161473	0.0418641	0	0	0	0.0946016	0	0	0	0	0.0631241	0	0.019094	0	0.0857573	0	NaN	0.483225	0.383532	0.40657	NaN	0.326008	0.351532	NaN	NaN	NaN	NaN	0.637059	0.637059	0.637059	0.637059	NaN	NaN	0.637059	0.637059	NaN	NaN	NaN	0.637059	NaN	0.637059	0.637059	0.995075
blaCMY-1	β-lactams	0	0	0.0213098	0	0	0	0	0	0	0	0.0217416	0.0658722	0	0.17139	0	0	0	0	0	0	0	0.424373	NaN	NaN	0.471331	0.384987	NaN	NaN	NaN	0.626724	0.626724	NaN	NaN	NaN	NaN	NaN	NaN	NaN	0.626724	0.626724	0.626724	0.90435	0.65295	NaN	NaN	NaN	NaN	NaN
blaCARB-14	β-lactams	0	0	0	0	0	0	0	0	0	0	0.189203	0	0	0	0	0	0	0	0	0.0428786	0	NaN	NaN	NaN	0.40657	NaN	NaN	0.351532	NaN	NaN	NaN	NaN	NaN	NaN	NaN	NaN	NaN	NaN	0.648008	0.648008	NaN	NaN	NaN	NaN	NaN	NaN	NaN	0.648008
aph(3')-IIIa	Aminoglycosides	0	0	0.0142066	0	0	0	0	0	0	0	0	0.041404	0	0.135647	0.0362499	0	0	0	0	0	0.0258167	0.424373	NaN	NaN	0.18926	0.726367	NaN	0.489542	NaN	0.702455	0.702455	NaN	NaN	NaN	NaN	NaN	NaN	NaN	NaN	NaN	0.702455	0.912405	0.702455	0.811736	0.702455	NaN	NaN	NaN
dfrA7	Trimethoprims	0	0	0	0	0	0	0	0	0	0	0	0	0	0	0.217324	0	0	0	0	0	0	NaN	NaN	NaN	NaN	0.525788	NaN	NaN	NaN	NaN	NaN	NaN	NaN	NaN	NaN	NaN	NaN	NaN	NaN	NaN	NaN	NaN	NaN	0.757621	0.616188	NaN	NaN	NaN
aac(6')-Iz	Aminoglycosides	0	0	0	0	0	0.0597971	0.0627961	0	0	0.0364093	0.0300845	0	0	0.0658964	0	0	0	0	0	0	0	NaN	0.220802	0.383532	0.517341	0.384987	NaN	NaN	NaN	NaN	NaN	NaN	0.678873	0.678873	0.678873	0.678873	NaN	0.678873	0.678873	0.942004	NaN	0.678873	0.678873	NaN	NaN	NaN	NaN	NaN
cmlB1	Phenicols	0	0	0	0	0	0	0	0	0	0	0	0.0512599	0.184091	0	0	0.12362	0	0	0	0.0328963	0	NaN	NaN	NaN	0.443747	0.0250562	0.0497871	0.351532	NaN	NaN	NaN	NaN	NaN	NaN	NaN	NaN	NaN	NaN	NaN	NaN	0.474025	0.556212	0.302374	0.302374	NaN	0.504453	NaN	0.552971
aadA9	Aminoglycosides	0	0	0	0	0	0	0	0	0	0	0	0	0	0	0	0	0.145903	0	0.216017	0	0	NaN	NaN	NaN	NaN	NaN	0.286505	0.249352	NaN	NaN	NaN	NaN	NaN	NaN	NaN	NaN	NaN	NaN	NaN	NaN	NaN	NaN	NaN	NaN	0.491211	0.671803	0.491211	NaN
aac(3)-Ib	Aminoglycosides	0	0.278484	0	0	0	0.0449838	0	0	0	0	0	0	0	0	0.013041	0	0.0735683	0	0	0	0	0.338465	0.220802	NaN	NaN	0.525788	0.286505	NaN	0.536302	NaN	0.535427	NaN	0.533294	0.504945	NaN	NaN	NaN	NaN	NaN	NaN	NaN	NaN	NaN	0.789633	0.601337	0.673772	NaN	NaN
tet(X3)	Tetracyclines	0	0	0	0	0	0.0275025	0.0418641	0.0136408	0.0333609	0	0	0.0128236	0	0.019907	0	0	0.100709	0.0329138	0	0	0	NaN	0.483225	0.993977	0.443747	0.384987	0.687289	NaN	NaN	NaN	NaN	NaN	0.793043	0.793043	1	1	1	0.793043	0.793043	NaN	0.793043	0.910044	0.793043	NaN	0.793043	0.829733	0.793043	0.793043
blaOXA-362	β-lactams	0	0	0.086045	0	0	0	0	0	0	0	0	0	0	0.114755	0.0235875	0	0	0.0462681	0	0	0	0.424373	NaN	NaN	NaN	0.726367	0.454981	NaN	NaN	0.626724	0.626724	NaN	NaN	NaN	NaN	NaN	NaN	NaN	NaN	NaN	NaN	0.626724	0.639517	0.789633	0.656334	NaN	0.626724	0.626724
imiH	β-lactams	0	0	0	0	0	0	0	0	0	0	0	0	0	0.114755	0	0	0	0	0.162013	0	0	NaN	NaN	NaN	NaN	0.384987	NaN	0.249352	NaN	NaN	NaN	NaN	NaN	NaN	NaN	NaN	NaN	NaN	NaN	NaN	NaN	0.583107	0.583107	NaN	NaN	NaN	0.583107	NaN
mef(C)	MLSPs	0	0	0	0	0	0	0.0418641	0	0	0	0	0	0	0	0	0	0	0.0943956	0	0.0894578	0	NaN	NaN	0.383532	NaN	NaN	0.289025	0.351532	NaN	NaN	NaN	NaN	NaN	NaN	0.586561	0.586561	NaN	NaN	NaN	NaN	NaN	NaN	NaN	NaN	NaN	NaN	0.586561	0.586561
tet(T)	Tetracyclines	0	0	0.0286817	0	0	0.160778	0	0	0	0	0	0	0	0	0	0	0	0.0514921	0	0	0	0.424373	0.220802	NaN	NaN	NaN	0.687289	NaN	NaN	0.546975	0.546975	NaN	0.544094	0.544094	NaN	NaN	NaN	NaN	NaN	NaN	NaN	NaN	NaN	NaN	NaN	NaN	0.546975	0.544094
fosA4	Fosfomycins	0	0	0	0.032618	0	0.0645892	0	0	0	0	0	0.017376	0	0	0.0117937	0	0.145903	0	0	0	0.0172807	NaN	0.562466	NaN	0.443747	0.525788	0.286505	0.489542	NaN	NaN	NaN	0.723115	0.902673	0.723115	NaN	NaN	NaN	NaN	NaN	NaN	0.723115	0.723115	NaN	0.828648	0.723115	0.743577	NaN	NaN
tet(44)	Tetracyclines	0	0	0	0	0	0	0	0	0	0.109228	0	0	0.170873	0	0	0	0	0	0	0	0	NaN	NaN	NaN	0.244365	0.167677	NaN	NaN	NaN	NaN	NaN	NaN	NaN	NaN	NaN	NaN	NaN	0.554052	NaN	0.554052	0.554052	NaN	0.554052	NaN	NaN	NaN	NaN	NaN
catB7	Phenicols	0	0	0	0	0	0	0.0205771	0	0.121549	0	0	0	0	0.0452156	0	0	0	0	0.029668	0	0	NaN	NaN	0.579707	NaN	0.384987	NaN	0.249352	NaN	NaN	NaN	NaN	NaN	NaN	0.642516	0.989956	0.642516	0.642516	0.642516	NaN	NaN	0.642516	0.642516	NaN	NaN	NaN	0.642516	NaN
fosF	Fosfomycins	0	0	0	0	0	0.197407	0	0	0	0	0	0	0	0	0	0	0	0	0	0	0	NaN	0.483225	NaN	NaN	NaN	NaN	NaN	NaN	NaN	NaN	NaN	0.566582	0.566582	NaN	NaN	NaN	NaN	NaN	NaN	NaN	NaN	NaN	NaN	NaN	NaN	NaN	NaN
aac(3)-IIa	Aminoglycosides	0	0	0	0.177096	0	0	0	0	0	0	0	0.0128236	0	0	0	0.0631241	0.0735683	0	0	0	0	NaN	0.239651	NaN	0.443747	NaN	0.196912	NaN	NaN	NaN	NaN	0.52725	0.470734	NaN	NaN	NaN	NaN	NaN	NaN	NaN	0.612109	0.529725	NaN	0.470734	0.470734	0.87146	NaN	NaN
blaTEM-233	β-lactams	0	0	0	0	0	0	0	0	0	0	0	0.0874239	0	0	0.0249313	0	0	0	0	0.0295217	0	NaN	NaN	NaN	0.443747	0.265222	NaN	0.351532	NaN	NaN	NaN	NaN	NaN	NaN	NaN	NaN	NaN	NaN	NaN	NaN	0.654232	0.654232	NaN	0.654232	0.654232	NaN	NaN	0.654232
imiS	β-lactams	0	0	0	0	0	0	0	0.13076	0	0	0	0	0.067104	0	0	0	0	0	0	0	0	NaN	NaN	0.383532	NaN	0.167677	NaN	NaN	NaN	NaN	NaN	NaN	NaN	NaN	0.555333	NaN	0.555333	NaN	NaN	NaN	0.555333	NaN	0.555333	NaN	NaN	NaN	NaN	NaN
cphA4	β-lactams	0	0	0	0	0	0	0.146524	0	0	0	0	0	0	0	0	0	0	0	0	0.0223645	0	NaN	NaN	0.383532	NaN	NaN	NaN	0.351532	NaN	NaN	NaN	NaN	NaN	NaN	0.601997	0.601997	NaN	NaN	NaN	NaN	NaN	NaN	NaN	NaN	NaN	NaN	NaN	0.601997
blaOXA-335	β-lactams	0	0	0	0	0	0	0.0418641	0	0	0	0	0	0.149649	0	0	0	0	0.0337972	0	0	0	NaN	NaN	0.383532	NaN	0.167677	0.454981	NaN	NaN	NaN	NaN	NaN	NaN	NaN	0.544094	0.544094	NaN	NaN	NaN	NaN	0.544094	NaN	0.544094	NaN	NaN	NaN	0.544094	0.544094
tet(33)	Tetracyclines	0	0	0	0	0	0	0	0.0136408	0	0	0	0.0256473	0	0	0	0.0631241	0	0.0588128	0.0540043	0	0	NaN	NaN	0.383532	0.443747	NaN	0.326008	0.249352	NaN	NaN	NaN	NaN	NaN	NaN	0.634167	NaN	0.634167	NaN	NaN	NaN	0.634167	0.634167	NaN	0.634167	NaN	0.634167	0.955027	0.634167
cat(pC194)	Phenicols	0	0	0	0.11321	0	0	0.0802843	0	0	0	0	0	0	0	0.0117937	0	0	0	0	0	0	NaN	0.239651	0.383532	NaN	0.525788	NaN	NaN	NaN	NaN	NaN	0.64515	0.64515	NaN	0.64515	0.64515	NaN	NaN	NaN	NaN	NaN	NaN	NaN	0.785171	0.654247	NaN	NaN	NaN
cmlA1	Phenicols	0	0	0	0	0	0.0137512	0	0	0	0	0	0	0	0	0.0147745	0	0	0.12873	0	0	0	NaN	0.483225	NaN	NaN	0.525788	0.687289	NaN	NaN	NaN	NaN	NaN	0.654247	0.654247	NaN	NaN	NaN	NaN	NaN	NaN	NaN	NaN	NaN	0.799711	0.654247	NaN	0.654247	0.654247
blaOXA-548	β-lactams	0	0	0	0	0	0	0	0	0	0	0	0	0	0.136694	0	0	0	0.0294064	0	0	0	NaN	NaN	NaN	NaN	0.384987	0.687289	NaN	NaN	NaN	NaN	NaN	NaN	NaN	NaN	NaN	NaN	NaN	NaN	NaN	NaN	0.601997	0.601997	NaN	NaN	NaN	0.601997	0.601997
tet(O/W/O)-1	Tetracyclines	0	0.246496	0.00355164	0	0	0	0	0	0	0	0	0	0	0	0	0	0	0	0	0.0295217	0	0.598561	NaN	NaN	NaN	NaN	NaN	0.351532	0.533747	0.534103	0.909583	NaN	NaN	NaN	NaN	NaN	NaN	NaN	NaN	NaN	NaN	NaN	NaN	NaN	NaN	NaN	NaN	0.53098
catB1	Phenicols	0	0	0	0	0	0	0.149519	0	0	0	0	0	0	0	0	0	0	0	0	0	0	NaN	NaN	0.383532	NaN	NaN	NaN	NaN	NaN	NaN	NaN	NaN	NaN	NaN	0.584937	0.584937	NaN	NaN	NaN	NaN	NaN	NaN	NaN	NaN	NaN	NaN	NaN	NaN
blaFOX-4	β-lactams	0	0	0	0	0	0	0	0.0543134	0	0	0	0	0	0	0.0127572	0	0	0.0760793	0	0	0	NaN	NaN	0.383532	NaN	0.525788	0.454981	NaN	NaN	NaN	NaN	NaN	NaN	NaN	0.6179	NaN	0.6179	NaN	NaN	NaN	NaN	NaN	NaN	0.77115	0.6179	NaN	0.6179	0.6179
aph(3')-VI	Aminoglycosides	0	0	0.00355164	0	0	0.0550049	0	0	0	0	0.0300845	0	0	0	0.0235875	0	0	0	0	0.0295217	0	0.424373	0.483225	NaN	0.40657	0.525788	NaN	0.351532	NaN	0.717794	0.717794	NaN	0.717794	0.717794	NaN	NaN	NaN	NaN	0.717794	0.717794	NaN	NaN	NaN	0.840287	0.717794	NaN	NaN	0.717794
blaMOX-5	β-lactams	0	0	0	0	0	0	0	0	0	0	0.113644	0	0	0	0	0	0	0	0	0	0	NaN	NaN	NaN	0.158199	NaN	NaN	NaN	NaN	NaN	NaN	NaN	NaN	NaN	NaN	NaN	NaN	NaN	0.421927	0.421927	NaN	NaN	NaN	NaN	NaN	NaN	NaN	NaN
cphA8	β-lactams	0	0	0	0	0	0	0.0418641	0	0	0	0	0.0106049	0	0	0	0	0	0	0	0.0894578	0	NaN	NaN	0.383532	0.443747	NaN	NaN	0.351532	NaN	NaN	NaN	NaN	NaN	NaN	0.677766	0.677766	NaN	NaN	NaN	NaN	0.677766	0.677766	NaN	NaN	NaN	NaN	NaN	0.677766
tet(32)	Tetracyclines	0	0	0	0	0	0	0.0418641	0.0136408	0	0	0	0	0	0	0.0117937	0	0.100709	0.0147032	0	0	0	NaN	NaN	0.623106	NaN	0.525788	0.687289	NaN	NaN	NaN	NaN	NaN	NaN	NaN	1	0.675839	0.675839	NaN	NaN	NaN	NaN	NaN	NaN	0.811736	0.675839	0.717021	0.675839	0.675839
mph(N)	MLSPs	0	0	0	0	0	0	0	0	0.0218598	0	0	0	0	0	0	0	0	0.114271	0	0	0	NaN	NaN	0.335911	NaN	NaN	0.454981	NaN	NaN	NaN	NaN	NaN	NaN	NaN	NaN	0.506028	0.506028	0.506028	0.506028	NaN	NaN	NaN	NaN	NaN	NaN	NaN	0.506028	0.506028
mef(B)	MLSPs	0	0	0	0	0	0	0	0	0	0	0	0	0	0	0.0590978	0.126248	0	0.0329138	0	0	0	NaN	NaN	NaN	NaN	0.525788	0.326008	NaN	NaN	NaN	NaN	NaN	NaN	NaN	NaN	NaN	NaN	NaN	NaN	NaN	NaN	NaN	NaN	0.595832	0.595832	0.595832	0.595832	0.595832
blaOXA-134	β-lactams	0	0	0	0	0	0	0	0	0	0	0	0	0	0	0	0	0	0.127945	0	0	0	NaN	NaN	NaN	NaN	NaN	0.687289	NaN	NaN	NaN	NaN	NaN	NaN	NaN	NaN	NaN	NaN	NaN	NaN	NaN	NaN	NaN	NaN	NaN	NaN	NaN	0.584937	0.584937
blaCEPH-A3	β-lactams	0	0	0	0	0	0	0	0.0136408	0	0	0.0601691	0	0.066014	0	0	0	0	0	0	0	0	NaN	NaN	0.383532	0.40657	0.167677	NaN	NaN	NaN	NaN	NaN	NaN	NaN	NaN	0.64515	NaN	0.64515	NaN	0.64515	0.64515	0.64515	NaN	0.64515	NaN	NaN	NaN	NaN	NaN
aadA23	Aminoglycosides	0	0	0.00710328	0	0	0.0157995	0	0	0	0	0	0.0421114	0	0	0	0	0.100709	0	0	0	0	0.424373	0.483225	NaN	0.18926	NaN	0.286505	NaN	NaN	0.543161	0.543161	NaN	0.589762	0.537622	NaN	NaN	NaN	NaN	NaN	NaN	0.537622	0.537622	NaN	NaN	0.537622	0.714607	NaN	NaN
qepA4	Quinolones	0	0	0	0	0	0	0	0	0	0	0.0946016	0	0	0	0	0	0	0	0	0	0	NaN	NaN	NaN	0.40657	NaN	NaN	NaN	NaN	NaN	NaN	NaN	NaN	NaN	NaN	NaN	NaN	NaN	0.629644	0.629644	NaN	NaN	NaN	NaN	NaN	NaN	NaN	NaN
blaKHM-1	β-lactams	0	0	0	0	0	0.0157995	0	0	0	0	0	0	0.0674303	0	0	0	0.0735683	0	0	0.0295217	0	NaN	0.483225	NaN	NaN	0.167677	0.286505	0.351532	NaN	NaN	NaN	NaN	0.60942	0.577446	NaN	NaN	NaN	NaN	NaN	NaN	0.577446	NaN	0.577446	NaN	0.577446	0.720978	NaN	0.577446
blaTEM-231	β-lactams	0.232949	0	0	0	0	0	0	0	0	0	0	0	0	0	0	0	0	0	0	0	0	0.338465	NaN	NaN	NaN	NaN	NaN	NaN	0.425954	0.417105	NaN	NaN	NaN	NaN	NaN	NaN	NaN	NaN	NaN	NaN	NaN	NaN	NaN	NaN	NaN	NaN	NaN	NaN
blaSGM-1	β-lactams	0	0	0.0313253	0	0	0	0	0	0.0166805	0	0.0217416	0.0291413	0	0	0.0117937	0	0	0	0	0	0	0.163732	NaN	0.335911	0.695174	0.525788	NaN	NaN	NaN	0.686063	0.686063	NaN	NaN	NaN	NaN	0.686063	0.686063	0.686063	0.942004	0.686063	0.686063	0.686063	NaN	0.828032	0.686063	NaN	NaN	NaN
mph(C)	MLSPs	0	0	0.0568467	0.0457585	0	0	0	0	0	0	0.0396228	0	0	0	0	0	0	0	0	0	0	0.424373	0.239651	NaN	0.40657	NaN	NaN	NaN	NaN	0.557841	0.557841	0.557841	0.557841	NaN	NaN	NaN	NaN	NaN	0.557841	0.557841	NaN	NaN	NaN	NaN	NaN	NaN	NaN	NaN
erm(36)	MLSPs	0	0	0	0.091517	0	0	0	0	0	0	0	0	0	0	0.0131376	0	0	0	0.0511075	0	0	NaN	0.239651	NaN	NaN	0.525788	NaN	0.249352	NaN	NaN	NaN	0.610296	0.610296	NaN	NaN	NaN	NaN	NaN	NaN	NaN	NaN	NaN	NaN	0.77115	0.654247	NaN	0.610296	NaN
cphA6	β-lactams	0	0	0	0	0	0	0	0	0	0	0	0	0	0	0	0	0	0.0298112	0.102215	0	0	NaN	NaN	NaN	NaN	NaN	0.687289	0.249352	NaN	NaN	NaN	NaN	NaN	NaN	NaN	NaN	NaN	NaN	NaN	NaN	NaN	NaN	NaN	NaN	NaN	NaN	0.834319	0.601997
blaOXA-360	β-lactams	0	0	0	0	0	0	0.020932	0	0	0	0	0	0	0	0	0	0.100709	0.0319863	0	0	0	NaN	NaN	0.383532	NaN	NaN	0.687289	NaN	NaN	NaN	NaN	NaN	NaN	NaN	0.613679	0.613679	NaN	NaN	NaN	NaN	NaN	NaN	NaN	NaN	0.613679	0.67276	0.613679	0.613679
blaACT-15	β-lactams	0	0	0	0	0	0	0.0995576	0	0	0	0	0	0	0	0	0	0	0	0	0	0	NaN	NaN	0.383532	NaN	NaN	NaN	NaN	NaN	NaN	NaN	NaN	NaN	NaN	0.584937	0.584937	NaN	NaN	NaN	NaN	NaN	NaN	NaN	NaN	NaN	NaN	NaN	NaN
tet(S)	Tetracyclines	0	0	0	0	0	0	0.0995576	0	0	0	0	0	0	0	0	0	0	0	0	0	0	NaN	NaN	0.383532	NaN	NaN	NaN	NaN	NaN	NaN	NaN	NaN	NaN	NaN	0.584937	0.584937	NaN	NaN	NaN	NaN	NaN	NaN	NaN	NaN	NaN	NaN	NaN	NaN
lnu(G)	MLSPs	0	0	0	0	0	0	0	0	0	0	0	0	0	0	0.0842936	0	0	0	0	0	0	NaN	NaN	NaN	NaN	0.265222	NaN	NaN	NaN	NaN	NaN	NaN	NaN	NaN	NaN	NaN	NaN	NaN	NaN	NaN	NaN	NaN	NaN	0.573888	0.404115	NaN	NaN	NaN
aadA7	Aminoglycosides	0	0	0	0	0.0397755	0	0	0	0	0	0	0	0	0	0	0.252496	0	0	0	0	0	NaN	0.367879	NaN	NaN	NaN	0.0497871	NaN	NaN	NaN	NaN	0.487166	NaN	0.396138	NaN	NaN	NaN	NaN	NaN	NaN	NaN	NaN	NaN	0.265599	NaN	0.396138	NaN	NaN
blaCARB-8	β-lactams	0	0.185656	0	0	0	0	0	0	0	0	0	0	0	0	0	0	0	0	0	0	0	0.338465	NaN	NaN	NaN	NaN	NaN	NaN	0.425954	NaN	0.417105	NaN	NaN	NaN	NaN	NaN	NaN	NaN	NaN	NaN	NaN	NaN	NaN	NaN	NaN	NaN	NaN	NaN
blaADC-25	β-lactams	0	0	0	0	0	0	0	0	0	0	0	0	0	0	0	0	0	0.0715264	0	0	0.0172807	NaN	NaN	NaN	NaN	NaN	0.687289	0.489542	NaN	NaN	NaN	NaN	NaN	NaN	NaN	NaN	NaN	NaN	NaN	NaN	NaN	NaN	NaN	NaN	NaN	NaN	0.634161	0.634161
blaOXA-277	β-lactams	0	0	0	0	0	0	0	0	0	0	0	0	0.156595	0	0	0	0	0	0	0	0	NaN	NaN	NaN	NaN	0.167677	NaN	NaN	NaN	NaN	NaN	NaN	NaN	NaN	NaN	NaN	NaN	NaN	NaN	NaN	0.424084	NaN	0.424084	NaN	NaN	NaN	NaN	NaN
oqxA	Quinolones	0	0	0	0.0972691	0	0	0	0	0	0	0	0.0106049	0	0	0	0	0.0374042	0	0	0	0	NaN	0.239651	NaN	0.443747	NaN	0.286505	NaN	NaN	NaN	NaN	0.570132	0.570132	NaN	NaN	NaN	NaN	NaN	NaN	NaN	0.637897	0.570132	NaN	NaN	0.570132	0.67276	NaN	NaN
blaOXA-278	β-lactams	0	0	0	0	0	0	0	0	0	0	0	0	0	0	0	0	0	0.0894336	0	0	0	NaN	NaN	NaN	NaN	NaN	0.687289	NaN	NaN	NaN	NaN	NaN	NaN	NaN	NaN	NaN	NaN	NaN	NaN	NaN	NaN	NaN	NaN	NaN	NaN	NaN	0.584937	0.584937
fosD	Fosfomycins	0	0	0	0	0	0	0	0	0	0	0	0.0106049	0	0	0	0	0.149617	0	0	0	0	NaN	NaN	NaN	0.443747	NaN	0.286505	NaN	NaN	NaN	NaN	NaN	NaN	NaN	NaN	NaN	NaN	NaN	NaN	NaN	0.635979	0.598139	NaN	NaN	0.598139	0.654124	NaN	NaN
blaOXA-226	β-lactams	0	0	0	0	0	0	0	0	0	0.0396259	0	0	0	0	0	0	0	0.0514921	0	0	0	NaN	NaN	NaN	0.244365	NaN	0.687289	NaN	NaN	NaN	NaN	NaN	NaN	NaN	NaN	NaN	NaN	0.601997	NaN	0.601997	NaN	NaN	NaN	NaN	NaN	NaN	0.601997	0.601997
tetA(46)	Tetracyclines	0	0.0965587	0	0	0	0	0	0	0	0	0	0	0	0	0	0	0	0.038188	0	0	0	0.338465	NaN	NaN	NaN	NaN	0.687289	NaN	0.544194	NaN	0.544194	NaN	NaN	NaN	NaN	NaN	NaN	NaN	NaN	NaN	NaN	NaN	NaN	NaN	NaN	NaN	0.555333	0.544194
vat(C)	MLSPs	0	0	0	0	0.114883	0	0	0	0	0	0	0	0	0	0	0	0	0	0	0	0	NaN	0.367879	NaN	NaN	NaN	NaN	NaN	NaN	NaN	NaN	0.52236	NaN	0.52236	NaN	NaN	NaN	NaN	NaN	NaN	NaN	NaN	NaN	NaN	NaN	NaN	NaN	NaN
mph(G)	MLSPs	0	0	0	0	0	0	0	0	0	0	0	0	0	0.0382516	0.0131376	0	0	0.0357632	0	0	0	NaN	NaN	NaN	NaN	0.726367	0.687289	NaN	NaN	NaN	NaN	NaN	NaN	NaN	NaN	NaN	NaN	NaN	NaN	NaN	NaN	0.654247	0.654247	0.799711	0.654247	NaN	0.654247	0.654247
ant(6)-Ib	Aminoglycosides	0	0	0	0	0	0	0	0	0	0	0	0	0	0	0.0724998	0	0	0	0	0	0	NaN	NaN	NaN	NaN	0.525788	NaN	NaN	NaN	NaN	NaN	NaN	NaN	NaN	NaN	NaN	NaN	NaN	NaN	NaN	NaN	NaN	NaN	0.757621	0.616188	NaN	NaN	NaN
blaOXA-552	β-lactams	0	0.0821653	0	0	0	0	0	0	0	0	0	0	0	0	0.0362499	0	0	0	0	0	0	0.338465	NaN	NaN	NaN	0.525788	NaN	NaN	0.565291	NaN	0.565291	NaN	NaN	NaN	NaN	NaN	NaN	NaN	NaN	NaN	NaN	NaN	NaN	0.757621	0.634161	NaN	NaN	NaN
qnrD2	Quinolones	0	0	0	0	0	0	0.0418641	0	0	0	0	0	0	0.0452156	0	0	0	0	0	0	0	NaN	NaN	0.383532	NaN	0.384987	NaN	NaN	NaN	NaN	NaN	NaN	NaN	NaN	0.601997	0.601997	NaN	NaN	NaN	NaN	NaN	0.601997	0.601997	NaN	NaN	NaN	NaN	NaN
blaOXA-289	β-lactams	0	0	0	0	0	0	0	0	0	0	0	0.0275408	0	0	0.0394127	0	0	0	0	0	0	NaN	NaN	NaN	0.443747	0.525788	NaN	NaN	NaN	NaN	NaN	NaN	NaN	NaN	NaN	NaN	NaN	NaN	NaN	NaN	0.660654	0.660654	NaN	0.793168	0.660654	NaN	NaN	NaN
blaDHA-24	β-lactams	0	0	0	0	0	0	0	0	0	0	0.0300845	0.0128236	0	0	0.0235875	0	0	0	0	0	0	NaN	NaN	NaN	0.692214	0.525788	NaN	NaN	NaN	NaN	NaN	NaN	NaN	NaN	NaN	NaN	NaN	NaN	0.681579	0.681579	0.681579	0.681579	NaN	0.815765	0.681579	NaN	NaN	NaN
blaACI-1	β-lactams	0	0	0	0	0	0	0	0.08147	0	0	0	0	0	0	0	0	0	0	0	0	0	NaN	NaN	0.383532	NaN	NaN	NaN	NaN	NaN	NaN	NaN	NaN	NaN	NaN	0.584937	NaN	0.584937	NaN	NaN	NaN	NaN	NaN	NaN	NaN	NaN	NaN	NaN	NaN
catB3	Phenicols	0	0	0	0.0972691	0	0	0	0	0	0	0	0	0.0391487	0	0	0	0	0	0	0	0	NaN	0.239651	NaN	NaN	0.167677	NaN	NaN	NaN	NaN	NaN	0.436661	0.413482	NaN	NaN	NaN	NaN	NaN	NaN	NaN	0.413482	NaN	0.413482	NaN	NaN	NaN	NaN	NaN
blaOXA-361	β-lactams	0	0	0	0	0	0	0	0	0	0	0	0	0	0	0	0	0	0	0	0.0857573	0	NaN	NaN	NaN	NaN	NaN	NaN	0.351532	NaN	NaN	NaN	NaN	NaN	NaN	NaN	NaN	NaN	NaN	NaN	NaN	NaN	NaN	NaN	NaN	NaN	NaN	NaN	0.566582
dfrB3	Trimethoprims	0	0	0	0	0	0	0	0	0	0.0274131	0	0	0	0	0.0131376	0	0.0735683	0	0	0	0	NaN	NaN	NaN	0.244365	0.525788	0.286505	NaN	NaN	NaN	NaN	NaN	NaN	NaN	NaN	NaN	NaN	0.615862	NaN	0.615862	NaN	NaN	NaN	0.77115	0.620678	0.685454	NaN	NaN
vga(A)V	MLSPs	0	0	0	0	0	0	0	0	0	0	0	0.0291413	0	0	0	0	0	0	0	0	0.0325849	NaN	NaN	NaN	0.443747	NaN	NaN	0.229498	NaN	NaN	NaN	NaN	NaN	NaN	NaN	NaN	NaN	NaN	NaN	NaN	0.625882	0.625882	NaN	NaN	NaN	NaN	NaN	NaN
aadA1b	Aminoglycosides	0	0	0	0	0	0	0	0	0	0	0	0	0	0	0	0	0	0	0.102215	0	0	NaN	NaN	NaN	NaN	NaN	NaN	0.249352	NaN	NaN	NaN	NaN	NaN	NaN	NaN	NaN	NaN	NaN	NaN	NaN	NaN	NaN	NaN	NaN	NaN	NaN	0.52236	NaN
blaFONA-1	β-lactams	0	0	0	0	0	0	0	0	0.0218598	0	0	0	0	0	0	0	0	0.038188	0	0	0.0153042	NaN	NaN	0.335911	NaN	NaN	0.687289	0.489542	NaN	NaN	NaN	NaN	NaN	NaN	NaN	0.654247	0.654247	0.654247	0.654247	NaN	NaN	NaN	NaN	NaN	NaN	NaN	0.654247	0.654247
blaA	β-lactams	0	0	0	0	0	0	0	0	0	0.0822393	0	0	0	0	0	0	0	0	0	0	0	NaN	NaN	NaN	0.244365	NaN	NaN	NaN	NaN	NaN	NaN	NaN	NaN	NaN	NaN	NaN	NaN	0.566582	NaN	0.566582	NaN	NaN	NaN	NaN	NaN	NaN	NaN	NaN
poxtA	Oxazolidinones	0	0	0	0	0	0	0	0	0	0	0	0	0	0	0.0127572	0	0	0	0	0	0.0516335	NaN	NaN	NaN	NaN	0.525788	NaN	0.489542	NaN	NaN	NaN	NaN	NaN	NaN	NaN	NaN	NaN	NaN	NaN	NaN	NaN	NaN	NaN	0.777558	0.634161	NaN	NaN	NaN
lsa(A)	MLSPs	0	0	0	0	0	0	0	0	0	0	0	0	0	0	0	0	0.147137	0	0	0	0	NaN	NaN	NaN	NaN	NaN	0.286505	NaN	NaN	NaN	NaN	NaN	NaN	NaN	NaN	NaN	NaN	NaN	NaN	NaN	NaN	NaN	NaN	NaN	0.363924	0.637352	NaN	NaN
blaACT-9	β-lactams	0.0965006	0	0	0	0.0331735	0	0	0	0	0	0	0	0	0	0	0	0	0	0	0	0	0.338465	0.367879	NaN	NaN	NaN	NaN	NaN	0.509084	0.493823	NaN	0.515823	NaN	0.491211	NaN	NaN	NaN	NaN	NaN	NaN	NaN	NaN	NaN	NaN	NaN	NaN	NaN	NaN
blaPAM-1	β-lactams	0	0	0	0	0	0	0	0	0	0	0	0	0	0	0	0	0.145903	0	0	0	0	NaN	NaN	NaN	NaN	NaN	0.286505	NaN	NaN	NaN	NaN	NaN	NaN	NaN	NaN	NaN	NaN	NaN	NaN	NaN	NaN	NaN	NaN	NaN	0.363924	0.637352	NaN	NaN
blaOXA-294	β-lactams	0	0	0	0	0	0	0	0	0	0	0	0	0	0	0	0.0631241	0.112213	0	0	0	0	NaN	NaN	NaN	NaN	NaN	0.196912	NaN	NaN	NaN	NaN	NaN	NaN	NaN	NaN	NaN	NaN	NaN	NaN	NaN	NaN	NaN	NaN	0.265599	0.293649	0.859684	NaN	NaN
aac(6')-Ib-cr	Multidrugs	0	0	0	0	0.0543364	0	0	0	0.0333609	0	0	0	0	0	0	0	0	0	0	0	0	NaN	0.367879	0.335911	NaN	NaN	NaN	NaN	NaN	NaN	NaN	0.583107	NaN	0.583107	NaN	0.583107	0.583107	0.583107	0.583107	NaN	NaN	NaN	NaN	NaN	NaN	NaN	NaN	NaN
aac(6')-Ian	Aminoglycosides	0	0	0	0	0	0	0	0	0	0	0	0.0527562	0	0	0	0	0	0	0	0	0	NaN	NaN	NaN	0.443747	NaN	NaN	NaN	NaN	NaN	NaN	NaN	NaN	NaN	NaN	NaN	NaN	NaN	NaN	NaN	0.641931	0.641931	NaN	NaN	NaN	NaN	NaN	NaN
ere(D)	MLSPs	0	0	0	0	0	0	0	0	0	0	0	0	0	0.0765031	0	0	0	0	0	0	0	NaN	NaN	NaN	NaN	0.384987	NaN	NaN	NaN	NaN	NaN	NaN	NaN	NaN	NaN	NaN	NaN	NaN	NaN	NaN	NaN	0.566582	0.566582	NaN	NaN	NaN	NaN	NaN
aac(6')-Iv	Aminoglycosides	0	0	0	0	0	0	0	0	0	0	0.0300845	0	0	0	0.0261785	0	0	0	0	0	0	NaN	NaN	NaN	0.40657	0.265222	NaN	NaN	NaN	NaN	NaN	NaN	NaN	NaN	NaN	NaN	NaN	NaN	0.607669	0.607669	NaN	NaN	NaN	0.613903	0.607669	NaN	NaN	NaN
blaFONA-4	β-lactams	0	0	0	0	0	0	0	0	0	0	0	0	0	0	0	0	0	0	0.0902318	0	0	NaN	NaN	NaN	NaN	NaN	NaN	0.249352	NaN	NaN	NaN	NaN	NaN	NaN	NaN	NaN	NaN	NaN	NaN	NaN	NaN	NaN	NaN	NaN	NaN	NaN	0.52236	NaN
blaOXA-276	β-lactams	0	0	0	0	0	0	0	0	0	0.0728186	0	0	0	0	0	0	0	0	0	0	0	NaN	NaN	NaN	0.244365	NaN	NaN	NaN	NaN	NaN	NaN	NaN	NaN	NaN	NaN	NaN	NaN	0.566582	NaN	0.566582	NaN	NaN	NaN	NaN	NaN	NaN	NaN	NaN
blaOCH-7	β-lactams	0	0	0	0	0	0	0.0497788	0	0	0	0	0	0	0	0.0131376	0	0	0	0	0	0	NaN	NaN	0.383532	NaN	0.525788	NaN	NaN	NaN	NaN	NaN	NaN	NaN	NaN	0.634161	0.634161	NaN	NaN	NaN	NaN	NaN	NaN	NaN	0.777558	0.634161	NaN	NaN	NaN
blaMUS-1	β-lactams	0	0	0	0	0.0850583	0	0	0	0	0	0	0	0	0	0	0	0	0	0	0	0	NaN	0.367879	NaN	NaN	NaN	NaN	NaN	NaN	NaN	NaN	0.52236	NaN	0.52236	NaN	NaN	NaN	NaN	NaN	NaN	NaN	NaN	NaN	NaN	NaN	NaN	NaN	NaN
msr(A)	MLSPs	0	0	0	0	0	0	0	0.0271567	0	0	0	0	0	0.0382516	0	0	0	0	0	0	0	NaN	NaN	0.383532	NaN	0.384987	NaN	NaN	NaN	NaN	NaN	NaN	NaN	NaN	0.601997	NaN	0.601997	NaN	NaN	NaN	NaN	0.601997	0.601997	NaN	NaN	NaN	NaN	NaN
tet(36)	Tetracyclines	0	0	0	0	0	0	0	0	0	0	0	0	0	0	0	0.24724	0	0	0	0	0	NaN	NaN	NaN	NaN	NaN	0.0497871	NaN	NaN	NaN	NaN	NaN	NaN	NaN	NaN	NaN	NaN	NaN	NaN	NaN	NaN	NaN	NaN	0.136205	NaN	0.238593	NaN	NaN
blaOXA-371	β-lactams	0	0	0.00355164	0	0	0.0645892	0	0	0	0	0	0	0	0	0	0	0	0	0	0	0	0.424373	0.483225	NaN	NaN	NaN	NaN	NaN	NaN	0.554052	0.554052	NaN	0.583107	0.554052	NaN	NaN	NaN	NaN	NaN	NaN	NaN	NaN	NaN	NaN	NaN	NaN	NaN	NaN
mcr-2	Polymyxins	0	0	0	0	0	0	0	0	0	0	0	0	0	0	0	0	0	0.0596224	0	0	0	NaN	NaN	NaN	NaN	NaN	0.687289	NaN	NaN	NaN	NaN	NaN	NaN	NaN	NaN	NaN	NaN	NaN	NaN	NaN	NaN	NaN	NaN	NaN	NaN	NaN	0.584937	0.584937
mcr-1	Polymyxins	0	0	0	0.0972691	0	0	0	0	0	0	0	0	0	0	0	0	0	0	0	0	0	NaN	0.239651	NaN	NaN	NaN	NaN	NaN	NaN	NaN	NaN	0.447857	0.424084	NaN	NaN	NaN	NaN	NaN	NaN	NaN	NaN	NaN	NaN	NaN	NaN	NaN	NaN	NaN
tet(41)	Tetracyclines	0	0	0	0.0972691	0	0	0	0	0	0	0	0	0	0	0	0	0	0	0	0	0	NaN	0.239651	NaN	NaN	NaN	NaN	NaN	NaN	NaN	NaN	0.447857	0.424084	NaN	NaN	NaN	NaN	NaN	NaN	NaN	NaN	NaN	NaN	NaN	NaN	NaN	NaN	NaN
erm(35)	MLSPs	0	0	0	0.0972691	0	0	0	0	0	0	0	0	0	0	0	0	0	0	0	0	0	NaN	0.239651	NaN	NaN	NaN	NaN	NaN	NaN	NaN	NaN	0.447857	0.424084	NaN	NaN	NaN	NaN	NaN	NaN	NaN	NaN	NaN	NaN	NaN	NaN	NaN	NaN	NaN
aph(3')-VIa	Aminoglycosides	0	0	0	0	0	0.0157995	0	0	0	0	0	0	0	0	0.0353812	0	0	0	0	0	0	NaN	0.483225	NaN	NaN	0.525788	NaN	NaN	NaN	NaN	NaN	NaN	0.634161	0.634161	NaN	NaN	NaN	NaN	NaN	NaN	NaN	NaN	NaN	0.777558	0.634161	NaN	NaN	NaN
cfxA2	β-lactams	0	0	0	0	0	0	0	0	0	0	0.0300845	0	0	0	0.0131376	0	0	0	0	0	0	NaN	NaN	NaN	0.40657	0.525788	NaN	NaN	NaN	NaN	NaN	NaN	NaN	NaN	NaN	NaN	NaN	NaN	0.648008	0.648008	NaN	NaN	NaN	0.785742	0.648008	NaN	NaN	NaN
lsa(B)	MLSPs	0	0	0	0	0	0	0	0	0	0.0548262	0	0	0	0	0	0	0	0	0	0	0	NaN	NaN	NaN	0.244365	NaN	NaN	NaN	NaN	NaN	NaN	NaN	NaN	NaN	NaN	NaN	NaN	0.566582	NaN	0.566582	NaN	NaN	NaN	NaN	NaN	NaN	NaN	NaN
aph(3')-IIa	Aminoglycosides	0	0	0	0	0	0.0133848	0	0	0	0.0396259	0	0	0	0	0	0	0	0	0	0	0	NaN	0.483225	NaN	0.244365	NaN	NaN	NaN	NaN	NaN	NaN	NaN	0.583107	0.583107	NaN	NaN	NaN	0.583107	NaN	0.583107	NaN	NaN	NaN	NaN	NaN	NaN	NaN	NaN
aph(6)-Ic	Aminoglycosides	0	0	0	0	0	0	0	0	0	0	0	0	0	0	0.0262066	0	0	0	0	0	0.0153042	NaN	NaN	NaN	NaN	0.525788	NaN	0.489542	NaN	NaN	NaN	NaN	NaN	NaN	NaN	NaN	NaN	NaN	NaN	NaN	NaN	NaN	NaN	0.777558	0.634161	NaN	NaN	NaN
blaOXA-317	β-lactams	0	0	0	0	0	0.0137512	0	0	0	0	0	0	0	0	0	0	0	0.0357632	0	0	0	NaN	0.483225	NaN	NaN	NaN	0.687289	NaN	NaN	NaN	NaN	NaN	0.601997	0.601997	NaN	NaN	NaN	NaN	NaN	NaN	NaN	NaN	NaN	NaN	NaN	NaN	0.601997	0.601997
mph(B)	MLSPs	0	0.0928279	0	0	0	0	0	0	0	0	0	0	0	0	0	0	0	0	0	0	0	0.338465	NaN	NaN	NaN	NaN	NaN	NaN	0.425954	NaN	0.417105	NaN	NaN	NaN	NaN	NaN	NaN	NaN	NaN	NaN	NaN	NaN	NaN	NaN	NaN	NaN	NaN	NaN
blaPLA1a	β-lactams	0	0	0	0	0	0	0	0	0	0	0	0	0	0	0.0117937	0.126248	0	0	0	0	0	NaN	NaN	NaN	NaN	0.525788	0.0497871	NaN	NaN	NaN	NaN	NaN	NaN	NaN	NaN	NaN	NaN	NaN	NaN	NaN	NaN	NaN	NaN	0.465256	0.585379	0.465256	NaN	NaN
blaOXA-252	β-lactams	0	0	0	0	0	0	0	0	0	0	0	0	0	0	0	0	0	0.0445144	0	0	0	NaN	NaN	NaN	NaN	NaN	0.454981	NaN	NaN	NaN	NaN	NaN	NaN	NaN	NaN	NaN	NaN	NaN	NaN	NaN	NaN	NaN	NaN	NaN	NaN	NaN	0.362941	0.338785
blaOXY-6-4	β-lactams	0	0	0	0	0	0	0	0	0	0	0	0	0	0	0	0	0	0.0441096	0	0	0	NaN	NaN	NaN	NaN	NaN	0.687289	NaN	NaN	NaN	NaN	NaN	NaN	NaN	NaN	NaN	NaN	NaN	NaN	NaN	NaN	NaN	NaN	NaN	NaN	NaN	0.584937	0.584937
lnu(E)	MLSPs	0	0	0	0	0	0	0	0.0136408	0	0	0	0	0	0	0	0	0	0.0298112	0	0	0	NaN	NaN	0.383532	NaN	NaN	0.687289	NaN	NaN	NaN	NaN	NaN	NaN	NaN	0.601997	NaN	0.601997	NaN	NaN	NaN	NaN	NaN	NaN	NaN	NaN	NaN	0.601997	0.601997
otr(C)	Tetracyclines	0	0	0	0	0	0	0	0	0	0	0	0	0	0	0.0358321	0	0	0	0	0	0	NaN	NaN	NaN	NaN	0.265222	NaN	NaN	NaN	NaN	NaN	NaN	NaN	NaN	NaN	NaN	NaN	NaN	NaN	NaN	NaN	NaN	NaN	0.573888	0.404115	NaN	NaN	NaN
blaJOHN-1	β-lactams	0	0	0	0	0	0	0	0	0	0	0	0	0	0.0452156	0	0	0	0	0	0	0	NaN	NaN	NaN	NaN	0.384987	NaN	NaN	NaN	NaN	NaN	NaN	NaN	NaN	NaN	NaN	NaN	NaN	NaN	NaN	NaN	0.566582	0.566582	NaN	NaN	NaN	NaN	NaN
vat(F)	MLSPs	0	0	0	0	0	0	0	0.0136408	0	0	0	0	0	0	0	0	0	0	0	0.0295217	0	NaN	NaN	0.383532	NaN	NaN	NaN	0.351532	NaN	NaN	NaN	NaN	NaN	NaN	0.601997	NaN	0.601997	NaN	NaN	NaN	NaN	NaN	NaN	NaN	NaN	NaN	NaN	0.601997
blaFOX-6	β-lactams	0	0	0	0	0	0	0	0	0.0218598	0	0	0	0	0	0	0	0	0	0	0	0.0172807	NaN	NaN	0.335911	NaN	NaN	NaN	0.489542	NaN	NaN	NaN	NaN	NaN	NaN	NaN	0.634161	0.634161	0.634161	0.634161	NaN	NaN	NaN	NaN	NaN	NaN	NaN	NaN	NaN
qnrD3	Quinolones	0	0	0	0	0	0	0	0	0	0.0274131	0	0	0	0	0	0	0	0.0147032	0	0	0	NaN	NaN	NaN	0.244365	NaN	0.687289	NaN	NaN	NaN	NaN	NaN	NaN	NaN	NaN	NaN	NaN	0.601997	NaN	0.601997	NaN	NaN	NaN	NaN	NaN	NaN	0.601997	0.601997
blaCMY-86	β-lactams	0	0	0	0	0	0	0	0	0	0	0	0	0	0	0	0	0	0	0	0.0428786	0	NaN	NaN	NaN	NaN	NaN	NaN	0.351532	NaN	NaN	NaN	NaN	NaN	NaN	NaN	NaN	NaN	NaN	NaN	NaN	NaN	NaN	NaN	NaN	NaN	NaN	NaN	0.566582
blaRAHN-1	β-lactams	0	0	0	0	0	0	0	0	0	0	0	0	0	0	0	0	0	0	0	0.0428786	0	NaN	NaN	NaN	NaN	NaN	NaN	0.351532	NaN	NaN	NaN	NaN	NaN	NaN	NaN	NaN	NaN	NaN	NaN	NaN	NaN	NaN	NaN	NaN	NaN	NaN	NaN	0.566582
blaBKC-1	β-lactams	0	0	0	0	0	0	0	0	0	0	0	0	0.066014	0	0	0	0	0	0	0	0	NaN	NaN	NaN	NaN	0.167677	NaN	NaN	NaN	NaN	NaN	NaN	NaN	NaN	NaN	NaN	NaN	NaN	NaN	NaN	0.424084	NaN	0.424084	NaN	NaN	NaN	NaN	NaN
fosG	Fosfomycins	0	0.076689	0	0	0	0	0	0	0	0	0	0	0	0	0	0	0	0	0	0	0	0.338465	NaN	NaN	NaN	NaN	NaN	NaN	0.425954	NaN	0.417105	NaN	NaN	NaN	NaN	NaN	NaN	NaN	NaN	NaN	NaN	NaN	NaN	NaN	NaN	NaN	NaN	NaN
aac(6')-Ih	Aminoglycosides	0	0	0	0	0	0	0	0	0	0	0.0300845	0	0	0	0	0	0	0	0	0	0	NaN	NaN	NaN	0.40657	NaN	NaN	NaN	NaN	NaN	NaN	NaN	NaN	NaN	NaN	NaN	NaN	NaN	0.629644	0.629644	NaN	NaN	NaN	NaN	NaN	NaN	NaN	NaN
aph(3')-VIII	Aminoglycosides	0	0	0	0	0	0	0	0	0	0	0.0300845	0	0	0	0	0	0	0	0	0	0	NaN	NaN	NaN	0.40657	NaN	NaN	NaN	NaN	NaN	NaN	NaN	NaN	NaN	NaN	NaN	NaN	NaN	0.629644	0.629644	NaN	NaN	NaN	NaN	NaN	NaN	NaN	NaN
blaCMY-70	β-lactams	0	0	0	0	0	0	0	0	0	0	0.0300845	0	0	0	0	0	0	0	0	0	0	NaN	NaN	NaN	0.40657	NaN	NaN	NaN	NaN	NaN	NaN	NaN	NaN	NaN	NaN	NaN	NaN	NaN	0.629644	0.629644	NaN	NaN	NaN	NaN	NaN	NaN	NaN	NaN
blaHERA-8	β-lactams	0	0	0	0	0	0	0	0	0	0	0.0300845	0	0	0	0	0	0	0	0	0	0	NaN	NaN	NaN	0.40657	NaN	NaN	NaN	NaN	NaN	NaN	NaN	NaN	NaN	NaN	NaN	NaN	NaN	0.629644	0.629644	NaN	NaN	NaN	NaN	NaN	NaN	NaN	NaN
ant(2'')-Ia	Aminoglycosides	0	0	0	0	0	0	0	0	0	0	0	0	0	0	0	0	0.0735683	0	0	0	0	NaN	NaN	NaN	NaN	NaN	0.286505	NaN	NaN	NaN	NaN	NaN	NaN	NaN	NaN	NaN	NaN	NaN	NaN	NaN	NaN	NaN	NaN	NaN	0.363924	0.637352	NaN	NaN
blaBEL-1	β-lactams	0	0	0	0	0	0	0	0	0	0	0	0	0	0	0	0	0.0735683	0	0	0	0	NaN	NaN	NaN	NaN	NaN	0.286505	NaN	NaN	NaN	NaN	NaN	NaN	NaN	NaN	NaN	NaN	NaN	NaN	NaN	NaN	NaN	NaN	NaN	0.363924	0.637352	NaN	NaN
lnu(D)	MLSPs	0	0	0	0	0	0	0	0	0	0	0	0.0275408	0	0	0	0	0	0	0	0	0	NaN	NaN	NaN	0.443747	NaN	NaN	NaN	NaN	NaN	NaN	NaN	NaN	NaN	NaN	NaN	NaN	NaN	NaN	NaN	0.641931	0.641931	NaN	NaN	NaN	NaN	NaN	NaN
tet(O/W/O)-2	Tetracyclines	0	0	0	0	0	0	0	0	0	0.0396259	0	0	0	0	0	0	0	0	0	0	0	NaN	NaN	NaN	0.244365	NaN	NaN	NaN	NaN	NaN	NaN	NaN	NaN	NaN	NaN	NaN	NaN	0.566582	NaN	0.566582	NaN	NaN	NaN	NaN	NaN	NaN	NaN	NaN
ARR-3	Rifamycins	0	0	0	0	0	0	0	0	0	0.0396259	0	0	0	0	0	0	0	0	0	0	0	NaN	NaN	NaN	0.244365	NaN	NaN	NaN	NaN	NaN	NaN	NaN	NaN	NaN	NaN	NaN	NaN	0.566582	NaN	0.566582	NaN	NaN	NaN	NaN	NaN	NaN	NaN	NaN
blaOXA-237	β-lactams	0	0	0	0	0	0	0.020932	0	0.0166805	0	0	0	0	0	0	0	0	0	0	0	0	NaN	NaN	0.584246	NaN	NaN	NaN	NaN	NaN	NaN	NaN	NaN	NaN	NaN	0.601997	1	0.601997	0.601997	0.601997	NaN	NaN	NaN	NaN	NaN	NaN	NaN	NaN	NaN
blaCARB-50	β-lactams	0	0	0	0	0	0	0	0	0	0	0	0	0	0.0382516	0	0	0	0	0	0	0	NaN	NaN	NaN	NaN	0.384987	NaN	NaN	NaN	NaN	NaN	NaN	NaN	NaN	NaN	NaN	NaN	NaN	NaN	NaN	NaN	0.566582	0.566582	NaN	NaN	NaN	NaN	NaN
lnu(F)	MLSPs	0	0	0	0	0	0	0	0	0	0	0	0	0	0.0382516	0	0	0	0	0	0	0	NaN	NaN	NaN	NaN	0.384987	NaN	NaN	NaN	NaN	NaN	NaN	NaN	NaN	NaN	NaN	NaN	NaN	NaN	NaN	NaN	0.566582	0.566582	NaN	NaN	NaN	NaN	NaN
blaFONA-5	β-lactams	0	0	0	0	0	0.0157995	0	0	0.0218598	0	0	0	0	0	0	0	0	0	0	0	0	NaN	0.483225	0.335911	NaN	NaN	NaN	NaN	NaN	NaN	NaN	NaN	0.583107	0.583107	NaN	0.583107	0.583107	0.583107	0.583107	NaN	NaN	NaN	NaN	NaN	NaN	NaN	NaN	NaN
qnrB39	Quinolones	0	0	0	0	0	0	0	0	0	0.0364093	0	0	0	0	0	0	0	0	0	0	0	NaN	NaN	NaN	0.244365	NaN	NaN	NaN	NaN	NaN	NaN	NaN	NaN	NaN	NaN	NaN	NaN	0.566582	NaN	0.566582	NaN	NaN	NaN	NaN	NaN	NaN	NaN	NaN
tet(Z)	Tetracyclines	0	0	0.0568467	0	0	0	0	0	0	0	0	0	0	0	0	0	0	0	0	0	0	0.424373	NaN	NaN	NaN	NaN	NaN	NaN	NaN	0.46358	0.46358	NaN	NaN	NaN	NaN	NaN	NaN	NaN	NaN	NaN	NaN	NaN	NaN	NaN	NaN	NaN	NaN	NaN
fosA	Fosfomycins	0	0	0	0.0566051	0	0	0	0	0	0	0	0	0	0	0	0	0	0	0	0	0	NaN	0.239651	NaN	NaN	NaN	NaN	NaN	NaN	NaN	NaN	0.447857	0.424084	NaN	NaN	NaN	NaN	NaN	NaN	NaN	NaN	NaN	NaN	NaN	NaN	NaN	NaN	NaN
blaACC-1c	β-lactams	0	0	0.0555473	0	0	0	0	0	0	0	0	0	0	0	0	0	0	0	0	0	0	0.424373	NaN	NaN	NaN	NaN	NaN	NaN	NaN	0.46358	0.46358	NaN	NaN	NaN	NaN	NaN	NaN	NaN	NaN	NaN	NaN	NaN	NaN	NaN	NaN	NaN	NaN	NaN
blaLCR-1	β-lactams	0	0	0	0	0	0	0	0	0	0	0	0	0	0	0	0	0	0.0319863	0	0	0	NaN	NaN	NaN	NaN	NaN	0.687289	NaN	NaN	NaN	NaN	NaN	NaN	NaN	NaN	NaN	NaN	NaN	NaN	NaN	NaN	NaN	NaN	NaN	NaN	NaN	0.584937	0.584937
dfrB8	Trimethoprims	0	0	0	0	0	0	0	0	0	0	0	0	0	0	0	0	0	0.0319863	0	0	0	NaN	NaN	NaN	NaN	NaN	0.687289	NaN	NaN	NaN	NaN	NaN	NaN	NaN	NaN	NaN	NaN	NaN	NaN	NaN	NaN	NaN	NaN	NaN	NaN	NaN	0.584937	0.584937
blaOXA-279	β-lactams	0	0	0	0	0	0	0	0	0	0	0	0	0	0	0	0.126248	0	0	0	0	0	NaN	NaN	NaN	NaN	NaN	0.0497871	NaN	NaN	NaN	NaN	NaN	NaN	NaN	NaN	NaN	NaN	NaN	NaN	NaN	NaN	NaN	NaN	0.136205	NaN	0.238593	NaN	NaN
vga(B)	MLSPs	0	0	0	0	0	0	0	0	0	0	0	0	0	0	0	0.126248	0	0	0	0	0	NaN	NaN	NaN	NaN	NaN	0.0497871	NaN	NaN	NaN	NaN	NaN	NaN	NaN	NaN	NaN	NaN	NaN	NaN	NaN	NaN	NaN	NaN	0.136205	NaN	0.238593	NaN	NaN
blaACC-1a	β-lactams	0	0	0	0	0	0	0	0	0	0	0	0	0	0	0	0.12362	0	0	0	0	0	NaN	NaN	NaN	NaN	NaN	0.0497871	NaN	NaN	NaN	NaN	NaN	NaN	NaN	NaN	NaN	NaN	NaN	NaN	NaN	NaN	NaN	NaN	0.136205	NaN	0.238593	NaN	NaN
blaOXA-299	β-lactams	0	0	0	0	0	0	0	0	0	0	0	0	0	0	0.0262751	0	0	0	0	0	0	NaN	NaN	NaN	NaN	0.525788	NaN	NaN	NaN	NaN	NaN	NaN	NaN	NaN	NaN	NaN	NaN	NaN	NaN	NaN	NaN	NaN	NaN	0.757621	0.616188	NaN	NaN	NaN
cmr	Multidrugs	0	0	0	0	0.0397755	0	0	0	0	0	0	0	0	0	0	0	0	0	0	0	0	NaN	0.367879	NaN	NaN	NaN	NaN	NaN	NaN	NaN	NaN	0.52236	NaN	0.52236	NaN	NaN	NaN	NaN	NaN	NaN	NaN	NaN	NaN	NaN	NaN	NaN	NaN	NaN
blaCMY-101	β-lactams	0	0	0	0	0.0387552	0	0	0	0	0	0	0	0	0	0	0	0	0	0	0	0	NaN	0.367879	NaN	NaN	NaN	NaN	NaN	NaN	NaN	NaN	0.52236	NaN	0.52236	NaN	NaN	NaN	NaN	NaN	NaN	NaN	NaN	NaN	NaN	NaN	NaN	NaN	NaN
blaFONA-2	β-lactams	0	0	0	0	0	0	0	0.0271567	0	0	0	0	0	0	0	0	0	0	0	0	0	NaN	NaN	0.383532	NaN	NaN	NaN	NaN	NaN	NaN	NaN	NaN	NaN	NaN	0.584937	NaN	0.584937	NaN	NaN	NaN	NaN	NaN	NaN	NaN	NaN	NaN	NaN	NaN
blaFONA-6	β-lactams	0	0	0	0	0	0	0	0	0	0.0274131	0	0	0	0	0	0	0	0	0	0	0	NaN	NaN	NaN	0.244365	NaN	NaN	NaN	NaN	NaN	NaN	NaN	NaN	NaN	NaN	NaN	NaN	0.566582	NaN	0.566582	NaN	NaN	NaN	NaN	NaN	NaN	NaN	NaN
blaFONA-3	β-lactams	0	0	0	0	0	0	0	0	0	0.0274131	0	0	0	0	0	0	0	0	0	0	0	NaN	NaN	NaN	0.244365	NaN	NaN	NaN	NaN	NaN	NaN	NaN	NaN	NaN	NaN	NaN	NaN	0.566582	NaN	0.566582	NaN	NaN	NaN	NaN	NaN	NaN	NaN	NaN
vat(E)	MLSPs	0	0	0	0	0	0	0	0	0	0.0274131	0	0	0	0	0	0	0	0	0	0	0	NaN	NaN	NaN	0.244365	NaN	NaN	NaN	NaN	NaN	NaN	NaN	NaN	NaN	NaN	NaN	NaN	0.566582	NaN	0.566582	NaN	NaN	NaN	NaN	NaN	NaN	NaN	NaN
blaOCH-3	β-lactams	0	0	0	0	0	0	0	0	0	0	0	0.017376	0	0	0	0	0	0	0	0	0	NaN	NaN	NaN	0.443747	NaN	NaN	NaN	NaN	NaN	NaN	NaN	NaN	NaN	NaN	NaN	NaN	NaN	NaN	NaN	0.641931	0.641931	NaN	NaN	NaN	NaN	NaN	NaN
aac(6')-Ik	Aminoglycosides	0	0	0	0	0	0	0	0	0	0	0	0.017376	0	0	0	0	0	0	0	0	0	NaN	NaN	NaN	0.443747	NaN	NaN	NaN	NaN	NaN	NaN	NaN	NaN	NaN	NaN	NaN	NaN	NaN	NaN	NaN	0.641931	0.641931	NaN	NaN	NaN	NaN	NaN	NaN
nimJ	Nitroimidazoles	0	0	0	0	0	0	0	0	0	0	0	0.017376	0	0	0	0	0	0	0	0	0	NaN	NaN	NaN	0.443747	NaN	NaN	NaN	NaN	NaN	NaN	NaN	NaN	NaN	NaN	NaN	NaN	NaN	NaN	NaN	0.641931	0.641931	NaN	NaN	NaN	NaN	NaN	NaN
aac(3)-Ii	Aminoglycosides	0	0	0	0	0	0	0	0	0	0	0	0	0.0391487	0	0	0	0	0	0	0	0	NaN	NaN	NaN	NaN	0.167677	NaN	NaN	NaN	NaN	NaN	NaN	NaN	NaN	NaN	NaN	NaN	NaN	NaN	NaN	0.424084	NaN	0.424084	NaN	NaN	NaN	NaN	NaN
cfxA6	β-lactams	0	0	0.0142066	0	0	0	0	0	0	0	0	0.0106049	0	0	0	0	0	0	0	0	0	0.424373	NaN	NaN	0.443747	NaN	NaN	NaN	NaN	0.606493	0.606493	NaN	NaN	NaN	NaN	NaN	NaN	NaN	NaN	NaN	0.660654	0.606493	NaN	NaN	NaN	NaN	NaN	NaN
fexA	Phenicols	0	0	0	0	0	0	0	0	0	0	0	0	0	0	0	0	0	0	0.029668	0	0	NaN	NaN	NaN	NaN	NaN	NaN	0.249352	NaN	NaN	NaN	NaN	NaN	NaN	NaN	NaN	NaN	NaN	NaN	NaN	NaN	NaN	NaN	NaN	NaN	NaN	0.52236	NaN
dfrA12	Trimethoprims	0.0422433	0	0	0	0	0	0	0	0	0	0	0	0	0	0	0	0	0	0	0	0	0.338465	NaN	NaN	NaN	NaN	NaN	NaN	0.425954	0.417105	NaN	NaN	NaN	NaN	NaN	NaN	NaN	NaN	NaN	NaN	NaN	NaN	NaN	NaN	NaN	NaN	NaN	NaN
blaCMY-97	β-lactams	0	0	0	0	0	0	0.020932	0	0	0	0	0	0	0	0	0	0	0	0	0	0	NaN	NaN	0.383532	NaN	NaN	NaN	NaN	NaN	NaN	NaN	NaN	NaN	NaN	0.584937	0.584937	NaN	NaN	NaN	NaN	NaN	NaN	NaN	NaN	NaN	NaN	NaN	NaN
mph(A)	MLSPs	0	0	0	0	0	0	0.020932	0	0	0	0	0	0	0	0	0	0	0	0	0	0	NaN	NaN	0.383532	NaN	NaN	NaN	NaN	NaN	NaN	NaN	NaN	NaN	NaN	0.584937	0.584937	NaN	NaN	NaN	NaN	NaN	NaN	NaN	NaN	NaN	NaN	NaN	NaN
blaOXA-308	β-lactams	0	0	0	0	0	0	0.020932	0	0	0	0	0	0	0	0	0	0	0	0	0	0	NaN	NaN	0.383532	NaN	NaN	NaN	NaN	NaN	NaN	NaN	NaN	NaN	NaN	0.584937	0.584937	NaN	NaN	NaN	NaN	NaN	NaN	NaN	NaN	NaN	NaN	NaN	NaN
optrA	Oxazolidinones	0	0	0	0	0	0	0	0	0.0226021	0	0	0	0	0	0	0	0	0	0	0	0	NaN	NaN	0.335911	NaN	NaN	NaN	NaN	NaN	NaN	NaN	NaN	NaN	NaN	NaN	0.566582	0.566582	0.566582	0.566582	NaN	NaN	NaN	NaN	NaN	NaN	NaN	NaN	NaN
blaMOX-2	β-lactams	0	0	0	0	0	0	0	0	0	0	0	0	0	0	0	0	0	0	0	0.0223645	0	NaN	NaN	NaN	NaN	NaN	NaN	0.351532	NaN	NaN	NaN	NaN	NaN	NaN	NaN	NaN	NaN	NaN	NaN	NaN	NaN	NaN	NaN	NaN	NaN	NaN	NaN	0.566582
fosA2	Fosfomycins	0	0	0	0	0	0	0	0	0	0	0	0	0	0	0	0	0	0	0	0.0223645	0	NaN	NaN	NaN	NaN	NaN	NaN	0.351532	NaN	NaN	NaN	NaN	NaN	NaN	NaN	NaN	NaN	NaN	NaN	NaN	NaN	NaN	NaN	NaN	NaN	NaN	NaN	0.566582
erm(46)	MLSPs	0	0	0	0	0	0	0	0	0	0	0	0	0	0	0	0	0	0	0	0.0223645	0	NaN	NaN	NaN	NaN	NaN	NaN	0.351532	NaN	NaN	NaN	NaN	NaN	NaN	NaN	NaN	NaN	NaN	NaN	NaN	NaN	NaN	NaN	NaN	NaN	NaN	NaN	0.566582
fosK	Fosfomycins	0	0	0	0	0	0	0	0	0	0	0	0	0	0	0	0	0	0	0	0.0223645	0	NaN	NaN	NaN	NaN	NaN	NaN	0.351532	NaN	NaN	NaN	NaN	NaN	NaN	NaN	NaN	NaN	NaN	NaN	NaN	NaN	NaN	NaN	NaN	NaN	NaN	NaN	0.566582
blaIMP-70	β-lactams	0	0	0	0	0.0271682	0	0	0	0	0	0	0	0	0	0	0	0	0	0	0	0	NaN	0.367879	NaN	NaN	NaN	NaN	NaN	NaN	NaN	NaN	0.52236	NaN	0.52236	NaN	NaN	NaN	NaN	NaN	NaN	NaN	NaN	NaN	NaN	NaN	NaN	NaN	NaN
blaRAHN-2	β-lactams	0	0	0	0	0	0	0	0	0.0218598	0	0	0	0	0	0	0	0	0	0	0	0	NaN	NaN	0.335911	NaN	NaN	NaN	NaN	NaN	NaN	NaN	NaN	NaN	NaN	NaN	0.566582	0.566582	0.566582	0.566582	NaN	NaN	NaN	NaN	NaN	NaN	NaN	NaN	NaN
mcr-9	Polymyxins	0	0	0	0	0	0	0	0	0	0	0	0.0145706	0	0	0	0	0	0	0	0	0	NaN	NaN	NaN	0.443747	NaN	NaN	NaN	NaN	NaN	NaN	NaN	NaN	NaN	NaN	NaN	NaN	NaN	NaN	NaN	0.641931	0.641931	NaN	NaN	NaN	NaN	NaN	NaN
aac(3)-IIe	Aminoglycosides	0	0	0	0	0	0	0	0	0	0	0	0.0145706	0	0	0	0	0	0	0	0	0	NaN	NaN	NaN	0.443747	NaN	NaN	NaN	NaN	NaN	NaN	NaN	NaN	NaN	NaN	NaN	NaN	NaN	NaN	NaN	0.641931	0.641931	NaN	NaN	NaN	NaN	NaN	NaN
blaSGM-7	β-lactams	0	0	0	0	0	0	0	0	0	0	0	0.0145706	0	0	0	0	0	0	0	0	0	NaN	NaN	NaN	0.443747	NaN	NaN	NaN	NaN	NaN	NaN	NaN	NaN	NaN	NaN	NaN	NaN	NaN	NaN	NaN	0.641931	0.641931	NaN	NaN	NaN	NaN	NaN	NaN
blaNPS	β-lactams	0	0	0	0	0	0	0	0	0	0	0	0.0145706	0	0	0	0	0	0	0	0	0	NaN	NaN	NaN	0.443747	NaN	NaN	NaN	NaN	NaN	NaN	NaN	NaN	NaN	NaN	NaN	NaN	NaN	NaN	NaN	0.641931	0.641931	NaN	NaN	NaN	NaN	NaN	NaN
blaOXA-290	β-lactams	0	0	0	0	0	0	0	0	0	0	0	0	0	0	0	0	0	0.019094	0	0	0	NaN	NaN	NaN	NaN	NaN	0.687289	NaN	NaN	NaN	NaN	NaN	NaN	NaN	NaN	NaN	NaN	NaN	NaN	NaN	NaN	NaN	NaN	NaN	NaN	NaN	0.584937	0.584937
tetB(P)	Tetracyclines	0	0	0.00710328	0	0	0	0	0	0	0	0	0	0	0	0.0117937	0	0	0	0	0	0	0.424373	NaN	NaN	NaN	0.525788	NaN	NaN	NaN	0.592263	0.592263	NaN	NaN	NaN	NaN	NaN	NaN	NaN	NaN	NaN	NaN	NaN	NaN	0.757621	0.634161	NaN	NaN	NaN
blaOXA-266	β-lactams	0	0	0.0286817	0	0	0	0	0	0	0	0	0	0	0	0	0	0	0	0	0	0	0.424373	NaN	NaN	NaN	NaN	NaN	NaN	NaN	0.46358	0.46358	NaN	NaN	NaN	NaN	NaN	NaN	NaN	NaN	NaN	NaN	NaN	NaN	NaN	NaN	NaN	NaN	NaN
blaCARB-16	β-lactams	0	0	0	0	0	0	0	0	0	0	0	0	0	0	0.0131376	0	0	0	0	0	0	NaN	NaN	NaN	NaN	0.525788	NaN	NaN	NaN	NaN	NaN	NaN	NaN	NaN	NaN	NaN	NaN	NaN	NaN	NaN	NaN	NaN	NaN	0.757621	0.616188	NaN	NaN	NaN
dfrA1	Trimethoprims	0	0	0	0	0	0	0	0	0	0	0	0	0	0	0.0131376	0	0	0	0	0	0	NaN	NaN	NaN	NaN	0.525788	NaN	NaN	NaN	NaN	NaN	NaN	NaN	NaN	NaN	NaN	NaN	NaN	NaN	NaN	NaN	NaN	NaN	0.757621	0.616188	NaN	NaN	NaN
blaOXA-129	β-lactams	0	0	0	0	0	0	0	0	0	0	0	0	0	0	0	0	0	0.0147032	0	0	0	NaN	NaN	NaN	NaN	NaN	0.687289	NaN	NaN	NaN	NaN	NaN	NaN	NaN	NaN	NaN	NaN	NaN	NaN	NaN	NaN	NaN	NaN	NaN	NaN	NaN	0.584937	0.584937
catQ	Phenicols	0	0	0	0	0	0	0	0	0	0	0	0	0	0	0	0	0	0.0147032	0	0	0	NaN	NaN	NaN	NaN	NaN	0.687289	NaN	NaN	NaN	NaN	NaN	NaN	NaN	NaN	NaN	NaN	NaN	NaN	NaN	NaN	NaN	NaN	NaN	NaN	NaN	0.584937	0.584937
aac(3)-If	Aminoglycosides	0	0	0	0	0	0.0157995	0	0	0	0	0	0	0	0	0	0	0	0	0	0	0	NaN	0.483225	NaN	NaN	NaN	NaN	NaN	NaN	NaN	NaN	NaN	0.566582	0.566582	NaN	NaN	NaN	NaN	NaN	NaN	NaN	NaN	NaN	NaN	NaN	NaN	NaN	NaN
blaEBR-1	β-lactams	0	0	0	0	0	0	0	0	0	0	0	0.0106049	0	0	0	0	0	0	0	0	0	NaN	NaN	NaN	0.443747	NaN	NaN	NaN	NaN	NaN	NaN	NaN	NaN	NaN	NaN	NaN	NaN	NaN	NaN	NaN	0.641931	0.641931	NaN	NaN	NaN	NaN	NaN	NaN
blaSST-1	β-lactams	0	0	0	0	0	0	0	0.0136408	0	0	0	0	0	0	0	0	0	0	0	0	0	NaN	NaN	0.383532	NaN	NaN	NaN	NaN	NaN	NaN	NaN	NaN	NaN	NaN	0.584937	NaN	0.584937	NaN	NaN	NaN	NaN	NaN	NaN	NaN	NaN	NaN	NaN	NaN
tet(31)	Tetracyclines	0	0	0	0	0	0	0	0.0136408	0	0	0	0	0	0	0	0	0	0	0	0	0	NaN	NaN	0.383532	NaN	NaN	NaN	NaN	NaN	NaN	NaN	NaN	NaN	NaN	0.584937	NaN	0.584937	NaN	NaN	NaN	NaN	NaN	NaN	NaN	NaN	NaN	NaN	NaN
dfrD	Trimethoprims	0	0	0	0	0	0.0133848	0	0	0	0	0	0	0	0	0	0	0	0	0	0	0	NaN	0.483225	NaN	NaN	NaN	NaN	NaN	NaN	NaN	NaN	NaN	0.566582	0.566582	NaN	NaN	NaN	NaN	NaN	NaN	NaN	NaN	NaN	NaN	NaN	NaN	NaN	NaN
blaTEM-104	β-lactams	0	0	0	0	0	0.0133848	0	0	0	0	0	0	0	0	0	0	0	0	0	0	0	NaN	0.483225	NaN	NaN	NaN	NaN	NaN	NaN	NaN	NaN	NaN	0.566582	0.566582	NaN	NaN	NaN	NaN	NaN	NaN	NaN	NaN	NaN	NaN	NaN	NaN	NaN	NaN
aph(2'')-Ie	Aminoglycosides	0	0	0.00355164	0	0	0	0	0	0	0	0	0	0	0	0	0	0	0	0	0	0	0.424373	NaN	NaN	NaN	NaN	NaN	NaN	NaN	0.46358	0.46358	NaN	NaN	NaN	NaN	NaN	NaN	NaN	NaN	NaN	NaN	NaN	NaN	NaN	NaN	NaN	NaN	NaN
		0	0	0.00355164	0	0	0	0	0	0	0	0	0	0	0	0	0	0	0	0	0	0	0.424373	NaN	NaN	NaN	NaN	NaN	NaN	NaN	0.46358	0.46358	NaN	NaN	NaN	NaN	NaN	NaN	NaN	NaN	NaN	NaN	NaN	NaN	NaN	NaN	NaN	NaN	NaN
[truncated: 1 more columns]

## Sheet: T1_room
Gene	Antibiotic class	R1_T1	R2_T1	R3_T1	R4_T1	R5_T1	R6_T1	R7_T1	Kruskal p-value	R1-R2 p.wilcox	R1-R3 p.wilcox	R1-R4 p.wilcox	R1-R5 p.wilcox	R1-R6 p.wilcox	R1-R7 p.wilcox	R2-R3 p.wilcox	R2-R4 p.wilcox	R2-R5 p.wilcox	R2-R6 p.wilcox	R2-R7 p.wilcox	R3-R4 p.wilcox	R3-R5 p.wilcox	R3-R6 p.wilcox	R3-R7 p.wilcox	R4-R5 p.wilcox	R4-R6 p.wilcox	R4-R7 p.wilcox	R5-R6 p.wilcox	R5-R7 p.wilcox	R6-R7 p.wilcox
aph(3'')-Ib	Aminoglycosides	0.260379	0.650313	0.0418641	0.0364093	0.237977	1.76748	0.36934	0.687654	1	0.805418	0.805418	1	1	1	0.805418	0.805418	1	1	1	1	0.805418	0.805418	0.817757	0.805418	0.805418	0.823809	1	1	1
oqxB	Quinolones	4.04891	6.5551	7.91745	7.77989	7.23344	4.67386	5.67005	0.378947	0.232517	0.144796	0.833333	0.833333	0.833333	0.833333	0.833333	0.833333	0.996411	0.833333	0.833333	1	0.833333	0.833333	0.833333	1	0.833333	0.833333	0.833333	0.833333	0.833333
tet(39)	Tetracyclines	0	0.291807	0.326018	0.0364093	0.349181	0	0.0540043	0.790093	0.925169	0.925169	0.925169	0.925169	NA	0.925169	0.925169	0.925169	1	0.925169	0.930588	0.925169	0.925169	0.925169	0.925169	0.925169	0.925169	0.930588	0.925169	0.930588	0.925169
tet(H)	Tetracyclines	0	0.0972691	0	0	0	0.126248	0	0.0850025	0.484441	NA	NA	NA	0.399851	NA	0.399851	0.399851	0.478336	0.744954	0.431062	NA	NA	0.399851	NA	NA	0.399851	NA	0.399851	NA	0.399851
sul2	Sulfonamides	0.0422433	0.0972691	4.66338	0.532746	0.0674303	0	0.212267	0.775229	1	1	1	1	1	1	1	1	1	1	1	1	1	1	1	1	1	1	1	1	1
tet(Q)	Tetracyclines	0.954391	0.681469	0.239783	0.0274131	0.0782974	0.0631241	0.102215	0.861922	1	1	1	1	1	1	1	1	1	1	1	1	1	1	1	1	1	1	1	1	1
blaROB-1	β-lactams	0	2.72354	0	0	0	0	0	0.334261	0.528481	NA	NA	NA	NA	NA	0.528481	0.528481	0.528481	0.662521	0.528481	NA	NA	NA	NA	NA	NA	NA	NA	NA	NA
aph(3')-Ia	Aminoglycosides	0.232949	0.228598	0.183774	0.144486	0.268416	0.24724	2.9646	0.937511	1	1	1	1	1	1	1	1	1	1	1	1	1	1	1	1	1	1	1	1	1
tet(L)	Tetracyclines	0	0	0.798602	0.0396259	0	0.24724	0.0511075	0.068873	NA	0.390367	0.605534	NA	0.536834	0.595491	0.390367	0.595491	NA	0.489678	0.595491	0.390367	0.390367	0.93511	0.489678	0.595491	0.595491	0.93511	0.489678	0.595491	0.595491
blaPAO	β-lactams	2.2212	0.794606	2.17596	6.04097	2.0737	9.52694	1.21586	0.507074	0.889756	0.922102	0.922102	0.897309	0.764716	0.727763	0.897309	0.897309	0.727763	0.727763	0.897309	0.922102	0.922102	0.727763	0.779438	0.897309	0.727763	0.742708	0.727763	0.727763	0.727763
blaOXA-281	β-lactams	0	0.442739	1.21634	2.50324	0.331486	0.0631241	1.25372	0.799216	1	1	1	1	1	1	1	1	1	1	1	1	1	1	1	1	1	1	1	1	1
aph(6)-Id	Aminoglycosides	0	0.759992	0.0627961	0.0728186	0.427184	1.38873	0.216017	0.331991	0.833535	0.833535	0.833535	0.833535	0.833535	0.833535	0.833535	0.833535	0.833535	1	0.833535	0.997314	0.968607	0.833535	0.977117	0.971428	0.833535	0.977117	0.833535	0.977117	0.833535
blaOXA-211	β-lactams	0.0422433	0.526352	0.942985	2.94915	0.198042	0	0.776308	0.936793	1	1	1	1	1	1	1	1	1	1	1	1	1	1	1	1	1	1	1	1	1
aadD	Aminoglycosides	0	0	0	0.761293	0.0391487	0	0.102215	0.759682	NA	NA	0.897088	0.897088	NA	0.897088	NA	0.897088	0.897088	NA	0.897088	0.897088	0.897088	NA	0.897088	1	0.909654	1	0.909654	1	0.909654
blaOXA-212	β-lactams	0	0.153874	1.42806	3.32705	0.726154	0	0.884316	0.875416	1	1	1	1	NA	1	1	1	1	1	1	1	1	1	1	1	1	1	1	1	1
blaOXA-280	β-lactams	0	0	0.592204	1.84788	0.201334	0	0.417031	0.397778	NA	0.579366	0.579366	0.579366	NA	0.579366	0.579366	0.579366	0.579366	NA	0.579366	0.962861	0.579366	0.696733	0.894987	0.579366	0.696733	0.921714	0.579366	0.839313	0.696733
erm(G)	MLSPs	0	0	0	0	0	0	0	NA	NA	NA	NA	NA	NA	NA	NA	NA	NA	NA	NA	NA	NA	NA	NA	NA	NA	NA	NA	NA	NA
aadA6	Aminoglycosides	0	0.243786	0.0584072	0.0364093	0.220297	0.412613	0.158262	0.139304	0.383915	0.68644	0.68644	0.548202	0.362809	0.548202	0.383915	0.383915	0.925704	0.731243	0.68644	1	0.548202	0.362809	0.620916	0.548202	0.362809	0.620916	0.620916	0.922639	0.548202
ant(3'')-Ia	Aminoglycosides	0	0.418141	0.719604	1.5681	0.200875	0	0.431696	0.343205	0.715386	0.715386	0.715386	0.715386	NA	0.715386	0.715386	0.715386	0.715386	0.715386	0.715386	0.935689	0.904474	0.774147	0.935689	0.935689	0.774147	1	0.756499	0.935689	0.774147
blaOXA-334	β-lactams	0.0422433	0	0.217846	3.50988	0	0	0.307636	0.406056	0.652084	0.997981	0.652084	0.652084	0.717021	0.652084	0.652084	0.652084	NA	NA	0.652084	0.652084	0.652084	0.652084	0.652084	0.652084	0.652084	1	NA	0.652084	0.652084
aadA24	Aminoglycosides	0	0.130618	1.81984	0.0933537	0.305734	0.0631241	0	0.50418	0.681694	0.739036	0.804588	0.681694	0.681694	NA	0.900303	0.739036	0.900303	1	0.681694	0.804588	0.900303	0.900303	0.681694	0.739036	0.739036	0.739036	1	0.681694	0.681694
tet(O/32/O)	Tetracyclines	0	0.977954	0.0996796	0	0.0391487	0	0.0511075	0.466691	0.812033	0.833535	NA	0.812033	NA	0.812033	0.812033	0.812033	0.812033	0.812033	0.812033	0.812033	0.913543	0.886659	0.999969	0.812033	NA	0.812033	0.886659	1	0.886659
blaOXA-333	β-lactams	0	0.0972691	0.358071	0.873823	0	0	0.150761	0.862983	0.990589	0.990589	0.990589	NA	NA	0.990589	1	1	0.990589	0.990589	1	0.990589	0.990589	0.990589	0.990589	0.990589	0.990589	1	NA	0.990589	0.990589
aph(3')-III	Aminoglycosides	0	0.0972691	0.0385059	0	0.0391487	0	0	0.688279	0.827659	0.852557	NA	0.827659	NA	NA	0.852557	0.827659	1	0.852557	0.827659	0.827659	0.870041	0.852557	0.827659	0.827659	NA	NA	0.852557	0.827659	NA
tet(W/32/O)	Tetracyclines	0	0.977954	0.0205771	0.067039	0.117446	0.12362	0.169779	0.712513	0.882163	0.882163	0.882163	0.882163	0.882163	0.882163	0.882163	0.882163	0.882163	1	0.882163	0.882163	0.882163	0.882163	0.882163	1	0.882163	0.882163	0.882163	0.882163	1
blaOXA-296	β-lactams	0	0	0	0	0	0	0	NA	NA	NA	NA	NA	NA	NA	NA	NA	NA	NA	NA	NA	NA	NA	NA	NA	NA	NA	NA	NA	NA
blaACT-14	β-lactams	0	0	0	0	0	0	0	NA	NA	NA	NA	NA	NA	NA	NA	NA	NA	NA	NA	NA	NA	NA	NA	NA	NA	NA	NA	NA	NA
sul1	Sulfonamides	0.168973	0.0972691	1.85277	0.50973	0.269069	0.126248	0	0.707546	1	1	1	1	1	1	1	1	1	1	1	1	1	1	0.90445	1	1	1	1	0.90445	0.90445
tet(X)	Tetracyclines	0	0.129887	0	0	0	0	0	0.0299928	0.253908	NA	NA	NA	NA	NA	0.235565	0.235565	0.253908	0.416075	0.235565	NA	NA	NA	NA	NA	NA	NA	NA	NA	NA
blaOXA-373	β-lactams	0.192876	0.0457585	0.33934	0.764595	0	0	0.582795	0.864755	0.942538	0.942538	0.942538	0.942538	0.942538	0.942538	0.942538	0.942538	0.942538	0.942538	0.942538	0.942538	0.942538	0.942538	0.942538	0.942538	0.942538	0.942538	NA	0.942538	0.942538
tet(A)	Tetracyclines	0	0.137276	0.0418641	0.55994	0.0674303	0.0631241	0	0.727141	0.886843	0.92615	0.92615	0.886843	0.886843	NA	0.964761	0.964761	1	0.964761	0.886843	0.999814	0.964761	0.886843	0.886843	0.964761	0.886843	0.886843	0.964761	0.886843	0.886843
aac(3)-Ia	Aminoglycosides	0	0	0	0	0	0	0	NA	NA	NA	NA	NA	NA	NA	NA	NA	NA	NA	NA	NA	NA	NA	NA	NA	NA	NA	NA	NA	NA
blaOXA-427	β-lactams	0	0	0.900077	0	0	0	0	0.732852	NA	0.666828	NA	NA	NA	NA	0.666828	NA	NA	NA	NA	0.666828	0.666828	0.738883	0.666828	NA	NA	NA	NA	NA	NA
cfr(C)	Oxazolidinones	0	0	0.0401421	0	0	0	0.0511075	0.759503	NA	0.764073	NA	NA	NA	0.764073	0.764073	NA	NA	NA	0.764073	0.764073	0.764073	0.812771	0.944415	NA	NA	0.764073	NA	0.764073	0.812771
aadA11	Aminoglycosides	0	0	0.0802843	0	0	0.252496	0	0.153171	NA	0.55569	NA	NA	0.524904	NA	0.55569	NA	NA	0.523683	NA	0.55569	0.55569	0.55569	0.55569	NA	0.523683	NA	0.523683	NA	0.523683
tet(S/M)	Tetracyclines	0	0	0.161171	0	0	0	0.0807755	0.323339	NA	0.475141	NA	NA	NA	0.475141	0.475141	NA	NA	NA	0.475141	0.475141	0.475141	0.596093	0.958669	NA	NA	0.475141	NA	0.475141	0.583354
tet(W)	Tetracyclines	0	0.0972691	0	0	0.0782974	0	0.0807755	0.397794	0.715934	NA	NA	0.715934	NA	0.585519	0.585519	0.585519	1	0.828151	0.939218	NA	0.585519	NA	0.585519	0.585519	NA	0.585519	0.828151	0.939218	0.715934
ant(6)-Ia	Aminoglycosides	1.90878	0	0.183048	0	0.268416	0.12362	0.0511075	0.658809	0.869702	0.992145	0.869702	0.992145	0.992145	0.992145	0.869702	NA	0.869702	0.869702	0.899384	0.869702	1	0.992145	0.992145	0.869702	0.869702	0.869702	0.992145	0.992145	0.992145
aadA13	Aminoglycosides	0	0	0	0	0	0	0	NA	NA	NA	NA	NA	NA	NA	NA	NA	NA	NA	NA	NA	NA	NA	NA	NA	NA	NA	NA	NA	NA
lnu(A)	MLSPs	0	0	0.0685094	0.0466769	0	0.252496	0	0.365906	NA	0.595382	0.595382	NA	0.595382	NA	0.595382	0.595382	NA	0.595382	NA	1	0.595382	0.595382	0.595382	0.595382	0.595382	0.595382	0.595382	NA	0.595382
ampS	β-lactams	0	0	0.460505	0	0	0	0	0.732852	NA	0.666828	NA	NA	NA	NA	0.666828	NA	NA	NA	NA	0.666828	0.666828	0.738883	0.666828	NA	NA	NA	NA	NA	NA
tet(C)	Tetracyclines	0	0.0333493	0.162291	0.0274131	0.067104	0	0	0.789298	0.919361	0.919361	0.919361	0.919361	NA	NA	0.919361	0.919361	1	0.919361	0.919361	0.919361	0.919361	0.919361	0.919361	0.919361	0.919361	0.919361	0.919361	0.919361	NA
blaOXA-283	β-lactams	0.385751	0.697882	0.310789	0.0274131	0.171177	0.315621	0.216017	0.880159	1	1	1	1	1	1	1	1	1	1	1	1	1	1	1	1	1	1	1	1	1
tet(K)	Tetracyclines	1.43159	0.293562	0.613484	0.261141	0	0	0.0593359	0.90508	1	1	1	1	1	1	1	1	1	1	1	1	1	1	1	1	1	1	NA	1	1
blaOXA-284	β-lactams	0.235119	0.228793	0.614847	0.587353	0	0.378745	0.424533	0.74183	0.978098	0.978098	0.978098	0.978098	1	0.978098	0.978098	0.978098	0.978098	0.978098	0.978098	0.978098	0.978098	0.978098	0.978098	0.978098	0.978098	0.978098	0.978098	0.978098	0.978098
aadA2b	Aminoglycosides	0.155299	0.574175	0.913946	0.0728186	0	0	0.432035	0.420936	0.906421	0.942538	0.906421	0.906421	0.906421	0.942538	0.906421	0.906421	0.906421	0.906421	0.906421	0.906421	0.906421	0.906421	0.906421	0.906421	0.906421	0.942538	NA	0.906421	0.906421
ampH	β-lactams	0	0	0.648893	0	0	0.0631241	0	0.153171	NA	0.55569	NA	NA	0.524904	NA	0.55569	NA	NA	0.523683	NA	0.55569	0.55569	0.55569	0.55569	NA	0.523683	NA	0.523683	NA	0.523683
cphA1	β-lactams	0	0.032618	0.607029	0.0364093	0.0674303	0	0	0.879407	0.974446	0.974446	0.974446	0.974446	NA	NA	0.974446	0.976821	1	0.974446	0.974446	1	0.974446	0.974446	0.974446	0.974446	0.974446	0.974446	0.974446	0.974446	NA
blaPER-7	β-lactams	0	0.091517	0.983806	0.145637	0.439178	0	0.351775	0.383984	1	1	1	0.886439	NA	1	1	1	0.886439	1	1	1	0.886439	1	1	0.886439	1	1	0.886439	0.886439	1
erm(F)	MLSPs	0	0.195123	0	0.0274131	0	0.0631241	0.029668	0.250272	0.632721	NA	0.640881	NA	0.632721	0.638026	0.614576	0.632721	0.632721	1	0.632721	0.632721	NA	0.614576	0.632721	0.638026	0.638026	1	0.632721	0.638026	0.640881
tet(O/W)	Tetracyclines	0	0	0.0498398	0.0792519	0.0782974	0	0	0.827058	NA	0.923603	0.923603	0.923603	NA	NA	0.923603	0.923603	0.923603	NA	NA	0.949823	0.930306	0.923603	0.923603	0.930306	0.923603	0.923603	0.923603	0.923603	NA
tet(40)	Tetracyclines	0	0.210479	0	0	0.0391487	0	0	0.0988338	0.466493	NA	NA	0.524671	NA	NA	0.43187	0.43187	0.524671	0.524671	0.43187	NA	0.466493	NA	NA	0.466493	NA	NA	0.662521	0.492643	NA
tet(E)	Tetracyclines	0	0	0.10466	0	0	0	0	0.732852	NA	0.666828	NA	NA	NA	NA	0.666828	NA	NA	NA	NA	0.666828	0.666828	0.738883	0.666828	NA	NA	NA	NA	NA	NA
blaCARB-49	β-lactams	0	0	0.160569	0	0	0.126248	0	0.153171	NA	0.55569	NA	NA	0.524904	NA	0.55569	NA	NA	0.523683	NA	0.55569	0.55569	0.55569	0.55569	NA	0.523683	NA	0.523683	NA	0.523683
srm(B)	MLSPs	0.133608	0.196868	0.0683562	0.067039	0.149649	0.126248	0.367204	0.800536	1	1	1	1	1	1	1	1	1	1	1	1	1	1	1	1	1	1	1	1	1
erm(X)	MLSPs	0	0	0.0385059	0	0	0	0.102215	0.752027	NA	0.764073	NA	NA	NA	0.764073	0.764073	NA	NA	NA	0.764073	0.764073	0.764073	0.812771	0.834319	NA	NA	0.764073	NA	0.764073	0.812771
aadA14	Aminoglycosides	0	0	0	0.0364093	0	0	0	0.676676	NA	NA	0.645903	NA	NA	NA	NA	0.645903	NA	NA	NA	0.645903	NA	NA	NA	0.645903	0.727724	0.645903	NA	NA	NA
lnu(C)	MLSPs	0	0.260359	0	0	0.0391487	0	0	0.0988338	0.466493	NA	NA	0.524671	NA	NA	0.43187	0.43187	0.524671	0.524671	0.43187	NA	0.466493	NA	NA	0.466493	NA	NA	0.662521	0.492643	NA
blaCMY-11	β-lactams	0	0	0.0837281	0	0	0	0	0.732852	NA	0.666828	NA	NA	NA	NA	0.666828	NA	NA	NA	NA	0.666828	0.666828	0.738883	0.666828	NA	NA	NA	NA	NA	NA
tet(Y)	Tetracyclines	0	0.291807	0	0	0	0	0	0.334261	0.528481	NA	NA	NA	NA	NA	0.528481	0.528481	0.528481	0.662521	0.528481	NA	NA	NA	NA	NA	NA	NA	NA	NA	NA
car(A)	MLSPs	0.0844865	0.124135	0.020932	0	0	0.0631241	0	0.228339	0.786586	0.728287	0.561483	0.58973	0.910253	0.574307	0.574307	0.55646	0.561483	1	0.55646	0.58973	0.659174	0.58973	0.611195	NA	0.55646	NA	0.561483	NA	0.55646
cphA5	β-lactams	0	0	0.293048	0	0	0	0	0.732852	NA	0.666828	NA	NA	NA	NA	0.666828	NA	NA	NA	NA	0.666828	0.666828	0.738883	0.666828	NA	NA	NA	NA	NA	NA
mef(A)	MLSPs	0	0.420959	0	0.0274131	0	0	0.0807755	0.23578	0.585519	NA	0.621061	NA	NA	0.585519	0.585519	0.585519	0.585519	0.617656	0.671211	0.617656	NA	NA	0.585519	0.617656	0.727724	0.617656	NA	0.585519	0.617656
tet(O)	Tetracyclines	0	0.750213	0	0	0	0	0	0.334261	0.528481	NA	NA	NA	NA	NA	0.528481	0.528481	0.528481	0.662521	0.528481	NA	NA	NA	NA	NA	NA	NA	NA	NA	NA
tet(G)	Tetracyclines	0	0	0.0446377	0	0	0	0.0540043	0.759503	NA	0.764073	NA	NA	NA	0.764073	0.764073	NA	NA	NA	0.764073	0.764073	0.764073	0.812771	0.944415	NA	NA	0.764073	NA	0.764073	0.812771
blaVIM-48	β-lactams	1.0194	0.0457585	0.138915	0	0	0.252496	0.482288	0.376866	0.652277	0.652277	0.634768	0.634768	0.878088	0.84327	0.878088	0.636126	0.652277	0.792776	0.84327	0.634768	0.652277	0.84327	0.84327	NA	0.634768	0.634768	0.634768	0.636126	0.878088
blaOXA-363	β-lactams	0.705356	0.137276	0.0342547	0	0.170873	0	0.527404	0.321714	0.767531	0.767531	0.595556	0.767531	0.767531	0.993753	0.813956	0.767531	1	0.813956	0.767531	0.767531	0.813956	0.820981	0.767531	0.767531	NA	0.595556	0.813956	0.767531	0.767531
tetA(P)	Tetracyclines	0	0	0	0	0	0	0	NA	NA	NA	NA	NA	NA	NA	NA	NA	NA	NA	NA	NA	NA	NA	NA	NA	NA	NA	NA	NA	NA
blaTEM-234	β-lactams	0	0.0656644	0	0.0396259	0.537811	0	0.104258	0.371554	0.715934	NA	0.745273	0.715934	NA	0.715934	0.715934	0.75614	0.715934	0.75614	0.75614	0.715934	0.715934	NA	0.715934	0.715934	0.75614	0.715934	0.715934	0.75614	0.715934
aadA8b	Aminoglycosides	0	0.0783765	0.167456	0	0	0	0	0.169829	0.581872	0.611259	NA	NA	NA	NA	0.60695	0.581872	0.581872	0.60695	0.581872	0.60695	0.611259	0.738883	0.60695	NA	NA	NA	NA	NA	NA
cmx	Phenicols	0.0422433	0.77315	0.0685094	0.0396259	0	0	0	0.442761	0.831243	0.831243	0.834154	0.831243	0.831243	0.831243	0.831243	0.831243	0.831243	0.831243	0.831243	1	0.831243	0.831243	0.831243	0.831243	0.831243	0.831243	NA	NA	NA
blaPER-5	β-lactams	0	0	0.293048	0	0	0	0.100507	0.759503	NA	0.764073	NA	NA	NA	0.764073	0.764073	NA	NA	NA	0.764073	0.764073	0.764073	0.812771	0.944415	NA	NA	0.764073	NA	0.764073	0.812771
catA3	Phenicols	0	0	0	0	0	0	0	NA	NA	NA	NA	NA	NA	NA	NA	NA	NA	NA	NA	NA	NA	NA	NA	NA	NA	NA	NA	NA	NA
blaTEM-232	β-lactams	0	0	0	0	0	0	0	NA	NA	NA	NA	NA	NA	NA	NA	NA	NA	NA	NA	NA	NA	NA	NA	NA	NA	NA	NA	NA	NA
blaPER-2	β-lactams	0	0	0.0837281	0	0	0	0.0502535	0.759503	NA	0.764073	NA	NA	NA	0.764073	0.764073	NA	NA	NA	0.764073	0.764073	0.764073	0.812771	0.944415	NA	NA	0.764073	NA	0.764073	0.812771
mcr-7	Polymyxins	0	0	0.146524	0	0	0	0	0.732852	NA	0.666828	NA	NA	NA	NA	0.666828	NA	NA	NA	NA	0.666828	0.666828	0.738883	0.666828	NA	NA	NA	NA	NA	NA
aadA1	Aminoglycosides	0	0	0.0707108	0	0	0	0.0540043	0.500857	NA	0.662326	NA	NA	NA	0.662326	0.662326	NA	NA	NA	0.662326	0.662326	0.662326	0.662326	0.770458	NA	NA	0.662326	NA	0.662326	0.770343
tet(M)	Tetracyclines	0	0.0652359	0	0.0274131	0	0	0	0.600598	0.740097	NA	0.740097	NA	NA	NA	0.740097	0.740135	0.740097	0.740135	0.740097	0.740097	NA	NA	NA	0.740097	0.740135	0.740097	NA	NA	NA
vga(C)	MLSPs	0	0	0	0	0	0	0	NA	NA	NA	NA	NA	NA	NA	NA	NA	NA	NA	NA	NA	NA	NA	NA	NA	NA	NA	NA	NA	NA
blaOXA-274	β-lactams	0	0	0.0584072	0.0396259	0.269721	0	0	0.809258	NA	0.793002	0.793002	0.793002	NA	NA	0.793002	0.793002	0.793002	NA	NA	1	0.793002	0.793002	0.793002	0.793002	0.793002	0.793002	0.793002	0.793002	NA
blaOXA-496	β-lactams	0.0422433	0	0.283408	0	0	0	0.0540043	0.583223	0.749486	0.942538	0.749486	0.749486	0.808052	0.942538	0.749486	NA	NA	NA	0.749486	0.749486	0.749486	0.808052	0.808052	NA	NA	0.749486	NA	0.749486	0.808052
mcr-3	Polymyxins	0	0	0.020932	0	0	0	0	0.732852	NA	0.666828	NA	NA	NA	NA	0.666828	NA	NA	NA	NA	0.666828	0.666828	0.738883	0.666828	NA	NA	NA	NA	NA	NA
cfxA5	β-lactams	0	0.0972691	0	0.0274131	0	0	0	0.600598	0.740097	NA	0.740097	NA	NA	NA	0.740097	0.740135	0.740097	0.740135	0.740097	0.740097	NA	NA	NA	0.740097	0.740135	0.740097	NA	NA	NA
mcr-4	Polymyxins	0	0	0	0	0	0	0	NA	NA	NA	NA	NA	NA	NA	NA	NA	NA	NA	NA	NA	NA	NA	NA	NA	NA	NA	NA	NA	NA
blaFOX-10	β-lactams	0	0	0.10466	0	0	0.0631241	0	0.153171	NA	0.55569	NA	NA	0.524904	NA	0.55569	NA	NA	0.523683	NA	0.55569	0.55569	0.55569	0.55569	NA	0.523683	NA	0.523683	NA	0.523683
blaL1	β-lactams	0	0.188786	0	0.0378536	0.185203	0	0.0540043	0.275613	0.624112	NA	0.692039	0.624112	NA	0.687105	0.614576	0.624112	1	0.624112	0.624112	0.624112	0.614576	NA	0.624112	0.624112	0.818689	0.936062	0.624112	0.624112	0.818689
blaOXA-347	β-lactams	0	0.0652359	0	0	0	0	0	0.334261	0.528481	NA	NA	NA	NA	NA	0.528481	0.528481	0.528481	0.662521	0.528481	NA	NA	NA	NA	NA	NA	NA	NA	NA	NA
floR	Phenicols	0.0422433	0	0	0	0	0	0.029668	0.458879	0.618326	0.618326	0.618326	0.618326	0.770343	0.92066	NA	NA	NA	NA	0.618326	NA	NA	NA	0.618326	NA	NA	0.618326	NA	0.618326	0.770343
erm(B)	MLSPs	0	0	0	0	0	0	0.029668	0.529643	NA	NA	NA	NA	NA	0.595491	NA	NA	NA	NA	0.595491	NA	NA	NA	0.595491	NA	NA	0.595491	NA	0.595491	0.700311
blaOXA-265	β-lactams	0	0	0.0446377	0	0.0854367	0	1.28346	0.174681	NA	0.694612	NA	0.694612	NA	0.694612	0.694612	NA	0.694612	NA	0.694612	0.694612	0.738883	0.738883	0.694612	0.694612	NA	0.694612	0.738883	0.694612	0.694612
aadA16	Aminoglycosides	0	0	0	0	0	0	0	NA	NA	NA	NA	NA	NA	NA	NA	NA	NA	NA	NA	NA	NA	NA	NA	NA	NA	NA	NA	NA	NA
blaCMY-8b	β-lactams	0	0	0.0837281	0	0	0	0	0.732852	NA	0.666828	NA	NA	NA	NA	0.666828	NA	NA	NA	NA	0.666828	0.666828	0.738883	0.666828	NA	NA	NA	NA	NA	NA
blaOXA-285	β-lactams	0	0	0	0	0	0.126248	0.315138	0.0730824	NA	NA	NA	NA	0.291613	0.300567	NA	NA	NA	0.291613	0.291613	NA	NA	0.291613	0.291613	NA	0.291613	0.291613	0.291613	0.291613	1
ole(B)	MLSPs	0.0422433	0.169894	0	0	0	0	0.0511075	0.231894	0.750334	0.613216	0.613216	0.613216	0.750334	0.92066	0.612248	0.612248	0.613216	0.613216	0.613216	NA	NA	NA	0.613216	NA	NA	0.613216	NA	0.613216	0.750334
blaOXA-275	β-lactams	0	0	0	0	0	0	0	NA	NA	NA	NA	NA	NA	NA	NA	NA	NA	NA	NA	NA	NA	NA	NA	NA	NA	NA	NA	NA	NA
msr(E)	MLSPs	0	0.130618	0	0	0	0.0631241	0.108009	0.11637	0.447362	NA	NA	NA	0.447362	0.610362	0.30646	0.30646	0.447362	1	0.610362	NA	NA	0.30646	0.472318	NA	0.30646	0.472318	0.447362	0.610362	0.610362
str	Aminoglycosides	0	0	0	0	0	0	0	NA	NA	NA	NA	NA	NA	NA	NA	NA	NA	NA	NA	NA	NA	NA	NA	NA	NA	NA	NA	NA	NA
lsa(E)	MLSPs	0	0	0	0	0	0	0	NA	NA	NA	NA	NA	NA	NA	NA	NA	NA	NA	NA	NA	NA	NA	NA	NA	NA	NA	NA	NA	NA
aph(3')-VIb	Aminoglycosides	0	0	0.116814	0	0	0	0	0.732852	NA	0.666828	NA	NA	NA	NA	0.666828	NA	NA	NA	NA	0.666828	0.666828	0.738883	0.666828	NA	NA	NA	NA	NA	NA
aac(6')-Im	Aminoglycosides	1.55088	0	0	0	0	0	0	0.226145	0.425447	0.425447	0.425447	0.425447	0.637352	0.425447	NA	NA	NA	NA	NA	NA	NA	NA	NA	NA	NA	NA	NA	NA	NA
aadA10	Aminoglycosides	0	0	0	0	0	0	0.0540043	0.529643	NA	NA	NA	NA	NA	0.595491	NA	NA	NA	NA	0.595491	NA	NA	NA	0.595491	NA	NA	0.595491	NA	0.595491	0.700311
aac(6')-Ig	Aminoglycosides	0	0.0656644	0.133913	0	0	0	0.756061	0.774834	0.893914	0.893914	NA	NA	NA	0.893914	0.893914	0.893914	0.893914	0.893914	1	0.893914	0.893914	0.893914	0.893914	NA	NA	0.893914	NA	0.893914	0.893914
tet(O/W/32/O/W/O)	Tetracyclines	0	0	0	0	0	0	0.0593359	0.529643	NA	NA	NA	NA	NA	0.595491	NA	NA	NA	NA	0.595491	NA	NA	NA	0.595491	NA	NA	0.595491	NA	0.595491	0.700311
dfrA24	Trimethoprims	0	0	0	0	1.19392	0	0	0.0299928	NA	NA	NA	0.253908	NA	NA	NA	NA	0.253908	NA	NA	NA	0.235565	NA	NA	0.235565	NA	NA	0.416075	0.235565	NA
blaPER-6	β-lactams	0	0	0.020932	0	0	0	0.150761	0.752027	NA	0.764073	NA	NA	NA	0.764073	0.764073	NA	NA	NA	0.764073	0.764073	0.764073	0.812771	0.834319	NA	NA	0.764073	NA	0.764073	0.812771
blaFOX-7	β-lactams	0	0	0.0627961	0.0728186	0	0	0	0.827095	NA	0.764073	0.764073	NA	NA	NA	0.764073	0.764073	NA	NA	NA	0.949823	0.764073	0.812771	0.764073	0.764073	0.812771	0.764073	NA	NA	NA
aadA5	Aminoglycosides	0	0	0	0	0	0	0	NA	NA	NA	NA	NA	NA	NA	NA	NA	NA	NA	NA	NA	NA	NA	NA	NA	NA	NA	NA	NA	NA
blaOXA-553	β-lactams	0	0	0	0	0	0	0	NA	NA	NA	NA	NA	NA	NA	NA	NA	NA	NA	NA	NA	NA	NA	NA	NA	NA	NA	NA	NA	NA
blaOXA-303	β-lactams	0	0	0	0	0	0	0	NA	NA	NA	NA	NA	NA	NA	NA	NA	NA	NA	NA	NA	NA	NA	NA	NA	NA	NA	NA	NA	NA
blaOXA-309	β-lactams	0	0	0	0	0	0	0	NA	NA	NA	NA	NA	NA	NA	NA	NA	NA	NA	NA	NA	NA	NA	NA	NA	NA	NA	NA	NA	NA
blaFOX-2	β-lactams	0	0	0.0837281	0	0	0	0	0.732852	NA	0.666828	NA	NA	NA	NA	0.666828	NA	NA	NA	NA	0.666828	0.666828	0.738883	0.666828	NA	NA	NA	NA	NA	NA
msr(D)	MLSPs	0	0	0	0.0548262	0	0.126248	0	0.142412	NA	NA	0.538253	NA	0.524904	NA	NA	0.538253	NA	0.523683	NA	0.538253	NA	0.523683	NA	0.538253	0.538253	0.538253	0.523683	NA	0.523683
blaOXA-282	β-lactams	0	0.124135	0.0995576	0	0	0.126248	0	0.133596	0.447362	0.595382	NA	NA	0.447362	NA	0.536118	0.447362	0.447362	1	0.447362	0.536118	0.591566	0.536118	0.551773	NA	0.447362	NA	0.447362	NA	0.447362
blaMOX-6	β-lactams	0	0	0.146524	0.0728186	0	0.0631241	0.0502535	0.625997	NA	0.683606	0.683606	NA	0.683606	0.683606	0.683606	0.683606	NA	0.683606	0.683606	1	0.683606	0.683606	1	0.683606	0.683606	1	0.683606	0.683606	0.683606
tlr(C)	MLSPs	0.23098	0	0.0477791	0	0.184876	0.0631241	0	0.12607	0.359625	0.396785	0.359625	0.985213	0.985213	0.359625	0.615229	NA	0.380861	0.380861	NA	0.544366	0.469888	0.544366	0.567538	0.359625	0.359625	NA	1	0.359625	0.359625
tet(B)	Tetracyclines	0	0	0	0	0	0	0	NA	NA	NA	NA	NA	NA	NA	NA	NA	NA	NA	NA	NA	NA	NA	NA	NA	NA	NA	NA	NA	NA
erm(V)	MLSPs	0	0	0	0	0.066014	0	0	0.334261	NA	NA	NA	0.528481	NA	NA	NA	NA	0.528481	NA	NA	NA	0.528481	NA	NA	0.528481	NA	NA	0.662521	0.528481	NA
aph(3')-IIc	Aminoglycosides	0	0	0.185776	0.0378536	0	0	0	0.549351	NA	0.662326	0.662326	NA	NA	NA	0.662326	0.662326	NA	NA	NA	0.699856	0.662326	0.662326	0.662326	0.662326	0.727724	0.662326	NA	NA	NA
tet(X4)	Tetracyclines	0	0	0	0	0	0	0	NA	NA	NA	NA	NA	NA	NA	NA	NA	NA	NA	NA	NA	NA	NA	NA	NA	NA	NA	NA	NA	NA
blaOXA-550	β-lactams	0	0	0	0	0	0	0	NA	NA	NA	NA	NA	NA	NA	NA	NA	NA	NA	NA	NA	NA	NA	NA	NA	NA	NA	NA	NA	NA
blaOXA-286	β-lactams	0	0	0	0	0	0	0.108009	0.529643	NA	NA	NA	NA	NA	0.595491	NA	NA	NA	NA	0.595491	NA	NA	NA	0.595491	NA	NA	0.595491	NA	0.595491	0.700311
blaOXA-50	β-lactams	0	0	0	0	0	0	0	NA	NA	NA	NA	NA	NA	NA	NA	NA	NA	NA	NA	NA	NA	NA	NA	NA	NA	NA	NA	NA	NA
erm(33)	MLSPs	0	0	0	0	0	0.0631241	0.236924	0.116903	NA	NA	NA	NA	0.494809	0.545867	NA	NA	NA	0.494809	0.545867	NA	NA	0.449475	0.494809	NA	0.449475	0.494809	0.494809	0.545867	0.569672
blaFOX-8	β-lactams	0	0	0.0627961	0	0	0	0	0.732852	NA	0.666828	NA	NA	NA	NA	0.666828	NA	NA	NA	NA	0.666828	0.666828	0.738883	0.666828	NA	NA	NA	NA	NA	NA
qnrD1	Quinolones	0	0	0	0	0	0	0	NA	NA	NA	NA	NA	NA	NA	NA	NA	NA	NA	NA	NA	NA	NA	NA	NA	NA	NA	NA	NA	NA
tetA(60)	Tetracyclines	0	0	0	0.519064	0	0	0	0.676676	NA	NA	0.645903	NA	NA	NA	NA	0.645903	NA	NA	NA	0.645903	NA	NA	NA	0.645903	0.727724	0.645903	NA	NA	NA
blaMOX-7	β-lactams	0	0	0.125592	0	0.0854367	0	0.0540043	0.774314	NA	0.915	NA	0.915	NA	0.915	0.915	NA	0.915	NA	0.915	0.915	0.915	0.915	0.944415	0.915	NA	0.915	0.915	0.915	0.915
blaFOX-9	β-lactams	0	0	0	0	0	0.0631241	0	0.00813319	NA	NA	NA	NA	0.238593	NA	NA	NA	NA	0.228516	NA	NA	NA	0.228516	NA	NA	0.228516	NA	0.228516	NA	0.228516
blaOXA-551	β-lactams	0	0	0	0	0	0	0	NA	NA	NA	NA	NA	NA	NA	NA	NA	NA	NA	NA	NA	NA	NA	NA	NA	NA	NA	NA	NA	NA
tet(30)	Tetracyclines	0	0	0	0	0	0	0	NA	NA	NA	NA	NA	NA	NA	NA	NA	NA	NA	NA	NA	NA	NA	NA	NA	NA	NA	NA	NA	NA
ant(9)-Ia	Aminoglycosides	0	0	0	0	0	0.189372	0	0.00813319	NA	NA	NA	NA	0.238593	NA	NA	NA	NA	0.228516	NA	NA	NA	0.228516	NA	NA	0.228516	NA	0.228516	NA	0.228516
lnu(B)	MLSPs	0	0.032618	0	0	0	0	0	0.334261	0.528481	NA	NA	NA	NA	NA	0.528481	0.528481	0.528481	0.662521	0.528481	NA	NA	NA	NA	NA	NA	NA	NA	NA	NA
aph(3')-IIb	Aminoglycosides	0	0	0	0	0	0	0	NA	NA	NA	NA	NA	NA	NA	NA	NA	NA	NA	NA	NA	NA	NA	NA	NA	NA	NA	NA	NA	NA
tet(42)	Tetracyclines	0.0422433	0	0	0	0	0	0.0451159	0.458879	0.618326	0.618326	0.618326	0.618326	0.770343	0.92066	NA	NA	NA	NA	0.618326	NA	NA	NA	0.618326	NA	NA	0.618326	NA	0.618326	0.770343
ant(3'')-Ii-aac(6')-IId	Aminoglycosides	0	0	0	0	0	0	0	NA	NA	NA	NA	NA	NA	NA	NA	NA	NA	NA	NA	NA	NA	NA	NA	NA	NA	NA	NA	NA	NA
aph(3')-XV	Aminoglycosides	0	0	0	0	0	0	0	NA	NA	NA	NA	NA	NA	NA	NA	NA	NA	NA	NA	NA	NA	NA	NA	NA	NA	NA	NA	NA	NA
blaSGM-5	β-lactams	0.0422433	0	0	0	0	0	0	0.226145	0.425447	0.425447	0.425447	0.425447	0.637352	0.425447	NA	NA	NA	NA	NA	NA	NA	NA	NA	NA	NA	NA	NA	NA	NA
blaOXA-264	β-lactams	0	0	0.0446377	0	0	0	0.432035	0.752027	NA	0.764073	NA	NA	NA	0.764073	0.764073	NA	NA	NA	0.764073	0.764073	0.764073	0.812771	0.834319	NA	NA	0.764073	NA	0.764073	0.812771
tet(O/W/32/O)	Tetracyclines	0	0.195708	0	0	0	0	0	0.334261	0.528481	NA	NA	NA	NA	NA	0.528481	0.528481	0.528481	0.662521	0.528481	NA	NA	NA	NA	NA	NA	NA	NA	NA	NA
blaOXA-85	β-lactams	0	0	0	0	0	0	0	NA	NA	NA	NA	NA	NA	NA	NA	NA	NA	NA	NA	NA	NA	NA	NA	NA	NA	NA	NA	NA	NA
tet(O/W)-1	Tetracyclines	0	0.0566051	0.0498398	0	0	0	0	0.644253	0.764073	0.764073	NA	NA	NA	NA	0.812038	0.764073	0.764073	0.809747	0.764073	0.764073	0.764073	0.812038	0.764073	NA	NA	NA	NA	NA	NA
aadA2	Aminoglycosides	0.0776497	0	0.0627961	0	0	0	0	0.558941	0.70495	0.738883	0.70495	0.70495	0.738883	0.70495	0.70495	NA	NA	NA	NA	0.70495	0.70495	0.738883	0.70495	NA	NA	NA	NA	NA	NA
catA1	Phenicols	0	0	0	0	0	0.0631241	0	0.00813319	NA	NA	NA	NA	0.238593	NA	NA	NA	NA	0.228516	NA	NA	NA	0.228516	NA	NA	0.228516	NA	0.228516	NA	0.228516
cphA2	β-lactams	0	0	0.125592	0	0	0	0	0.732852	NA	0.666828	NA	NA	NA	NA	0.666828	NA	NA	NA	NA	0.666828	0.666828	0.738883	0.666828	NA	NA	NA	NA	NA	NA
vgb(B)	MLSPs	0	0	0	0	0	0	0	NA	NA	NA	NA	NA	NA	NA	NA	NA	NA	NA	NA	NA	NA	NA	NA	NA	NA	NA	NA	NA	NA
blaTEM-229	β-lactams	0	0	0	0	0	0	0.0502535	0.529643	NA	NA	NA	NA	NA	0.595491	NA	NA	NA	NA	0.595491	NA	NA	NA	0.595491	NA	NA	0.595491	NA	0.595491	0.700311
mph(E)	MLSPs	0	0.0972691	0	0	0	0	0	0.334261	0.528481	NA	NA	NA	NA	NA	0.528481	0.528481	0.528481	0.662521	0.528481	NA	NA	NA	NA	NA	NA	NA	NA	NA	NA
blaOXA-215	β-lactams	0	0	0	0.0274131	0.0391487	0	0.37803	0.755928	NA	NA	0.897088	0.897088	NA	0.897088	NA	0.897088	0.897088	NA	0.897088	0.897088	0.897088	NA	0.897088	0.947206	0.909654	0.947206	0.909654	1	0.909654
blaCARB-10	β-lactams	0	0	0	0	0	0.189372	0	0.00813319	NA	NA	NA	NA	0.238593	NA	NA	NA	NA	0.228516	NA	NA	NA	0.228516	NA	NA	0.228516	NA	0.228516	NA	0.228516
erm(Q)	MLSPs	0	0.0972691	0	0	0	0	0	0.334261	0.528481	NA	NA	NA	NA	NA	0.528481	0.528481	0.528481	0.662521	0.528481	NA	NA	NA	NA	NA	NA	NA	NA	NA	NA
erm(C)	MLSPs	0	0	0.124922	0	0.134208	0	0	0.429379	NA	0.605551	NA	0.605551	NA	NA	0.605551	NA	0.605551	NA	NA	0.605551	0.946961	0.662326	0.605551	0.605551	NA	NA	0.728773	0.605551	NA
aadA17	Aminoglycosides	0	0	0.13114	0.0364093	0	0	0	0.535364	NA	0.619533	0.619533	NA	NA	NA	0.619533	0.619533	NA	NA	NA	0.619533	0.619533	0.619533	0.619533	0.619533	0.727724	0.619533	NA	NA	NA
blaDHA-2	β-lactams	0	0	0	0	0	0	0	NA	NA	NA	NA	NA	NA	NA	NA	NA	NA	NA	NA	NA	NA	NA	NA	NA	NA	NA	NA	NA	NA
cphA7	β-lactams	0	0	0.0627961	0	0.0674303	0	0	0.644253	NA	0.764073	NA	0.764073	NA	NA	0.764073	NA	0.764073	NA	NA	0.764073	0.812038	0.812038	0.764073	0.764073	NA	NA	0.809747	0.764073	NA
blaDHA-13	β-lactams	0	0	0	0	0	0	0	NA	NA	NA	NA	NA	NA	NA	NA	NA	NA	NA	NA	NA	NA	NA	NA	NA	NA	NA	NA	NA	NA
blaMOX-4	β-lactams	0	0	0.0418641	0	0	0.0631241	0	0.153171	NA	0.55569	NA	NA	0.524904	NA	0.55569	NA	NA	0.523683	NA	0.55569	0.55569	0.55569	0.55569	NA	0.523683	NA	0.523683	NA	0.523683
ole(C)	MLSPs	0	0	0	0	0	0	0	NA	NA	NA	NA	NA	NA	NA	NA	NA	NA	NA	NA	NA	NA	NA	NA	NA	NA	NA	NA	NA	NA
blaCMY-1	β-lactams	0	0	0	0	0	0	0	NA	NA	NA	NA	NA	NA	NA	NA	NA	NA	NA	NA	NA	NA	NA	NA	NA	NA	NA	NA	NA	NA
blaCARB-14	β-lactams	0	0	0	0	0	0	0	NA	NA	NA	NA	NA	NA	NA	NA	NA	NA	NA	NA	NA	NA	NA	NA	NA	NA	NA	NA	NA	NA
aph(3')-IIIa	Aminoglycosides	0	0	0	0	0	0	0	NA	NA	NA	NA	NA	NA	NA	NA	NA	NA	NA	NA	NA	NA	NA	NA	NA	NA	NA	NA	NA	NA
dfrA7	Trimethoprims	0	0	0.0627961	0.0364093	0	0	0	0.828978	NA	0.764073	0.764073	NA	NA	NA	0.764073	0.764073	NA	NA	NA	1	0.764073	0.812771	0.764073	0.764073	0.812771	0.764073	NA	NA	NA
aac(6')-Iz	Aminoglycosides	0	0	0	0	0.184091	0.12362	0	0.0285739	NA	NA	NA	0.25861	0.262452	NA	NA	NA	0.25861	0.25861	NA	NA	0.224738	0.224738	NA	0.224738	0.224738	NA	1	0.226706	0.226706
cmlB1	Phenicols	0	0	0	0	0	0	0.216017	0.529643	NA	NA	NA	NA	NA	0.595491	NA	NA	NA	NA	0.595491	NA	NA	NA	0.595491	NA	NA	0.595491	NA	0.595491	0.700311
aadA9	Aminoglycosides	0	0	0	0	0	0	0	NA	NA	NA	NA	NA	NA	NA	NA	NA	NA	NA	NA	NA	NA	NA	NA	NA	NA	NA	NA	NA	NA
aac(3)-Ib	Aminoglycosides	0	0	0.0418641	0	0	0	0	0.732852	NA	0.666828	NA	NA	NA	NA	0.666828	NA	NA	NA	NA	0.666828	0.666828	0.738883	0.666828	NA	NA	NA	NA	NA	NA
tet(X3)	Tetracyclines	0	0	0	0	0	0	0	NA	NA	NA	NA	NA	NA	NA	NA	NA	NA	NA	NA	NA	NA	NA	NA	NA	NA	NA	NA	NA	NA
blaOXA-362	β-lactams	0	0	0	0	0	0	0.162013	0.529643	NA	NA	NA	NA	NA	0.595491	NA	NA	NA	NA	0.595491	NA	NA	NA	0.595491	NA	NA	0.595491	NA	0.595491	0.700311
imiH	β-lactams	0	0	0.0418641	0	0	0	0	0.732852	NA	0.666828	NA	NA	NA	NA	0.666828	NA	NA	NA	NA	0.666828	0.666828	0.738883	0.666828	NA	NA	NA	NA	NA	NA
mef(C)	MLSPs	0	0	0	0	0	0	0	NA	NA	NA	NA	NA	NA	NA	NA	NA	NA	NA	NA	NA	NA	NA	NA	NA	NA	NA	NA	NA	NA
tet(T)	Tetracyclines	0	0.032618	0	0	0	0	0	0.334261	0.528481	NA	NA	NA	NA	NA	0.528481	0.528481	0.528481	0.662521	0.528481	NA	NA	NA	NA	NA	NA	NA	NA	NA	NA
fosA4	Fosfomycins	0	0	0	0.109228	0.170873	0	0	0.614703	NA	NA	0.740097	0.740097	NA	NA	NA	0.740097	0.740097	NA	NA	0.740097	0.740097	NA	NA	0.868285	0.800496	0.740097	0.800496	0.740097	NA
tet(44)	Tetracyclines	0	0	0.0205771	0	0	0	0.029668	0.752027	NA	0.764073	NA	NA	NA	0.764073	0.764073	NA	NA	NA	0.764073	0.764073	0.764073	0.812771	0.834319	NA	NA	0.764073	NA	0.764073	0.812771
catB7	Phenicols	0	0	0	0	0	0	0	NA	NA	NA	NA	NA	NA	NA	NA	NA	NA	NA	NA	NA	NA	NA	NA	NA	NA	NA	NA	NA	NA
fosF	Fosfomycins	0	0.177096	0	0	0	0.0631241	0	0.0850025	0.484441	NA	NA	NA	0.399851	NA	0.399851	0.399851	0.478336	0.744954	0.431062	NA	NA	0.399851	NA	NA	0.399851	NA	0.399851	NA	0.399851
aac(3)-IIa	Aminoglycosides	0	0	0	0	0	0	0	NA	NA	NA	NA	NA	NA	NA	NA	NA	NA	NA	NA	NA	NA	NA	NA	NA	NA	NA	NA	NA	NA
blaTEM-233	β-lactams	0	0	0	0	0.067104	0	0	0.334261	NA	NA	NA	0.528481	NA	NA	NA	NA	0.528481	NA	NA	NA	0.528481	NA	NA	0.528481	NA	NA	0.662521	0.528481	NA
imiS	β-lactams	0	0	0.146524	0	0	0	0	0.732852	NA	0.666828	NA	NA	NA	NA	0.666828	NA	NA	NA	NA	0.666828	0.666828	0.738883	0.666828	NA	NA	NA	NA	NA	NA
cphA4	β-lactams	0	0	0.0418641	0	0.149649	0	0	0.627932	NA	0.738883	NA	0.738883	NA	NA	0.738883	NA	0.738883	NA	NA	0.738883	0.738883	0.738883	0.738883	0.738883	NA	NA	0.738883	0.738883	NA
blaOXA-335	β-lactams	0	0	0	0	0	0.0631241	0.0540043	0.116903	NA	NA	NA	NA	0.494809	0.545867	NA	NA	NA	0.494809	0.545867	NA	NA	0.449475	0.494809	NA	0.449475	0.494809	0.494809	0.545867	0.569672
tet(33)	Tetracyclines	0	0.11321	0.0802843	0	0	0	0	0.644253	0.764073	0.764073	NA	NA	NA	NA	0.812038	0.764073	0.764073	0.809747	0.764073	0.764073	0.764073	0.812038	0.764073	NA	NA	NA	NA	NA	NA
cat(pC194)	Phenicols	0	0	0	0	0	0	0	NA	NA	NA	NA	NA	NA	NA	NA	NA	NA	NA	NA	NA	NA	NA	NA	NA	NA	NA	NA	NA	NA
cmlA1	Phenicols	0	0	0	0	0	0	0	NA	NA	NA	NA	NA	NA	NA	NA	NA	NA	NA	NA	NA	NA	NA	NA	NA	NA	NA	NA	NA	NA
blaOXA-548	β-lactams	0	0	0	0	0	0	0	NA	NA	NA	NA	NA	NA	NA	NA	NA	NA	NA	NA	NA	NA	NA	NA	NA	NA	NA	NA	NA	NA
tet(O/W/O)-1	Tetracyclines	0	0	0.149519	0	0	0	0	0.732852	NA	0.666828	NA	NA	NA	NA	0.666828	NA	NA	NA	NA	0.666828	0.666828	0.738883	0.666828	NA	NA	NA	NA	NA	NA
catB1	Phenicols	0	0	0	0	0	0	0	NA	NA	NA	NA	NA	NA	NA	NA	NA	NA	NA	NA	NA	NA	NA	NA	NA	NA	NA	NA	NA	NA
blaFOX-4	β-lactams	0	0	0	0	0	0	0	NA	NA	NA	NA	NA	NA	NA	NA	NA	NA	NA	NA	NA	NA	NA	NA	NA	NA	NA	NA	NA	NA
aph(3')-VI	Aminoglycosides	0	0	0	0	0	0	0	NA	NA	NA	NA	NA	NA	NA	NA	NA	NA	NA	NA	NA	NA	NA	NA	NA	NA	NA	NA	NA	NA
blaMOX-5	β-lactams	0	0	0.0418641	0	0	0	0	0.732852	NA	0.666828	NA	NA	NA	NA	0.666828	NA	NA	NA	NA	0.666828	0.666828	0.738883	0.666828	NA	NA	NA	NA	NA	NA
cphA8	β-lactams	0	0	0.0418641	0	0	0	0	0.732852	NA	0.666828	NA	NA	NA	NA	0.666828	NA	NA	NA	NA	0.666828	0.666828	0.738883	0.666828	NA	NA	NA	NA	NA	NA
tet(32)	Tetracyclines	0	0	0	0	0	0	0	NA	NA	NA	NA	NA	NA	NA	NA	NA	NA	NA	NA	NA	NA	NA	NA	NA	NA	NA	NA	NA	NA
mph(N)	MLSPs	0	0	0	0	0	0.126248	0	0.00813319	NA	NA	NA	NA	0.238593	NA	NA	NA	NA	0.228516	NA	NA	NA	0.228516	NA	NA	0.228516	NA	0.228516	NA	0.228516
mef(B)	MLSPs	0	0	0	0	0	0	0	NA	NA	NA	NA	NA	NA	NA	NA	NA	NA	NA	NA	NA	NA	NA	NA	NA	NA	NA	NA	NA	NA
blaOXA-134	β-lactams	0	0	0	0	0.066014	0	0	0.334261	NA	NA	NA	0.528481	NA	NA	NA	NA	0.528481	NA	NA	NA	0.528481	NA	NA	0.528481	NA	NA	0.662521	0.528481	NA
blaCEPH-A3	β-lactams	0	0	0	0	0	0	0	NA	NA	NA	NA	NA	NA	NA	NA	NA	NA	NA	NA	NA	NA	NA	NA	NA	NA	NA	NA	NA	NA
aadA23	Aminoglycosides	0	0	0	0	0	0	0	NA	NA	NA	NA	NA	NA	NA	NA	NA	NA	NA	NA	NA	NA	NA	NA	NA	NA	NA	NA	NA	NA
qepA4	Quinolones	0	0	0	0	0.0674303	0	0	0.334261	NA	NA	NA	0.528481	NA	NA	NA	NA	0.528481	NA	NA	NA	0.528481	NA	NA	0.528481	NA	NA	0.662521	0.528481	NA
blaKHM-1	β-lactams	0.232949	0	0	0	0	0	0	0.226145	0.425447	0.425447	0.425447	0.425447	0.637352	0.425447	NA	NA	NA	NA	NA	NA	NA	NA	NA	NA	NA	NA	NA	NA	NA
blaTEM-231	β-lactams	0	0	0	0	0	0	0	NA	NA	NA	NA	NA	NA	NA	NA	NA	NA	NA	NA	NA	NA	NA	NA	NA	NA	NA	NA	NA	NA
blaSGM-1	β-lactams	0	0.0457585	0	0	0	0	0	0.334261	0.528481	NA	NA	NA	NA	NA	0.528481	0.528481	0.528481	0.662521	0.528481	NA	NA	NA	NA	NA	NA	NA	NA	NA	NA
mph(C)	MLSPs	0	0.091517	0	0	0	0	0.0511075	0.529643	0.682333	NA	NA	NA	NA	0.682333	0.682333	0.682333	0.682333	0.770343	0.854	NA	NA	NA	0.682333	NA	NA	0.682333	NA	0.682333	0.770343
erm(36)	MLSPs	0	0	0	0	0	0	0.102215	0.529643	NA	NA	NA	NA	NA	0.595491	NA	NA	NA	NA	0.595491	NA	NA	NA	0.595491	NA	NA	0.595491	NA	0.595491	0.700311
cphA6	β-lactams	0	0	0.020932	0	0	0	0	0.732852	NA	0.666828	NA	NA	NA	NA	0.666828	NA	NA	NA	NA	0.666828	0.666828	0.738883	0.666828	NA	NA	NA	NA	NA	NA
blaOXA-360	β-lactams	0	0	0.0995576	0	0	0	0	0.732852	NA	0.666828	NA	NA	NA	NA	0.666828	NA	NA	NA	NA	0.666828	0.666828	0.738883	0.666828	NA	NA	NA	NA	NA	NA
blaACT-15	β-lactams	0	0	0.0995576	0	0	0	0	0.732852	NA	0.666828	NA	NA	NA	NA	0.666828	NA	NA	NA	NA	0.666828	0.666828	0.738883	0.666828	NA	NA	NA	NA	NA	NA
tet(S)	Tetracyclines	0	0	0	0	0	0	0	NA	NA	NA	NA	NA	NA	NA	NA	NA	NA	NA	NA	NA	NA	NA	NA	NA	NA	NA	NA	NA	NA
lnu(G)	MLSPs	0	0	0	0	0	0.252496	0	0.00813319	NA	NA	NA	NA	0.238593	NA	NA	NA	NA	0.228516	NA	NA	NA	0.228516	NA	NA	0.228516	NA	0.228516	NA	0.228516
aadA7	Aminoglycosides	0	0	0	0	0	0	0	NA	NA	NA	NA	NA	NA	NA	NA	NA	NA	NA	NA	NA	NA	NA	NA	NA	NA	NA	NA	NA	NA
blaCARB-8	β-lactams	0	0	0	0	0	0	0	NA	NA	NA	NA	NA	NA	NA	NA	NA	NA	NA	NA	NA	NA	NA	NA	NA	NA	NA	NA	NA	NA
blaADC-25	β-lactams	0	0	0	0	0.156595	0	0	0.334261	NA	NA	NA	0.528481	NA	NA	NA	NA	0.528481	NA	NA	NA	0.528481	NA	NA	0.528481	NA	NA	0.662521	0.528481	NA
blaOXA-277	β-lactams	0	0.0972691	0	0	0	0	0	0.334261	0.528481	NA	NA	NA	NA	NA	0.528481	0.528481	0.528481	0.662521	0.528481	NA	NA	NA	NA	NA	NA	NA	NA	NA	NA
oqxA	Quinolones	0	0	0	0	0	0	0	NA	NA	NA	NA	NA	NA	NA	NA	NA	NA	NA	NA	NA	NA	NA	NA	NA	NA	NA	NA	NA	NA
blaOXA-278	β-lactams	0	0	0	0	0	0	0	NA	NA	NA	NA	NA	NA	NA	NA	NA	NA	NA	NA	NA	NA	NA	NA	NA	NA	NA	NA	NA	NA
fosD	Fosfomycins	0	0	0	0.0396259	0	0	0	0.676676	NA	NA	0.645903	NA	NA	NA	NA	0.645903	NA	NA	NA	0.645903	NA	NA	NA	0.645903	0.727724	0.645903	NA	NA	NA
blaOXA-226	β-lactams	0	0	0	0	0	0	0	NA	NA	NA	NA	NA	NA	NA	NA	NA	NA	NA	NA	NA	NA	NA	NA	NA	NA	NA	NA	NA	NA
tetA(46)	Tetracyclines	0	0	0	0	0	0	0	NA	NA	NA	NA	NA	NA	NA	NA	NA	NA	NA	NA	NA	NA	NA	NA	NA	NA	NA	NA	NA	NA
vat(C)	MLSPs	0	0	0	0	0	0	0	NA	NA	NA	NA	NA	NA	NA	NA	NA	NA	NA	NA	NA	NA	NA	NA	NA	NA	NA	NA	NA	NA
mph(G)	MLSPs	0	0	0	0	0	0	0	NA	NA	NA	NA	NA	NA	NA	NA	NA	NA	NA	NA	NA	NA	NA	NA	NA	NA	NA	NA	NA	NA
ant(6)-Ib	Aminoglycosides	0	0	0	0	0	0	0	NA	NA	NA	NA	NA	NA	NA	NA	NA	NA	NA	NA	NA	NA	NA	NA	NA	NA	NA	NA	NA	NA
blaOXA-552	β-lactams	0	0	0.0418641	0	0	0	0	0.732852	NA	0.666828	NA	NA	NA	NA	0.666828	NA	NA	NA	NA	0.666828	0.666828	0.738883	0.666828	NA	NA	NA	NA	NA	NA
qnrD2	Quinolones	0	0	0	0	0	0	0	NA	NA	NA	NA	NA	NA	NA	NA	NA	NA	NA	NA	NA	NA	NA	NA	NA	NA	NA	NA	NA	NA
blaOXA-289	β-lactams	0	0	0	0	0	0	0	NA	NA	NA	NA	NA	NA	NA	NA	NA	NA	NA	NA	NA	NA	NA	NA	NA	NA	NA	NA	NA	NA
blaDHA-24	β-lactams	0	0	0	0	0	0	0	NA	NA	NA	NA	NA	NA	NA	NA	NA	NA	NA	NA	NA	NA	NA	NA	NA	NA	NA	NA	NA	NA
blaACI-1	β-lactams	0	0.0972691	0	0	0.0391487	0	0	0.426756	0.605551	NA	NA	0.605551	NA	NA	0.57475	0.57475	1	0.728773	0.57475	NA	0.57475	NA	NA	0.57475	NA	NA	0.728773	0.57475	NA
catB3	Phenicols	0	0	0	0	0	0	0	NA	NA	NA	NA	NA	NA	NA	NA	NA	NA	NA	NA	NA	NA	NA	NA	NA	NA	NA	NA	NA	NA
blaOXA-361	β-lactams	0	0	0	0.0274131	0	0	0	0.676676	NA	NA	0.645903	NA	NA	NA	NA	0.645903	NA	NA	NA	0.645903	NA	NA	NA	0.645903	0.727724	0.645903	NA	NA	NA
dfrB3	Trimethoprims	0	0	0	0	0	0	0	NA	NA	NA	NA	NA	NA	NA	NA	NA	NA	NA	NA	NA	NA	NA	NA	NA	NA	NA	NA	NA	NA
vga(A)V	MLSPs	0	0	0	0	0	0	0.102215	0.529643	NA	NA	NA	NA	NA	0.595491	NA	NA	NA	NA	0.595491	NA	NA	NA	0.595491	NA	NA	0.595491	NA	0.595491	0.700311
aadA1b	Aminoglycosides	0	0	0	0	0	0	0	NA	NA	NA	NA	NA	NA	NA	NA	NA	NA	NA	NA	NA	NA	NA	NA	NA	NA	NA	NA	NA	NA
blaFONA-1	β-lactams	0	0	0	0.0822393	0	0	0	0.676676	NA	NA	0.645903	NA	NA	NA	NA	0.645903	NA	NA	NA	0.645903	NA	NA	NA	0.645903	0.727724	0.645903	NA	NA	NA
blaA	β-lactams	0	0	0	0	0	0	0	NA	NA	NA	NA	NA	NA	NA	NA	NA	NA	NA	NA	NA	NA	NA	NA	NA	NA	NA	NA	NA	NA
poxtA	Oxazolidinones	0	0	0	0	0	0	0	NA	NA	NA	NA	NA	NA	NA	NA	NA	NA	NA	NA	NA	NA	NA	NA	NA	NA	NA	NA	NA	NA
lsa(A)	MLSPs	0.0965006	0	0	0	0	0	0	0.226145	0.425447	0.425447	0.425447	0.425447	0.637352	0.425447	NA	NA	NA	NA	NA	NA	NA	NA	NA	NA	NA	NA	NA	NA	NA
blaACT-9	β-lactams	0	0	0	0	0	0	0	NA	NA	NA	NA	NA	NA	NA	NA	NA	NA	NA	NA	NA	NA	NA	NA	NA	NA	NA	NA	NA	NA
blaPAM-1	β-lactams	0	0	0	0	0	0.0631241	0	0.00813319	NA	NA	NA	NA	0.238593	NA	NA	NA	NA	0.228516	NA	NA	NA	0.228516	NA	NA	0.228516	NA	0.228516	NA	0.228516
blaOXA-294	β-lactams	0	0	0	0	0	0	0	NA	NA	NA	NA	NA	NA	NA	NA	NA	NA	NA	NA	NA	NA	NA	NA	NA	NA	NA	NA	NA	NA
aac(6')-Ib-cr	Multidrugs	0	0	0	0	0	0	0	NA	NA	NA	NA	NA	NA	NA	NA	NA	NA	NA	NA	NA	NA	NA	NA	NA	NA	NA	NA	NA	NA
aac(6')-Ian	Aminoglycosides	0	0	0	0	0	0	0	NA	NA	NA	NA	NA	NA	NA	NA	NA	NA	NA	NA	NA	NA	NA	NA	NA	NA	NA	NA	NA	NA
ere(D)	MLSPs	0	0	0	0	0	0	0	NA	NA	NA	NA	NA	NA	NA	NA	NA	NA	NA	NA	NA	NA	NA	NA	NA	NA	NA	NA	NA	NA
aac(6')-Iv	Aminoglycosides	0	0	0	0	0	0	0.0902318	0.529643	NA	NA	NA	NA	NA	0.595491	NA	NA	NA	NA	0.595491	NA	NA	NA	0.595491	NA	NA	0.595491	NA	0.595491	0.700311
blaFONA-4	β-lactams	0	0	0	0.0728186	0	0	0	0.676676	NA	NA	0.645903	NA	NA	NA	NA	0.645903	NA	NA	NA	0.645903	NA	NA	NA	0.645903	0.727724	0.645903	NA	NA	NA
blaOXA-276	β-lactams	0	0	0.0497788	0	0	0	0	0.732852	NA	0.666828	NA	NA	NA	NA	0.666828	NA	NA	NA	NA	0.666828	0.666828	0.738883	0.666828	NA	NA	NA	NA	NA	NA
blaOCH-7	β-lactams	0	0	0	0	0	0	0	NA	NA	NA	NA	NA	NA	NA	NA	NA	NA	NA	NA	NA	NA	NA	NA	NA	NA	NA	NA	NA	NA
blaMUS-1	β-lactams	0	0	0	0	0	0	0	NA	NA	NA	NA	NA	NA	NA	NA	NA	NA	NA	NA	NA	NA	NA	NA	NA	NA	NA	NA	NA	NA
msr(A)	MLSPs	0	0	0	0	0	0.24724	0	0.00813319	NA	NA	NA	NA	0.238593	NA	NA	NA	NA	0.228516	NA	NA	NA	0.228516	NA	NA	0.228516	NA	0.228516	NA	0.228516
tet(36)	Tetracyclines	0	0	0	0	0	0	0	NA	NA	NA	NA	NA	NA	NA	NA	NA	NA	NA	NA	NA	NA	NA	NA	NA	NA	NA	NA	NA	NA
blaOXA-371	β-lactams	0	0	0	0	0	0	0	NA	NA	NA	NA	NA	NA	NA	NA	NA	NA	NA	NA	NA	NA	NA	NA	NA	NA	NA	NA	NA	NA
mcr-2	Polymyxins	0	0.0972691	0	0	0	0	0	0.334261	0.528481	NA	NA	NA	NA	NA	0.528481	0.528481	0.528481	0.662521	0.528481	NA	NA	NA	NA	NA	NA	NA	NA	NA	NA
mcr-1	Polymyxins	0	0.0972691	0	0	0	0	0	0.334261	0.528481	NA	NA	NA	NA	NA	0.528481	0.528481	0.528481	0.662521	0.528481	NA	NA	NA	NA	NA	NA	NA	NA	NA	NA
tet(41)	Tetracyclines	0	0.0972691	0	0	0	0	0	0.334261	0.528481	NA	NA	NA	NA	NA	0.528481	0.528481	0.528481	0.662521	0.528481	NA	NA	NA	NA	NA	NA	NA	NA	NA	NA
erm(35)	MLSPs	0	0	0	0	0	0	0	NA	NA	NA	NA	NA	NA	NA	NA	NA	NA	NA	NA	NA	NA	NA	NA	NA	NA	NA	NA	NA	NA
aph(3')-VIa	Aminoglycosides	0	0	0	0	0	0	0	NA	NA	NA	NA	NA	NA	NA	NA	NA	NA	NA	NA	NA	NA	NA	NA	NA	NA	NA	NA	NA	NA
cfxA2	β-lactams	0	0	0	0.0548262	0	0	0	0.676676	NA	NA	0.645903	NA	NA	NA	NA	0.645903	NA	NA	NA	0.645903	NA	NA	NA	0.645903	0.727724	0.645903	NA	NA	NA
lsa(B)	MLSPs	0	0	0	0.0396259	0	0	0	0.676676	NA	NA	0.645903	NA	NA	NA	NA	0.645903	NA	NA	NA	0.645903	NA	NA	NA	0.645903	0.727724	0.645903	NA	NA	NA
aph(3')-IIa	Aminoglycosides	0	0	0	0	0	0	0	NA	NA	NA	NA	NA	NA	NA	NA	NA	NA	NA	NA	NA	NA	NA	NA	NA	NA	NA	NA	NA	NA
aph(6)-Ic	Aminoglycosides	0	0	0	0	0	0	0	NA	NA	NA	NA	NA	NA	NA	NA	NA	NA	NA	NA	NA	NA	NA	NA	NA	NA	NA	NA	NA	NA
blaOXA-317	β-lactams	0	0	0	0	0	0	0	NA	NA	NA	NA	NA	NA	NA	NA	NA	NA	NA	NA	NA	NA	NA	NA	NA	NA	NA	NA	NA	NA
mph(B)	MLSPs	0	0	0	0	0	0.126248	0	0.00813319	NA	NA	NA	NA	0.238593	NA	NA	NA	NA	0.228516	NA	NA	NA	0.228516	NA	NA	0.228516	NA	0.228516	NA	0.228516
blaPLA1a	β-lactams	0	0	0	0	0	0	0	NA	NA	NA	NA	NA	NA	NA	NA	NA	NA	NA	NA	NA	NA	NA	NA	NA	NA	NA	NA	NA	NA
blaOXA-252	β-lactams	0	0	0	0	0	0	0	NA	NA	NA	NA	NA	NA	NA	NA	NA	NA	NA	NA	NA	NA	NA	NA	NA	NA	NA	NA	NA	NA
blaOXY-6-4	β-lactams	0	0	0	0	0	0	0	NA	NA	NA	NA	NA	NA	NA	NA	NA	NA	NA	NA	NA	NA	NA	NA	NA	NA	NA	NA	NA	NA
lnu(E)	MLSPs	0	0	0	0	0	0	0	NA	NA	NA	NA	NA	NA	NA	NA	NA	NA	NA	NA	NA	NA	NA	NA	NA	NA	NA	NA	NA	NA
otr(C)	Tetracyclines	0	0	0	0	0	0	0	NA	NA	NA	NA	NA	NA	NA	NA	NA	NA	NA	NA	NA	NA	NA	NA	NA	NA	NA	NA	NA	NA
blaJOHN-1	β-lactams	0	0	0	0	0	0	0	NA	NA	NA	NA	NA	NA	NA	NA	NA	NA	NA	NA	NA	NA	NA	NA	NA	NA	NA	NA	NA	NA
vat(F)	MLSPs	0	0	0	0	0	0	0	NA	NA	NA	NA	NA	NA	NA	NA	NA	NA	NA	NA	NA	NA	NA	NA	NA	NA	NA	NA	NA	NA
blaFOX-6	β-lactams	0	0	0	0.0274131	0	0	0	0.676676	NA	NA	0.645903	NA	NA	NA	NA	0.645903	NA	NA	NA	0.645903	NA	NA	NA	0.645903	0.727724	0.645903	NA	NA	NA
qnrD3	Quinolones	0	0	0	0	0	0	0	NA	NA	NA	NA	NA	NA	NA	NA	NA	NA	NA	NA	NA	NA	NA	NA	NA	NA	NA	NA	NA	NA
blaCMY-86	β-lactams	0	0	0	0	0	0	0	NA	NA	NA	NA	NA	NA	NA	NA	NA	NA	NA	NA	NA	NA	NA	NA	NA	NA	NA	NA	NA	NA
blaRAHN-1	β-lactams	0	0	0	0	0.066014	0	0	0.334261	NA	NA	NA	0.528481	NA	NA	NA	NA	0.528481	NA	NA	NA	0.528481	NA	NA	0.528481	NA	NA	0.662521	0.528481	NA
blaBKC-1	β-lactams	0	0	0	0	0	0	0	NA	NA	NA	NA	NA	NA	NA	NA	NA	NA	NA	NA	NA	NA	NA	NA	NA	NA	NA	NA	NA	NA
fosG	Fosfomycins	0	0	0	0	0	0	0	NA	NA	NA	NA	NA	NA	NA	NA	NA	NA	NA	NA	NA	NA	NA	NA	NA	NA	NA	NA	NA	NA
aac(6')-Ih	Aminoglycosides	0	0	0	0	0	0	0	NA	NA	NA	NA	NA	NA	NA	NA	NA	NA	NA	NA	NA	NA	NA	NA	NA	NA	NA	NA	NA	NA
aph(3')-VIII	Aminoglycosides	0	0	0	0	0	0	0	NA	NA	NA	NA	NA	NA	NA	NA	NA	NA	NA	NA	NA	NA	NA	NA	NA	NA	NA	NA	NA	NA
blaCMY-70	β-lactams	0	0	0	0	0	0	0	NA	NA	NA	NA	NA	NA	NA	NA	NA	NA	NA	NA	NA	NA	NA	NA	NA	NA	NA	NA	NA	NA
blaHERA-8	β-lactams	0	0	0	0	0	0	0	NA	NA	NA	NA	NA	NA	NA	NA	NA	NA	NA	NA	NA	NA	NA	NA	NA	NA	NA	NA	NA	NA
ant(2'')-Ia	Aminoglycosides	0	0	0	0	0	0	0	NA	NA	NA	NA	NA	NA	NA	NA	NA	NA	NA	NA	NA	NA	NA	NA	NA	NA	NA	NA	NA	NA
blaBEL-1	β-lactams	0	0	0	0	0	0	0	NA	NA	NA	NA	NA	NA	NA	NA	NA	NA	NA	NA	NA	NA	NA	NA	NA	NA	NA	NA	NA	NA
lnu(D)	MLSPs	0	0	0	0.0396259	0	0	0	0.676676	NA	NA	0.645903	NA	NA	NA	NA	0.645903	NA	NA	NA	0.645903	NA	NA	NA	0.645903	0.727724	0.645903	NA	NA	NA
tet(O/W/O)-2	Tetracyclines	0	0	0	0.0396259	0	0	0	0.676676	NA	NA	0.645903	NA	NA	NA	NA	0.645903	NA	NA	NA	0.645903	NA	NA	NA	0.645903	0.727724	0.645903	NA	NA	NA
ARR-3	Rifamycins	0	0	0.020932	0	0	0	0	0.732852	NA	0.666828	NA	NA	NA	NA	0.666828	NA	NA	NA	NA	0.666828	0.666828	0.738883	0.666828	NA	NA	NA	NA	NA	NA
blaOXA-237	β-lactams	0	0	0	0	0	0	0	NA	NA	NA	NA	NA	NA	NA	NA	NA	NA	NA	NA	NA	NA	NA	NA	NA	NA	NA	NA	NA	NA
blaCARB-50	β-lactams	0	0	0	0	0	0	0	NA	NA	NA	NA	NA	NA	NA	NA	NA	NA	NA	NA	NA	NA	NA	NA	NA	NA	NA	NA	NA	NA
lnu(F)	MLSPs	0	0	0	0	0	0	0	NA	NA	NA	NA	NA	NA	NA	NA	NA	NA	NA	NA	NA	NA	NA	NA	NA	NA	NA	NA	NA	NA
blaFONA-5	β-lactams	0	0	0	0.0364093	0	0	0	0.676676	NA	NA	0.645903	NA	NA	NA	NA	0.645903	NA	NA	NA	0.645903	NA	NA	NA	0.645903	0.727724	0.645903	NA	NA	NA
qnrB39	Quinolones	0	0	0	0	0	0	0	NA	NA	NA	NA	NA	NA	NA	NA	NA	NA	NA	NA	NA	NA	NA	NA	NA	NA	NA	NA	NA	NA
tet(Z)	Tetracyclines	0	0.0566051	0	0	0	0	0	0.334261	0.528481	NA	NA	NA	NA	NA	0.528481	0.528481	0.528481	0.662521	0.528481	NA	NA	NA	NA	NA	NA	NA	NA	NA	NA
fosA	Fosfomycins	0	0	0	0	0	0	0	NA	NA	NA	NA	NA	NA	NA	NA	NA	NA	NA	NA	NA	NA	NA	NA	NA	NA	NA	NA	NA	NA
blaACC-1c	β-lactams	0	0	0	0	0	0	0	NA	NA	NA	NA	NA	NA	NA	NA	NA	NA	NA	NA	NA	NA	NA	NA	NA	NA	NA	NA	NA	NA
blaLCR-1	β-lactams	0	0	0	0	0	0	0	NA	NA	NA	NA	NA	NA	NA	NA	NA	NA	NA	NA	NA	NA	NA	NA	NA	NA	NA	NA	NA	NA
dfrB8	Trimethoprims	0	0	0	0	0	0.126248	0	0.00813319	NA	NA	NA	NA	0.238593	NA	NA	NA	NA	0.228516	NA	NA	NA	0.228516	NA	NA	0.228516	NA	0.228516	NA	0.228516
blaOXA-279	β-lactams	0	0	0	0	0	0.126248	0	0.00813319	NA	NA	NA	NA	0.238593	NA	NA	NA	NA	0.228516	NA	NA	NA	0.228516	NA	NA	0.228516	NA	0.228516	NA	0.228516
vga(B)	MLSPs	0	0	0	0	0	0.12362	0	0.00813319	NA	NA	NA	NA	0.238593	NA	NA	NA	NA	0.228516	NA	NA	NA	0.228516	NA	NA	0.228516	NA	0.228516	NA	0.228516
blaACC-1a	β-lactams	0	0	0	0	0	0	0	NA	NA	NA	NA	NA	NA	NA	NA	NA	NA	NA	NA	NA	NA	NA	NA	NA	NA	NA	NA	NA	NA
blaOXA-299	β-lactams	0	0	0	0	0	0	0	NA	NA	NA	NA	NA	NA	NA	NA	NA	NA	NA	NA	NA	NA	NA	NA	NA	NA	NA	NA	NA	NA
cmr	Multidrugs	0	0	0	0	0	0	0	NA	NA	NA	NA	NA	NA	NA	NA	NA	NA	NA	NA	NA	NA	NA	NA	NA	NA	NA	NA	NA	NA
blaCMY-101	β-lactams	0	0	0	0	0	0	0	NA	NA	NA	NA	NA	NA	NA	NA	NA	NA	NA	NA	NA	NA	NA	NA	NA	NA	NA	NA	NA	NA
blaFONA-2	β-lactams	0	0	0	0.0274131	0	0	0	0.676676	NA	NA	0.645903	NA	NA	NA	NA	0.645903	NA	NA	NA	0.645903	NA	NA	NA	0.645903	0.727724	0.645903	NA	NA	NA
blaFONA-6	β-lactams	0	0	0	0.0274131	0	0	0	0.676676	NA	NA	0.645903	NA	NA	NA	NA	0.645903	NA	NA	NA	0.645903	NA	NA	NA	0.645903	0.727724	0.645903	NA	NA	NA
blaFONA-3	β-lactams	0	0	0	0.0274131	0	0	0	0.676676	NA	NA	0.645903	NA	NA	NA	NA	0.645903	NA	NA	NA	0.645903	NA	NA	NA	0.645903	0.727724	0.645903	NA	NA	NA
vat(E)	MLSPs	0	0	0	0	0	0	0	NA	NA	NA	NA	NA	NA	NA	NA	NA	NA	NA	NA	NA	NA	NA	NA	NA	NA	NA	NA	NA	NA
blaOCH-3	β-lactams	0	0	0	0	0	0	0	NA	NA	NA	NA	NA	NA	NA	NA	NA	NA	NA	NA	NA	NA	NA	NA	NA	NA	NA	NA	NA	NA
aac(6')-Ik	Aminoglycosides	0	0	0	0	0	0	0	NA	NA	NA	NA	NA	NA	NA	NA	NA	NA	NA	NA	NA	NA	NA	NA	NA	NA	NA	NA	NA	NA
nimJ	Nitroimidazoles	0	0	0	0	0.0391487	0	0	0.334261	NA	NA	NA	0.528481	NA	NA	NA	NA	0.528481	NA	NA	NA	0.528481	NA	NA	0.528481	NA	NA	0.662521	0.528481	NA
aac(3)-Ii	Aminoglycosides	0	0	0	0	0	0	0	NA	NA	NA	NA	NA	NA	NA	NA	NA	NA	NA	NA	NA	NA	NA	NA	NA	NA	NA	NA	NA	NA
cfxA6	β-lactams	0	0	0	0	0	0	0.029668	0.529643	NA	NA	NA	NA	NA	0.595491	NA	NA	NA	NA	0.595491	NA	NA	NA	0.595491	NA	NA	0.595491	NA	0.595491	0.700311
fexA	Phenicols	0.0422433	0	0	0	0	0	0	0.226145	0.425447	0.425447	0.425447	0.425447	0.637352	0.425447	NA	NA	NA	NA	NA	NA	NA	NA	NA	NA	NA	NA	NA	NA	NA
dfrA12	Trimethoprims	0	0	0.020932	0	0	0	0	0.732852	NA	0.666828	NA	NA	NA	NA	0.666828	NA	NA	NA	NA	0.666828	0.666828	0.738883	0.666828	NA	NA	NA	NA	NA	NA
blaCMY-97	β-lactams	0	0	0.020932	0	0	0	0	0.732852	NA	0.666828	NA	NA	NA	NA	0.666828	NA	NA	NA	NA	0.666828	0.666828	0.738883	0.666828	NA	NA	NA	NA	NA	NA
mph(A)	MLSPs	0	0	0.020932	0	0	0	0	0.732852	NA	0.666828	NA	NA	NA	NA	0.666828	NA	NA	NA	NA	0.666828	0.666828	0.738883	0.666828	NA	NA	NA	NA	NA	NA
blaOXA-308	β-lactams	0	0	0	0	0	0	0	NA	NA	NA	NA	NA	NA	NA	NA	NA	NA	NA	NA	NA	NA	NA	NA	NA	NA	NA	NA	NA	NA
optrA	Oxazolidinones	0	0	0	0	0	0	0	NA	NA	NA	NA	NA	NA	NA	NA	NA	NA	NA	NA	NA	NA	NA	NA	NA	NA	NA	NA	NA	NA
blaMOX-2	β-lactams	0	0	0	0	0	0	0	NA	NA	NA	NA	NA	NA	NA	NA	NA	NA	NA	NA	NA	NA	NA	NA	NA	NA	NA	NA	NA	NA
fosA2	Fosfomycins	0	0	0	0	0	0	0	NA	NA	NA	NA	NA	NA	NA	NA	NA	NA	NA	NA	NA	NA	NA	NA	NA	NA	NA	NA	NA	NA
erm(46)	MLSPs	0	0	0	0	0	0	0	NA	NA	NA	NA	NA	NA	NA	NA	NA	NA	NA	NA	NA	NA	NA	NA	NA	NA	NA	NA	NA	NA
fosK	Fosfomycins	0	0	0	0	0	0	0	NA	NA	NA	NA	NA	NA	NA	NA	NA	NA	NA	NA	NA	NA	NA	NA	NA	NA	NA	NA	NA	NA
blaIMP-70	β-lactams	0	0	0	0	0	0	0	NA	NA	NA	NA	NA	NA	NA	NA	NA	NA	NA	NA	NA	NA	NA	NA	NA	NA	NA	NA	NA	NA
blaRAHN-2	β-lactams	0	0	0	0	0	0	0	NA	NA	NA	NA	NA	NA	NA	NA	NA	NA	NA	NA	NA	NA	NA	NA	NA	NA	NA	NA	NA	NA
mcr-9	Polymyxins	0	0	0	0	0	0	0	NA	NA	NA	NA	NA	NA	NA	NA	NA	NA	NA	NA	NA	NA	NA	NA	NA	NA	NA	NA	NA	NA
aac(3)-IIe	Aminoglycosides	0	0	0	0	0	0	0	NA	NA	NA	NA	NA	NA	NA	NA	NA	NA	NA	NA	NA	NA	NA	NA	NA	NA	NA	NA	NA	NA
blaSGM-7	β-lactams	0	0	0	0	0	0	0	NA	NA	NA	NA	NA	NA	NA	NA	NA	NA	NA	NA	NA	NA	NA	NA	NA	NA	NA	NA	NA	NA
blaNPS	β-lactams	0	0	0	0	0	0	0	NA	NA	NA	NA	NA	NA	NA	NA	NA	NA	NA	NA	NA	NA	NA	NA	NA	NA	NA	NA	NA	NA
blaOXA-290	β-lactams	0	0	0	0	0	0	0	NA	NA	NA	NA	NA	NA	NA	NA	NA	NA	NA	NA	NA	NA	NA	NA	NA	NA	NA	NA	NA	NA
tetB(P)	Tetracyclines	0	0	0	0	0	0	0	NA	NA	NA	NA	NA	NA	NA	NA	NA	NA	NA	NA	NA	NA	NA	NA	NA	NA	NA	NA	NA	NA
blaOXA-266	β-lactams	0	0	0	0	0	0	0	NA	NA	NA	NA	NA	NA	NA	NA	NA	NA	NA	NA	NA	NA	NA	NA	NA	NA	NA	NA	NA	NA
blaCARB-16	β-lactams	0	0	0	0	0	0	0	NA	NA	NA	NA	NA	NA	NA	NA	NA	NA	NA	NA	NA	NA	NA	NA	NA	NA	NA	NA	NA	NA
dfrA1	Trimethoprims	0	0	0	0	0	0	0	NA	NA	NA	NA	NA	NA	NA	NA	NA	NA	NA	NA	NA	NA	NA	NA	NA	NA	NA	NA	NA	NA
blaOXA-129	β-lactams	0	0	0	0	0	0	0	NA	NA	NA	NA	NA	NA	NA	NA	NA	NA	NA	NA	NA	NA	NA	NA	NA	NA	NA	NA	NA	NA
catQ	Phenicols	0	0	0	0	0	0	0	NA	NA	NA	NA	NA	NA	NA	NA	NA	NA	NA	NA	NA	NA	NA	NA	NA	NA	NA	NA	NA	NA
aac(3)-If	Aminoglycosides	0	0	0	0	0	0	0	NA	NA	NA	NA	NA	NA	NA	NA	NA	NA	NA	NA	NA	NA	NA	NA	NA	NA	NA	NA	NA	NA
blaEBR-1	β-lactams	0	0	0	0	0	0	0	NA	NA	NA	NA	NA	NA	NA	NA	NA	NA	NA	NA	NA	NA	NA	NA	NA	NA	NA	NA	NA	NA
blaSST-1	β-lactams	0	0	0	0	0	0	0	NA	NA	NA	NA	NA	NA	NA	NA	NA	NA	NA	NA	NA	NA	NA	NA	NA	NA	NA	NA	NA	NA
tet(31)	Tetracyclines	0	0	0	0	0	0	0	NA	NA	NA	NA	NA	NA	NA	NA	NA	NA	NA	NA	NA	NA	NA	NA	NA	NA	NA	NA	NA	NA
dfrD	Trimethoprims	0	0	0	0	0	0	0	NA	NA	NA	NA	NA	NA	NA	NA	NA	NA	NA	NA	NA	NA	NA	NA	NA	NA	NA	NA	NA	NA
blaTEM-104	β-lactams	0	0	0	0	0	0	0	NA	NA	NA	NA	NA	NA	NA	NA	NA	NA	NA	NA	NA	NA	NA	NA	NA	NA	NA	NA	NA	NA
aph(2'')-Ie	Aminoglycosides	0	0	0	0	0	0	0	NA	NA	NA	NA	NA	NA	NA	NA	NA	NA	NA	NA	NA	NA	NA	NA	NA	NA	NA	NA	NA	NA

## Sheet: T2_room
Gene	Antibiotic class	R1_T2	R2_T2	R3_T2	R4_T2	R5_T2	R6_T2	R7_T2	Kruskal p-value	R1-R2 p.wilcox	R1-R3 p.wilcox	R1-R4 p.wilcox	R1-R5 p.wilcox	R1-R6 p.wilcox	R1-R7 p.wilcox	R2-R3 p.wilcox	R2-R4 p.wilcox	R2-R5 p.wilcox	R2-R6 p.wilcox	R2-R7 p.wilcox	R3-R4 p.wilcox	R3-R5 p.wilcox	R3-R6 p.wilcox	R3-R7 p.wilcox	R4-R5 p.wilcox	R4-R6 p.wilcox	R4-R7 p.wilcox	R5-R6 p.wilcox	R5-R7 p.wilcox	R6-R7 p.wilcox
aph(3'')-Ib	Aminoglycosides	0.564756	0.0823106	1.33214	0.0300845	0.584524	2.09547	0.586613	0.0809969	0.442602	0.96401	0.173143	0.787399	0.736508	0.699429	0.442602	0.638903	0.638903	0.206448	0.638903	0.173143	0.861859	0.638903	0.787399	0.207731	0.0876135	0.207731	0.442602	0.969618	0.442602
oqxB	Quinolones	5.48535	6.93438	8.05428	8.59151	5.49465	7.97566	5.08171	0.719756	0.907133	0.907133	0.907133	0.907133	0.907133	0.907133	0.907133	0.907133	0.907133	0.907133	0.907133	0.907133	0.907133	1	0.907133	0.907133	0.907133	0.907133	0.907133	0.907133	0.907133
tet(39)	Tetracyclines	2.68958	0.145474	4.50129	1.75792	3.12342	9.02647	9.36061	0.668427	0.919259	0.9734	0.919259	0.9734	0.9734	1	0.919259	0.9734	0.919259	0.919259	0.919259	0.919259	1	0.940247	0.9734	0.919259	0.919259	0.919259	0.919259	0.9734	0.9734
tet(H)	Tetracyclines	0.0821653	0.255175	0	0	0.702558	0	0.76856	0.48752	0.974816	0.676703	0.676703	0.974816	0.728382	0.945375	0.676703	0.676703	0.917864	0.807379	1	NA	0.676703	NA	0.676703	0.676703	NA	0.676703	0.676703	0.913723	0.807379
sul2	Sulfonamides	0.174993	0.214256	0.662282	0.559291	0.949485	0.771505	0.379791	0.941904	1	1	1	1	1	1	1	1	1	1	1	1	1	1	1	1	1	1	1	1	1
tet(Q)	Tetracyclines	0.0821653	0.20329	0	0	22.1056	2.38109	0.227794	0.195745	0.97766	0.389701	0.328432	0.776291	0.769917	0.97766	0.310865	0.285652	0.862002	0.795402	1	NA	0.285652	0.285652	0.328432	0.285652	0.285652	0.310865	1	0.776291	0.769917
blaROB-1	β-lactams	0	0.0850583	0	0	0	0	0	0.341888	0.496242	NA	NA	NA	NA	NA	0.472318	0.472318	0.472318	0.496242	0.472318	NA	NA	NA	NA	NA	NA	NA	NA	NA	NA
aph(3')-Ia	Aminoglycosides	0	0.0663469	0	1.45453	0.560916	0	0.207435	0.339063	0.717794	NA	0.717794	0.717794	NA	0.717794	0.717794	0.90407	1	0.717794	0.717794	0.717794	0.717794	NA	0.717794	0.964169	0.717794	0.717794	0.717794	0.717794	0.717794
tet(L)	Tetracyclines	1.14207	0.38278	0.740278	0.601691	2.54254	0.100709	2.37043	0.117363	0.604174	0.736945	0.328495	0.74189	0.590219	1	0.736945	0.604174	0.396883	0.772952	0.597938	0.425839	0.547743	0.604174	0.694446	0.293257	0.736945	0.328495	0.396883	0.736945	0.528751
blaPAO	β-lactams	1.34243	2.75588	2.44348	1.05199	0.916147	1.63987	2.19211	0.256852	0.721637	1	0.635017	0.635017	1	1	0.748548	0.622113	0.622113	0.721637	0.721637	0.635017	0.635017	0.756802	1	1	0.721637	0.635017	0.721637	0.635017	0.949443
blaOXA-281	β-lactams	0.459707	0.0397755	2.25352	2.73713	0.300574	3.43761	2.03501	0.398366	0.486442	0.893635	1	0.66874	0.893635	1	0.486442	0.486442	0.893635	0.486442	0.486442	0.975032	0.486442	1	0.893635	0.566645	0.893635	0.975032	0.486442	0.603658	0.893635
aph(6)-Id	Aminoglycosides	0.496006	0.270234	0.77384	0.374666	1.31131	2.70386	1.69019	0.574378	0.914784	1	0.874141	1	0.874141	1	0.954822	0.874141	1	0.874141	0.954822	0.874141	1	0.874141	1	0.874141	0.874141	0.874141	0.874141	1	0.874141
blaOXA-211	β-lactams	0.961944	0	2.21431	3.70965	1.19686	2.5304	1.63274	0.118473	0.0910698	0.886836	0.886836	0.424693	0.886836	0.732822	0.0910698	0.149645	0.502021	0.149653	0.240215	0.886836	0.377612	0.886836	0.609243	0.469175	0.966464	0.732822	0.54959	0.732822	0.886836
aadD	Aminoglycosides	0	0	0	0	0	0	0	NA	NA	NA	NA	NA	NA	NA	NA	NA	NA	NA	NA	NA	NA	NA	NA	NA	NA	NA	NA	NA	NA
blaOXA-212	β-lactams	0.763777	0.134705	2.60351	3.08237	0.352467	2.65942	1.68806	0.464625	0.482119	0.978623	0.978623	0.54959	0.978623	0.978623	0.482119	0.482119	0.978623	0.482119	0.482119	0.978623	0.482119	0.978623	0.978623	0.482119	0.978623	0.978623	0.482119	0.482119	0.978623
blaOXA-280	β-lactams	1.26322	0	2.26232	3.56252	0.633204	2.53488	1.86377	0.130068	0.0853122	1	0.996556	0.457203	0.852496	0.853523	0.112234	0.112234	0.386253	0.0853122	0.117782	1	0.457203	0.853523	0.853523	0.546724	0.852496	0.853523	0.386253	0.852496	0.813496
erm(G)	MLSPs	0	0	0	0	0	0	0	NA	NA	NA	NA	NA	NA	NA	NA	NA	NA	NA	NA	NA	NA	NA	NA	NA	NA	NA	NA	NA	NA
aadA6	Aminoglycosides	0.141572	0.427048	0.0545631	0.0396228	0.0581585	0.112213	0	0.682452	0.909355	0.909355	0.909355	1	1	0.909355	0.909355	0.909355	0.909355	0.909355	0.909355	1	0.909355	0.909355	0.909355	0.909355	0.909355	0.909355	1	0.909355	0.909355
ant(3'')-Ia	Aminoglycosides	0.621778	0.74016	2.41712	0.124686	0.565731	0.100709	0.254773	0.593153	0.992822	0.992822	0.854141	0.992822	0.854141	0.854141	1	0.854141	0.992822	0.854141	0.959319	0.854141	1	0.854141	0.950956	0.854141	0.992822	0.854141	0.854141	0.959319	0.950956
blaOXA-334	β-lactams	0.366365	0	1.8449	1.12074	0.352467	2.47281	1.24695	0.326344	0.379721	0.896886	0.902601	0.891063	0.66737	0.896886	0.365946	0.365946	0.645456	0.365946	0.365946	0.896886	0.66737	0.891063	0.951263	0.678584	0.66737	0.951263	0.470851	0.66737	0.696069
aadA24	Aminoglycosides	0	0.0271682	1.66687	0.243451	0.0765031	0.145903	0.138193	0.712191	0.930781	0.930781	0.930781	0.930781	0.930781	0.930781	0.930781	0.930781	1	0.930781	0.930781	0.930781	0.930781	0.930781	0.930781	0.930781	0.943181	0.930781	0.930781	0.930781	0.930781
tet(O/32/O)	Tetracyclines	0	0.255175	0	0	0	0	0.478562	0.216001	0.545867	NA	NA	NA	NA	0.445081	0.445081	0.445081	0.445081	0.545867	0.713894	NA	NA	NA	0.445081	NA	NA	0.445081	NA	0.445081	0.445081
blaOXA-333	β-lactams	0.657322	0	1.09473	1.20808	0.0847064	1.76296	0.427802	0.216328	0.594119	0.673359	0.690194	1	0.59632	0.720885	0.339779	0.339779	0.594119	0.339779	0.339779	0.884173	0.458166	0.720885	0.678352	0.594119	0.673359	0.897239	0.440906	0.594119	0.594119
aph(3')-III	Aminoglycosides	0.278484	0	0	0	0.846567	0	0	0.139073	0.379917	0.343129	0.343129	0.879894	0.445122	0.343129	NA	NA	0.343129	NA	NA	NA	0.343129	NA	NA	0.343129	NA	NA	0.395627	0.343129	NA
tet(W/32/O)	Tetracyclines	0.388068	0.324564	0.0271567	0	1.37618	0	0.162001	0.226203	0.783714	0.521686	0.396609	1	0.521686	0.632506	0.584112	0.476086	0.783714	0.584112	0.916324	0.584112	0.521686	0.694612	0.632506	0.396609	NA	0.517611	0.521686	0.632506	0.584112
blaOXA-296	β-lactams	0.903818	0	1.0322	0	0.0964101	1.0157	0.0857573	0.316543	0.552606	1	0.552606	1	0.885357	0.824888	0.552606	NA	0.552606	0.552606	0.702299	0.552606	1	0.737528	0.824888	0.552606	0.535323	0.552606	0.691052	0.824888	0.552606
blaACT-14	β-lactams	0	0	0	0	0	0	0	NA	NA	NA	NA	NA	NA	NA	NA	NA	NA	NA	NA	NA	NA	NA	NA	NA	NA	NA	NA	NA	NA
sul1	Sulfonamides	0.510826	0.0271682	2.34046	0.313889	0.0904313	1.00697	0.36196	0.192398	0.334425	0.80965	0.334425	0.334425	0.691819	0.752982	0.652289	0.923611	1	0.334425	0.425636	0.652289	0.594119	0.652289	0.986785	0.908911	0.334425	0.510337	0.334425	0.425636	0.594119
tet(X)	Tetracyclines	0	0	0	0.0697073	2.63888	0	0.0295217	0.468085	NA	NA	0.621061	0.621061	NA	0.621061	NA	0.621061	0.621061	NA	0.621061	0.621061	0.621061	NA	0.621061	0.695895	0.621061	0.708369	0.621061	0.621061	0.621061
blaOXA-373	β-lactams	0.694207	0	0.553209	0.771544	0.139364	0.852099	0.395652	0.48071	0.629356	0.950505	0.849998	0.674885	1	0.950505	0.629356	0.629356	0.849998	0.629356	0.629356	0.950505	0.765695	0.950505	0.950505	0.849998	0.849998	0.849998	0.674885	0.629356	1
tet(A)	Tetracyclines	0	0	0.669194	0	1.29254	0.0735683	0.666667	0.00895171	NA	0.30522	NA	0.177171	0.485588	0.30522	0.280033	NA	0.117527	0.355247	0.280033	0.177171	0.30522	0.740809	0.968227	0.0317246	0.280033	0.177171	0.280033	0.30522	0.716032
aac(3)-Ia	Aminoglycosides	0.0821653	0.0387552	0.08147	0	0.0929096	0.100709	0	0.705334	0.984765	0.984765	0.768176	0.984765	1	0.768176	1	0.768176	1	0.984765	0.768176	0.768176	1	0.984765	0.768176	0.768176	0.768176	NA	0.984765	0.768176	0.768176
blaOXA-427	β-lactams	0.0707859	0	1.11022	1.75865	0.0382516	0.797818	1.36439	0.627231	0.871756	0.923889	1	0.923889	0.904814	0.923889	0.871756	0.871756	0.904814	0.871756	0.871756	0.904814	0.871756	0.923889	0.923889	0.923889	0.904814	0.923889	0.871756	0.904814	0.923889
cfr(C)	Oxazolidinones	0	0	0	0	0	0	0	NA	NA	NA	NA	NA	NA	NA	NA	NA	NA	NA	NA	NA	NA	NA	NA	NA	NA	NA	NA	NA	NA
aadA11	Aminoglycosides	0	0.0271682	0	0.0601691	0.0765031	0.100709	0.206652	0.87921	1	NA	1	1	1	1	1	1	1	1	1	1	1	1	1	1	1	1	1	1	1
tet(S/M)	Tetracyclines	0.278484	0.172469	0.0272815	0	0	0	0.350204	0.323869	1	0.728287	0.601431	0.606985	0.606985	1	0.606985	0.601431	0.601431	0.606985	1	0.606985	0.606985	0.714458	0.639542	NA	NA	0.601431	NA	0.601431	0.606985
tet(W)	Tetracyclines	0.360649	0.079551	0	0	3.51118	0	0	0.00881325	0.408587	0.145749	0.134662	0.680635	0.292891	0.148889	0.393598	0.342347	0.292891	0.531688	0.393598	NA	0.134662	NA	NA	0.134662	NA	NA	0.258078	0.134662	NA
ant(6)-Ia	Aminoglycosides	0.731961	0	0	0	0	0.262527	0	0.00956022	0.198901	0.163778	0.163778	0.163778	0.599266	0.163778	NA	NA	NA	0.303933	NA	NA	NA	0.266878	NA	NA	0.256697	NA	0.266878	NA	0.266878
aadA13	Aminoglycosides	0	0	0	0	0	0	0.0447289	0.498089	NA	NA	NA	NA	NA	0.538253	NA	NA	NA	NA	0.538253	NA	NA	NA	0.538253	NA	NA	0.538253	NA	0.538253	0.538253
lnu(A)	MLSPs	0	0.17448	0.599291	0.0300845	0.350734	0.598468	0.0428786	0.627895	0.915221	0.915221	0.915221	0.915221	0.915221	0.915221	0.927847	0.915221	0.927847	1	0.915221	0.915221	0.915221	1	0.915221	0.915221	0.915221	0.927847	0.927847	0.915221	0.915221
ampS	β-lactams	0	0	0.357445	1.04062	0	1.1078	0.89659	0.535928	NA	0.695844	0.717794	NA	0.695844	0.695844	0.695844	0.695844	NA	0.695844	0.695844	0.695844	0.695844	0.997981	0.91789	0.695844	0.717794	0.695844	0.695844	0.695844	1
tet(C)	Tetracyclines	0	0.382815	0.19614	0.0869666	0.202579	0	1.44152	0.0545863	0.854516	0.854516	0.854516	0.854516	NA	0.315731	0.930588	0.930588	0.930588	0.854516	0.533404	0.930588	1	0.854516	0.315731	0.930588	0.854516	0.315731	0.854516	0.315731	0.315731
blaOXA-283	β-lactams	0	0.0949294	0.24466	0.226381	0.153006	1.5409	0.0670934	0.23661	0.835055	0.835055	0.831476	0.835055	0.51807	0.835055	0.951742	0.835055	1	0.549683	0.977117	0.977117	0.835055	0.549683	0.835055	0.835055	0.549683	0.835055	0.51807	1	0.51807
tet(K)	Tetracyclines	0.627753	0	0	0	0.291974	0	0	0.0231415	0.227749	0.218371	0.218371	0.543404	0.241635	0.218371	NA	NA	0.262963	NA	NA	NA	0.241635	NA	NA	0.227749	NA	NA	0.356064	0.241635	NA
blaOXA-284	β-lactams	0.339324	0.179988	0.170297	0.193906	0.0464548	0.332918	0.305005	0.767439	0.941257	0.941257	0.941257	0.941257	1	0.941257	0.941257	0.941257	0.941257	0.941257	0.941257	0.941257	0.941257	0.941257	1	0.941257	0.941257	0.941257	0.941257	0.941257	0.941257
aadA2b	Aminoglycosides	0	0	0.384602	0.134224	0	0.588547	0.0428786	0.387632	NA	0.632069	0.632069	NA	0.632069	0.692039	0.632069	0.632069	NA	0.632069	0.632069	0.652956	0.632069	0.897677	0.632069	0.632069	0.845135	0.796915	0.632069	0.632069	0.784475
ampH	β-lactams	0	0	0.799395	0.478198	0.0765031	0.375695	0.395159	0.504359	NA	0.692897	0.692897	0.768932	0.692897	0.719322	0.692897	0.692897	0.761812	0.692897	0.692897	0.912544	0.752627	0.847807	0.886835	0.761812	0.847807	1	0.692897	0.768932	0.865491
cphA1	β-lactams	0.0821653	0	0.727409	0.473008	0	0.44141	0.329916	0.241999	0.614006	0.685937	0.697533	0.614006	1	0.97766	0.614006	0.685937	NA	0.614006	0.614006	0.614006	0.614006	0.685937	0.685937	0.685937	0.697533	0.685937	0.614006	0.614006	1
blaPER-7	β-lactams	0.692991	0	1.29325	0	0.0929096	0	0.0223645	0.113731	0.465031	0.909405	0.442928	0.465031	0.465031	0.465031	0.465031	NA	0.541774	NA	0.541774	0.442928	0.492232	0.465031	0.465031	0.465031	NA	0.465031	0.605534	1	0.605534
erm(F)	MLSPs	0.371312	0	0	0	0	0	0	0.0992412	0.331564	0.327532	0.327532	0.327532	0.404657	0.327532	NA	NA	NA	NA	NA	NA	NA	NA	NA	NA	NA	NA	NA	NA	NA
tet(O/W)	Tetracyclines	0.141572	0	0	0	1.8053	0	0	0.139073	0.379917	0.343129	0.343129	0.879894	0.445122	0.343129	NA	NA	0.343129	NA	NA	NA	0.343129	NA	NA	0.343129	NA	NA	0.395627	0.343129	NA
tet(40)	Tetracyclines	0.0928279	0.0397755	0	0	0	0.78758	0	0.263469	0.819736	0.380385	0.380385	0.380385	1	0.380385	0.393598	0.380385	0.393598	0.819736	0.393598	NA	NA	0.380385	NA	NA	0.380385	NA	0.380385	NA	0.380385
tet(E)	Tetracyclines	0	0.042535	0.700875	0.245024	0.181116	0.5964	0.195729	0.682672	0.820252	0.820252	0.820252	0.820252	0.820252	0.820252	0.820252	0.904881	0.820252	0.820252	0.820252	0.820252	0.904881	0.837833	0.820252	0.820252	0.820252	0.904881	0.820252	0.904881	0.820252
blaCARB-49	β-lactams	0.267821	0.0850701	0	0	0.333869	0	0	0.0752277	0.442636	0.297778	0.297778	0.735667	0.376574	0.297778	0.441402	0.427933	0.669594	0.572587	0.441402	NA	0.376574	NA	NA	0.376574	NA	NA	0.441402	0.376574	NA
srm(B)	MLSPs	0	0.354822	0.246572	0.387871	0	0	0.100399	0.0388466	0.251295	0.429184	0.480997	NA	NA	0.448193	0.448193	0.277892	0.126349	0.251295	0.277892	0.650441	0.277892	0.429184	0.650441	0.429184	0.480997	0.901361	NA	0.429184	0.448193
erm(X)	MLSPs	0	0	0	0	0	0	0	NA	NA	NA	NA	NA	NA	NA	NA	NA	NA	NA	NA	NA	NA	NA	NA	NA	NA	NA	NA	NA	NA
aadA14	Aminoglycosides	0	0	0	0	0	0	0	NA	NA	NA	NA	NA	NA	NA	NA	NA	NA	NA	NA	NA	NA	NA	NA	NA	NA	NA	NA	NA	NA
lnu(C)	MLSPs	0	0	0	0	0	0	0	NA	NA	NA	NA	NA	NA	NA	NA	NA	NA	NA	NA	NA	NA	NA	NA	NA	NA	NA	NA	NA	NA
blaCMY-11	β-lactams	0	0	0.849309	0.756812	0	0	0.594589	0.23544	NA	0.539492	0.640887	NA	NA	0.539492	0.539492	0.613899	NA	NA	0.539492	0.539492	0.539492	0.539492	0.798152	0.613899	0.640887	0.613899	NA	0.539492	0.539492
tet(Y)	Tetracyclines	0.0821653	0.170117	0	0	0	0	0	0.254684	0.92066	0.432958	0.432958	0.432958	0.49458	0.432958	0.432958	0.432958	0.432958	0.545867	0.432958	NA	NA	NA	NA	NA	NA	NA	NA	NA	NA
car(A)	MLSPs	0.147475	0	0.0543134	0	0.13884	0.413099	0.0428786	0.0455363	0.295778	0.494529	0.190036	0.774386	0.728118	0.501562	0.588558	NA	0.494529	0.190036	0.588558	0.494529	0.621509	0.295778	1	0.295778	0.0982557	0.494529	0.494529	0.621509	0.295778
cphA5	β-lactams	0	0.0271682	0.18652	0.189203	0	0.514978	0.268374	0.783708	0.913696	0.913696	0.913696	NA	0.913696	0.913696	0.913696	0.913696	0.913696	0.913696	1	0.913696	0.913696	0.992145	0.913696	0.913696	0.913696	0.913696	0.913696	0.913696	0.913696
mef(A)	MLSPs	0	0.0331735	0	0	0	0	0.0328963	0.527863	0.592078	NA	NA	NA	NA	0.592078	0.592078	0.592078	0.592078	0.592078	1	NA	NA	NA	0.592078	NA	NA	0.592078	NA	0.592078	0.592078
tet(O)	Tetracyclines	0	0	0	0	0.72659	0.0748084	0.286145	0.238632	NA	NA	NA	0.441402	0.505821	0.441402	NA	NA	0.40341	0.441402	0.40341	NA	0.40341	0.40341	0.40341	0.40341	0.40341	0.40341	0.946747	0.946747	1
tet(G)	Tetracyclines	0	0	0.0271567	0.0792455	0	0	0.0885652	0.84804	NA	0.747702	0.747702	NA	NA	0.747702	0.747702	0.747702	NA	NA	0.747702	0.957167	0.747702	0.747702	0.957167	0.747702	0.747702	0.957167	NA	0.747702	0.747702
blaVIM-48	β-lactams	0	0	0.2756	0.0396228	0	0	0.192338	0.41978	NA	0.609996	0.640887	NA	NA	0.609996	0.609996	0.613899	NA	NA	0.609996	0.609996	0.609996	0.609996	0.962861	0.609996	0.640887	0.609996	NA	0.609996	0.609996
blaOXA-363	β-lactams	0	0	0.0633049	0.0946016	0.356495	0.184541	0.0223645	0.463101	NA	0.703719	0.703719	0.703719	0.703719	0.703719	0.703719	0.703719	0.703719	0.703719	0.703719	0.703719	0.858845	0.703719	0.703719	0.703719	0.703719	0.910604	0.817408	0.703719	0.703719
tetA(P)	Tetracyclines	0	0	0	0	0	0	0	NA	NA	NA	NA	NA	NA	NA	NA	NA	NA	NA	NA	NA	NA	NA	NA	NA	NA	NA	NA	NA	NA
blaTEM-234	β-lactams	0	0.0331735	0.125019	0.454576	0	0.145903	0	0.597892	0.744364	0.662166	0.662166	NA	0.662166	NA	0.945577	1	0.662166	0.983684	0.662166	1	0.662166	1	0.662166	0.662166	1	0.662166	0.662166	NA	0.662166
aadA8b	Aminoglycosides	0	0.0331735	0.0951108	0.0601691	0	0	0.108122	0.608448	0.744364	0.744364	0.769065	NA	NA	0.744364	0.850889	0.850889	0.744364	0.744364	0.850889	0.744364	0.744364	0.744364	0.962861	0.744364	0.769065	0.744364	NA	0.744364	0.744364
cmx	Phenicols	0	0	0	0	0.419818	0.0735683	0.0810364	0.240781	NA	NA	NA	0.441402	0.505821	0.441402	NA	NA	0.40341	0.441402	0.40341	NA	0.40341	0.40341	0.40341	0.40341	0.40341	0.40341	1	1	1
blaPER-5	β-lactams	0.386235	0	0.935553	0.0601691	0	0.0735683	0.0447289	0.390166	0.710464	0.885589	0.756676	0.710464	1	0.817161	0.710464	0.756676	NA	0.710464	0.756676	0.710464	0.710464	0.809311	0.710464	0.756676	0.809311	0.958531	0.710464	0.756676	0.885589
catA3	Phenicols	0	0.0850583	0	0	0	0	0	0.341888	0.496242	NA	NA	NA	NA	NA	0.472318	0.472318	0.472318	0.496242	0.472318	NA	NA	NA	NA	NA	NA	NA	NA	NA	NA
blaTEM-232	β-lactams	0	0	0	0	0	0	0	NA	NA	NA	NA	NA	NA	NA	NA	NA	NA	NA	NA	NA	NA	NA	NA	NA	NA	NA	NA	NA	NA
blaPER-2	β-lactams	0.328661	0.163566	0.0136408	0.0300845	0.16121	0.147137	0.734327	0.89848	1	1	1	1	1	1	1	1	1	1	1	1	1	1	1	1	1	1	1	1	1
mcr-7	Polymyxins	0.0821653	0	0.163689	0.503092	0.153006	0.100709	0.238608	0.914561	0.992822	0.992822	0.992822	0.992822	1	0.992822	0.992822	0.992822	0.992822	0.992822	0.992822	0.992822	1	0.992822	0.992822	0.992822	0.992822	0.992822	0.992822	0.992822	0.992822
aadA1	Aminoglycosides	0	0	0	0	0.0765031	0	0.0447289	0.618936	NA	NA	NA	0.592078	NA	0.592078	NA	NA	0.592078	NA	0.592078	NA	0.592078	NA	0.592078	0.592078	NA	0.592078	0.592078	1	0.592078
tet(M)	Tetracyclines	0	0	0.0409223	0	0.0382516	0	0.492289	0.135957	NA	0.595382	NA	0.595382	NA	0.556345	0.595382	NA	0.595382	NA	0.556345	0.556345	1	0.595382	0.556345	0.556345	NA	0.556345	0.595382	0.556345	0.556345
vga(C)	MLSPs	0	0	0	0	0	0	0	NA	NA	NA	NA	NA	NA	NA	NA	NA	NA	NA	NA	NA	NA	NA	NA	NA	NA	NA	NA	NA	NA
blaOXA-274	β-lactams	0	0	0.0136408	0.120338	0	0.145903	0	0.609686	NA	0.650256	0.650256	NA	0.650256	NA	0.650256	0.650256	NA	0.650256	NA	0.957167	0.650256	0.650256	0.650256	0.650256	0.650256	0.650256	0.650256	NA	0.650256
blaOXA-496	β-lactams	0.193117	0.0850583	0.0543134	0.216013	0.0382516	0.521179	0	0.472536	0.928262	0.849668	0.928262	0.858019	0.849668	0.780142	0.928262	0.849668	0.928262	0.780142	0.780142	0.780142	1	0.780142	0.780142	0.780142	0.849668	0.780142	0.780142	0.780142	0.780142
mcr-3	Polymyxins	0	0	0.0544382	0.159961	0.191258	0.201418	0.0428786	0.856407	NA	1	1	1	1	1	1	1	1	1	1	1	1	1	1	1	1	1	1	1	1
cfxA5	β-lactams	0	0.0397755	0	0	0.683468	0	0	0.527863	0.592078	NA	NA	0.592078	NA	NA	0.592078	0.592078	1	0.592078	0.592078	NA	0.592078	NA	NA	0.592078	NA	NA	0.592078	0.592078	NA
mcr-4	Polymyxins	0	0.139406	0	0.120338	0.116317	0	0.128636	0.504064	0.717794	NA	0.717794	0.717794	NA	0.717794	0.717794	0.717794	0.910604	0.717794	0.717794	0.717794	0.717794	NA	0.717794	0.717794	0.717794	0.910604	0.717794	0.7424	0.717794
[truncated: 250 more rows]

## Sheet: T3_room
Gene	Antibiotic class	R1_T3	R2_T3	R3_T3	R4_T3	R5_T3	R6_T3	R7_T3	Kruskal p-value	R1-R2 p.wilcox	R1-R3 p.wilcox	R1-R4 p.wilcox	R1-R5 p.wilcox	R1-R6 p.wilcox	R1-R7 p.wilcox	R2-R3 p.wilcox	R2-R4 p.wilcox	R2-R5 p.wilcox	R2-R6 p.wilcox	R2-R7 p.wilcox	R3-R4 p.wilcox	R3-R5 p.wilcox	R3-R6 p.wilcox	R3-R7 p.wilcox	R4-R5 p.wilcox	R4-R6 p.wilcox	R4-R7 p.wilcox	R5-R6 p.wilcox	R5-R7 p.wilcox	R6-R7 p.wilcox
[truncated: 334 more rows]
