# Supplementary material for: Microbial colonization and resistome dynamics in food processing environments of a newly opened pork cutting industry during 1.5 years of activity
Source: Microbiome. 2021 Oct 14;9:204. doi: 10.1186/s40168-021-01131-9 (PMC8515711; doi:10.1186/s40168-021-01131-9)
Supplement: Supplementary file 8 — Additional file 7. LGTs-Integrons. Blastn results for those LGT and integron regions associated with ARGs. The first column indicates the contig name, while columns B to E indicate the origin of the sample where the contig was occurring (surface type, processing room, day of visit, sampling time). Column F indicates the best match obtained by blastn versus the ResFinder database, while columns G to P indicate the parameters of the alignment obtained by blastn. Columns Q to T show the hierarchical classification of the gene obtained as the best match hit, according to Supp. File 4. Column U indicates the genomic location obtained for the contig by the Plasflow pipeline. Columns V and W show the CladeA (host) and CladeB (source) for the lateral gene transfer (LGT) events detected. Rows highlighted in orange or yellow indicate contigs that contain more than one ARG within their integron region. [file 40168_2021_1131_MOESM7_ESM.xlsx]

## Sheet: Integron_resume
Lateral Gene Transfer events related to AR (detected by Waafle + blastn vs. ResFinder)
Contig	Surface	Room	Day	Time	sseqid (Resfinder db)	% identity	length	mismatch	gapopen	qstart	qend	sstart	send	evalue	bitscore	ARG hit	gene	gene group	Antibiotic family	Plasflow location result	CladeA	CladeB
Av-FirstPlant-105_NODE_258_length_3446_cov_4.890003:1409-2768	Drain	R2	70	T3	ant(3'')-Ia_1_X02340	93.023	172	5	3	1	165	172	1	7.14e-65	244	ant(3'')-Ia_1_X02340	ant(3'')-Ia	ant	Aminoglycoside	plasmid.Proteobacteria	s__Thiobacillus_denitrificans	c__Gammaproteobacteria
Av-FirstPlant-43_NODE_841_length_4990_cov_9.736575:2648-3574	Drain	R3	14	T2	blaPER-7_1_HQ713678	96.544	926	32	0	1	926	926	1	0	1533	blaPER-7_1_HQ713678	blaPER-7	blaPER	Beta-lactam	unclassified.Proteobacteria	s__Rheinheimera_sp_A13L	s__Acinetobacter_baumannii
Integrons related to AR (detected by Integron_finder + blastn vs. ResFinder)
Contig	Surface	Room	Day	Time	sseqid (Resfinder db)	% identity	length	mismatch	gapopen	qstart	qend	sstart	send	evalue	bitscore	ARG hit	gene	gene group	Antibiotic family	Plasflow location result
Av-FirstPlant_133_NODE_13808_length_1248_cov_8.752724:22-81	Drain	R2	143	T3	aadA6_1_AF140629	100	40	0	0	6	45	807	846	3.05e-15	75	aadA6_1_AF140629	aadA6	aad	Aminoglycoside	plasmid.unclassified
Av-FirstPlant_149_NODE_399_length_10248_cov_11.192877:1362-2141	Drain	R6	143	T3	aadA2_2_JQ364967	100	779	0	0	1	779	14	792	0	1439	aadA2_2_JQ364967	aadA2	aad	Aminoglycoside	plasmid.Proteobacteria
Av-FirstPlant_149_NODE_6245_length_1775_cov_16.919767:1153-1212	Drain	R6	143	T3	aadA6_1_AF140629	100	44	0	0	14	57	846	803	1.83e-17	82.4	aadA6_1_AF140629	aadA6	aad	Aminoglycoside	unclassified.unclassified
Av-FirstPlant_149_NODE_13678_length_1073_cov_18.374263:969-1028	Drain	R6	143	T3	aadA6_1_AF140629	100	44	0	0	2	45	803	846	1.83e-17	82.4	aadA6_1_AF140629	aadA6	aad	Aminoglycoside	plasmid.Proteobacteria
Av-FirstPlant_158_NODE_7718_length_1955_cov_5.625789:1830-1889	Drain	R2	263	T3	aadA6_1_AF140629	97.727	44	1	0	14	57	846	803	8.49e-16	76.8	aadA6_1_AF140629	aadA6	aad	Aminoglycoside	plasmid.Proteobacteria
Av-FirstPlant_166_NODE_8892_length_1522_cov_13.758691:1-56	Drain	R4	263	T3	aadA6_1_AF140629	100	44	0	0	10	53	846	803	1.65e-17	82.4	aadA6_1_AF140629	aadA6	aad	Aminoglycoside	plasmid.Proteobacteria
Av-FirstPlant_166_NODE_10926_length_1367_cov_6.778201:961-1020	Drain	R4	263	T3	aadA6_1_AF140629	97.727	44	1	0	14	57	846	803	8.49e-16	76.8	aadA6_1_AF140629	aadA6	aad	Aminoglycoside	plasmid.Proteobacteria
Av-FirstPlant_166_NODE_17429_length_1065_cov_2.494059:275-334	Drain	R4	263	T3	aadA6_1_AF140629	97.727	44	1	0	14	57	846	803	8.49e-16	76.8	aadA6_1_AF140629	aadA6	aad	Aminoglycoside	unclassified.unclassified
Av-FirstPlant_166_NODE_17429_length_1065_cov_2.494059:289-792	Drain	R4	263	T3	aadA6_1_AF140629	97.674	43	1	0	1	43	845	803	3.58e-14	75	aadA6_1_AF140629	aadA6	aad	Aminoglycoside	unclassified.unclassified
Av-FirstPlant_166_NODE_17508_length_1062_cov_5.737835:1-55	Drain	R4	263	T3	aadA6_1_AF140629	97.727	44	1	0	9	52	846	803	7.46e-16	76.8	aadA6_1_AF140629	aadA6	aad	Aminoglycoside	chromosome.unclassified
Av-FirstPlant_171_NODE_7338_length_1613_cov_3.176508:2-142	Drain	R5	263	T3	aadA8b_1_AY139603	92.308	130	10	0	1	130	659	788	3.95e-48	185	aadA8b_1_AY139603	aadA8b	aad	Aminoglycoside	plasmid.Proteobacteria
Av-FirstPlant_171_NODE_13433_length_1088_cov_2.623427:881-940	Drain	R5	263	T3	aadA6_1_AF140629	100	44	0	0	2	45	803	846	1.83e-17	82.4	aadA6_1_AF140629	aadA6	aad	Aminoglycoside	plasmid.unclassified
Av-FirstPlant_175_NODE_6374_length_1419_cov_17.024194:707-766	Drain	R6	263	T3	aadA6_1_AF140629	100	44	0	0	2	45	803	846	1.83e-17	82.4	aadA6_1_AF140629	aadA6	aad	Aminoglycoside	unclassified.unclassified
Av-FirstPlant_187_NODE_1686_length_2686_cov_5.545040:493-1281	Drain	R3	436	T3	aadA1_4_JQ480156	100	788	0	0	1	788	2	789	0	1456	aadA1_4_JQ480156	aadA1	aad	Aminoglycoside	plasmid.Proteobacteria
Av-FirstPlant_187_NODE_1686_length_2686_cov_5.545040:1283-1342	Drain	R3	436	T3	aadA6_1_AF140629	97.778	45	1	0	1	45	802	846	2.36e-16	78.7	aadA6_1_AF140629	aadA6	aad	Aminoglycoside	plasmid.Proteobacteria
Av-FirstPlant_187_NODE_1868_length_2566_cov_6.408204:45-104	Drain	R3	436	T3	aadA11_1_AY144590	100	44	0	0	14	57	846	803	1.83e-17	82.4	aadA11_1_AY144590	aadA11	aad	Aminoglycoside	plasmid.Proteobacteria
Av-FirstPlant_187_NODE_6461_length_1447_cov_3.160920:535-594	Drain	R3	436	T3	aadA11_1_AY144590	100	44	0	0	2	45	803	846	1.83e-17	82.4	aadA11_1_AY144590	aadA11	aad	Aminoglycoside	plasmid.unclassified
Av-FirstPlant_187_NODE_12747_length_1013_cov_3.427975:612-671	Drain	R3	436	T3	aadA6_1_AF140629	100	45	0	0	14	58	846	802	5.08e-18	84.2	aadA6_1_AF140629	aadA6	aad	Aminoglycoside	plasmid.Proteobacteria
Av-FirstPlant_191_NODE_841_length_2406_cov_3.421523:20-472	Drain	R4	436	T3	aadA11_1_AY144590	100	44	0	0	409	452	803	846	1.91e-16	82.4	aadA11_1_AY144590	aadA11	aad	Aminoglycoside	plasmid.Proteobacteria
Av-FirstPlant_191_NODE_841_length_2406_cov_3.421523:427-486	Drain	R4	436	T3	aadA11_1_AY144590	100	44	0	0	2	45	803	846	1.83e-17	82.4	aadA11_1_AY144590	aadA11	aad	Aminoglycoside	plasmid.Proteobacteria
Av-FirstPlant_191_NODE_841_length_2406_cov_3.421523:865-924	Drain	R4	436	T3	aadA11_1_AY144590	97.727	44	1	0	2	45	803	846	8.49e-16	76.8	aadA11_1_AY144590	aadA11	aad	Aminoglycoside	plasmid.Proteobacteria
Av-FirstPlant_191_NODE_841_length_2406_cov_3.421523:938-1255	Drain	R4	436	T3	aadA11_1_AY144590	100	44	0	0	274	317	803	846	1.31e-16	82.4	aadA11_1_AY144590	aadA11	aad	Aminoglycoside	plasmid.Proteobacteria
Av-FirstPlant_191_NODE_841_length_2406_cov_3.421523:1210-1269	Drain	R4	436	T3	aadA11_1_AY144590	100	44	0	0	2	45	803	846	1.83e-17	82.4	aadA11_1_AY144590	aadA11	aad	Aminoglycoside	plasmid.Proteobacteria
Av-FirstPlant_191_NODE_841_length_2406_cov_3.421523:1771-1830	Drain	R4	436	T3	aadA16_1_EU675686	97.727	44	1	0	2	45	803	846	8.49e-16	76.8	aadA16_1_EU675686	aadA16	aad	Aminoglycoside	plasmid.Proteobacteria
Av-FirstPlant_191_NODE_841_length_2406_cov_3.421523:2125-2184	Drain	R4	436	T3	aadA11_1_AY144590	100	44	0	0	2	45	803	846	1.83e-17	82.4	aadA11_1_AY144590	aadA11	aad	Aminoglycoside	plasmid.Proteobacteria
Av-FirstPlant_197_NODE_365_length_12519_cov_11.749759:1867-1926	Drain	R5	436	T3	aadA11_1_AY144590	100	44	0	0	2	45	803	846	1.83e-17	82.4	aadA11_1_AY144590	aadA11	aad	Aminoglycoside	unclassified.Proteobacteria
Av-FirstPlant_197_NODE_604_length_8282_cov_10.512824:1566-1625	Drain	R5	436	T3	aadA6_1_AF140629	100	45	0	0	14	58	846	802	5.08e-18	84.2	aadA6_1_AF140629	aadA6	aad	Aminoglycoside	plasmid.Proteobacteria
Av-FirstPlant_197_NODE_1318_length_4332_cov_11.212532:2145-2204	Drain	R5	436	T3	aadA11_1_AY144590	100	45	0	0	1	45	802	846	5.08e-18	84.2	aadA11_1_AY144590	aadA11	aad	Aminoglycoside	plasmid.Proteobacteria
Av-FirstPlant_209_NODE_5885_length_4545_cov_43.666815:3628-3687	Drain	R1	562	T3	aadA6_1_AF140629	100	46	0	0	14	59	846	801	1.41e-18	86.1	aadA6_1_AF140629	aadA6	aad	Aminoglycoside	plasmid.Proteobacteria
Av-FirstPlant_209_NODE_5885_length_4545_cov_43.666815:3642-4544	Drain	R1	562	T3	aadA10_1_U37105	99.752	806	2	0	40	845	806	1	0	1478	aadA10_1_U37105	aadA10	aad	Aminoglycoside	plasmid.Proteobacteria
Av-FirstPlant_209_NODE_12544_length_2788_cov_5.973655:1016-1085	Drain	R1	562	T3	aadA6_1_AF140629	97.727	44	1	0	24	67	846	803	1.03e-15	76.8	aadA6_1_AF140629	aadA6	aad	Aminoglycoside	unclassified.Proteobacteria
Av-FirstPlant_209_NODE_26011_length_1751_cov_6.816627:1212-1271	Drain	R1	562	T3	aadA6_1_AF140629	100	44	0	0	2	45	803	846	1.83e-17	82.4	aadA6_1_AF140629	aadA6	aad	Aminoglycoside	unclassified.unclassified
Av-FirstPlant_209_NODE_26011_length_1751_cov_6.816627:1695-1751	Drain	R1	562	T3	aadA6_1_AF140629	100	44	0	0	2	45	803	846	1.69e-17	82.4	aadA6_1_AF140629	aadA6	aad	Aminoglycoside	unclassified.unclassified
Av-FirstPlant_209_NODE_53660_length_1104_cov_6.236416:342-401	Drain	R1	562	T3	aadA6_1_AF140629	97.778	45	1	0	1	45	802	846	2.36e-16	78.7	aadA6_1_AF140629	aadA6	aad	Aminoglycoside	plasmid.unclassified
Av-FirstPlant_214_NODE_1184_length_3685_cov_8.018733:285-344	Drain	R3	562	T3	aadA6_1_AF140629	100	44	0	0	2	45	803	846	1.83e-17	82.4	aadA6_1_AF140629	aadA6	aad	Aminoglycoside	plasmid.unclassified
Av-FirstPlant_214_NODE_5258_length_1786_cov_5.069324:1171-1785	Drain	R3	562	T3	aadA11_1_AY144590	100	31	0	0	530	560	833	803	4.43e-09	58.4	aadA11_1_AY144590	aadA11	aad	Aminoglycoside	plasmid.unclassified
Av-FirstPlant_214_NODE_5258_length_1786_cov_5.069324:1617-1733	Drain	R3	562	T3	aadA11_1_AY144590	100	31	0	0	84	114	833	803	7.27e-10	58.4	aadA11_1_AY144590	aadA11	aad	Aminoglycoside	plasmid.unclassified
Av-FirstPlant_214_NODE_5604_length_1722_cov_6.463707:1143-1201	Drain	R3	562	T3	aadA6_1_AF140629	100	44	0	0	2	45	803	846	1.78e-17	82.4	aadA6_1_AF140629	aadA6	aad	Aminoglycoside	unclassified.unclassified
Av-FirstPlant_214_NODE_5637_length_1718_cov_9.117859:471-530	Drain	R3	562	T3	aadA11_1_AY144590	100	44	0	0	14	57	846	803	1.83e-17	82.4	aadA11_1_AY144590	aadA11	aad	Aminoglycoside	plasmid.Proteobacteria
Av-FirstPlant_214_NODE_6852_length_1548_cov_4.499665:1-54	Drain	R3	562	T3	aadA6_1_AF140629	100	44	0	0	8	51	846	803	1.56e-17	82.4	aadA6_1_AF140629	aadA6	aad	Aminoglycoside	plasmid.unclassified
Av-FirstPlant_214_NODE_8241_length_1395_cov_11.967910:526-585	Drain	R3	562	T3	aadA6_1_AF140629	100	44	0	0	2	45	803	846	1.83e-17	82.4	aadA6_1_AF140629	aadA6	aad	Aminoglycoside	plasmid.unclassified
Av-FirstPlant_214_NODE_10611_length_1210_cov_2.693506:578-636	Drain	R3	562	T3	aadA6_1_AF140629	100	44	0	0	2	45	803	846	1.78e-17	82.4	aadA6_1_AF140629	aadA6	aad	Aminoglycoside	plasmid.Proteobacteria
Av-FirstPlant_214_NODE_11443_length_1160_cov_2.769231:311-1102	Drain	R3	562	T3	aadA11_2_AJ567827	95.691	789	34	0	1	789	2	790	0	1269	aadA11_2_AJ567827	aadA11	aad	Aminoglycoside	plasmid.Proteobacteria
Av-FirstPlant_214_NODE_12165_length_1118_cov_9.132643:627-685	Drain	R3	562	T3	aadA11_1_AY144590	100	44	0	0	2	45	803	846	1.78e-17	82.4	aadA11_1_AY144590	aadA11	aad	Aminoglycoside	plasmid.unclassified
Av-FirstPlant_214_NODE_12536_length_1098_cov_7.474593:1-55	Drain	R3	562	T3	aadA6_1_AF140629	100	40	0	0	1	40	807	846	2.68e-15	75	aadA6_1_AF140629	aadA6	aad	Aminoglycoside	unclassified.Proteobacteria
Av-FirstPlant_214_NODE_12536_length_1098_cov_7.474593:2-496	Drain	R3	562	T3	aadA6_1_AF140629	100	39	0	0	1	39	808	846	1.26e-13	73.1	aadA6_1_AF140629	aadA6	aad	Aminoglycoside	unclassified.Proteobacteria
Av-FirstPlant_214_NODE_12979_length_1074_cov_3.191364:1-54	Drain	R3	562	T3	aadA11_1_AY144590	100	39	0	0	1	39	808	846	9.38e-15	73.1	aadA11_1_AY144590	aadA11	aad	Aminoglycoside	unclassified.Proteobacteria
Av-FirstPlant_214_NODE_12979_length_1074_cov_3.191364:1-87	Drain	R3	562	T3	aadA11_1_AY144590	100	39	0	0	1	39	808	846	1.79e-14	73.1	aadA11_1_AY144590	aadA11	aad	Aminoglycoside	unclassified.Proteobacteria
Av-FirstPlant_214_NODE_12979_length_1074_cov_3.191364:1020-1074	Drain	R3	562	T3	aadA6_1_AF140629	100	44	0	0	2	45	803	846	1.6e-17	82.4	aadA6_1_AF140629	aadA6	aad	Aminoglycoside	unclassified.Proteobacteria
Av-FirstPlant_214_NODE_13605_length_1044_cov_9.184024:990-1044	Drain	R3	562	T3	aadA6_1_AF140629	100	44	0	0	2	45	803	846	1.6e-17	82.4	aadA6_1_AF140629	aadA6	aad	Aminoglycoside	chromosome.unclassified
Av-FirstPlant_222_NODE_2909_length_2427_cov_4.804384:2252-2311	Drain	R5	562	T3	aadA11_1_AY144590	95.652	46	2	0	14	59	846	801	3.05e-15	75	aadA11_1_AY144590	aadA11	aad	Aminoglycoside	plasmid.Proteobacteria
Av-FirstPlant-25_NODE_844_length_2663_cov_6.009586:1743-1802	Drain	R3	7	T1	aadA6_1_AF140629	97.826	46	1	0	14	59	846	801	6.56e-17	80.5	aadA6_1_AF140629	aadA6	aad	Aminoglycoside	unclassified.unclassified
Av-FirstPlant-25_NODE_844_length_2663_cov_6.009586:1836-2591	Drain	R3	7	T1	aadA1_4_JQ480156	99.868	756	0	1	1	755	756	1	0	1389	aadA1_4_JQ480156	aadA1	aad	Aminoglycoside	unclassified.unclassified
Av-FirstPlant-33_NODE_2287_length_2106_cov_5.983910:960-1019	Drain	R5	7	T1	aadA6_1_AF140629	100	44	0	0	14	57	846	803	1.83e-17	82.4	aadA6_1_AF140629	aadA6	aad	Aminoglycoside	unclassified.Proteobacteria
Av-FirstPlant-47_NODE_3148_length_1745_cov_10.569231:980-1039	Drain	R4	14	T1	aadA6_1_AF140629	100	44	0	0	14	57	846	803	1.83e-17	82.4	aadA6_1_AF140629	aadA6	aad	Aminoglycoside	unclassified.unclassified
Av-FirstPlant-5_NODE_2632_length_1493_cov_4.076495:14-73	Drain	R3	0	T1	aadA11_1_AY144590	100	44	0	0	14	57	846	803	1.83e-17	82.4	aadA11_1_AY144590	aadA11	aad	Aminoglycoside	plasmid.Firmicutes
Av-FirstPlant-5_NODE_3011_length_1357_cov_3.243472:416-475	Drain	R3	0	T1	aadA6_1_AF140629	100	44	0	0	2	45	803	846	1.83e-17	82.4	aadA6_1_AF140629	aadA6	aad	Aminoglycoside	plasmid.Proteobacteria
Av-FirstPlant-5_NODE_3376_length_1248_cov_6.150880:377-436	Drain	R3	0	T1	aadA6_1_AF140629	100	44	0	0	2	45	803	846	1.83e-17	82.4	aadA6_1_AF140629	aadA6	aad	Aminoglycoside	plasmid.unclassified
Av-FirstPlant-82_NODE_345_length_15254_cov_15.783736:469-528	Drain	R2	35	T2	aadA6_1_AF140629	100	44	0	0	14	57	846	803	1.83e-17	82.4	aadA6_1_AF140629	aadA6	aad	Aminoglycoside	chromosome.Proteobacteria
Av-FirstPlant-82_NODE_345_length_15254_cov_15.783736:917-976	Drain	R2	35	T2	aadA6_1_AF140629	100	44	0	0	14	57	846	803	1.83e-17	82.4	aadA6_1_AF140629	aadA6	aad	Aminoglycoside	chromosome.Proteobacteria
Av-FirstPlant-97_NODE_4484_length_1308_cov_2.675180:944-1003	Drain	R6	35	T2	aadA11_1_AY144590	97.727	44	1	0	14	57	846	803	8.49e-16	76.8	aadA11_1_AY144590	aadA11	aad	Aminoglycoside	plasmid.Proteobacteria
Av-FirstPlant_227_NODE_709_length_5876_cov_8.229342:1343-1402	Drain	R6	562	T3	aadA11_1_AY144590	100	42	0	0	2	43	803	844	2.36e-16	78.7	aadA11_1_AY144590	aadA11	aad	Aminoglycoside	unclassified.Proteobacteria
Av-FirstPlant_227_NODE_1176_length_4458_cov_56.352033:3285-3344	Drain	R6	562	T3	aadA6_1_AF140629	100	43	0	0	3	45	804	846	6.56e-17	80.5	aadA6_1_AF140629	aadA6	aad	Aminoglycoside	plasmid.Proteobacteria
Av-FirstPlant_227_NODE_2090_length_3247_cov_9.151316:571-630	Drain	R6	562	T3	aadA11_1_AY144590	100	46	0	0	14	59	846	801	1.41e-18	86.1	aadA11_1_AY144590	aadA11	aad	Aminoglycoside	plasmid.Proteobacteria
Av-FirstPlant_227_NODE_5024_length_1895_cov_7.242935:1419-1478	Drain	R6	562	T3	aadA6_1_AF140629	100	45	0	0	14	58	846	802	5.08e-18	84.2	aadA6_1_AF140629	aadA6	aad	Aminoglycoside	chromosome.Proteobacteria
Av-FirstPlant_227_NODE_6685_length_1595_cov_4.303896:1-48	Drain	R6	562	T3	aadA11_1_AY144590	100	33	0	0	1	33	814	846	1.68e-11	62.1	aadA11_1_AY144590	aadA11	aad	Aminoglycoside	unclassified.Proteobacteria
Av-FirstPlant_227_NODE_6685_length_1595_cov_4.303896:1-81	Drain	R6	562	T3	aadA11_1_AY144590	100	33	0	0	1	33	814	846	3.53e-11	62.1	aadA11_1_AY144590	aadA11	aad	Aminoglycoside	unclassified.Proteobacteria
Av-FirstPlant_227_NODE_6685_length_1595_cov_4.303896:1014-1073	Drain	R6	562	T3	aadA6_1_AF140629	100	44	0	0	2	45	803	846	1.83e-17	82.4	aadA6_1_AF140629	aadA6	aad	Aminoglycoside	unclassified.Proteobacteria
Av-FirstPlant_227_NODE_9697_length_1267_cov_3.952970:304-363	Drain	R6	562	T3	aadA11_1_AY144590	100	44	0	0	2	45	803	846	1.83e-17	82.4	aadA11_1_AY144590	aadA11	aad	Aminoglycoside	plasmid.Proteobacteria
Av-FirstPlant_227_NODE_9697_length_1267_cov_3.952970:1160-1219	Drain	R6	562	T3	aadA6_1_AF140629	100	44	0	0	2	45	803	846	1.83e-17	82.4	aadA6_1_AF140629	aadA6	aad	Aminoglycoside	plasmid.Proteobacteria
Av-FirstPlant_227_NODE_10886_length_1177_cov_8.539216:569-628	Drain	R6	562	T3	aadA6_1_AF140629	100	44	0	0	2	45	803	846	1.83e-17	82.4	aadA6_1_AF140629	aadA6	aad	Aminoglycoside	unclassified.unclassified
Av-FirstPlant_227_NODE_12191_length_1094_cov_6.580366:1-58	Drain	R6	562	T3	aadA6_1_AF140629	100	43	0	0	1	43	804	846	6.24e-17	80.5	aadA6_1_AF140629	aadA6	aad	Aminoglycoside	unclassified.unclassified
Av-FirstPlant_227_NODE_13089_length_1044_cov_4.749242:34-93	Drain	R6	562	T3	aadA6_1_AF140629	100	45	0	0	14	58	846	802	5.08e-18	84.2	aadA6_1_AF140629	aadA6	aad	Aminoglycoside	unclassified.unclassified
Av-FirstPlant_227_NODE_13089_length_1044_cov_4.749242:997-1044	Drain	R6	562	T3	aadA6_1_AF140629	100	34	0	0	14	47	846	813	4.68e-12	63.9	aadA6_1_AF140629	aadA6	aad	Aminoglycoside	unclassified.unclassified
Av-FirstPlant_227_NODE_13706_length_1012_cov_7.903866:1-54	Drain	R6	562	T3	aadA6_1_AF140629	100	44	0	0	8	51	846	803	1.56e-17	82.4	aadA6_1_AF140629	aadA6	aad	Aminoglycoside	unclassified.unclassified
Av-FirstPlant_230_NODE_1246_length_3435_cov_6.121302:2070-2129	Drain	R7	562	T3	aadA6_1_AF140629	100	45	0	0	1	45	802	846	5.08e-18	84.2	aadA6_1_AF140629	aadA6	aad	Aminoglycoside	plasmid.Proteobacteria
Av-FirstPlant_230_NODE_9595_length_1114_cov_5.765817:761-820	Drain	R7	562	T3	aadA11_1_AY144590	97.727	44	1	0	2	45	803	846	8.49e-16	76.8	aadA11_1_AY144590	aadA11	aad	Aminoglycoside	plasmid.Proteobacteria
