# Supplementary material for: Microbial colonization and resistome dynamics in food processing environments of a newly opened pork cutting industry during 1.5 years of activity
Source: Microbiome. 2021 Oct 14;9:204. doi: 10.1186/s40168-021-01131-9 (PMC8515711; doi:10.1186/s40168-021-01131-9)
Supplement: Supplementary file 9 — Additional file 8. Samples Metadata, DNA quantity and quality, reads and information on the culture-dependent approach. Columns from A to G indicate sample names together with their temporal and spatial location. Columns from H to N correspond to parameters related to the DNA extraction process and the total and filtered reads obtained after shotgun sequencing. Columns from O to Z detail the occurrence of different microorganisms in the culture dependent analyses, their phenotypic resistance to specific antibiotics, as revealed through their growth on selective agar plates, and the detection of ARGs. Resistant Pseudomonas spp. isolates harboring ARGs for β-lactams and carbapenems were not detected. [file 40168_2021_1131_MOESM8_ESM.xlsx]

## Sheet: Plate1
Sample	Room	Surface	Visit	Cutting	Food_contact	Time	Microbial load	DNA concentration (ng/μL)	Volume (μL)	Total DNA (ng)	260/280	N_reads_raw	N_reads_filtered	Enterobacteriaceae species	EnterobESBL	ESBL_gene	Staphylococcus species	StaphMRSA	mecA	Enterococcus species	EnterocVAN	VRE_gene	Pseudomonas species	PseudoCarba	PseudoESBL
Av-FirstPlant-1	R1	drain	Visit_01	Pre_cutting	No	T1	15000000	7.32	22	161.04	1.93	881110	864115	Escherichia coli						E. faecium			P. aeruginosa
Av-FirstPlant-2	R1	floor	Visit_01	Pre_cutting	No	T1	15000	0.536	22	11.792	1.52	1930312	1824188							E. faecium
Av-FirstPlant-3	R2	drain	Visit_01	Pre_cutting	No	T1	2000000	1.06	22	23.32	1.4	3223659	3121979							E. faecium			P. aeruginosa		resistant
Av-FirstPlant-4	R2	floor	Visit_01	Pre_cutting	No	T1	30000	0.354	22	7.788	1.61	2679888	2523751				S. epidermidis
Av-FirstPlant-5	R3	drain	Visit_01	Cutting_whiten_pigs	No	T1	40000000	9.36	22	205.92	1.7	1886403	1866881	Other						Enterococcus spp.			P. aeruginosa
Av-FirstPlant-6	R3	floor	Visit_01	Cutting_whiten_pigs	No	T1	20000	0.256	22	5.632	1.16	2337887	2075956
Av-FirstPlant-7	R3	equipment	Visit_01	Cutting_whiten_pigs	Yes	T1	150000	0.416	22	9.152	1.61	3026804	1426764							E. faecium
Av-FirstPlant-8	R3	table	Visit_01	Cutting_whiten_pigs	Yes	T1	10000	0.59	22	12.98	1.49	2149014	1672023				Staphylococcus spp.			E. faecium
Av-FirstPlant-9	R4	drain	Visit_01	Cutting_Iberian_pigs	No	T1	100000000	26.6	22	585.2	1.77	337143	324710							E. faecalis	resistant	vanA	P. aeruginosa
Av-FirstPlant-10	R4	floor	Visit_01	Cutting_Iberian_pigs	No	T1	10000	0.55	22	12.1	1.25	925744	809097							E. faecium
Av-FirstPlant-11	R4	equipment	Visit_01	Cutting_Iberian_pigs	Yes	T1	20000	0.292	22	6.424	1.42	3731790	2294182				S. aureus			E. faecalis
Av-FirstPlant-12	R4	table	Visit_01	Cutting_Iberian_pigs	Yes	T1	200000	0.398	22	8.756	1.42	1865452	1099261				Staphylococcus spp.			E. faecium
Av-FirstPlant-13	R5	drain	Visit_01	Post_cutting	No	T1	50000000	17	22	374	1.79	1688959	1672081							E. faecium			P. aeruginosa		resistant
Av-FirstPlant-14	R5	floor	Visit_01	Post_cutting	No	T1	30000	0.62	22	13.64	1.37	2234273	2128891				S. aureus	resistant		Enterococcus spp.
Av-FirstPlant-15	R6	drain	Visit_01	Post_cutting	No	T1	10000000	3.62	22	79.64	1.59	5351419	5280602
Av-FirstPlant-16	R6	floor	Visit_01	Post_cutting	No	T1	45000	0.516	22	11.352	2.52	1038598	953774				Staphylococcus spp.
Av-FirstPlant-17	R6	equipment	Visit_01	Post_cutting	Yes	T1	3500	0.48	22	10.56	1.25	2785212	2696439							E. faecium
Av-FirstPlant-18	R7	drain	Visit_01	Post_cutting	No	T1	25000000	8.5	22	187	1.87	2493439	2462793							Enterococcus spp.	resistant	vanA	P. aeruginosa		resistant
Av-FirstPlant-19	R7	floor	Visit_01	Post_cutting	No	T1	1500	0.304	22	6.688	1.53	1941533	1875891				S. aureus	resistant		E. faecalis	resistant
Av-FirstPlant-20	R7	equipment	Visit_01	Post_cutting	Yes	T1	1500	0.428	22	9.416	1.36	2344580	2174065				Staphylococcus spp.			Enterococcus spp.
Av-FirstPlant-21	R1	drain	Visit_02	Pre_cutting	No	T1	450000	1.34	22	29.48	1.37	4029376	3945402							E. faecium
Av-FirstPlant-22	R1	floor	Visit_02	Pre_cutting	No	T1	1000	0.412	22	9.064	1.42	3504188	3454210				S. epidermidis			E. faecium
Av-FirstPlant-23	R2	drain	Visit_02	Pre_cutting	No	T1	15000000	4.7	22	103.4	1.72	4319670	4283662				Staphylococcus spp.			Enterococcus spp.
Av-FirstPlant-24	R2	floor	Visit_02	Pre_cutting	No	T1	15000	0.268	22	5.896	1.75	2224083	2175563				Staphylococcus spp.			Enterococcus spp.
Av-FirstPlant-25	R3	drain	Visit_02	Cutting_whiten_pigs	No	T1	10000000	3.34	22	73.48	1.99	1698467	1674073				S. epidermidis			E. faecium	resistant	vanA
Av-FirstPlant-26	R3	floor	Visit_02	Cutting_whiten_pigs	No	T1	10000	0.408	22	8.976	1.52	2234057	2164173	Escherichia coli						E. faecium			P. aeruginosa
Av-FirstPlant-27	R3	equipment	Visit_02	Cutting_whiten_pigs	Yes	T1	5000	0.322	22	7.084	1.44	1804320	1744138							E. faecalis
Av-FirstPlant-28	R3	table	Visit_02	Cutting_whiten_pigs	Yes	T1	50000	0.184	22	4.048	2.29	1606788	1513332							E. faecalis
Av-FirstPlant-29	R4	drain	Visit_02	Cutting_Iberian_pigs	No	T1	100000	0.146	22	3.212	1.02	3844885	3316265				Staphylococcus spp.	resistant		Enterococcus spp.
Av-FirstPlant-30	R4	floor	Visit_02	Cutting_Iberian_pigs	No	T1	500	0.168	22	3.696	1.86	2433256	2401598				Staphylococcus spp.	resistant
Av-FirstPlant-31	R4	equipment	Visit_02	Cutting_Iberian_pigs	Yes	T1	30000	0.116	22	2.552	2.7	2565251	1947626							E. faecium
Av-FirstPlant-32	R4	table	Visit_02	Cutting_Iberian_pigs	Yes	T1	<500	Too low in qubit HS assay using 1 μl	22		2.01	1490508	1393572				S. epidermidis	resistant	mecA	Enterococcus spp.
Av-FirstPlant-33	R5	drain	Visit_02	Post_cutting	No	T1	1000000	1.38	22	30.36	1.95	2156981	2118591				Staphylococcus spp.	resistant		Enterococcus spp.			P. aeruginosa	resistant	resistant
Av-FirstPlant-34	R5	floor	Visit_02	Post_cutting	No	T1	6000000	0.604	22	13.288	1.71	764352	715489				S. epidermidis	resistant
Av-FirstPlant-35	R7	drain	Visit_02	Post_cutting	No	T1	500000	12	22	264	1.81	2074147	2057448							Enterococcus spp.	resistant	vanA	P. aeruginosa
Av-FirstPlant-36	R7	floor	Visit_02	Post_cutting	No	T1	20000	0.346	22	7.612	1.58	1025104	960033	Escherichia coli						Enterococcus spp.	resistant		P. aeruginosa
Av-FirstPlant-37	R7	equipment	Visit_02	Post_cutting	Yes	T1	5000	0.13	22	2.86	2.66	3863251	3745154				Staphylococcus spp.			Enterococcus spp.
Av-FirstPlant-38	R1	drain	Visit_03	Pre_cutting	No	T1	7000000	1.46	22	32.12	2.1	2191910	2146393
Av-FirstPlant-39	R1	floor	Visit_03	Pre_cutting	No	T1	50000	0.212	22	4.664	2.1	1616055	1397052				Staphylococcus spp.
Av-FirstPlant-40	R2	drain	Visit_03	Pre_cutting	No	T1	2000000	3.26	22	71.72	1.8	1635590	1613333				Staphylococcus spp.
Av-FirstPlant-41	R2	floor	Visit_03	Pre_cutting	No	T1	100000	0.238	22	5.236	0.83	5163784	4379707				Staphylococcus spp.
Av-FirstPlant-42	R2	meat	Visit_03	Pre_cutting	meat	T1	500000	4.38	22	96.36	1.45	5348252	1468679	Citrobacter ssp.			S. aureus			E. faecium
Av-FirstPlant-43	R3	drain	Visit_03	Cutting_whiten_pigs	No	T1	10000000	12.9	22	283.8	1.78	4033363	3981139
Av-FirstPlant-44	R3	floor	Visit_03	Cutting_whiten_pigs	No	T1	19000	0.292	22	6.424	1.31	1031127	950854	Citrobacter ssp.			Staphylococcus spp.
Av-FirstPlant-45	R3	equipment	Visit_03	Cutting_whiten_pigs	Yes	T1	2000	0.362	22	7.964	1.11	3201741	2432757							Enterococcus spp.
Av-FirstPlant-46	R3	table	Visit_03	Cutting_whiten_pigs	Yes	T1	200	0.18	22	3.96	1.47	4140526	4049806
Av-FirstPlant-47	R4	drain	Visit_03	Cutting_Iberian_pigs	No	T1	23000000	7.18	22	157.96	1.53	2522695	2496866
Av-FirstPlant-48	R4	floor	Visit_03	Cutting_Iberian_pigs	No	T1	1000	Too low in qubit HS assay using 1 μl	22		1.52	3007196	2444090	Citrobacter ssp.			Staphylococcus spp.			Enterococcus spp.			P. aeruginosa	resistant	resistant
Av-FirstPlant-49	R4	equipment	Visit_03	Cutting_Iberian_pigs	Yes	T1	3000	Too low in qubit HS assay using 1 μl	22		1.28	3676885	2627108				Staphylococcus spp.
Av-FirstPlant-50	R4	table	Visit_03	Cutting_Iberian_pigs	Yes	T1	1000	Too low in qubit HS assay using 1 μl	22		1.47	8727	8453
Av-FirstPlant-51	R5	drain	Visit_03	Post_cutting	No	T1	75000000	6.94	22	152.68	1.76	2214296	2164043							Enterococcus spp.
Av-FirstPlant-52	R5	floor	Visit_03	Post_cutting	No	T1	70000	Too low in qubit HS assay using 1 μl	22		1.2	9034	8711				Staphylococcus spp.
Av-FirstPlant-53	R5	tray	Visit_03	Post_cutting	Yes	T1	30000	0.116	22	2.552	1.47	2944942	2863841							E. faecalis
Av-FirstPlant-54	R5	meat	Visit_03	Post_cutting	meat	T1	400000	0.178	22	3.916	1.15	4888617	3649091	Escherichia coli			Staphylococcus spp.			Enterococcus spp.	resistant
Av-FirstPlant-55	R7	drain	Visit_03	Post_cutting	No	T1	70000000	7.64	22	168.08	1.72	2245610	2211012	Citrobacter ssp.	resistant					Enterococcus spp.
Av-FirstPlant-56	R7	floor	Visit_03	Post_cutting	No	T1	5000	0.472	22	10.384	1.1	946537	880240				Staphylococcus spp.	resistant
Av-FirstPlant-57	R7	equipment	Visit_03	Post_cutting	Yes	T1	5000	0.17	22	3.74	1.23	1915871	1804347				S. aureus	resistant	mecA
Av-FirstPlant-58	R1	drain	Visit_04	Pre_cutting	No	T2	2500000	2.52	22	55.44	1.67	2341700	2173279							Enterococcus spp.	resistant	vanA	P. aeruginosa		resistant
Av-FirstPlant-59	R1	floor	Visit_04	Pre_cutting	No	T2	20000	0.162	22	3.564	1.39	2810203	2354518	Citrobacter ssp.						E. faecalis	resistant	vanA	Pseudomonas spp.
Av-FirstPlant-60	R2	drain	Visit_04	Pre_cutting	No	T2	1000000	2.58	22	56.76	1.53	2004336	1934340							E. faecalis
Av-FirstPlant-61	R2	floor	Visit_04	Pre_cutting	No	T2	5500	0.164	22	3.608	3.45	3597640	3349398							E. faecalis
Av-FirstPlant-62	R2	meat	Visit_04	Pre_cutting	meat	T2	100000	1.19	22	26.18	1.42	3231255	1170460				S. aureus	resistant	mecA	E. faecalis			Pseudomonas spp.		resistant
Av-FirstPlant-63	R3	drain	Visit_04	Cutting_whiten_pigs	No	T2	50000000	77.2	22	1698.4	1.91	344001	335590				S. aureus			E. faecalis			Pseudomonas spp.
Av-FirstPlant-64	R3	floor	Visit_04	Cutting_whiten_pigs	No	T2	3000	0.242	22	5.324	1.31	1695584	1528528				S. aureus	resistant		E. faecalis
Av-FirstPlant-65	R3	equipment	Visit_04	Cutting_whiten_pigs	Yes	T2	6500	Too low in qubit HS assay using 1 μl	22		1.39	3260721	2549194							E. faecalis			Pseudomonas spp.	resistant	resistant
Av-FirstPlant-66	R3	table	Visit_04	Cutting_whiten_pigs	Yes	T2	275000	0.294	22	6.468	0.88	4170991	3957860
Av-FirstPlant-67	R4	drain	Visit_04	Cutting_Iberian_pigs	No	T2	35000000	96.6	22	2125.2	1.89	718929	704710							E. faecalis	resistant
Av-FirstPlant-68	R4	floor	Visit_04	Cutting_Iberian_pigs	No	T2	1000000	0.472	22	10.384	1.1	1191720	1088111							Enterococcus spp.
Av-FirstPlant-69	R4	equipment	Visit_04	Cutting_Iberian_pigs	Yes	T2	250000	0.142	22	3.124	0.94	3344927	3066313				Staphylococcus spp.	resistant	mecA
Av-FirstPlant-70	R4	table	Visit_04	Cutting_Iberian_pigs	Yes	T2	1100000	0.77	22	16.94	1.56	1321407	1249804							E. faecalis
Av-FirstPlant-71	R4	knife	Visit_04	Cutting_Iberian_pigs	Yes	T2	2000000	0.334	22	7.348	2.08	2913128	2850183							E. faecalis
Av-FirstPlant-72	R5	drain	Visit_04	Post_cutting	No	T2	400000000	29.6	22	651.2	1.87	994833	984026	Citrobacter ssp.	resistant					E. faecalis	resistant
Av-FirstPlant-73	R5	floor	Visit_04	Post_cutting	No	T2	5000	0.128	22	2.816	1.36	1907973	1795035										Pseudomonas spp.
Av-FirstPlant-74	R5	tray	Visit_04	Post_cutting	Yes	T2	500000	0.688	22	15.136	1.01	1658046	1591263	Citrobacter ssp.						E. faecalis	resistant		P. aeruginosa
Av-FirstPlant-75	R5	meat	Visit_04	Post_cutting	meat	T2	90000	6.52	22	143.44	1.69	3286650	665057	Escherichia coli						E. faecium	resistant	vanA	P. aeruginosa
Av-FirstPlant-76	R7	drain	Visit_04	Post_cutting	No	T2	1500000	3.06	22	67.32	1.55	4320436	4064891	Citrobacter ssp.						E. faecalis	resistant
Av-FirstPlant-77	R7	floor	Visit_04	Post_cutting	No	T2	7500	0.136	22	2.992	1.22	2352826	2265864	Other						E. faecalis	resistant
Av-FirstPlant-78	R7	equipment	Visit_04	Post_cutting	Yes	T2	1500	0.602	22	13.244	1.52	3834885	2763502				S. aureus	resistant	mecA	E. faecalis	resistant		Pseudomonas spp.	resistant	resistant
Av-FirstPlant-79	R7	meat	Visit_04	Post_cutting	meat	T2	350000	3.12	47	146.64	1.61	2853243	1435886	Citrobacter ssp.	resistant					E. faecalis	resistant
Av-FirstPlant-80	R1	drain	Visit_05	Pre_cutting	No	T2	1500000	1.24	22	27.28	0.93	1894312	1726066							E. faecalis			Pseudomonas spp.	resistant	resistant
Av-FirstPlant-81	R1	floor	Visit_05	Pre_cutting	No	T2	65000	0.174	22	3.828	0.7	2656744	1795437				Staphylococcus spp.			E. faecalis
Av-FirstPlant-82	R2	drain	Visit_05	Pre_cutting	No	T2	100000000	110	22	2420	1.9	4120274	4089751							E. faecalis	resistant	vanA
Av-FirstPlant-83	R2	floor	Visit_05	Pre_cutting	No	T2	6000000	4.9	22	107.8	1.64	1059950	1046983				S. aureus	resistant	mecA	Enterococcus spp.
Av-FirstPlant-84	R2	meat	Visit_05	Pre_cutting	meat	T2	200000	1.67	22	36.74	1.21	3841975	1306294				S. aureus	resistant	mecA	Enterococcus spp.	resistant	vanA
Av-FirstPlant-85	R3	drain	Visit_05	Cutting_whiten_pigs	No	T2	100000000	8.12	47	381.64	1.71	6162739	6109137	Citrobacter ssp.	resistant	blaSHV				E. faecalis	resistant	vanA
Av-FirstPlant-86	R3	floor	Visit_05	Cutting_whiten_pigs	No	T2	2000	0.268	22	5.896	1.51	1486374	1397309	Citrobacter ssp.	resistant					Enterococcus spp.	resistant	vanA
Av-FirstPlant-87	R3	equipment	Visit_05	Cutting_whiten_pigs	Yes	T2	500000	0.29	22	6.38	1.3	2271282	1668976
Av-FirstPlant-88	R3	table	Visit_05	Cutting_whiten_pigs	Yes	T2	500	0.878	22	19.316	1.43	2942383	2017695				Staphylococcus spp.
Av-FirstPlant-89	R4	drain	Visit_05	Cutting_Iberian_pigs	No	T2	5500000	32.8	22	721.6	1.82	2228906	2215977	Citrobacter ssp.	resistant					Enterococcus spp.	resistant	vanA
Av-FirstPlant-90	R4	floor	Visit_05	Cutting_Iberian_pigs	No	T2	0	0.136	22	2.992	1.37	453684	412629	Proteus ssp.
Av-FirstPlant-91	R4	equipment	Visit_05	Cutting_Iberian_pigs	Yes	T2	50000	0.244	22	5.368	1.19	1175767	1079276
Av-FirstPlant-92	R4	table	Visit_05	Cutting_Iberian_pigs	Yes	T2	25000	0.172	22	3.784	1.02	2531586	2460756	Citrobacter ssp.			S. aureus	resistant	mecA
Av-FirstPlant-93	R4	knife	Visit_05	Cutting_Iberian_pigs	Yes	T2	5000000	0.392	22	8.624	1.43	2273672	2051089							E. faecalis			Pseudomonas spp.		resistant
Av-FirstPlant-94	R5	drain	Visit_05	Post_cutting	No	T2	300000	14.5	22	319	1.73	1968784	1956936							E. faecalis
Av-FirstPlant-95	R5	floor	Visit_05	Post_cutting	No	T2	1500	0.122	22	2.684	1.28	1865285	1816145	Citrobacter ssp.						E. faecalis
Av-FirstPlant-96	R5	tray	Visit_05	Post_cutting	Yes	T2	750000	1.02	22	22.44	1.17	2258453	2010568							E. faecalis
Av-FirstPlant-97	R6	drain	Visit_05	Post_cutting	No	T2	550000	12.4	22	272.8	1.76	2285300	2265467							E. faecalis	resistant	vanA
Av-FirstPlant-98	R6	floor	Visit_05	Post_cutting	No	T2	35000	0.308	22	6.776	1.49	1649755	1269713	Proteus ssp.
Av-FirstPlant-99	R6	equipment	Visit_05	Post_cutting	Yes	T2	10000000	3.16	22	69.52	1.62	1223910	1142313
Av-FirstPlant-100	R7	drain	Visit_05	Post_cutting	No	T2	350000000	45.6	22	1003.2	1.87	2137846	2120149							E. faecalis	resistant
Av-FirstPlant-101	R7	floor	Visit_05	Post_cutting	No	T2	4500000	0.286	22	6.292	1.42	4784102	4443776
Av-FirstPlant-102	R7	equipment	Visit_05	Post_cutting	Yes	T2	100000	0.376	22	8.272	1.45	4208931	3881703				Staphylococcus spp.	resistant
Av-FirstPlant-103	R1	drain	Visit_06	Pre_cutting	No	T2	500000	1	22	22	1.37	3789941	2028431	Citrobacter ssp.	resistant					E. faecalis
Av-FirstPlant-104	R1	floor	Visit_06	Pre_cutting	No	T2	4000	0.156	22	3.432		3201022	3078775	Proteus ssp.						Enterococcus spp.	resistant		P. aeruginosa		resistant
Av-FirstPlant-105	R2	drain	Visit_06	Pre_cutting	No	T2	450000000	98.9	22	2175.8	1.9	2632292	2612225							E. faecalis
Av-FirstPlant-106	R2	floor	Visit_06	Pre_cutting	No	T2	2000	0.424	22	9.328	1.45	4398030	2867001	Escherichia coli						Enterococcus spp.	resistant	vanA and vanB
Av-FirstPlant-107	R2	meat	Visit_06	Pre_cutting	meat	T2	500000	0.804	22	17.688	1.84	4410593	2793455	Escherichia coli						Enterococcus spp.	resistant	vanA	P. aeruginosa
Av-FirstPlant-108	R3	drain	Visit_06	Cutting_whiten_pigs	No	T2	150000000	1.57	22	34.54	1.78	4166407	3068613	Citrobacter ssp.	resistant					E. faecalis	resistant	vanA	P. aeruginosa
Av-FirstPlant-109	R3	floor	Visit_06	Cutting_whiten_pigs	No	T2	4000000	0.91	22	20.02	1.51	2557730	2305320	Proteus ssp.						Enterococcus spp.
Av-FirstPlant-110	R3	equipment	Visit_06	Cutting_whiten_pigs	Yes	T2	1500000	0.954	22	20.988	1.49	2798788	2093294							E. faecalis
Av-FirstPlant-111	R3	table	Visit_06	Cutting_whiten_pigs	Yes	T2	1000000	0.362	22	7.964	1.61	1877231	1682027							E. faecalis
Av-FirstPlant-112	R4	drain	Visit_06	Cutting_Iberian_pigs	No	T2	350000000	9.8	22	215.6	1.8	1723086	1682535							E. faecalis	resistant
Av-FirstPlant-113	R4	floor	Visit_06	Cutting_Iberian_pigs	No	T2	40000	0.298	22	6.556	1.12	756448	550005	Escherichia coli
Av-FirstPlant-114	R4	equipment	Visit_06	Cutting_Iberian_pigs	Yes	T2	2500	0.426	22	9.372	1.36	769159	639292				Staphylococcus spp.	resistant
Av-FirstPlant-115	R4	table	Visit_06	Cutting_Iberian_pigs	Yes	T2	4500	0.21	22	4.62	1.18	519339	469318							E. faecalis	resistant
Av-FirstPlant-116	R4	knife	Visit_06	Cutting_Iberian_pigs	Yes	T2	1500	0.11	22	2.42	1.04	992185	579490	Escherichia coli						E. faecalis		vanA
Av-FirstPlant-117	R5	drain	Visit_06	Post_cutting	No	T2	2000000	12.6	22	277.2	1.86	4629748	4566695	Citrobacter ssp.	resistant					E. faecalis	resistant
Av-FirstPlant-118	R5	floor	Visit_06	Post_cutting	No	T2	45000	0.43	22	9.46	2.07	2063823	1379577	Citrobacter ssp.						E. faecalis
Av-FirstPlant-119	R5	tray	Visit_06	Post_cutting	Yes	T2	70000000	6.68	22	146.96	2.05	2483213	2376611				S. aureus			E. faecalis	resistant	vanA
Av-FirstPlant-120	R5	meat	Visit_06	Post_cutting	meat	T2	500000	17.2	22	378.4	1.79	2891161	324145	Citrobacter ssp.						E. faecalis
Av-FirstPlant-121	R6	drain	Visit_06	Post_cutting	No	T2	650000000	19.1	22	420.2	1.79	1692297	1654934	Citrobacter ssp.						E. faecalis
Av-FirstPlant-122	R6	floor	Visit_06	Post_cutting	No	T2	500000	0.256	22	5.632	1.06	3520302	3058123	Citrobacter ssp.						Enterococcus spp.	resistant	vanA	P. aeruginosa
Av-FirstPlant-123	R6	equipment	Visit_06	Post_cutting	Yes	T2	30000000	0.818	22	17.996	1.42	5268480	4455825	Proteus ssp.						E. faecium
Av-FirstPlant-124	R7	drain	Visit_06	Post_cutting	No	T2	15000000	18.9	22	415.8	1.86	3171162	3079395							Enterococcus spp.			P. aeruginosa
Av-FirstPlant-125	R7	floor	Visit_06	Post_cutting	No	T2	1500000	0.248	22	5.456	1.27	383161	298054	Citrobacter ssp.						Enterococcus spp.	resistant
Av-FirstPlant-126	R7	equipment	Visit_06	Post_cutting	Yes	T2	5000	0.316	22	6.952	1.94	1354280	1282636
Av-FirstPlant-127	R7	meat	Visit_06	Post_cutting	meat	T2	5000000	20.8	22	457.6	1.86	2487446	236570	Citrobacter ssp.						E. faecalis	resistant		P. aeruginosa
Av-FirstPlant-131	R1	drain	Visit_07	Pre_cutting	No	T3	0	13.9	22	305.8	2.21	5169504	5143623	Escherichia coli						Enterococcus spp.
Av-FirstPlant-132	R1	floor	Visit_07	Pre_cutting	No	T3	3000	8.62	22	189.64	1.94	5151693	4980781	Escherichia coli						E. faecalis
Av-FirstPlant-133	R2	drain	Visit_07	Pre_cutting	No	T3	1000	98.1	22	2158.2	1.95	6626209	6610977	Escherichia coli						E. faecalis
Av-FirstPlant-134	R2	floor	Visit_07	Pre_cutting	No	T3	500000	0.182	22	4.004	0.6	4302588	281569							E. faecalis
Av-FirstPlant-135	R2	meat	Visit_07	Pre_cutting	meat	T3	0	0.124	22	2.728	0.7	2474588	159951	Escherichia coli			S. epidermidis	resistant		E. faecalis
Av-FirstPlant-136	R3	drain	Visit_07	Cutting_whiten_pigs	No	T3	70000	3.68	22	80.96	0.82	5384817	4022152	Escherichia coli
Av-FirstPlant-137	R3	floor	Visit_07	Cutting_whiten_pigs	No	T3	5000	1.56	22	34.32	0.8	4894784	2860061							E. faecalis
Av-FirstPlant-138	R3	equipment	Visit_07	Cutting_whiten_pigs	Yes	T3	0	Too low in qubit HS assay using 1 μl	22	-	0.6	2464239	298506							E. faecalis
Av-FirstPlant-139	R3	table	Visit_07	Cutting_whiten_pigs	Yes	T3	5000	0.236	22	5.192	2.65	901177	305272							Enterococcus spp.
Av-FirstPlant-140	R4	drain	Visit_07	Cutting_Iberian_pigs	No	T3	100000	1.84	22	40.48	1.92	6097738	4873809	Escherichia coli						E. faecalis
Av-FirstPlant-141	R4	floor	Visit_07	Cutting_Iberian_pigs	No	T3	7000	6.32	22	139.04	1.18	4932628	4538728							E. faecium
Av-FirstPlant-142	R4	equipment	Visit_07	Cutting_Iberian_pigs	Yes	T3	1000	Too low in qubit HS assay using 1 μl	22	-	2.21	1328	1093							Enterococcus spp.
Av-FirstPlant-143	R4	table	Visit_07	Cutting_Iberian_pigs	Yes	T3	500	0.118	22	2.596	1.08	2938534	2438551	Escherichia coli						Enterococcus spp.	resistant
Av-FirstPlant-144	R4	knife	Visit_07	Cutting_Iberian_pigs	Yes	T3	10000	Too low in qubit HS assay using 1 μl	22	-	0.92	3652548	395842							E. faecalis
Av-FirstPlant-145	R5	drain	Visit_07	Post_cutting	No	T3	500	24.8	22	545.6	1.89	5206504	5184515							E. faecalis	resistant	vanA	P. aeruginosa
Av-FirstPlant-146	R5	floor	Visit_07	Post_cutting	No	T3	1000	10.2	22	224.4	2.1	6397358	6056478	Escherichia coli						E. faecium	resistant
Av-FirstPlant-147	R5	tray	Visit_07	Post_cutting	Yes	T3	10000	23.2	22	510.4	1.97	5461953	5451185	Escherichia coli						E. faecalis
Av-FirstPlant-148	R5	meat	Visit_07	Post_cutting	meat	T3	5000	2.78	22	61.16	1.21	4773341	226826	Escherichia coli						E. faecalis			P. aeruginosa		resistant
Av-FirstPlant-149	R6	drain	Visit_07	Post_cutting	No	T3	500000	210.7	22	4635.4	1.95	5101702	5063731	Escherichia coli
Av-FirstPlant-150	R6	floor	Visit_07	Post_cutting	No	T3	500	0.59	22	12.98	0.69	4438304	3236740	Escherichia coli						E. faecalis
Av-FirstPlant-151	R6	equipment	Visit_07	Post_cutting	Yes	T3	1500000	19.4	22	426.8	1.89	2646641	2605280	Escherichia coli						E. faecalis
Av-FirstPlant-152	R7	drain	Visit_07	Post_cutting	No	T3	350000	11.6	22	255.2	2.1	4869108	4133420							Enterococcus spp.
Av-FirstPlant-153	R7	floor	Visit_07	Post_cutting	No	T3	5000	9.72	22	213.84	2.28	6697174	6604382	Escherichia coli						Enterococcus spp.
Av-FirstPlant-154	R7	equipment	Visit_07	Post_cutting	Yes	T3	0	0.168	22	3.696	0.71	986558	954248
Av-FirstPlant-155	R7	meat	Visit_07	Post_cutting	meat	T3	500	4.4	22	96.8	0.55	5213008	409293	Escherichia coli						E. faecalis			P. aeruginosa
Av-FirstPlant-156	R1	drain	Visit_08	Pre_cutting	No	T3	5000000	0.548	22	12.056	2	3032978	2513026							E. faecalis
Av-FirstPlant-157	R1	floor	Visit_08	Pre_cutting	No	T3	90000	0.254	22	5.588	0.82	3586965	778256
Av-FirstPlant-158	R2	drain	Visit_08	Pre_cutting	No	T3	600000000	78	22	1716	1.9	6813146	6791985	Escherichia coli			S. epidermidis	resistant	mecA	E. faecalis
Av-FirstPlant-159	R2	floor	Visit_08	Pre_cutting	No	T3	100000	Too low in qubit HS assay using 1 μl	22	-	1.78	2426671	921030				S. epidermidis	resistant	mecA
Av-FirstPlant-160	R2	meat	Visit_08	Pre_cutting	meat	T3	50000	1.62	22	35.64	0.27	5491712	234485	Escherichia coli			S. epidermidis			E. faecalis
Av-FirstPlant-161	R3	drain	Visit_08	Cutting_whiten_pigs	No	T3	100000000	14.1	22	310.2	1.64	5505095	5450037										P. aeruginosa
Av-FirstPlant-162	R3	floor	Visit_08	Cutting_whiten_pigs	No	T3	800000	0.796	22	17.512	0.75	902442	809528
Av-FirstPlant-163	R3	equipment	Visit_08	Cutting_whiten_pigs	Yes	T3	0	Too low in qubit HS assay using 1 μl	22	-	0.76	423592	104709										Pseudomonas spp.		resistant
Av-FirstPlant-164	R3	table	Visit_08	Cutting_whiten_pigs	Yes	T3	0	Too low in qubit HS assay using 1 μl	22	-	1.06	31090	15699	Citrobacter ssp.			S. epidermidis
Av-FirstPlant-165	R3	tray	Visit_08	Cutting_whiten_pigs	Yes	T3	10000	0.176	22	3.872	1.03	8171	5396							Enterococcus spp.			Pseudomonas spp.	resistant
Av-FirstPlant-166	R4	drain	Visit_08	Cutting_Iberian_pigs	No	T3	150000000	81.6	22	1795.2	1.86	5910586	5893502	Escherichia coli						Enterococcus spp.	resistant
Av-FirstPlant-167	R4	floor	Visit_08	Cutting_Iberian_pigs	No	T3	450000	0.298	22	6.556	1.94	7987	2311										Pseudomonas spp.
Av-FirstPlant-168	R4	equipment	Visit_08	Cutting_Iberian_pigs	Yes	T3	2500000	0.47	22	10.34	0.92	887038	546628				Staphylococcus spp.	resistant
Av-FirstPlant-169	R4	knife	Visit_08	Cutting_Iberian_pigs	Yes	T3	10000000	4.78	22	105.16	1.74	2413525	2369390										Pseudomonas spp.	resistant	resistant
Av-FirstPlant-170	R4	table	Visit_08	Cutting_Iberian_pigs	Yes	T3	4500000	0.54	22	11.88	0.99	778160	641738							E. faecalis
Av-FirstPlant-171	R5	drain	Visit_08	Post_cutting	No	T3	200000000	23.6	22	519.2	1.88	4866575	4834601							Enterococcus spp.
Av-FirstPlant-172	R5	floor	Visit_08	Post_cutting	No	T3	5000000	1.09	22	23.98	2.21	4635749	1640269				Staphylococcus spp.	resistant		Enterococcus spp.
Av-FirstPlant-173	R5	tray	Visit_08	Post_cutting	Yes	T3	15000	9.02	22	198.44	1.61	6331396	5942873	Citrobacter ssp.						E. faecalis
Av-FirstPlant-174	R5	meat	Visit_08	Post_cutting	meat	T3	50000	0.76	22	16.72	0.85	4937899	328673	Proteus ssp.						E. faecalis
Av-FirstPlant-175	R6	drain	Visit_08	Post_cutting	No	T3	500000000	49	22	1078	1.83	5688312	5667702	Citrobacter ssp.						E. faecalis
Av-FirstPlant-176	R6	floor	Visit_08	Post_cutting	No	T3	500000	Too low in qubit HS assay using 1 μl	22	-	2.47	3060815	632831
Av-FirstPlant-177	R6	equipment	Visit_08	Post_cutting	Yes	T3	100000	Too low in qubit HS assay using 1 μl	22	-	0.44	1933253	553601
Av-FirstPlant-178	R7	drain	Visit_08	Post_cutting	No	T3	2500000	0.102	22	2.244	0.5	618271	371679
Av-FirstPlant-179	R7	floor	Visit_08	Post_cutting	No	T3	200000	Too low in qubit HS assay using 1 μl	22	-	1.18	4049672	653032	Citrobacter ssp.						Enterococcus spp.
Av-FirstPlant-180	R7	equipment	Visit_08	Post_cutting	Yes	T3	5000	Too low in qubit HS assay using 1 μl	22	-	0.58	3106389	402880
Av-FirstPlant-182	R1	drain	Visit_09	Pre_cutting	No	T3	500000	0.41	22	9.02	2.01	43116	17928	Citrobacter ssp.						Enterococcus spp.	resistant
Av-FirstPlant-183	R1	floor	Visit_09	Pre_cutting	No	T3	500000	0.754	22	16.588	1.02	2555188	1925130	Other						E. faecium
Av-FirstPlant-184	R2	drain	Visit_09	Pre_cutting	No	T3	700000000	543	22	11946	1.9	5767262	5753909	Proteus ssp.	resistant					Enterococcus spp.
Av-FirstPlant-185	R2	floor	Visit_09	Pre_cutting	No	T3	200000000	0.536	22	11.792	2.05	426459	393963				Staphylococcus spp.
Av-FirstPlant-186	R2	meat	Visit_09	Pre_cutting	meat	T3	500000	6.22	22	136.84	2.13	6525065	387396	Other						E. faecalis
Av-FirstPlant-187	R3	drain	Visit_09	Cutting_whiten_pigs	No	T3	50000000	32.2	22	708.4	1.88	3675319	3593904	Citrobacter ssp.						E. faecalis
Av-FirstPlant-188	R3	floor	Visit_09	Cutting_whiten_pigs	No	T3	25000000	0.112	22	2.464	1.28	3266902	2815750	Escherichia coli						E. faecium			Pseudomonas spp.	resistant	resistant
Av-FirstPlant-189	R3	equipment	Visit_09	Cutting_whiten_pigs	Yes	T3	0	10.1	22	222.2	1.09	4541	1516
Av-FirstPlant-190	R3	table	Visit_09	Cutting_whiten_pigs	Yes	T3	50000	6.6	22	145.2	1.2	170167	46140	Escherichia coli						E. faecalis
Av-FirstPlant-191	R4	drain	Visit_09	Cutting_Iberian_pigs	No	T3	50000000	42.2	22	928.4	1.8	4312581	4289446	Citrobacter ssp.						Enterococcus spp.
Av-FirstPlant-192	R4	floor	Visit_09	Cutting_Iberian_pigs	No	T3	5000000	1.7	22	37.4	1.17	4265233	3596920	Proteus ssp.						Enterococcus spp.
Av-FirstPlant-193	R4	equipment	Visit_09	Cutting_Iberian_pigs	Yes	T3	1000000	0.162	22	3.564	0.17	655944	540234										Pseudomonas spp.	resistant	resistant
Av-FirstPlant-194	R4	knife	Visit_09	Cutting_Iberian_pigs	Yes	T3	500	1.09	22	23.98	1.84	5943	1875							E. faecalis
Av-FirstPlant-195	R4	table	Visit_09	Cutting_Iberian_pigs	Yes	T3	0	0.33	22	7.26	0.99	1719435	868697	Escherichia coli			S. epidermidis			Enterococcus spp.	resistant
Av-FirstPlant-196	R4	tray	Visit_09	Cutting_Iberian_pigs	Yes	T3	65000	0.154	22	3.388	1.23	179963	80999							E. faecalis
Av-FirstPlant-197	R5	drain	Visit_09	Post_cutting	No	T3	1250000000	41.4	22	910.8	1.66	5607929	5599073	Citrobacter ssp.
Av-FirstPlant-198	R5	floor	Visit_09	Post_cutting	No	T3	2500000	0.414	22	9.108	1.09	2452368	1539742	Citrobacter ssp.						E. faecalis
Av-FirstPlant-199	R5	meat	Visit_09	Post_cutting	meat	T3	10000	14	22	308	0.97	6181	2920	Escherichia coli						E. faecalis
Av-FirstPlant-200	R5	tray	Visit_09	Post_cutting	Yes	T3	6500000	3.68	22	80.96	1.45	5714854	5436975	Escherichia coli						E. faecalis
Av-FirstPlant-201	R6	drain	Visit_09	Post_cutting	No	T3	350000000	30.2	22	664.4	2.79	2810377	2795371	Escherichia coli						Enterococcus spp.	resistant
Av-FirstPlant-202	R6	floor	Visit_09	Post_cutting	No	T3	5000000	1.95	22	42.9	1.24	2430570	2330141	Escherichia coli						E. faecium
Av-FirstPlant-203	R6	equipment	Visit_09	Post_cutting	Yes	T3	150000	1.05	22	23.1	1.5	1910866	862518	Escherichia coli						E. faecalis
Av-FirstPlant-204	R6	tray	Visit_09	Post_cutting	Yes	T3	800000	Too low in qubit HS assay using 1 μl	22	-	0.83	64385	17131							E. faecalis
Av-FirstPlant-205	R7	drain	Visit_09	Post_cutting	No	T3	3500000	7.86	22	172.92	1.51	2955614	2766755	Other						E. faecalis
Av-FirstPlant-206	R7	floor	Visit_09	Post_cutting	No	T3	10000000	1	22	22	1.04	1090558	812872							Enterococcus spp.
Av-FirstPlant-207	R7	equipment	Visit_09	Post_cutting	Yes	T3	25000	0.236	22	5.192	0.97	206800	132981
Av-FirstPlant-208	R7	meat	Visit_09	Post_cutting	meat	T3	150000	28.2	22	620.4	1.92	39590250	1667990	Escherichia coli
Av-FirstPlant-209	R1	drain	Visit_10	Pre_cutting	No	T3	Uncountable	74.6	22	1641.2	1.91	40421923	40222863							E. faecium
Av-FirstPlant-210	R1	floor	Visit_10	Pre_cutting	No	T3	100000	0.89	22	19.58	1.37	1969751	1817943							E. faecalis
Av-FirstPlant-211	R2	drain	Visit_10	Pre_cutting	No	T3	50000000	100	22	2200	1.89	5637868	5629985							Enterococcus spp.	resistant
Av-FirstPlant-212	R2	floor	Visit_10	Pre_cutting	No	T3	150000	0.346	22	7.612	1.28	1417198	1252036							E. faecalis
Av-FirstPlant-213	R2	meat	Visit_10	Pre_cutting	meat	T3	70000	1.88	22	41.36	1.17	5842346	204390	Escherichia coli						E. faecalis
Av-FirstPlant-214	R3	drain	Visit_10	Cutting_whiten_pigs	No	T3	Uncountable	388	22	8536	1.92	4172207	4158725	Other						Enterococcus spp.
Av-FirstPlant-215	R3	floor	Visit_10	Cutting_whiten_pigs	No	T3	400000	0.324	22	7.128	1.53	2029395	1495840	Escherichia coli						E. faecalis
Av-FirstPlant-216	R3	table	Visit_10	Cutting_whiten_pigs	Yes	T3	295000	0.134	22	2.948	0.82	560086	259021							E. faecalis
Av-FirstPlant-217	R4	drain	Visit_10	Cutting_Iberian_pigs	No	T3	3500000	1.84	22	40.48	1.49	1506105	1071267	Escherichia coli						E. faecalis
Av-FirstPlant-218	R4	floor	Visit_10	Cutting_Iberian_pigs	No	T3	7500000	3.16	22	69.52	1.36	2773698	2261737	Escherichia coli						Enterococcus spp.	resistant
Av-FirstPlant-219	R4	equipment	Visit_10	Cutting_Iberian_pigs	Yes	T3	67500	Too low in qubit HS assay using 1 μl	22	-	0.67	405004	97679							Enterococcus spp.	resistant
Av-FirstPlant-220	R4	knife	Visit_10	Cutting_Iberian_pigs	Yes	T3	350000	0.118	22	2.596	0.96	1454087	287388							E. faecalis			Pseudomonas spp.	resistant	resistant
Av-FirstPlant-221	R4	table	Visit_10	Cutting_Iberian_pigs	Yes	T3	80000	0.382	22	8.404	1.61	1731226	383780	Escherichia coli						Enterococcus spp.
Av-FirstPlant-222	R5	drain	Visit_10	Post_cutting	No	T3	2500000000	72.8	22	1601.6	1.9	5487879	5477243	Escherichia coli						Enterococcus spp.
Av-FirstPlant-223	R5	floor	Visit_10	Post_cutting	No	T3	50400000	1.42	22	31.24	1.23	3588475	1970448							E. faecalis
Av-FirstPlant-224	R5	table	Visit_10	Post_cutting	Yes	T3	500000	0.526	22	11.572	1.37	341901	113655							Enterococcus spp.			P. aeruginosa
Av-FirstPlant-225	R5	tray	Visit_10	Post_cutting	Yes	T3	1260000	0.358	22	7.876	0.86	508849	147286				Staphylococcus spp.			E. faecalis			P. aeruginosa
Av-FirstPlant-226	R5	meat	Visit_10	Post_cutting	meat	T3	103000	0.87	22	19.14	0.81	4814919	222506	Escherichia coli						E. faecalis
Av-FirstPlant-227	R6	drain	Visit_10	Post_cutting	No	T3	75000000	147	22	3234	1.81	4372998	4364372	Citrobacter ssp.	resistant	blaCTX				E. faecalis
Av-FirstPlant-228	R6	floor	Visit_10	Post_cutting	No	T3	450000	0.786	22	17.292	1.41	2106378	1815732	Escherichia coli						Enterococcus spp.	resistant
Av-FirstPlant-229	R6	equipment	Visit_10	Post_cutting	Yes	T3	30000	0.804	22	17.688	0.96	1305552	801034							Enterococcus spp.	resistant
Av-FirstPlant-230	R7	drain	Visit_10	Post_cutting	No	T3	70000000	161	22	3542	1.91	4693417	4667257							E. faecalis
Av-FirstPlant-231	R7	floor	Visit_10	Post_cutting	No	T3	150000	22.2	22	488.4	1.79	3522340	3431228	Escherichia coli						E. faecalis
Av-FirstPlant-232	R7	equipment	Visit_10	Post_cutting	Yes	T3	1500	0.274	22	6.028	1.31	2882341	385169	Escherichia coli						E. faecalis
Av-FirstPlant-233	R7	meat	Visit_10	Post_cutting	meat	T3	4000000	14	22	308	1.82	5624248	203306	Escherichia coli						E. faecium
