# Supplementary material for: Microbial colonization and resistome dynamics in food processing environments of a newly opened pork cutting industry during 1.5 years of activity
Source: Microbiome. 2021 Oct 14;9:204. doi: 10.1186/s40168-021-01131-9 (PMC8515711; doi:10.1186/s40168-021-01131-9)
Supplement: Supplementary file 10 — Additional file 9. Phenotypes table. Document phenotypes.txt downloaded from the ResFinder repository (https://bitbucket.org/genomicepidemiology/resfinder_db/src/master/) and manually curated in order to modify the class variable, grouping those genes that confer resistance to macrolides, lincosamides, streptogramins and pleuromutilins into the MLSP class, and those that confer resistance to oxazolidinones into the oxazolidinone class. This last group included cfr genes, which confer resistance to phenicols, lincosamides, oxazolidinones, pleuromutilins and streptogramins, the optrA gene, which confers resistance to phenicols and oxazolidinones, and the poxtA gene, which confers resistance to phenicols, oxazolidinones and tetracyclines. [file 40168_2021_1131_MOESM9_ESM.xlsx]

## Sheet: phenotypes
Family_Gene	Gene_accession no.	Gene	Group	Family	Class	Phenotype	PMID	Mechanism of resistance	Notes	Required_gene
Aminoglycoside_aac(6')-Ib	aac(6')-Ib_2_M23634	aac(6')-Ib	aac	Aminoglycoside	Aminoglycoside	Amikacin, Tobramycin	2824444	Enzymatic modification	Alternative name aacA4, aac(6')-4, curated
Aminoglycoside_aac(6')-Ib11	aac(6')-Ib11_1_AY136758	aac(6')-Ib11	aac	Aminoglycoside	Aminoglycoside	Amikacin, Gentamicin, Tobramycin	12543680	Enzymatic modification	curated
Aminoglycoside_aac(6')-30-aac(6')-Ib'	aac(6')-30-aac(6')-Ib'_1_AJ584652	aac(6')-30-aac(6')-Ib'	aac	Aminoglycoside	Aminoglycoside	Amikacin, Gentamicin, Tobramycin	15561846	Enzymatic modification	curated
Aminoglycoside_aac(6')-Iaj	aac(6')-Iaj_1_AB709942	aac(6')-Iaj	aac	Aminoglycoside	Aminoglycoside	Amikacin, Tobramycin	23070167	Enzymatic modification	curated
Aminoglycoside_aac(6')-Ian	aac(6')-Ian_1_AP014611	aac(6')-Ian	aac	Aminoglycoside	Aminoglycoside	Amikacin, Tobramycin	25576529	Enzymatic modification	curated
Aminoglycoside_aac(6')-Iak	aac(6')-Iak_1_AB894482	aac(6')-Iak	aac	Aminoglycoside	Aminoglycoside	Amikacin, Tobramycin	25092711	Enzymatic modification	curated
Aminoglycoside_aac(6')-Ib-Hangzhou	aac(6')-Ib-Hangzhou_1_FJ503047	aac(6')-Ib-Hangzhou	aac	Aminoglycoside	Aminoglycoside	Amikacin, Tobramycin	19703723	Enzymatic modification	curated
Aminoglycoside_aac(6')-Ib-Suzhou	aac(6')-Ib-Suzhou_1_EU085533	aac(6')-Ib-Suzhou	aac	Aminoglycoside	Aminoglycoside	Amikacin, Tobramycin	18843996	Enzymatic modification	curated
Aminoglycoside_aac(6')-Iid	aac(6')-Iid_1_AJ584700	aac(6')-Iid	aac	Aminoglycoside	Aminoglycoside	Amikacin, Tobramycin	15849260	Enzymatic modification	curated
Aminoglycoside_aac(6')-Iih	aac(6')-Iih_1_AJ584701	aac(6')-Iih	aac	Aminoglycoside	Aminoglycoside	Amikacin, Tobramycin	15849260	Enzymatic modification	curated
Aminoglycoside_aac(6')-Iz	aac(6')-Iz_2_AB971834	aac(6')-Iz	aac	Aminoglycoside	Aminoglycoside	Amikacin, Tobramycin	18419807	Enzymatic modification	Alternative name aac(6')-Iak, curated
Aminoglycoside_aac(6')-29b	aac(6')-29b_1_AF263519	aac(6')-29b	aac	Aminoglycoside	Aminoglycoside	Amikacin, Tobramycin	11158753	Enzymatic modification	curated
Aminoglycoside_aac(6')-29a	aac(6')-29a_1_AF263519	aac(6')-29a	aac	Aminoglycoside	Aminoglycoside	Amikacin, Tobramycin	11158753	Enzymatic modification	Alternative name aacA29b, curated
Aminoglycoside_aac(6')-Iaa	aac(6')-Iaa_1_NC_003197	aac(6')-Iaa	aac	Aminoglycoside	Aminoglycoside	Amikacin, Tobramycin	11677609	Enzymatic modification	Crytpic gene in Salmonella sp., curated
Aminoglycoside_aac(6')-Ih	aac(6')-Ih_2_KT778788	aac(6')-Ih	aac	Aminoglycoside	Aminoglycoside	Amikacin, Tobramycin	26645270	Enzymatic modification	curated
Aminoglycoside_aac(6')-Ix	aac(6')-Ix_1_AF031332	aac(6')-Ix	aac	Aminoglycoside	Aminoglycoside	Amikacin, Tobramycin	10188279	Enzymatic modification	curated
Aminoglycoside_aac(6')-Il	aac(6')-Il_1_U13880	aac(6')-Il	aac	Aminoglycoside	Aminoglycoside	Amikacin, Tobramycin	7793874	Enzymatic modification	Alternative name aacA7, curated
Aminoglycoside_aac(6')-Ia	aac(6')-Ia_2_M86913	aac(6')-Ia	aac	Aminoglycoside	Aminoglycoside	Amikacin, Tobramycin	8393071	Enzymatic modification	Alternative name aacA1, curated
Aminoglycoside_aac(6')-Iag	aac(6')-Iag_1_AB472901	aac(6')-Iag	aac	Aminoglycoside	Aminoglycoside	Amikacin, Tobramycin	23950962	Enzymatic modification	Alternative name aacA48, curated
Aminoglycoside_aac(2')-IIa	aac(2')-IIa_1_AB669090	aac(2')-IIa	aac	Aminoglycoside	Aminoglycoside		22660700	Enzymatic modification	curated
Aminoglycoside_kamB	kamB_1_AJ629123	kamB	kam	Aminoglycoside	Aminoglycoside	Amikacin, Gentamicin, Tobramycin	20667473	Target protection	curated
Aminoglycoside_grmO	grmO_1_AY524043	grmO	grm	Aminoglycoside	Aminoglycoside	Amikacin, Gentamicin, Tobramycin	unpublished	Target protection	curated
Aminoglycoside_fmrO	fmrO_1_Q08325	fmrO	fmr	Aminoglycoside	Aminoglycoside	Amikacin, Gentamicin, Tobramycin	8486289	Target protection	curated
Aminoglycoside_grmB	grmB_1_M55521	grmB	grm	Aminoglycoside	Aminoglycoside	Amikacin, Gentamicin, Tobramycin	2013410	Target protection	curated
Aminoglycoside_grmA	grmA_1_M55520	grmA	grm	Aminoglycoside	Aminoglycoside	Amikacin, Gentamicin, Tobramycin	2013410	Target protection	curated
Aminoglycoside_kgmB	kgmB_1_S60108	kgmB	kgm	Aminoglycoside	Aminoglycoside	Amikacin, Gentamicin, Tobramycin	1921972	Target protection	curated
Aminoglycoside_sgm	sgm_1_M87057	sgm	sgm	Aminoglycoside	Aminoglycoside	Amikacin, Gentamicin, Tobramycin	1447159	Target protection	curated
Aminoglycoside_aph(3')-VI	aph(3')-VI_2_APPJ01000012	aph(3')-VI	aph	Aminoglycoside	Aminoglycoside	Amikacin	21239566	Enzymatic modification	Intrinsic in Acinetobacter guillouiae, curated
Aminoglycoside_aph(3')-IX	aph(3')-IX_1_APPN01000061	aph(3')-IX	aph	Aminoglycoside	Aminoglycoside	Amikacin	27965516	Enzymatic modification	Intrinsic in Acinetobacter gerneri, curated
Aminoglycoside_ant(6)-Ia	ant(6)-Ia_5_AB247327	ant(6)-Ia	ant	Aminoglycoside	Aminoglycoside	Streptomycin	17021204	Enzymatic modification	curated
Aminoglycoside_aadA13	aadA13_2_NC010643	aadA13	aad	Aminoglycoside	Aminoglycoside	Streptomycin	18268088	Enzymatic modification	curated
Aminoglycoside_aadA11	aadA11_2_AJ567827	aadA11	aad	Aminoglycoside	Aminoglycoside	Streptomycin	unpublished	Enzymatic modification	curated
Aminoglycoside_aadA10	aadA10_2_AM087405	aadA10	aad	Aminoglycoside	Aminoglycoside	Streptomycin	16495246	Enzymatic modification	curated
Aminoglycoside_aadA7	aadA7_2_AB114632	aadA7	aad	Aminoglycoside	Aminoglycoside	Streptomycin	15117923	Enzymatic modification	curated
Aminoglycoside_aadA2	aadA2_1_NC_010870	aadA2	aad	Aminoglycoside	Aminoglycoside	Streptomycin	17526756	Enzymatic modification	curated
Aminoglycoside_aadD	aadD_2_M19465	aadD	aad	Aminoglycoside	Aminoglycoside	Amikacin, Tobramycin	3010356	Enzymatic modification	Alternative name ant(4')-Ia, curated
Aminoglycoside_aph(2'')-Ib	aph(2'')-Ib_2_AF207840	aph(2'')-Ib	aph	Aminoglycoside	Aminoglycoside	Amikacin, Gentamicin, Tobramycin	10991878	Enzymatic modification	curated
Aminoglycoside_aph(7'')-Ia	aph(7'')-Ia_1_X03615	aph(7'')-Ia	aph	Aminoglycoside	Aminoglycoside		3005976	Enzymatic modification	Alternative name hygB, curated
Aminoglycoside_aph(9)-Ia	aph(9)-Ia_2_CR628337	aph(9)-Ia	aph	Aminoglycoside	Aminoglycoside		15467720	Enzymatic modification	curated
Aminoglycoside_aph(6)-Ia	aph(6)-Ia_2_Y00459	aph(6)-Ia	aph	Aminoglycoside	Aminoglycoside	Streptomycin	unpublished	Enzymatic modification	Alternative name aphD, curated, strA
Aminoglycoside_aph(6)-Id	aph(6)-Id_1_M28829	aph(6)-Id	aph	Aminoglycoside	Aminoglycoside	Streptomycin	2653965	Enzymatic modification	Alternative name strB, curated
Aminoglycoside_aph(6)-Id	aph(6)-Id_3_AB109805	aph(6)-Id	aph	Aminoglycoside	Aminoglycoside	Streptomycin	14711528	Enzymatic modification	Alternative name strB, curated
Aminoglycoside_aph(6)-Id	aph(6)-Id_4_CP000971	aph(6)-Id	aph	Aminoglycoside	Aminoglycoside	Streptomycin	18708504	Enzymatic modification	Alternative name strB, curated
Aminoglycoside_aph(6)-Id	aph(6)-Id_5_18676889	aph(6)-Id	aph	Aminoglycoside	Aminoglycoside	Streptomycin	18676889	Enzymatic modification	Alternative name strB, curated
Aminoglycoside_aph(3'')-Ia	aph(3'')-Ia_2_AP009493	aph(3'')-Ia	aph	Aminoglycoside	Aminoglycoside	Streptomycin	18310036	Enzymatic modification	Alternative name aphE, aphD2, curated
Aminoglycoside_aph(3'')-Ia	aph(3'')-Ia_3_M37378	aph(3'')-Ia	aph	Aminoglycoside	Aminoglycoside	Streptomycin	2844130	Enzymatic modification	Alternative name aphE, aphD2, curated
Aminoglycoside_aph(3'')-Ib	aph(3'')-Ib_1_M28829	aph(3'')-Ib	aph	Aminoglycoside	Aminoglycoside	Streptomycin	2653965	Enzymatic modification	Alternative name strA, curated, orfH
Aminoglycoside_aph(3'')-Ib	aph(3'')-Ib_3_AF321550	aph(3'')-Ib	aph	Aminoglycoside	Aminoglycoside	Streptomycin	12029529	Enzymatic modification	Alternative name strA, curated, orfH
Aminoglycoside_aph(3'')-Ib	aph(3'')-Ib_4_AF313472	aph(3'')-Ib	aph	Aminoglycoside	Aminoglycoside	Streptomycin	unpublished	Enzymatic modification	Alternative name strA, curated, orfH
Aminoglycoside_aadE-Cc	aadE-Cc_1_CP013733	aadE-Cc	aad	Aminoglycoside	Aminoglycoside	Streptomycin	unpublished	Enzymatic modification	curated
Aminoglycoside_ant(2'')-Ia	ant(2'')-Ia_2_JF826500	ant(2'')-Ia	ant	Aminoglycoside	Aminoglycoside	Gentamicin, Tobramycin	22271862	Enzymatic modification	curated
Aminoglycoside_ant(2'')-Ia	ant(2'')-Ia_3_X74412	ant(2'')-Ia	ant	Aminoglycoside	Aminoglycoside	Gentamicin, Tobramycin	unpublished	Enzymatic modification	curated
Aminoglycoside_ant(2'')-Ia	ant(2'')-Ia_4_AF458082	ant(2'')-Ia	ant	Aminoglycoside	Aminoglycoside	Gentamicin, Tobramycin	12384364	Enzymatic modification	curated
Aminoglycoside_ant(2'')-Ia	ant(2'')-Ia_5_AY139594	ant(2'')-Ia	ant	Aminoglycoside	Aminoglycoside	Gentamicin, Tobramycin	19719593	Enzymatic modification	curated
Aminoglycoside_ant(2'')-Ia	ant(2'')-Ia_6_AJ871915	ant(2'')-Ia	ant	Aminoglycoside	Aminoglycoside	Gentamicin, Tobramycin	unpublished	Enzymatic modification	curated
Aminoglycoside_ant(2'')-Ia	ant(2'')-Ia_7_DQ018384	ant(2'')-Ia	ant	Aminoglycoside	Aminoglycoside	Gentamicin, Tobramycin	15837385	Enzymatic modification	curated
Aminoglycoside_ant(2'')-Ia	ant(2'')-Ia_8_AY920928	ant(2'')-Ia	ant	Aminoglycoside	Aminoglycoside	Gentamicin, Tobramycin	16048994	Enzymatic modification	curated
Aminoglycoside_ant(2'')-Ia	ant(2'')-Ia_9_HM367610	ant(2'')-Ia	ant	Aminoglycoside	Aminoglycoside	Gentamicin, Tobramycin	21873033	Enzymatic modification	curated
Aminoglycoside_ant(2'')-Ia	ant(2'')-Ia_10_HM367617	ant(2'')-Ia	ant	Aminoglycoside	Aminoglycoside	Gentamicin, Tobramycin	21873033	Enzymatic modification	curated
Aminoglycoside_ant(2'')-Ia	ant(2'')-Ia_11_HM367620	ant(2'')-Ia	ant	Aminoglycoside	Aminoglycoside	Gentamicin, Tobramycin	21873033	Enzymatic modification	curated
Aminoglycoside_ant(2'')-Ia	ant(2'')-Ia_12_HQ880250	ant(2'')-Ia	ant	Aminoglycoside	Aminoglycoside	Gentamicin, Tobramycin	unpublished	Enzymatic modification	curated
Aminoglycoside_ant(2'')-Ia	ant(2'')-Ia_13_DQ176450	ant(2'')-Ia	ant	Aminoglycoside	Aminoglycoside	Gentamicin, Tobramycin	16304199	Enzymatic modification	curated
Aminoglycoside_ant(2'')-Ia	ant(2'')-Ia_14_DQ266447	ant(2'')-Ia	ant	Aminoglycoside	Aminoglycoside	Gentamicin, Tobramycin	unpublished	Enzymatic modification	curated
Aminoglycoside_ant(2'')-Ia	ant(2'')-Ia_15_EF205594	ant(2'')-Ia	ant	Aminoglycoside	Aminoglycoside	Gentamicin, Tobramycin	unpublished	Enzymatic modification	curated
Aminoglycoside_ant(2'')-Ia	ant(2'')-Ia_16_HQ386848	ant(2'')-Ia	ant	Aminoglycoside	Aminoglycoside	Gentamicin, Tobramycin	unpublished	Enzymatic modification	curated
Aminoglycoside_ant(2'')-Ia	ant(2'')-Ia_17_JTTZ01000034	ant(2'')-Ia	ant	Aminoglycoside	Aminoglycoside	Gentamicin, Tobramycin	unpublished	Enzymatic modification	curated
Aminoglycoside_ant(2'')-Ia	ant(2'')-Ia_19_GQ466184	ant(2'')-Ia	ant	Aminoglycoside	Aminoglycoside	Gentamicin, Tobramycin	unpublished	Enzymatic modification	curated
Aminoglycoside_ant(2'')-Ia	ant(2'')-Ia_20_AY139599	ant(2'')-Ia	ant	Aminoglycoside	Aminoglycoside	Gentamicin, Tobramycin	19719593	Enzymatic modification	curated
Aminoglycoside_ant(2'')-Ia	ant(2'')-Ia_1_X04555	ant(2'')-Ia	ant	Aminoglycoside	Aminoglycoside	Gentamicin, Tobramycin	3024112	Enzymatic modification	Alternative name aadB, curated
Aminoglycoside_aph(3')-VI	aph(3')-VI_1_KC170992	aph(3')-VI	aph	Aminoglycoside	Aminoglycoside	Amikacin	23612200	Enzymatic modification	curated
Aminoglycoside_aph(3')-XV	aph(3')-XV_2_GQ626879	aph(3')-XV	aph	Aminoglycoside	Aminoglycoside		20368407	Enzymatic modification	curated
Aminoglycoside_aph(3')-XV	aph(3')-XV_3_EU165039	aph(3')-XV	aph	Aminoglycoside	Aminoglycoside		19049645	Enzymatic modification	curated
Aminoglycoside_aph(3')-IIIa	aph(3')-IIIa_1_AF330699	aph(3')-IIIa	aph	Aminoglycoside	Aminoglycoside	Amikacin	11600397	Enzymatic modification	curated
Aminoglycoside_aph(3')-IIIa	aph(3')-IIIa_2_AJ490186	aph(3')-IIIa	aph	Aminoglycoside	Aminoglycoside	Amikacin	unpublished	Enzymatic modification	curated
Aminoglycoside_aph(3')-IIIa	aph(3')-IIIa_3_AB247327	aph(3')-IIIa	aph	Aminoglycoside	Aminoglycoside	Amikacin	17021204	Enzymatic modification	curated
Aminoglycoside_aph(3')-Va	aph(3')-Va_2_AB211959	aph(3')-Va	aph	Aminoglycoside	Aminoglycoside		16506694	Enzymatic modification	curated
Aminoglycoside_aph(3')-Vb	aph(3')-Vb_2_AJ744850	aph(3')-Vb	aph	Aminoglycoside	Aminoglycoside		unpublished	Enzymatic modification	curated
Aminoglycoside_aph(3')-IIa	aph(3')-IIa_2_V00618	aph(3')-IIa	aph	Aminoglycoside	Aminoglycoside		6295884	Enzymatic modification	curated
Aminoglycoside_aph(3')-IIb	aph(3')-IIb_2_CP006832	aph(3')-IIb	aph	Aminoglycoside	Aminoglycoside		24336371	Enzymatic modification	curated
Aminoglycoside_aph(3')-Ia	aph(3')-Ia_2_EU287476	aph(3')-Ia	aph	Aminoglycoside	Aminoglycoside		21393370	Enzymatic modification	curated
Aminoglycoside_aph(3')-Ia	aph(3')-Ia_3_EF015636	aph(3')-Ia	aph	Aminoglycoside	Aminoglycoside		17485180	Enzymatic modification	curated
Aminoglycoside_aph(3')-Ia	aph(3')-Ia_4_AF498082	aph(3')-Ia	aph	Aminoglycoside	Aminoglycoside		unpublished	Enzymatic modification	curated
Aminoglycoside_aph(3')-Ia	aph(3')-Ia_5_AP004237	aph(3')-Ia	aph	Aminoglycoside	Aminoglycoside		12029035	Enzymatic modification	curated
Aminoglycoside_aph(3')-Ia	aph(3')-Ia_6_L05392	aph(3')-Ia	aph	Aminoglycoside	Aminoglycoside		1325061	Enzymatic modification	curated
Aminoglycoside_aph(3')-Ia	aph(3')-Ia_7_X62115	aph(3')-Ia	aph	Aminoglycoside	Aminoglycoside		1662755	Enzymatic modification	curated
Aminoglycoside_aph(3')-Ia	aph(3')-Ia_8_Y00452	aph(3')-Ia	aph	Aminoglycoside	Aminoglycoside		2823223	Enzymatic modification	curated
Aminoglycoside_aph(3')-Ia	aph(3')-Ia_9_EU722351	aph(3')-Ia	aph	Aminoglycoside	Aminoglycoside		21235404	Enzymatic modification	curated
Aminoglycoside_aph(3')-Ia	aph(3')-Ia_10_EU855787	aph(3')-Ia	aph	Aminoglycoside	Aminoglycoside		19075060	Enzymatic modification	curated
Aminoglycoside_aph(2'')-Ih	aph(2'')-Ih_1_KF652096	aph(2'')-Ih	aph	Aminoglycoside	Aminoglycoside	Amikacin, Gentamicin, Tobramycin	unpublished	Enzymatic modification	curated
Aminoglycoside_aph(2'')-Ig	aph(2'')-Ig_1_CP004067	aph(2'')-Ig	aph	Aminoglycoside	Aminoglycoside	Amikacin, Gentamicin, Tobramycin	23959310	Enzymatic modification	curated
Aminoglycoside_aph(2'')-If	aph(2'')-If_1_KF652097	aph(2'')-If	aph	Aminoglycoside	Aminoglycoside	Amikacin, Gentamicin, Tobramycin	unpublished	Enzymatic modification	curated
Aminoglycoside_aph(2'')-If	aph(2'')-If_2_AY701528	aph(2'')-If	aph	Aminoglycoside	Aminoglycoside	Amikacin, Gentamicin, Tobramycin	15917546	Enzymatic modification	curated
Aminoglycoside_aph(2'')-Ia	aph(2'')-Ia_2_AP009486	aph(2'')-Ia	aph	Aminoglycoside	Aminoglycoside	Amikacin, Gentamicin, Tobramycin	19074389	Enzymatic modification	Bifunctional aac(6')-Ie-aph(2'')-Ia, curated
Aminoglycoside_aph(2'')-Ia	aph(2'')-Ia_3_AJ536195	aph(2'')-Ia	aph	Aminoglycoside	Aminoglycoside	Amikacin, Gentamicin, Tobramycin	12716781	Enzymatic modification	Bifunctional aac(6')-Ie-aph(2'')-Ia, curated
Aminoglycoside_aph(2'')-Ib	aph(2'')-Ib_3_KF652098	aph(2'')-Ib	aph	Aminoglycoside	Aminoglycoside	Amikacin, Gentamicin, Tobramycin	unpublished	Enzymatic modification	curated
Aminoglycoside_ant(6)-Ia	ant(6)-Ia_3_KF864551	ant(6)-Ia	ant	Aminoglycoside	Aminoglycoside	Streptomycin	17395262	Enzymatic modification	Alternative name ant6, aadE, curated
Aminoglycoside_aac(2')-Ia	aac(2')-Ia_1_L06156	aac(2')-Ia	aac	Aminoglycoside	Aminoglycoside	Gentamicin, Tobramycin	8407825	Enzymatic modification	curated
Aminoglycoside_aac(2')-Ib	aac(2')-Ib_1_U41471	aac(2')-Ib	aac	Aminoglycoside	Aminoglycoside	Gentamicin, Tobramycin	8891143	Enzymatic modification	curated
Aminoglycoside_aac(2')-Ic	aac(2')-Ic_1_U72714	aac(2')-Ic	aac	Aminoglycoside	Aminoglycoside	Gentamicin, Tobramycin	unpublished	Enzymatic modification	curated
Aminoglycoside_aac(2')-Id	aac(2')-Id_1_U72743	aac(2')-Id	aac	Aminoglycoside	Aminoglycoside	Gentamicin, Tobramycin	unpublished	Enzymatic modification	curated
Aminoglycoside_aac(2')-Ie	aac(2')-Ie_1_NC011896	aac(2')-Ie	aac	Aminoglycoside	Aminoglycoside	Gentamicin, Tobramycin	19881526	Enzymatic modification	curated
Aminoglycoside_aac(3)-I	aac(3)-I_1_AJ877225	aac(3)-I	aac	Aminoglycoside	Aminoglycoside	Gentamicin	15995187	Enzymatic modification	curated
Aminoglycoside_aac(3)-Ia	aac(3)-Ia_1_X15852	aac(3)-Ia	aac	Aminoglycoside	Aminoglycoside	Gentamicin	2549372	Enzymatic modification	curated
Aminoglycoside_aac(3)-Ib	aac(3)-Ib_1_L06157	aac(3)-Ib	aac	Aminoglycoside	Aminoglycoside	Gentamicin	7486920	Enzymatic modification	curated
Aminoglycoside_aac(3)-Ib-aac(6')-Ib'	aac(3)-Ib-aac(6')-Ib'_1_AF355189	aac(3)-Ib-aac(6')-Ib'	aac	Aminoglycoside	Aminoglycoside	Amikacin, Gentamicin, Tobramycin	11850242	Enzymatic modification	curated
Aminoglycoside_aac(3)-Ic	aac(3)-Ic_1_AJ511268	aac(3)-Ic	aac	Aminoglycoside	Aminoglycoside	Gentamicin	12709352	Enzymatic modification	curated
Aminoglycoside_aac(3)-Id	aac(3)-Id_1_AB114632	aac(3)-Id	aac	Aminoglycoside	Aminoglycoside	Gentamicin	15117923	Enzymatic modification	curated
Aminoglycoside_aac(3)-If	aac(3)-If_1_AY884051	aac(3)-If	aac	Aminoglycoside	Aminoglycoside	Gentamicin	unpublished	Enzymatic modification	curated
Aminoglycoside_aac(3)-Ig	aac(3)-Ig_1_CP000282	aac(3)-Ig	aac	Aminoglycoside	Aminoglycoside	Gentamicin	18516288	Enzymatic modification	curated
Aminoglycoside_aac(3)-Ih	aac(3)-Ih_1_CP000490	aac(3)-Ih	aac	Aminoglycoside	Aminoglycoside	Gentamicin	unpublished	Enzymatic modification	curated
Aminoglycoside_aac(3)-Ii	aac(3)-Ii_1_CP000356	aac(3)-Ii	aac	Aminoglycoside	Aminoglycoside	Gentamicin	19805210	Enzymatic modification	curated
Aminoglycoside_aac(3)-IIa	aac(3)-IIa_1_X51534	aac(3)-IIa	aac	Aminoglycoside	Aminoglycoside	Gentamicin, Tobramycin	2552900	Enzymatic modification	curated
Aminoglycoside_aac(3)-IIb	aac(3)-IIb_1_M97172	aac(3)-IIb	aac	Aminoglycoside	Aminoglycoside	Gentamicin, Tobramycin	1444303	Enzymatic modification	curated
Aminoglycoside_aac(3)-IIc	aac(3)-IIc_1_X54723	aac(3)-IIc	aac	Aminoglycoside	Aminoglycoside	Gentamicin, Tobramycin	unpublished	Enzymatic modification	curated
Aminoglycoside_aac(3)-IId	aac(3)-IId_1_EU022314	aac(3)-IId	aac	Aminoglycoside	Aminoglycoside	Gentamicin, Tobramycin	20185552	Enzymatic modification	curated
Aminoglycoside_aac(3)-IIe	aac(3)-IIe_1_EU022315	aac(3)-IIe	aac	Aminoglycoside	Aminoglycoside	Gentamicin, Tobramycin	20185552	Enzymatic modification	curated
Aminoglycoside_aac(3)-IIIa	aac(3)-IIIa_1_X55652	aac(3)-IIIa	aac	Aminoglycoside	Aminoglycoside	Gentamicin, Tobramycin	1649572	Enzymatic modification	curated
Aminoglycoside_aac(3)-IIIb	aac(3)-IIIb_1_L06160	aac(3)-IIIb	aac	Aminoglycoside	Aminoglycoside	Gentamicin, Tobramycin	unpublished	Enzymatic modification	curated
Aminoglycoside_aac(3)-IIIc	aac(3)-IIIc_1_L06161	aac(3)-IIIc	aac	Aminoglycoside	Aminoglycoside	Gentamicin, Tobramycin	unpublished	Enzymatic modification	curated
Aminoglycoside_aac(3)-IVa	aac(3)-IVa_1_X01385	aac(3)-IVa	aac	Aminoglycoside	Aminoglycoside	Gentamicin, Tobramycin	6318050	Enzymatic modification	curated
Aminoglycoside_aac(3)-VIa	aac(3)-VIa_1_M88012	aac(3)-VIa	aac	Aminoglycoside	Aminoglycoside	Gentamicin	8257126	Enzymatic modification	curated
Aminoglycoside_aac(3)-VIIa	aac(3)-VIIa_1_M22999	aac(3)-VIIa	aac	Aminoglycoside	Aminoglycoside		2914849	Enzymatic modification	curated
Aminoglycoside_aac(3)-VIIIa	aac(3)-VIIIa_1_M55426	aac(3)-VIIIa	aac	Aminoglycoside	Aminoglycoside		2060791	Enzymatic modification	curated
Aminoglycoside_aac(3)-IXa	aac(3)-IXa_1_M55427	aac(3)-IXa	aac	Aminoglycoside	Aminoglycoside		2060791	Enzymatic modification	curated
Aminoglycoside_aac(3)-Xa	aac(3)-Xa_1_AB028210	aac(3)-Xa	aac	Aminoglycoside	Aminoglycoside	Amikacin	unpublished	Enzymatic modification	curated
Aminoglycoside_aac(6')-Ia	aac(6')-Ia_1_M18967	aac(6')-Ia	aac	Aminoglycoside	Aminoglycoside	Amikacin, Tobramycin	2826403	Enzymatic modification	Alternative name aacA1, curated
Aminoglycoside_aac(6')-Ib	aac(6')-Ib_1_M21682	aac(6')-Ib	aac	Aminoglycoside	Aminoglycoside	Amikacin, Tobramycin	2841303	Enzymatic modification	Alternative name aacA4, aac(6')-4, curated
Aminoglycoside_aac(6')-Ic	aac(6')-Ic_1_M94066	aac(6')-Ic	aac	Aminoglycoside	Aminoglycoside	Amikacin, Tobramycin	1354954	Enzymatic modification	curated
Aminoglycoside_aac(6')-If	aac(6')-If_1_X55353	aac(6')-If	aac	Aminoglycoside	Aminoglycoside	Amikacin, Tobramycin	2069376	Enzymatic modification	curated
Aminoglycoside_aac(6')-Ig	aac(6')-Ig_1_L09246	aac(6')-Ig	aac	Aminoglycoside	Aminoglycoside	Amikacin, Tobramycin	8257129	Enzymatic modification	curated
Aminoglycoside_aac(6')-Ih	aac(6')-Ih_1_L29044	aac(6')-Ih	aac	Aminoglycoside	Aminoglycoside	Amikacin, Tobramycin	7810994	Enzymatic modification	curated
Aminoglycoside_aac(6')-Ij	aac(6')-Ij_1_L29045	aac(6')-Ij	aac	Aminoglycoside	Aminoglycoside	Amikacin, Tobramycin	7810994	Enzymatic modification	curated
Aminoglycoside_aac(6')-Ik	aac(6')-Ik_1_L29510	aac(6')-Ik	aac	Aminoglycoside	Aminoglycoside	Amikacin, Tobramycin	8001769	Enzymatic modification	curated
Aminoglycoside_aac(6')-Ip	aac(6')-Ip_1_Z54241	aac(6')-Ip	aac	Aminoglycoside	Aminoglycoside	Amikacin, Tobramycin	9021185	Enzymatic modification	Alternative name aac(6')-Il, aacA16, curated
Aminoglycoside_aac(6')-Im	aac(6')-Im_1_AF337947	aac(6')-Im	aac	Aminoglycoside	Aminoglycoside	Amikacin, Tobramycin	11557456	Enzymatic modification	curated
Aminoglycoside_aac(6')-Iq	aac(6')-Iq_1_AF047556	aac(6')-Iq	aac	Aminoglycoside	Aminoglycoside	Amikacin, Tobramycin	9624504	Enzymatic modification	Alternative name aacA17, curated
Aminoglycoside_aac(6')-Ir	aac(6')-Ir_1_AF031326	aac(6')-Ir	aac	Aminoglycoside	Aminoglycoside	Amikacin, Tobramycin	10188279	Enzymatic modification	curated
Aminoglycoside_aac(6')-Is	aac(6')-Is_1_AF031327	aac(6')-Is	aac	Aminoglycoside	Aminoglycoside	Amikacin, Tobramycin	10188279	Enzymatic modification	curated
Aminoglycoside_aac(6')-It	aac(6')-It_1_AF031328	aac(6')-It	aac	Aminoglycoside	Aminoglycoside	Amikacin, Tobramycin	10188279	Enzymatic modification	curated
Aminoglycoside_aac(6')-Iu	aac(6')-Iu_1_AF031329	aac(6')-Iu	aac	Aminoglycoside	Aminoglycoside	Amikacin, Tobramycin	10188279	Enzymatic modification	curated
Aminoglycoside_aac(6')-Iv	aac(6')-Iv_1_AF031330	aac(6')-Iv	aac	Aminoglycoside	Aminoglycoside	Amikacin, Tobramycin	10188279	Enzymatic modification	curated
Aminoglycoside_aac(6')-Iw	aac(6')-Iw_1_AF031331	aac(6')-Iw	aac	Aminoglycoside	Aminoglycoside	Amikacin, Tobramycin	10188279	Enzymatic modification	curated
Aminoglycoside_aac(6')-Iz	aac(6')-Iz_1_AF140221	aac(6')-Iz	aac	Aminoglycoside	Aminoglycoside	Amikacin, Tobramycin	10508008	Enzymatic modification	curated
Aminoglycoside_aac(6')-Iad	aac(6')-Iad_1_AB119105	aac(6')-Iad	aac	Aminoglycoside	Aminoglycoside	Amikacin, Tobramycin	15155202	Enzymatic modification	curated
Aminoglycoside_aac(6')-Iae	aac(6')-Iae_1_AB104852	aac(6')-Iae	aac	Aminoglycoside	Aminoglycoside	Amikacin, Tobramycin	16127047	Enzymatic modification	Alternative name aacA28, curated
Aminoglycoside_aac(6')-Iaf	aac(6')-Iaf_1_AB462903	aac(6')-Iaf	aac	Aminoglycoside	Aminoglycoside	Amikacin, Tobramycin	19349516	Enzymatic modification	Alternative name aacA41, curated
Aminoglycoside_aac(6')-Iai	aac(6')-Iai_1_EU886977	aac(6')-Iai	aac	Aminoglycoside	Aminoglycoside	Amikacin, Tobramycin	unpublished	Enzymatic modification	Alternative name aacA39, curated
Aminoglycoside_aac(6')-I30	aac(6')-I30_1_AY289608	aac(6')-I30	aac	Aminoglycoside	Aminoglycoside	Amikacin, Tobramycin	15231768	Enzymatic modification	Alternative name aacA30, curated
Aminoglycoside_aac(6')-31	aac(6')-31_1_AM283489	aac(6')-31	aac	Aminoglycoside	Aminoglycoside	Amikacin, Gentamicin, Tobramycin	17470660	Enzymatic modification	Alternative name aacA31, curated
Aminoglycoside_aac(6')-32	aac(6')-32_1_EF614235	aac(6')-32	aac	Aminoglycoside	Aminoglycoside	Tobramycin	17938181	Enzymatic modification	curated, gentamicin; Alternative name aacA32, reduced susceptiblity to amikacin
Aminoglycoside_aac(6')-33	aac(6')-33_1_GQ337064	aac(6')-33	aac	Aminoglycoside	Aminoglycoside	Amikacin, Tobramycin	19738007	Enzymatic modification	Alternative name aacA42, curated
Aminoglycoside_aac(6')-IIa	aac(6')-IIa_1_M29695	aac(6')-IIa	aac	Aminoglycoside	Aminoglycoside	Gentamicin, Tobramycin	2515793	Enzymatic modification	curated
Aminoglycoside_aac(6')-IIb	aac(6')-IIb_1_L06163	aac(6')-IIb	aac	Aminoglycoside	Aminoglycoside	Gentamicin, Tobramycin	unpublished	Enzymatic modification	curated
Aminoglycoside_aac(6')-IIc	aac(6')-IIc_1_NC_012555	aac(6')-IIc	aac	Aminoglycoside	Aminoglycoside	Gentamicin, Tobramycin	19075060	Enzymatic modification	curated
Aminoglycoside_aac(6')-aph(2'')	aac(6')-aph(2'')_1_M13771	aac(6')-aph(2'')	aac	Aminoglycoside	Aminoglycoside	Amikacin, Gentamicin, Tobramycin	3015884	Enzymatic modification	Alternative name aac(6')-bifunctional, aac(6')-Ie, aac(6')-Ie-aph(2'')-Ia, aacA-aphD, curated
Aminoglycoside_aac(6')-Isa	aac(6')-Isa_1_AB116646	aac(6')-Isa	aac	Aminoglycoside	Aminoglycoside	Amikacin, Tobramycin	15625322	Enzymatic modification	curated
Aminoglycoside_aac(6')-Ib3	aac(6')-Ib3_1_X60321	aac(6')-Ib3	aac	Aminoglycoside	Aminoglycoside	Amikacin, Tobramycin	1331747	Enzymatic modification	Alternative name aac(6')-Ib5, curated
Aminoglycoside_aacA43	aacA43_1_HQ247816	aacA43	aac	Aminoglycoside	Aminoglycoside	Amikacin, Tobramycin	21422220	Enzymatic modification	curated
Aminoglycoside_ant(3'')-Ia	ant(3'')-Ia_1_X02340	ant(3'')-Ia	ant	Aminoglycoside	Aminoglycoside	Streptomycin	8385262	Enzymatic modification	Alternative name aadA, aad(3')(9), aadA1, aadA1a, curated
Aminoglycoside_aadA1	aadA1_2_FJ591054	aadA1	aad	Aminoglycoside	Aminoglycoside	Streptomycin	19243438	Enzymatic modification	Alternative name ant(3'')-Ia, curated
Aminoglycoside_aadA1	aadA1_3_JQ414041	aadA1	aad	Aminoglycoside	Aminoglycoside	Streptomycin	23180481	Enzymatic modification	Alternative name ant(3'')-Ia, curated
Aminoglycoside_aadA1b	aadA1b_1_M95287	aadA1b	aad	Aminoglycoside	Aminoglycoside	Streptomycin	10673049	Enzymatic modification	Alternative name aadA2, curated
Aminoglycoside_aadA1	aadA1_4_JQ480156	aadA1	aad	Aminoglycoside	Aminoglycoside	Streptomycin	22486636	Enzymatic modification	Alternative name ant(3'')-Ia, curated
Aminoglycoside_aadA1	aadA1_5_JX185132	aadA1	aad	Aminoglycoside	Aminoglycoside	Streptomycin	23934739	Enzymatic modification	Alternative name ant(3'')-Ia, curated
Aminoglycoside_aadA2	aadA2_2_JQ364967	aadA2	aad	Aminoglycoside	Aminoglycoside	Streptomycin	22511964	Enzymatic modification	curated
Aminoglycoside_aadA3	aadA3_1_AF047479	aadA3	aad	Aminoglycoside	Aminoglycoside	Streptomycin	10673049	Enzymatic modification	curated
Aminoglycoside_aadA4	aadA4_1_Z50802	aadA4	aad	Aminoglycoside	Aminoglycoside	Streptomycin	10673049	Enzymatic modification	curated
Aminoglycoside_aadA5	aadA5_1_AF137361	aadA5	aad	Aminoglycoside	Aminoglycoside	Streptomycin	10673049	Enzymatic modification	curated
Aminoglycoside_aadA6	aadA6_1_AF140629	aadA6	aad	Aminoglycoside	Aminoglycoside	Streptomycin	10673049	Enzymatic modification	curated
Aminoglycoside_aadA7	aadA7_1_AF224733	aadA7	aad	Aminoglycoside	Aminoglycoside	Streptomycin	10817710	Enzymatic modification	curated
Aminoglycoside_aadA8	aadA8_1_AF326210	aadA8	aad	Aminoglycoside	Aminoglycoside	Streptomycin	11557503	Enzymatic modification	curated
Aminoglycoside_aadA8b	aadA8b_2_AM040708	aadA8b	aad	Aminoglycoside	Aminoglycoside	Streptomycin	16291869	Enzymatic modification	curated
Aminoglycoside_aadA9	aadA9_1_AJ420072	aadA9	aad	Aminoglycoside	Aminoglycoside	Streptomycin	12383729	Enzymatic modification	curated
Aminoglycoside_aadA10	aadA10_1_U37105	aadA10	aad	Aminoglycoside	Aminoglycoside	Streptomycin	12121911	Enzymatic modification	curated
Aminoglycoside_aadA11	aadA11_1_AY144590	aadA11	aad	Aminoglycoside	Aminoglycoside	Streptomycin	16451415	Enzymatic modification	curated
Aminoglycoside_aadA12	aadA12_1_AY665771	aadA12	aad	Aminoglycoside	Aminoglycoside	Streptomycin	unpublished	Enzymatic modification	curated
Aminoglycoside_aadA13	aadA13_1_AY713504	aadA13	aad	Aminoglycoside	Aminoglycoside	Streptomycin	unpublished	Enzymatic modification	curated
Aminoglycoside_aadA14	aadA14_1_AJ884726	aadA14	aad	Aminoglycoside	Aminoglycoside	Streptomycin	15980396	Enzymatic modification	curated
Aminoglycoside_aadA15	aadA15_1_DQ393783	aadA15	aad	Aminoglycoside	Aminoglycoside	Streptomycin	16816399	Enzymatic modification	curated
Aminoglycoside_aadA16	aadA16_1_EU675686	aadA16	aad	Aminoglycoside	Aminoglycoside	Streptomycin	19008256	Enzymatic modification	curated
Aminoglycoside_aadA17	aadA17_1_FJ460181	aadA17	aad	Aminoglycoside	Aminoglycoside	Streptomycin	22127350	Enzymatic modification	curated
Aminoglycoside_aadA21	aadA21_1_AY171244	aadA21	aad	Aminoglycoside	Aminoglycoside	Streptomycin	12760885	Enzymatic modification	curated
Aminoglycoside_aadA22	aadA22_1_AM261837	aadA22	aad	Aminoglycoside	Aminoglycoside	Streptomycin	17597002	Enzymatic modification	curated
Aminoglycoside_aadA23	aadA23_1_AJ809407	aadA23	aad	Aminoglycoside	Aminoglycoside	Streptomycin	15761062	Enzymatic modification	curated
Aminoglycoside_aadA24	aadA24_1_AM711129	aadA24	aad	Aminoglycoside	Aminoglycoside	Streptomycin	18571383	Enzymatic modification	curated
Aminoglycoside_ant(6)-Ia	ant(6)-Ia_2_KF421157	ant(6)-Ia	ant	Aminoglycoside	Aminoglycoside	Streptomycin	24379302	Enzymatic modification	Alternative name ant6, aadE, curated
Aminoglycoside_aadD	aadD_1_AF181950	aadD	aad	Aminoglycoside	Aminoglycoside	Amikacin, Tobramycin	10858352	Enzymatic modification	Alternative name ant(4')-Ia, curated
Aminoglycoside_aadK	aadK_1_M26879	aadK	aad	Aminoglycoside	Aminoglycoside	Streptomycin	2550327	Enzymatic modification	curated
Aminoglycoside_ant(3'')-Ii-aac(6')-IId	ant(3'')-Ii-aac(6')-IId_1_AF453998	ant(3'')-Ii-aac(6')-IId	ant	Aminoglycoside	Aminoglycoside	Gentamicin, Streptomycin, Tobramycin	11959575	Enzymatic modification	Alternative name ant(3'')-Ih-aac(6')-Iid, curated
Aminoglycoside_ant(4')-Ib	ant(4')-Ib_1_AJ506108	ant(4')-Ib	ant	Aminoglycoside	Aminoglycoside	Amikacin, Tobramycin	12654668	Enzymatic modification	Alternative name aadA2, curated
Aminoglycoside_ant(4')-IIa	ant(4')-IIa_1_M98270	ant(4')-IIa	ant	Aminoglycoside	Aminoglycoside	Amikacin, Tobramycin	8385262	Enzymatic modification	curated
Aminoglycoside_ant(4')-IIb	ant(4')-IIb_1_AY114142	ant(4')-IIb	ant	Aminoglycoside	Aminoglycoside	Amikacin, Tobramycin	12709326	Enzymatic modification	curated
Aminoglycoside_ant(6)-Ia	ant(6)-Ia_1_AF330699	ant(6)-Ia	ant	Aminoglycoside	Aminoglycoside	Streptomycin	11600397	Enzymatic modification	Alternative name ant6, aadE, curated
Aminoglycoside_ant(6)-Ib	ant(6)-Ib_1_FN594949	ant(6)-Ib	ant	Aminoglycoside	Aminoglycoside	Streptomycin	20479200	Enzymatic modification	curated
Aminoglycoside_aph(2'')-Ib	aph(2'')-Ib_1_AF337947	aph(2'')-Ib	aph	Aminoglycoside	Aminoglycoside	Amikacin, Gentamicin, Tobramycin	11557456	Enzymatic modification	curated
Aminoglycoside_aph(2'')-Ic	aph(2'')-Ic_1_U51479	aph(2'')-Ic	aph	Aminoglycoside	Aminoglycoside	Amikacin, Gentamicin, Tobramycin	9055984	Enzymatic modification	curated
Aminoglycoside_aph(2'')-Id	aph(2'')-Id_1_AF016483	aph(2'')-Id	aph	Aminoglycoside	Aminoglycoside	Amikacin, Gentamicin, Tobramycin	9593155	Enzymatic modification	curated
Aminoglycoside_aph(2'')-Ie	aph(2'')-Ie_1_AY743255	aph(2'')-Ie	aph	Aminoglycoside	Aminoglycoside	Amikacin, Gentamicin, Tobramycin	16201926	Enzymatic modification	curated
Aminoglycoside_aph(3')-Ia	aph(3')-Ia_1_V00359	aph(3')-Ia	aph	Aminoglycoside	Aminoglycoside		6270337	Enzymatic modification	curated
Aminoglycoside_aph(3')-Ib	aph(3')-Ib_1_M20305	aph(3')-Ib	aph	Aminoglycoside	Aminoglycoside		2832861	Enzymatic modification	curated
Aminoglycoside_aph(3'')-Ic	aph(3'')-Ic_1_DQ336355	aph(3'')-Ic	aph	Aminoglycoside	Aminoglycoside	Streptomycin	16954315	Enzymatic modification	curated
Aminoglycoside_aph(3')-Id	aph(3')-Id_1_Z48231	aph(3')-Id	aph	Aminoglycoside	Aminoglycoside		2653965	Enzymatic modification	curated
Aminoglycoside_aph(3')-IIa	aph(3')-IIa_1_X57709	aph(3')-IIa	aph	Aminoglycoside	Aminoglycoside		1664906	Enzymatic modification	curated
Aminoglycoside_aph(3')-IIb	aph(3')-IIb_1_X90856	aph(3')-IIb	aph	Aminoglycoside	Aminoglycoside		8723476	Enzymatic modification	curated
Aminoglycoside_aph(3')-IIc	aph(3')-IIc_1_AM743169	aph(3')-IIc	aph	Aminoglycoside	Aminoglycoside		18419807	Enzymatic modification	curated
Aminoglycoside_aph(3')-III	aph(3')-III_1_M26832	aph(3')-III	aph	Aminoglycoside	Aminoglycoside	Amikacin	3937729	Enzymatic modification	curated
Aminoglycoside_aph(3')-IV	aph(3')-IV_1_X03364	aph(3')-IV	aph	Aminoglycoside	Aminoglycoside		3006668	Enzymatic modification	curated
Aminoglycoside_aph(3')-Va	aph(3')-Va_1_K00432	aph(3')-Va	aph	Aminoglycoside	Aminoglycoside		6310563	Enzymatic modification	curated
Aminoglycoside_aph(3')-Vb	aph(3')-Vb_1_M22126	aph(3')-Vb	aph	Aminoglycoside	Aminoglycoside		2851496	Enzymatic modification	curated
Aminoglycoside_aph(3')-Vc	aph(3')-Vc_1_S81599	aph(3')-Vc	aph	Aminoglycoside	Aminoglycoside		1663923	Enzymatic modification	curated
Aminoglycoside_aph(3')-VIa	aph(3')-VIa_1_X07753	aph(3')-VIa	aph	Aminoglycoside	Aminoglycoside	Amikacin	2846986	Enzymatic modification	curated
Aminoglycoside_aph(3')-VIb	aph(3')-VIb_1_AJ627643	aph(3')-VIb	aph	Aminoglycoside	Aminoglycoside	Amikacin	16048938	Enzymatic modification	curated
Aminoglycoside_aph(3')-VIIa	aph(3')-VIIa_1_M29953	aph(3')-VIIa	aph	Aminoglycoside	Aminoglycoside	Amikacin	2550983	Enzymatic modification	curated
Aminoglycoside_aph(3')-VIII	aph(3')-VIII_1_ATGI01000028	aph(3')-VIII	aph	Aminoglycoside	Aminoglycoside	Amikacin	27965516	Enzymatic modification	Intrinsic in Acinetobacter rudis, curated
Aminoglycoside_aph(3')-XV	aph(3')-XV_1_Y18050	aph(3')-XV	aph	Aminoglycoside	Aminoglycoside		10390207	Enzymatic modification	curated
Aminoglycoside_aph(3'')-Ia	aph(3'')-Ia_1_X53527	aph(3'')-Ia	aph	Aminoglycoside	Aminoglycoside	Streptomycin	2167474	Enzymatic modification	Alternative name aphE, aphD2, curated
Aminoglycoside_aph(4)-Ia	aph(4)-Ia_1_V01499	aph(4)-Ia	aph	Aminoglycoside	Aminoglycoside		6314265	Enzymatic modification	Alternative name hph, curated
Aminoglycoside_aph(6)-Ia	aph(6)-Ia_1_AY971801	aph(6)-Ia	aph	Aminoglycoside	Aminoglycoside	Streptomycin	unpublished	Enzymatic modification	Alternative name aphD, curated, strA
Aminoglycoside_aph(6)-Ib	aph(6)-Ib_1_X05648	aph(6)-Ib	aph	Aminoglycoside	Aminoglycoside	Streptomycin	3039305	Enzymatic modification	Alternative name sph, curated
Aminoglycoside_aph(6)-Ic	aph(6)-Ic_1_X01702	aph(6)-Ic	aph	Aminoglycoside	Aminoglycoside	Streptomycin	3889831	Enzymatic modification	Alternative name str, curated
Aminoglycoside_aph(9)-Ia	aph(9)-Ia_1_U94857	aph(9)-Ia	aph	Aminoglycoside	Aminoglycoside		9174205	Enzymatic modification	curated
Aminoglycoside_aph(9)-Ib	aph(9)-Ib_1_U70376	aph(9)-Ib	aph	Aminoglycoside	Aminoglycoside		unpublished	Enzymatic modification	curated
Aminoglycoside_rmtB2	rmtB2_1_JN968578	rmtB2	rmt	Aminoglycoside	Aminoglycoside		unpublished	Target protection	Gentamicin, Suggested phenotype: Amikacin, Tobramycin, curated
Aminoglycoside_rmtF	rmtF_1_JQ808129	rmtF	rmt	Aminoglycoside	Aminoglycoside	Amikacin, Gentamicin, Tobramycin	22547620	Target protection	curated
Aminoglycoside_rmtG	rmtG_1_JX486113	rmtG	rmt	Aminoglycoside	Aminoglycoside	Amikacin, Gentamicin, Tobramycin	23459483	Target protection	curated
Aminoglycoside_rmtH	rmtH_1_KC544262	rmtH	rmt	Aminoglycoside	Aminoglycoside	Amikacin, Gentamicin, Tobramycin	23478957	Target protection	curated
Aminoglycoside_armA	armA_1_AY220558	armA	arm	Aminoglycoside	Aminoglycoside	Amikacin, Gentamicin, Tobramycin	12878520	Target protection	curated
Aminoglycoside_npmA	npmA_1_AB261016	npmA	npm	Aminoglycoside	Aminoglycoside	Amikacin, Gentamicin, Tobramycin	17875999	Target protection	curated
Aminoglycoside_rmtA	rmtA_1_AB120321	rmtA	rmt	Aminoglycoside	Aminoglycoside	Amikacin, Gentamicin, Tobramycin	14667745	Target protection	curated
Aminoglycoside_rmtB	rmtB_1_AB103506	rmtB	rmt	Aminoglycoside	Aminoglycoside	Amikacin, Gentamicin, Tobramycin	14742200	Target protection	curated
Aminoglycoside_rmtC	rmtC_1_AB194779	rmtC	rmt	Aminoglycoside	Aminoglycoside	Amikacin, Gentamicin, Tobramycin	16377684	Target protection	curated
Aminoglycoside_rmtD	rmtD_1_DQ914960	rmtD	rmt	Aminoglycoside	Aminoglycoside	Amikacin, Gentamicin, Tobramycin	17158944	Target protection	curated
Aminoglycoside_rmtD2	rmtD2_1_HQ401565	rmtD2	rmt	Aminoglycoside	Aminoglycoside	Amikacin, Gentamicin, Tobramycin	21078935	Target protection	curated
Aminoglycoside_rmtE	rmtE_1_GU201947	rmtE	rmt	Aminoglycoside	Aminoglycoside	Amikacin, Gentamicin, Tobramycin	20368404	Target protection	curated
Aminoglycoside_ant(9)-Ia	ant(9)-Ia_1_X02588	ant(9)-Ia	ant	Aminoglycoside	Aminoglycoside		2993813	Enzymatic modification	Alternative name aad(9), curated, spc
Multidrug_aac(6')-Ib-cr	aac(6')-Ib-cr_1_DQ303918	aac(6')-Ib-cr	aac	Multidrug	Aminoglycoside, Fluoroquinolone, Quinolone	Amikacin, Ciprofloxacin, Tobramycin	unpublished	Enzymatic inactivation, Enzymatic modification	MIC of ciprofloxacin does not always increase above ECOFF PMID 16369542, curated
Multidrug_aac(6')-Ib-cr	aac(6')-Ib-cr_2_EF636461	aac(6')-Ib-cr	aac	Multidrug	Aminoglycoside, Fluoroquinolone, Quinolone	Amikacin, Ciprofloxacin, Tobramycin	17938184	Enzymatic inactivation, Enzymatic modification	curated
Aminoglycoside_aph(3'')-Ib	aph(3'')-Ib_2_AF024602	aph(3'')-Ib	aph	Aminoglycoside	Aminoglycoside	Streptomycin	9687410	Enzymatic modification	Alternative name strA, curated, orfH
Aminoglycoside_aph(3'')-Ib	aph(3'')-Ib_5_AF321551	aph(3'')-Ib	aph	Aminoglycoside	Aminoglycoside	Streptomycin	12029529	Enzymatic modification	Alternative name strA, curated
Aminoglycoside_aph(6)-Id	aph(6)-Id_2_AF024602	aph(6)-Id	aph	Aminoglycoside	Aminoglycoside	Streptomycin	8385262	Enzymatic modification	Alternative name strB, curated
Aminoglycoside_str	str_1_X92946	str	str	Aminoglycoside	Aminoglycoside	Streptomycin	11735367	Enzymatic modification	curated
Aminoglycoside_str	str_2_FN435330	str	str	Aminoglycoside	Aminoglycoside	Streptomycin	20399039	Enzymatic modification	curated
Aminoglycoside_str	str_3_AM932524	str	str	Aminoglycoside	Aminoglycoside	Streptomycin	20558469	Enzymatic modification	curated
Aminoglycoside_aac(3)-IIIb	aac(3)-IIIb_2_LLLC01000048	aac(3)-IIIb	aac	Aminoglycoside	Aminoglycoside	Gentamicin, Tobramycin	unpublished	Enzymatic modification	curated
Aminoglycoside_aac(3)-IIa	aac(3)-IIa_2_AY138987	aac(3)-IIa	aac	Aminoglycoside	Aminoglycoside	Gentamicin, Tobramycin	12726770	Enzymatic modification	curated
Aminoglycoside_aac(3)-IIa	aac(3)-IIa_3_X13543	aac(3)-IIa	aac	Aminoglycoside	Aminoglycoside	Gentamicin, Tobramycin	3892230	Enzymatic modification	curated
Aminoglycoside_aac(3)-IIa	aac(3)-IIa_4_L22613	aac(3)-IIa	aac	Aminoglycoside	Aminoglycoside	Gentamicin, Tobramycin	8117265	Enzymatic modification	curated
Aminoglycoside_aac(3)-IIa	aac(3)-IIa_5_FJ012882	aac(3)-IIa	aac	Aminoglycoside	Aminoglycoside	Gentamicin, Tobramycin	19055690	Enzymatic modification	curated
Aminoglycoside_aac(3)-IV	aac(3)-IV_1_DQ241380	aac(3)-IV	aac	Aminoglycoside	Aminoglycoside	Gentamicin, Tobramycin	16331988	Enzymatic modification	curated
Aminoglycoside_aac(3)-VIa	aac(3)-VIa_2_NC_009838	aac(3)-VIa	aac	Aminoglycoside	Aminoglycoside	Gentamicin	16940062	Enzymatic modification	curated
Aminoglycoside_aph(3')-Ib	aph(3')-Ib_2_AJ744860	aph(3')-Ib	aph	Aminoglycoside	Aminoglycoside		15848226	Enzymatic modification	curated
Aminoglycoside_ant(9)-Ia	ant(9)-Ia_2_M69221	ant(9)-Ia	ant	Aminoglycoside	Aminoglycoside		1659306	Enzymatic modification	Alternative name aad(9), curated, spc
Aminoglycoside_aadA24	aadA24_1_DQ677333	aadA24	aad	Aminoglycoside	Aminoglycoside	Streptomycin	17650961	Enzymatic modification	curated
Aminoglycoside_aadA8b	aadA8b_1_AY139603	aadA8b	aad	Aminoglycoside	Aminoglycoside	Streptomycin	19719593	Enzymatic modification	curated
Aminoglycoside_aadA2b	aadA2b_1_D43625	aadA2b	aad	Aminoglycoside	Aminoglycoside	Streptomycin	85862590	Enzymatic modification	curated
Aminoglycoside_aac(6')-Ii	aac(6')-Ii_1_L12710	aac(6')-Ii	aac	Aminoglycoside	Aminoglycoside	Amikacin, Tobramycin	8239603	Enzymatic modification	curated
Aminoglycoside_aac(3)-XI	aac(3)-XI_1_CTEG01000046	aac(3)-XI	aac	Aminoglycoside	Aminoglycoside		unpublished	Enzymatic modification	curated
Aminoglycoside_aac(3)-VIII	aac(3)-VIII_1_AB211959	aac(3)-VIII	aac	Aminoglycoside	Aminoglycoside		16506694	Enzymatic modification	curated
Aminoglycoside_aac(3)-VIII	aac(3)-VIII_2_AJ843080	aac(3)-VIII	aac	Aminoglycoside	Aminoglycoside		15827636	Enzymatic modification	curated
Aminoglycoside_aac(3)-VIII	aac(3)-VIII_3_AJ748131	aac(3)-VIII	aac	Aminoglycoside	Aminoglycoside		16258246	Enzymatic modification	curated
Aminoglycoside_kmr	kmr_1_ENA_ACB88605	kmr	kmr	Aminoglycoside	Aminoglycoside	Amikacin, Gentamicin, Tobramycin	25733511	Target protection	curated
Beta-lactam_blaNDM-19	blaNDM-19_1_MF370080	blaNDM-19	blaNDM	Beta-lactam	Beta-lactam	Amoxicillin, Amoxicillin+Clavulanic acid, Ampicillin, Ampicillin+Clavulanic acid, Cefepime, Cefixime, Cefotaxime, Cefoxitin, Ceftazidime, Ertapenem, Imipenem, Meropenem, Piperacillin, Piperacillin+Tazobactam	Unpublished	Enzymatic inactivation	Subclass B1, curated
Beta-lactam_blaNDM-20	blaNDM-20_1_KY654092	blaNDM-20	blaNDM	Beta-lactam	Beta-lactam	Amoxicillin, Amoxicillin+Clavulanic acid, Ampicillin, Ampicillin+Clavulanic acid, Cefepime, Cefixime, Cefotaxime, Cefoxitin, Ceftazidime, Ertapenem, Imipenem, Meropenem, Piperacillin, Piperacillin+Tazobactam	29515538	Enzymatic inactivation	Subclass B1, curated
Beta-lactam_blaNDM-21	blaNDM-21_1_MG183694	blaNDM-21	blaNDM	Beta-lactam	Beta-lactam	Amoxicillin, Amoxicillin+Clavulanic acid, Ampicillin, Ampicillin+Clavulanic acid, Cefepime, Cefixime, Cefotaxime, Cefoxitin, Ceftazidime, Ertapenem, Imipenem, Meropenem, Piperacillin, Piperacillin+Tazobactam	Unpublished	Enzymatic inactivation	Subclass B1, curated
Beta-lactam_blaOXA-368	blaOXA-368_1_KT736121	blaOXA-368	blaOXA	Beta-lactam	Beta-lactam		Unpublished	Enzymatic inactivation	Class D;, curated
Beta-lactam_blaOXA-336	blaOXA-336_1_KF048907	blaOXA-336	blaOXA	Beta-lactam	Beta-lactam		25541711	Enzymatic inactivation	Class D;OXA-51-like;Natural in Acinetobacter baumannii;, curated
Beta-lactam_blaOXA-337	blaOXA-337_1_KF048908	blaOXA-337	blaOXA	Beta-lactam	Beta-lactam		25541711	Enzymatic inactivation	Class D;OXA-51-like;Natural in Acinetobacter baumannii;, curated
Beta-lactam_blaOXA-338	blaOXA-338_1_KF048909	blaOXA-338	blaOXA	Beta-lactam	Beta-lactam		25616788	Enzymatic inactivation	Class D;OXA-51-like;Natural in Acinetobacter baumannii;, curated
Beta-lactam_blaOXA-339	blaOXA-339_1_KF048911	blaOXA-339	blaOXA	Beta-lactam	Beta-lactam		25616788	Enzymatic inactivation	Class D;OXA-51-like;Natural in Acinetobacter baumannii;, curated
Beta-lactam_blaOXA-340	blaOXA-340_1_KF048912	blaOXA-340	blaOXA	Beta-lactam	Beta-lactam		25616788	Enzymatic inactivation	Class D;OXA-51-like;Natural in Acinetobacter baumannii;, curated
Beta-lactam_blaOXA-341	blaOXA-341_1_KF048913	blaOXA-341	blaOXA	Beta-lactam	Beta-lactam		25616788	Enzymatic inactivation	Class D;OXA-51-like;Natural in Acinetobacter baumannii;, curated
Beta-lactam_blaOXA-342	blaOXA-342_1_KF048915	blaOXA-342	blaOXA	Beta-lactam	Beta-lactam		25616788	Enzymatic inactivation	Class D;OXA-51-like;Natural in Acinetobacter baumannii;, curated
Beta-lactam_blaOXA-343	blaOXA-343_1_KF048916	blaOXA-343	blaOXA	Beta-lactam	Beta-lactam		25616788	Enzymatic inactivation	Class D;OXA-51-like;Natural in Acinetobacter baumannii;, curated
Beta-lactam_blaOXA-344	blaOXA-344_1_KF048917	blaOXA-344	blaOXA	Beta-lactam	Beta-lactam		25616788	Enzymatic inactivation	Class D;OXA-51-like;Natural in Acinetobacter baumannii;, curated
Beta-lactam_blaOXA-345	blaOXA-345_1_KF048918	blaOXA-345	blaOXA	Beta-lactam	Beta-lactam		25616788	Enzymatic inactivation	Class D;OXA-51-like;Natural in Acinetobacter baumannii;, curated
Beta-lactam_blaOXA-346	blaOXA-346_1_KF048919	blaOXA-346	blaOXA	Beta-lactam	Beta-lactam		25616788	Enzymatic inactivation	Class D;OXA-51-like;Natural in Acinetobacter baumannii;, curated
Beta-lactam_blaOXA-347	blaOXA-347_1_ACWG01000053	blaOXA-347	blaOXA	Beta-lactam	Beta-lactam		22845886	Enzymatic inactivation	Class D;Natural in Bacteroides spp.;, curated
Beta-lactam_blaOXA-361	blaOXA-361_1_KF460531	blaOXA-361	blaOXA	Beta-lactam	Beta-lactam		24288029	Enzymatic inactivation	Class D;OXA-134-like;Natural in Acinetobacter lwoffii;, curated
Beta-lactam_blaOXA-362	blaOXA-362_1_KF460532	blaOXA-362	blaOXA	Beta-lactam	Beta-lactam		24288029	Enzymatic inactivation	Class D;OXA-134-like;Natural in Acinetobacter lwoffii;, curated
Beta-lactam_blaOXA-363	blaOXA-363_1_KF460533	blaOXA-363	blaOXA	Beta-lactam	Beta-lactam		24288029	Enzymatic inactivation	Class D;OXA-134-like;Natural in Acinetobacter lwoffii;, curated
Beta-lactam_blaOXA-364	blaOXA-364_1_JX306689	blaOXA-364	blaOXA	Beta-lactam	Beta-lactam		Unpublished	Enzymatic inactivation	Class D;OXA-243-like;Natural in Achromobacter dolens;, curated
Beta-lactam_blaOXA-365	blaOXA-365_1_KF885217	blaOXA-365	blaOXA	Beta-lactam	Beta-lactam		24622099	Enzymatic inactivation	Class D;OXA-51-like;Natural in Acinetobacter baumannii;, curated
Beta-lactam_blaOXA-366	blaOXA-366_1_KP050485	blaOXA-366	blaOXA	Beta-lactam	Beta-lactam		Unpublished	Enzymatic inactivation	Class D;OXA-23-like;Natural in Acinetobacter baumannii;, curated
Beta-lactam_blaOXA-370	blaOXA-370_1_KJ488943	blaOXA-370	blaOXA	Beta-lactam	Beta-lactam	Piperacillin+Tazobactam	24709259	Enzymatic inactivation	Class D;OXA-48-like;, curated
Beta-lactam_blaOXA-373	blaOXA-373_1_HG931732	blaOXA-373	blaOXA	Beta-lactam	Beta-lactam		Unpublished	Enzymatic inactivation	Class D;OXA-211-like;Natural in Acinetobacter johnsonii;, curated
Beta-lactam_blaOXA-374	blaOXA-374_1_KF986255	blaOXA-374	blaOXA	Beta-lactam	Beta-lactam		28925528	Enzymatic inactivation	Class D;OXA-51-like;Natural in Acinetobacter baumannii;ISAba1 insertion into the promoter region is required for carbapenem resistance, curated
Beta-lactam_blaOXA-375	blaOXA-375_1_KF986256	blaOXA-375	blaOXA	Beta-lactam	Beta-lactam		28925528	Enzymatic inactivation	Class D;OXA-51-like;Natural in Acinetobacter baumannii;ISAba1 insertion into the promoter region is required for carbapenem resistance, curated
Beta-lactam_blaOXA-376	blaOXA-376_1_KF986257	blaOXA-376	blaOXA	Beta-lactam	Beta-lactam		28925528	Enzymatic inactivation	Class D;OXA-51-like;Natural in Acinetobacter baumannii;ISAba1 insertion into the promoter region is required for carbapenem resistance, curated
Beta-lactam_blaOXA-377	blaOXA-377_1_KF986258	blaOXA-377	blaOXA	Beta-lactam	Beta-lactam		28925528	Enzymatic inactivation	Class D;OXA-51-like;Natural in Acinetobacter baumannii;ISAba1 insertion into the promoter region is required for carbapenem resistance, curated
Beta-lactam_blaOXA-378	blaOXA-378_1_KF986259	blaOXA-378	blaOXA	Beta-lactam	Beta-lactam		28925528	Enzymatic inactivation	Class D;OXA-51-like;Natural in Acinetobacter baumannii;ISAba1 insertion into the promoter region is required for carbapenem resistance, curated
Beta-lactam_blaOXA-379	blaOXA-379_1_KF986260	blaOXA-379	blaOXA	Beta-lactam	Beta-lactam		28925528	Enzymatic inactivation	Class D;OXA-51-like;Natural in Acinetobacter baumannii;ISAba1 insertion into the promoter region is required for carbapenem resistance, curated
Beta-lactam_blaOXA-380	blaOXA-380_1_KF986261	blaOXA-380	blaOXA	Beta-lactam	Beta-lactam		28925528	Enzymatic inactivation	Class D;OXA-51-like;Natural in Acinetobacter baumannii;ISAba1 insertion into the promoter region is required for carbapenem resistance, curated
Beta-lactam_blaOXA-381	blaOXA-381_1_KJ135344	blaOXA-381	blaOXA	Beta-lactam	Beta-lactam		28925528	Enzymatic inactivation	Class D;OXA-51-like;Natural in Acinetobacter baumannii;ISAba1 insertion into the promoter region is required for carbapenem resistance, curated
Beta-lactam_blaOXA-382	blaOXA-382_1_KJ135345	blaOXA-382	blaOXA	Beta-lactam	Beta-lactam		28925528	Enzymatic inactivation	Class D;OXA-51-like;Natural in Acinetobacter baumannii;ISAba1 insertion into the promoter region is required for carbapenem resistance, curated
Beta-lactam_blaOXA-383	blaOXA-383_1_KF986262	blaOXA-383	blaOXA	Beta-lactam	Beta-lactam		28925528	Enzymatic inactivation	Class D;OXA-51-like;Natural in Acinetobacter baumannii;ISAba1 insertion into the promoter region is required for carbapenem resistance, curated
Beta-lactam_blaOXA-384	blaOXA-384_1_KF986263	blaOXA-384	blaOXA	Beta-lactam	Beta-lactam		28925528	Enzymatic inactivation	Class D;OXA-51-like;Natural in Acinetobacter baumannii;ISAba1 insertion into the promoter region is required for carbapenem resistance, curated
Beta-lactam_blaOXA-385	blaOXA-385_1_KF986253	blaOXA-385	blaOXA	Beta-lactam	Beta-lactam		28925528	Enzymatic inactivation	Class D;OXA-51-like;Natural in Acinetobacter baumannii;ISAba1 insertion into the promoter region is required for carbapenem resistance, curated
Beta-lactam_blaOXA-386	blaOXA-386_1_KF986254	blaOXA-386	blaOXA	Beta-lactam	Beta-lactam		28925528	Enzymatic inactivation	Class D;OXA-51-like;Natural in Acinetobacter baumannii;ISAba1 insertion into the promoter region is required for carbapenem resistance, curated
Beta-lactam_blaOXA-387	blaOXA-387_1_KJ173478	blaOXA-387	blaOXA	Beta-lactam	Beta-lactam		Unpublished	Enzymatic inactivation	Class D;OXA-51-like;Natural in Acinetobacter baumannii;, curated
Beta-lactam_blaOXA-388	blaOXA-388_1_KJ135343	blaOXA-388	blaOXA	Beta-lactam	Beta-lactam		28925528	Enzymatic inactivation	Class D;OXA-51-like;Natural in Acinetobacter baumannii;ISAba1 insertion into the promoter region is required for carbapenem resistance, curated
Beta-lactam_blaOXA-389	blaOXA-389_1_KJ135346	blaOXA-389	blaOXA	Beta-lactam	Beta-lactam		28925528	Enzymatic inactivation	Class D;OXA-51-like;Natural in Acinetobacter baumannii;ISAba1 insertion into the promoter region is required for carbapenem resistance, curated
Beta-lactam_blaOXA-390	blaOXA-390_1_KJ135342	blaOXA-390	blaOXA	Beta-lactam	Beta-lactam		28925528	Enzymatic inactivation	Class D;OXA-51-like;Natural in Acinetobacter baumannii;ISAba1 insertion into the promoter region is required for carbapenem resistance, curated
Beta-lactam_blaOXA-391	blaOXA-391_1_KJ427797	blaOXA-391	blaOXA	Beta-lactam	Beta-lactam		Unpublished	Enzymatic inactivation	Class D;OXA-51-like;Natural in Acinetobacter baumannii;, curated
Beta-lactam_blaOXA-392	blaOXA-392_1_AB901044	blaOXA-392	blaOXA	Beta-lactam	Beta-lactam		Unpublished	Enzymatic inactivation	Class D;OXA-1-like;, curated
Beta-lactam_blaOXA-395	blaOXA-395_1_AY306133	blaOXA-395	blaOXA	Beta-lactam	Beta-lactam	Amoxicillin, Ampicillin, Meropenem	15155197	Enzymatic inactivation	Class D;OXA-50-like;Natural in Pseudomonas aeruginosa;The enzyme has weak activity and confers decreased susceptibility but not resistance to the antimicrobials listed. Phenotype expressed in Pseudomonas aeruginosa but not in Escherichia coli., curated
Beta-lactam_blaOXA-396	blaOXA-396_1_AY306134	blaOXA-396	blaOXA	Beta-lactam	Beta-lactam	Amoxicillin, Ampicillin, Meropenem	15155197	Enzymatic inactivation	Class D;OXA-50-like;Natural in Pseudomonas aeruginosa;The enzyme has weak activity and confers decreased susceptibility but not resistance to the antimicrobials listed. Phenotype expressed in Pseudomonas aeruginosa but not in Escherichia coli., curated
Beta-lactam_blaOXA-397	blaOXA-397_1_KM087865	blaOXA-397	blaOXA	Beta-lactam	Beta-lactam		Unpublished	Enzymatic inactivation	Class D;OXA-58-like;Natural in Acinetobacter baumannii;, curated
Beta-lactam_blaOXA-398	blaOXA-398_1_KM087842	blaOXA-398	blaOXA	Beta-lactam	Beta-lactam		Unpublished	Enzymatic inactivation	Class D;OXA-23-like;Natural in Acinetobacter baumannii;, curated
Beta-lactam_blaOXA-400	blaOXA-400_1_KJ780078	blaOXA-400	blaOXA	Beta-lactam	Beta-lactam		Unpublished	Enzymatic inactivation	Class D;OXA-51-like;Natural in Acinetobacter baumannii;, curated
Beta-lactam_blaOXA-401	blaOXA-401_1_KJ780076	blaOXA-401	blaOXA	Beta-lactam	Beta-lactam		Unpublished	Enzymatic inactivation	Class D;OXA-51-like;Natural in Acinetobacter baumannii;, curated
Beta-lactam_blaOXA-402	blaOXA-402_1_JX865391	blaOXA-402	blaOXA	Beta-lactam	Beta-lactam		23264451	Enzymatic inactivation	Class D;OXA-51-like;Natural in Acinetobacter baumannii;, curated
Beta-lactam_blaOXA-403	blaOXA-403_1_KJ920337	blaOXA-403	blaOXA	Beta-lactam	Beta-lactam		Unpublished	Enzymatic inactivation	Class D;OXA-51-like;Natural in Acinetobacter baumannii;, curated
Beta-lactam_blaOXA-404	blaOXA-404_1_KJ920338	blaOXA-404	blaOXA	Beta-lactam	Beta-lactam		Unpublished	Enzymatic inactivation	Class D;OXA-51-like;Natural in Acinetobacter baumannii;, curated
Beta-lactam_blaOXA-405	blaOXA-405_1_KM589641	blaOXA-405	blaOXA	Beta-lactam	Beta-lactam	Amoxicillin, Amoxicillin+Clavulanic acid, Ampicillin, Ampicillin+Clavulanic acid, Aztreonam, Cefepime, Cefotaxime, Ceftazidime, Piperacillin, Piperacillin+Tazobactam	25870062	Enzymatic inactivation	Class D;OXA-48-like;, curated
Beta-lactam_blaOXA-406	blaOXA-406_1_KJ584915	blaOXA-406	blaOXA	Beta-lactam	Beta-lactam		25616788	Enzymatic inactivation	Class D;OXA-51-like;Natural in Acinetobacter baumannii;, curated
Beta-lactam_blaOXA-407	blaOXA-407_1_KJ584916	blaOXA-407	blaOXA	Beta-lactam	Beta-lactam		25616788	Enzymatic inactivation	Class D;OXA-51-like;Natural in Acinetobacter baumannii;, curated
Beta-lactam_blaOXA-408	blaOXA-408_1_KJ584917	blaOXA-408	blaOXA	Beta-lactam	Beta-lactam		25616788	Enzymatic inactivation	Class D;OXA-51-like;Natural in Acinetobacter baumannii;, curated
Beta-lactam_blaOXA-409	blaOXA-409_1_KJ584918	blaOXA-409	blaOXA	Beta-lactam	Beta-lactam		25616788	Enzymatic inactivation	Class D;OXA-51-like;Natural in Acinetobacter baumannii;, curated
Beta-lactam_blaOXA-410	blaOXA-410_1_KJ584919	blaOXA-410	blaOXA	Beta-lactam	Beta-lactam		25616788	Enzymatic inactivation	Class D;OXA-51-like;Natural in Acinetobacter baumannii;, curated
Beta-lactam_blaOXA-411	blaOXA-411_1_KJ584920	blaOXA-411	blaOXA	Beta-lactam	Beta-lactam		25616788	Enzymatic inactivation	Class D;OXA-51-like;Natural in Acinetobacter baumannii;, curated
Beta-lactam_blaOXA-412	blaOXA-412_1_KJ584921	blaOXA-412	blaOXA	Beta-lactam	Beta-lactam		25616788	Enzymatic inactivation	Class D;OXA-51-like;Natural in Acinetobacter baumannii;, curated
Beta-lactam_blaOXA-413	blaOXA-413_1_KJ584922	blaOXA-413	blaOXA	Beta-lactam	Beta-lactam		25616788	Enzymatic inactivation	Class D;OXA-51-like;Natural in Acinetobacter baumannii;, curated
Beta-lactam_blaOXA-414	blaOXA-414_1_KJ584914	blaOXA-414	blaOXA	Beta-lactam	Beta-lactam		25616788	Enzymatic inactivation	Class D;OXA-51-like;Natural in Acinetobacter baumannii;, curated
Beta-lactam_blaOXA-415	blaOXA-415_1_KJ865754	blaOXA-415	blaOXA	Beta-lactam	Beta-lactam		Unpublished	Enzymatic inactivation	Class D;OXA-2-like;, curated
Beta-lactam_blaOXA-416	blaOXA-416_1_KP264119	blaOXA-416	blaOXA	Beta-lactam	Beta-lactam	Amoxicillin, Ampicillin, Imipenem, Ticarcillin	25766005	Enzymatic inactivation	Class D;OXA-48-like;Natural in Shewanella xiamenensis;, curated
Beta-lactam_blaOXA-417	blaOXA-417_1_KM220587	blaOXA-417	blaOXA	Beta-lactam	Beta-lactam		Unpublished	Enzymatic inactivation	Class D;OXA-213-like;Natural in Acinetobacter calcoaceticus;, curated
Beta-lactam_blaOXA-418	blaOXA-418_1_KJ997966	blaOXA-418	blaOXA	Beta-lactam	Beta-lactam		Unpublished	Enzymatic inactivation	Class D;OXA-228-like;Natural in Acinetobacter bereziniae;, curated
Beta-lactam_blaOXA-420	blaOXA-420_1_AB983359	blaOXA-420	blaOXA	Beta-lactam	Beta-lactam		Unpublished	Enzymatic inactivation	Class D;OXA-58-like;Natural in Acinetobacter baumannii;, curated
Beta-lactam_blaOXA-421	blaOXA-421_1_KM401566	blaOXA-421	blaOXA	Beta-lactam	Beta-lactam		25428154	Enzymatic inactivation	Class D;OXA-213-like;Natural in Acinetobacter pittii;, curated
Beta-lactam_blaOXA-422	blaOXA-422_1_KM433671	blaOXA-422	blaOXA	Beta-lactam	Beta-lactam		Unpublished	Enzymatic inactivation	Class D;OXA-23-like;Natural in Acinetobacter baumannii;, curated
Beta-lactam_blaOXA-423	blaOXA-423_1_KM433672	blaOXA-423	blaOXA	Beta-lactam	Beta-lactam		Unpublished	Enzymatic inactivation	Class D;OXA-23-like;Natural in Acinetobacter baumannii;, curated
Beta-lactam_blaOXA-424	blaOXA-424_1_KM588352	blaOXA-424	blaOXA	Beta-lactam	Beta-lactam		25487793	Enzymatic inactivation	Class D;OXA-51-like;Natural in Acinetobacter baumannii;, curated
Beta-lactam_blaOXA-425	blaOXA-425_1_KM588353	blaOXA-425	blaOXA	Beta-lactam	Beta-lactam		25487793	Enzymatic inactivation	Class D;OXA-51-like;Natural in Acinetobacter baumannii;, curated
Beta-lactam_blaOXA-426	blaOXA-426_1_KM588354	blaOXA-426	blaOXA	Beta-lactam	Beta-lactam		25487793	Enzymatic inactivation	Class D;OXA-51-like;Natural in Acinetobacter baumannii;, curated
Beta-lactam_blaOXA-429	blaOXA-429_1_KM979376	blaOXA-429	blaOXA	Beta-lactam	Beta-lactam		28925528	Enzymatic inactivation	Class D;OXA-51-like;Natural in Acinetobacter baumannii;ISAba1 insertion into the promoter region is required for carbapenem resistance, curated
Beta-lactam_blaOXA-430	blaOXA-430_1_KM979377	blaOXA-430	blaOXA	Beta-lactam	Beta-lactam		28925528	Enzymatic inactivation	Class D;OXA-51-like;Natural in Acinetobacter baumannii;ISAba1 insertion into the promoter region is required for carbapenem resistance, curated
Beta-lactam_blaOXA-431	blaOXA-431_1_KM979378	blaOXA-431	blaOXA	Beta-lactam	Beta-lactam		28925528	Enzymatic inactivation	Class D;OXA-51-like;Natural in Acinetobacter baumannii;ISAba1 insertion into the promoter region is required for carbapenem resistance, curated
Beta-lactam_blaOXA-432	blaOXA-432_1_KM979379	blaOXA-432	blaOXA	Beta-lactam	Beta-lactam		28925528	Enzymatic inactivation	Class D;OXA-51-like;Natural in Acinetobacter baumannii;ISAba1 insertion into the promoter region is required for carbapenem resistance, curated
Beta-lactam_blaOXA-433	blaOXA-433_1_KM979380	blaOXA-433	blaOXA	Beta-lactam	Beta-lactam		28925528	Enzymatic inactivation	Class D;OXA-51-like;Natural in Acinetobacter baumannii;ISAba1 insertion into the promoter region is required for carbapenem resistance, curated
Beta-lactam_blaOXA-435	blaOXA-435_1_KP144324	blaOXA-435	blaOXA	Beta-lactam	Beta-lactam		Unpublished	Enzymatic inactivation	Class D;OXA-23-like;Natural in Acinetobacter baumannii;, curated
Beta-lactam_blaOXA-436	blaOXA-436_1_KT959105	blaOXA-436	blaOXA	Beta-lactam	Beta-lactam		Unpublished	Enzymatic inactivation	Class D;OXA-48-like;, curated
Beta-lactam_blaOXA-437	blaOXA-437_1_KP410856	blaOXA-437	blaOXA	Beta-lactam	Beta-lactam		Unpublished	Enzymatic inactivation	Class D;OXA-24-like;Natural in Acinetobacter baumannii;, curated
Beta-lactam_blaOXA-438	blaOXA-438_1_KP410734	blaOXA-438	blaOXA	Beta-lactam	Beta-lactam		Unpublished	Enzymatic inactivation	Class D;OXA-48-like;, curated
Beta-lactam_blaOXA-439	blaOXA-439_1_KP727573	blaOXA-439	blaOXA	Beta-lactam	Beta-lactam		Unpublished	Enzymatic inactivation	Class D;OXA-48-like;, curated
Beta-lactam_blaOXA-440	blaOXA-440_1_KP727574	blaOXA-440	blaOXA	Beta-lactam	Beta-lactam		Unpublished	Enzymatic inactivation	Class D;OXA-23-like;Natural in Acinetobacter baumannii;, curated
Beta-lactam_blaOXA-441	blaOXA-441_1_JX865394	blaOXA-441	blaOXA	Beta-lactam	Beta-lactam		23264451	Enzymatic inactivation	Class D;OXA-51-like;Natural in Acinetobacter baumannii;, curated
Beta-lactam_blaOXA-442	blaOXA-442_1_KP844571	blaOXA-442	blaOXA	Beta-lactam	Beta-lactam		Unpublished	Enzymatic inactivation	Class D;OXA-51-like;Natural in Acinetobacter baumannii;, curated
Beta-lactam_blaOXA-443	blaOXA-443_1_LC030178	blaOXA-443	blaOXA	Beta-lactam	Beta-lactam		25953190	Enzymatic inactivation	Class D;OXA-22-like;Natural in Ralstonia mannitolilytica;, curated
Beta-lactam_blaOXA-444	blaOXA-444_1_CP010800	blaOXA-444	blaOXA	Beta-lactam	Beta-lactam		25953190	Enzymatic inactivation	Class D;OXA-60-like;Natural in Ralstonia mannitolilytica;, curated
Beta-lactam_blaOXA-450	blaOXA-450_1_KR061502	blaOXA-450	blaOXA	Beta-lactam	Beta-lactam		Unpublished	Enzymatic inactivation	Class D;OXA-61-like;Natural in Campylobacter coli;, curated
Beta-lactam_blaOXA-451	blaOXA-451_1_KR061504	blaOXA-451	blaOXA	Beta-lactam	Beta-lactam		Unpublished	Enzymatic inactivation	Class D;OXA-61-like;Natural in Campylobacter jejuni;, curated
Beta-lactam_blaOXA-452	blaOXA-452_1_KR061505	blaOXA-452	blaOXA	Beta-lactam	Beta-lactam		Unpublished	Enzymatic inactivation	Class D;OXA-61-like;Natural in Campylobacter jejuni;, curated
Beta-lactam_blaOXA-453	blaOXA-453_1_KR061507	blaOXA-453	blaOXA	Beta-lactam	Beta-lactam		Unpublished	Enzymatic inactivation	Class D;OXA-61-like;Natural in Campylobacter jejuni;, curated
Beta-lactam_blaOXA-454	blaOXA-454_1_LC037981	blaOXA-454	blaOXA	Beta-lactam	Beta-lactam		Unpublished	Enzymatic inactivation	Class D;OXA-10-like;Natural in Delftia acidovorans;, curated
Beta-lactam_blaOXA-455	blaOXA-455_1_KP903885	blaOXA-455	blaOXA	Beta-lactam	Beta-lactam		Unpublished	Enzymatic inactivation	Class D;OXA-243-like;Natural in Achromobacter insuavis;, curated
Beta-lactam_blaOXA-457	blaOXA-457_1_KP903887	blaOXA-457	blaOXA	Beta-lactam	Beta-lactam		Unpublished	Enzymatic inactivation	Class D;OXA-243-like;Natural in Achromobacter insuavis;Alternative name blaOXA-456;, curated
Beta-lactam_blaOXA-458	blaOXA-458_1_KP903888	blaOXA-458	blaOXA	Beta-lactam	Beta-lactam		Unpublished	Enzymatic inactivation	Class D;OXA-243-like;Natural in Achromobacter sp. 2015clin4ach;, curated
Beta-lactam_blaOXA-459	blaOXA-459_1_KP903889	blaOXA-459	blaOXA	Beta-lactam	Beta-lactam		Unpublished	Enzymatic inactivation	Class D;OXA-243-like;Natural in Achromobacter insuavis;, curated
Beta-lactam_blaOXA-460	blaOXA-460_1_KR061508	blaOXA-460	blaOXA	Beta-lactam	Beta-lactam		Unpublished	Enzymatic inactivation	Class D;OXA-61-like;Natural in Campylobacter coli;, curated
Beta-lactam_blaOXA-461	blaOXA-461_1_KR061509	blaOXA-461	blaOXA	Beta-lactam	Beta-lactam		Unpublished	Enzymatic inactivation	Class D;OXA-61-like;Natural in Campylobacter jejuni;, curated
Beta-lactam_blaOXA-464	blaOXA-464_1_KU721146	blaOXA-464	blaOXA	Beta-lactam	Beta-lactam		Unpublished	Enzymatic inactivation	Class D;OXA-464-like;Natural in Arcobacter butzleri;, curated
Beta-lactam_blaOXA-470	blaOXA-470_1_KR182163	blaOXA-470	blaOXA	Beta-lactam	Beta-lactam		26315325	Enzymatic inactivation	Class D;OXA-63-like;Natural in Brachyspira pilosicoli;, curated
Beta-lactam_blaOXA-471	blaOXA-471_1_EU086833	blaOXA-471	blaOXA	Beta-lactam	Beta-lactam		18719182	Enzymatic inactivation	Class D;OXA-63-like;Natural in Brachyspira pilosicoli;, curated
Beta-lactam_blaOXA-472	blaOXA-472_1_KR182165	blaOXA-472	blaOXA	Beta-lactam	Beta-lactam		26315325	Enzymatic inactivation	Class D;OXA-63-like;Natural in Brachyspira pilosicoli;, curated
Beta-lactam_blaOXA-473	blaOXA-473_1_KR182166	blaOXA-473	blaOXA	Beta-lactam	Beta-lactam		26315325	Enzymatic inactivation	Class D;OXA-63-like;Natural in Brachyspira pilosicoli;, curated
Beta-lactam_blaOXA-474	blaOXA-474_1_KR182167	blaOXA-474	blaOXA	Beta-lactam	Beta-lactam		26315325	Enzymatic inactivation	Class D;OXA-63-like;Natural in Brachyspira pilosicoli;, curated
Beta-lactam_blaOXA-475	blaOXA-475_1_KR182168	blaOXA-475	blaOXA	Beta-lactam	Beta-lactam		26315325	Enzymatic inactivation	Class D;OXA-63-like;Natural in Brachyspira pilosicoli;, curated
Beta-lactam_blaOXA-476	blaOXA-476_1_KR182169	blaOXA-476	blaOXA	Beta-lactam	Beta-lactam		26315325	Enzymatic inactivation	Class D;OXA-63-like;Natural in Brachyspira pilosicoli;, curated
Beta-lactam_blaOXA-477	blaOXA-477_1_KR182170	blaOXA-477	blaOXA	Beta-lactam	Beta-lactam		26315325	Enzymatic inactivation	Class D;OXA-63-like;Natural in Brachyspira pilosicoli;, curated
Beta-lactam_blaOXA-478	blaOXA-478_1_KR182171	blaOXA-478	blaOXA	Beta-lactam	Beta-lactam		26315325	Enzymatic inactivation	Class D;OXA-63-like;Natural in Brachyspira pilosicoli;, curated
Beta-lactam_blaOXA-479	blaOXA-479_1_KR182172	blaOXA-479	blaOXA	Beta-lactam	Beta-lactam		26315325	Enzymatic inactivation	Class D;OXA-63-like;Natural in Brachyspira pilosicoli;, curated
Beta-lactam_blaOXA-480	blaOXA-480_1_KR872296	blaOXA-480	blaOXA	Beta-lactam	Beta-lactam		Unpublished	Enzymatic inactivation	Class D;OXA-51-like;Natural in Acinetobacter baumannii;, curated
Beta-lactam_blaOXA-482	blaOXA-482_1_KP264124	blaOXA-482	blaOXA	Beta-lactam	Beta-lactam		Unpublished	Enzymatic inactivation	Class D;OXA-23-like;, curated
Beta-lactam_blaOXA-483	blaOXA-483_1_KP264125	blaOXA-483	blaOXA	Beta-lactam	Beta-lactam		Unpublished	Enzymatic inactivation	Class D;OXA-23-like;, curated
Beta-lactam_blaOXA-484	blaOXA-484_1_KR401105	blaOXA-484	blaOXA	Beta-lactam	Beta-lactam		Unpublished	Enzymatic inactivation	Class D;OXA-48-like;, curated
Beta-lactam_blaOXA-485	blaOXA-485_1_LLNM01000004	blaOXA-485	blaOXA	Beta-lactam	Beta-lactam		26604259	Enzymatic inactivation	Class D;OXA-50-like;Natural in Pseudomonas aeruginosa;, curated
Beta-lactam_blaOXA-486	blaOXA-486_1_AY597426	blaOXA-486	blaOXA	Beta-lactam	Beta-lactam		16120476	Enzymatic inactivation	Class D;OXA-50-like;Natural in Pseudomonas aeruginosa;Alternative name poxB8;, curated
Beta-lactam_blaOXA-488	blaOXA-488_1_CP017969	blaOXA-488	blaOXA	Beta-lactam	Beta-lactam		Unpublished	Enzymatic inactivation	Class D;OXA-50-like;Natural in Pseudomonas aeruginosa;, curated
Beta-lactam_blaOXA-489	blaOXA-489_1_CP013733	blaOXA-489	blaOXA	Beta-lactam	Beta-lactam		Unpublished	Enzymatic inactivation	Class D;OXA-61-like;Natural in Campylobacter coli;, curated
Beta-lactam_blaOXA-490	blaOXA-490_1_KU721147	blaOXA-490	blaOXA	Beta-lactam	Beta-lactam		Unpublished	Enzymatic inactivation	Class D;OXA-464-like;Natural in Arcobacter butzleri;, curated
Beta-lactam_blaOXA-491	blaOXA-491_1_KU721148	blaOXA-491	blaOXA	Beta-lactam	Beta-lactam		Unpublished	Enzymatic inactivation	Class D;OXA-464-like;Natural in Arcobacter butzleri;, curated
Beta-lactam_blaOXA-493	blaOXA-493_1_KU739135	blaOXA-493	blaOXA	Beta-lactam	Beta-lactam		Unpublished	Enzymatic inactivation	Class D;OXA-493-like;Natural in Campylobacter lari;, curated
Beta-lactam_blaOXA-494	blaOXA-494_1_AY597430	blaOXA-494	blaOXA	Beta-lactam	Beta-lactam		16120476	Enzymatic inactivation	Class D;OXA-50-like;Natural in Pseudomonas aeruginosa;Alternative name poxB12;, curated
Beta-lactam_blaOXA-496	blaOXA-496_1_KT200608	blaOXA-496	blaOXA	Beta-lactam	Beta-lactam		Unpublished	Enzymatic inactivation	Class D;OXA-134-like;Natural in Acinetobacter lwoffii;, curated
Beta-lactam_blaOXA-497	blaOXA-497_1_LKJZ01000136	blaOXA-497	blaOXA	Beta-lactam	Beta-lactam		26824353	Enzymatic inactivation	Class D;OXA-51-like;Natural in Acinetobacter baumannii;, curated
Beta-lactam_blaOXA-499	blaOXA-499_1_KT964029	blaOXA-499	blaOXA	Beta-lactam	Beta-lactam		Unpublished	Enzymatic inactivation	Class D;OXA-143-like;Natural in Acinetobacter pittii;, curated
Beta-lactam_blaOXA-500	blaOXA-500_1_JMNQ01000002	blaOXA-500	blaOXA	Beta-lactam	Beta-lactam		Unpublished	Enzymatic inactivation	Class D;OXA-213-like;Natural in Acinetobacter baumannii 1451147;, curated
Beta-lactam_blaOXA-501	blaOXA-501_1_KU167110	blaOXA-501	blaOXA	Beta-lactam	Beta-lactam		Unpublished	Enzymatic inactivation	Class D;OXA-213-like;Natural in Acinetobacter pittii;, curated
Beta-lactam_blaOXA-502	blaOXA-502_1_KU167111	blaOXA-502	blaOXA	Beta-lactam	Beta-lactam		Unpublished	Enzymatic inactivation	Class D;OXA-213-like;Natural in Acinetobacter pittii;, curated
Beta-lactam_blaOXA-503	blaOXA-503_1_KU167109	blaOXA-503	blaOXA	Beta-lactam	Beta-lactam		Unpublished	Enzymatic inactivation	Class D;OXA-213-like;Natural in Acinetobacter pittii;, curated
Beta-lactam_blaOXA-505	blaOXA-505_1_KU531433	blaOXA-505	blaOXA	Beta-lactam	Beta-lactam		Unpublished	Enzymatic inactivation	Class D;OXA-48-like;, curated
Beta-lactam_blaOXA-506	blaOXA-506_1_KU571454	blaOXA-506	blaOXA	Beta-lactam	Beta-lactam		Unpublished	Enzymatic inactivation	Class D;OXA-213-like;Natural in Acinetobacter pittii;, curated
Beta-lactam_blaOXA-507	blaOXA-507_1_KU551305	blaOXA-507	blaOXA	Beta-lactam	Beta-lactam		Unpublished	Enzymatic inactivation	Class D;OXA-51-like;Natural in Acinetobacter baumannii;, curated
Beta-lactam_blaOXA-508	blaOXA-508_1_KU596972	blaOXA-508	blaOXA	Beta-lactam	Beta-lactam		Unpublished	Enzymatic inactivation	Class D;OXA-51-like;Natural in Acinetobacter baumannii;, curated
Beta-lactam_blaOXA-509	blaOXA-509_1_KU692025	blaOXA-509	blaOXA	Beta-lactam	Beta-lactam		Unpublished	Enzymatic inactivation	Class D;OXA-51-like;Natural in Acinetobacter baumannii;, curated
Beta-lactam_blaOXA-510	blaOXA-510_1_JX865393	blaOXA-510	blaOXA	Beta-lactam	Beta-lactam		23264451	Enzymatic inactivation	Class D;OXA-51-like;Natural in Acinetobacter baumannii;, curated
Beta-lactam_blaOXA-511	blaOXA-511_1_KU710720	blaOXA-511	blaOXA	Beta-lactam	Beta-lactam		Unpublished	Enzymatic inactivation	Class D;OXA-51-like;Natural in Acinetobacter baumannii;, curated
Beta-lactam_blaOXA-512	blaOXA-512_1_KU726870	blaOXA-512	blaOXA	Beta-lactam	Beta-lactam		Unpublished	Enzymatic inactivation	Class D;OXA-58-like;Natural in Acinetobacter baumannii;, curated
Beta-lactam_blaOXA-513	blaOXA-513_1_KU323972	blaOXA-513	blaOXA	Beta-lactam	Beta-lactam		26778615	Enzymatic inactivation	Class D;OXA-243-like;Natural in Achromobacter insuavis;, curated
Beta-lactam_blaOXA-514	blaOXA-514_1_KU866382	blaOXA-514	blaOXA	Beta-lactam	Beta-lactam		27855066	Enzymatic inactivation	Class D;OXA-48-like;Natural in Shewanella sp. 10A;, curated
Beta-lactam_blaOXA-515	blaOXA-515_1_KU866383	blaOXA-515	blaOXA	Beta-lactam	Beta-lactam		27855066	Enzymatic inactivation	Class D;OXA-48-like;Natural in Shewanella sp. W17;, curated
Beta-lactam_blaOXA-516	blaOXA-516_1_KU871391	blaOXA-516	blaOXA	Beta-lactam	Beta-lactam		Unpublished	Enzymatic inactivation	Class D;OXA-51-like;Natural in Acinetobacter baumannii;, curated
Beta-lactam_blaOXA-517	blaOXA-517_1_KU878974	blaOXA-517	blaOXA	Beta-lactam	Beta-lactam		Unpublished	Enzymatic inactivation	Class D;OXA-48-like;, curated
Beta-lactam_blaOXA-519	blaOXA-519_1_KX349732	blaOXA-519	blaOXA	Beta-lactam	Beta-lactam	Amoxicillin, Amoxicillin+Clavulanic acid, Ampicillin, Ampicillin+Clavulanic acid, Ertapenem, Meropenem, Piperacillin, Piperacillin+Tazobactam, Temocillin	29866857	Enzymatic inactivation	Class D;OXA-48-like;, curated
Beta-lactam_blaOXA-520	blaOXA-520_1_KX388630	blaOXA-520	blaOXA	Beta-lactam	Beta-lactam		Unpublished	Enzymatic inactivation	Class D;OXA-10-like;, curated
Beta-lactam_blaOXA-521	blaOXA-521_1_KX462701	blaOXA-521	blaOXA	Beta-lactam	Beta-lactam		Unpublished	Enzymatic inactivation	Class D;OXA-51-like;Natural in Acinetobacter baumannii;, curated
Beta-lactam_blaOXA-522	blaOXA-522_1_KX599408	blaOXA-522	blaOXA	Beta-lactam	Beta-lactam		Unpublished	Enzymatic inactivation	Class D;OXA-213-like;Natural in Acinetobacter sp. MRSN7664;, curated
Beta-lactam_blaOXA-523	blaOXA-523_1_KX599401	blaOXA-523	blaOXA	Beta-lactam	Beta-lactam		Unpublished	Enzymatic inactivation	Class D;OXA-51-like;Natural in Acinetobacter baumannii;, curated
Beta-lactam_blaOXA-524	blaOXA-524_1_KX599402	blaOXA-524	blaOXA	Beta-lactam	Beta-lactam		Unpublished	Enzymatic inactivation	Class D;OXA-51-like;Natural in Acinetobacter baumannii;, curated
Beta-lactam_blaOXA-525	blaOXA-525_1_KX599406	blaOXA-525	blaOXA	Beta-lactam	Beta-lactam		Unpublished	Enzymatic inactivation	Class D;OXA-51-like;Natural in Acinetobacter baumannii;, curated
Beta-lactam_blaOXA-526	blaOXA-526_1_KX599409	blaOXA-526	blaOXA	Beta-lactam	Beta-lactam		Unpublished	Enzymatic inactivation	Class D;OXA-213-like;Natural in Acinetobacter sp. MRSN7369;, curated
Beta-lactam_blaOXA-527	blaOXA-527_1_KX599404	blaOXA-527	blaOXA	Beta-lactam	Beta-lactam		Unpublished	Enzymatic inactivation	Class D;OXA-51-like;Natural in Acinetobacter sp. MRSN7700;, curated
Beta-lactam_blaOXA-528	blaOXA-528_1_KX599407	blaOXA-528	blaOXA	Beta-lactam	Beta-lactam		Unpublished	Enzymatic inactivation	Class D;OXA-51-like;Natural in Acinetobacter baumannii;, curated
Beta-lactam_blaOXA-529	blaOXA-529_1_KX599405	blaOXA-529	blaOXA	Beta-lactam	Beta-lactam		Unpublished	Enzymatic inactivation	Class D;OXA-51-like;Natural in Acinetobacter baumannii;, curated
Beta-lactam_blaOXA-530	blaOXA-530_1_KX599398	blaOXA-530	blaOXA	Beta-lactam	Beta-lactam		Unpublished	Enzymatic inactivation	Class D;OXA-51-like;Natural in Acinetobacter baumannii;, curated
Beta-lactam_blaOXA-531	blaOXA-531_1_KX599400	blaOXA-531	blaOXA	Beta-lactam	Beta-lactam		Unpublished	Enzymatic inactivation	Class D;OXA-51-like;Natural in Acinetobacter baumannii;, curated
Beta-lactam_blaOXA-532	blaOXA-532_1_KX609247	blaOXA-532	blaOXA	Beta-lactam	Beta-lactam		Unpublished	Enzymatic inactivation	Class D;OXA-51-like;Natural in Acinetobacter baumannii;, curated
Beta-lactam_blaOXA-533	blaOXA-533_1_KX668472	blaOXA-533	blaOXA	Beta-lactam	Beta-lactam		Unpublished	Enzymatic inactivation	Class D;OXA-213-like;Natural in Acinetobacter pittii;, curated
Beta-lactam_blaOXA-534	blaOXA-534_1_KX714285	blaOXA-534	blaOXA	Beta-lactam	Beta-lactam		Unpublished	Enzymatic inactivation	Class D;OXA-1-like;, curated
Beta-lactam_blaOXA-535	blaOXA-535_1_KX828709	blaOXA-535	blaOXA	Beta-lactam	Beta-lactam		Unpublished	Enzymatic inactivation	Class D;, curated
Beta-lactam_blaOXA-536	blaOXA-536_1_KX859240	blaOXA-536	blaOXA	Beta-lactam	Beta-lactam		Unpublished	Enzymatic inactivation	Class D;OXA-51-like;Natural in Acinetobacter baumannii;, curated
Beta-lactam_blaOXA-537	blaOXA-537_1_KX360747	blaOXA-537	blaOXA	Beta-lactam	Beta-lactam		Unpublished	Enzymatic inactivation	Class D;OXA-134-like;Natural in Acinetobacter schindleri;, curated
Beta-lactam_blaOXA-538	blaOXA-538_1_KX827284	blaOXA-538	blaOXA	Beta-lactam	Beta-lactam		Unpublished	Enzymatic inactivation	Class D;OXA-48-like;Natural in Shewanella xiamenensis;, curated
Beta-lactam_blaOXA-539	blaOXA-539_1_KY094077	blaOXA-539	blaOXA	Beta-lactam	Beta-lactam	Amoxicillin, Amoxicillin+Clavulanic acid, Ampicillin, Ampicillin+Clavulanic acid, Cefepime, Ceftazidime, Ceftazidime+Avibactam, Piperacillin	28674059	Enzymatic inactivation	Class D;OXA-2-like;, curated
Beta-lactam_blaOXA-540	blaOXA-540_1_KJ138219	blaOXA-540	blaOXA	Beta-lactam	Beta-lactam		Unpublished	Enzymatic inactivation	Class D;OXA-2-like;, curated
Beta-lactam_blaOXA-541	blaOXA-541_1_FM179467	blaOXA-541	blaOXA	Beta-lactam	Beta-lactam		19095681	Enzymatic inactivation	Class D;OXA-2-like;, curated
Beta-lactam_blaIMP-58	blaIMP-58_1_KU647281	blaIMP-58	blaIMP	Beta-lactam	Beta-lactam	Amoxicillin, Amoxicillin+Clavulanic acid, Ampicillin, Ampicillin+Clavulanic acid, Cefepime, Cefixime, Cefotaxime, Cefoxitin, Ceftazidime, Ertapenem, Imipenem, Meropenem, Piperacillin, Piperacillin+Tazobactam	Unpublished	Enzymatic inactivation	Subclass B1, curated
Beta-lactam_blaOXA-427	blaOXA-427_1_KX827604	blaOXA-427	blaOXA	Beta-lactam	Beta-lactam	Amoxicillin, Ampicillin, Aztreonam, Cefepime, Ceftazidime, Ertapenem, Imipenem, Meropenem, Piperacillin, Piperacillin+Tazobactam, Temocillin	28859446	Enzymatic inactivation	Class D;, curated
Beta-lactam_blaNDM-17	blaNDM-17_1_KX812714	blaNDM-17	blaNDM	Beta-lactam	Beta-lactam	Amoxicillin, Amoxicillin+Clavulanic acid, Ampicillin, Ampicillin+Clavulanic acid, Cefepime, Cefixime, Cefotaxime, Cefoxitin, Ceftazidime, Ertapenem, Imipenem, Meropenem, Piperacillin, Piperacillin+Tazobactam	28242668	Enzymatic inactivation	Subclass B1, curated
Beta-lactam_blaNDM-18	blaNDM-18_1_KY503030	blaNDM-18	blaNDM	Beta-lactam	Beta-lactam				ongoing curation
Beta-lactam_blaNDM-11	blaNDM-11_1_KP265939	blaNDM-11	blaNDM	Beta-lactam	Beta-lactam				ongoing curation
Beta-lactam_blaNDM-14	blaNDM-14_1_KM210086	blaNDM-14	blaNDM	Beta-lactam	Beta-lactam	Amoxicillin, Amoxicillin+Clavulanic acid, Ampicillin, Ampicillin+Clavulanic acid, Cefepime, Cefixime, Cefotaxime, Cefoxitin, Ceftazidime, Ertapenem, Imipenem, Meropenem, Piperacillin, Piperacillin+Tazobactam	25645836	Enzymatic inactivation	Subclass B1, curated
Beta-lactam_blaNDM-15	blaNDM-15_1_KP735848	blaNDM-15	blaNDM	Beta-lactam	Beta-lactam	Amoxicillin, Amoxicillin+Clavulanic acid, Ampicillin, Ampicillin+Clavulanic acid, Cefepime, Cefixime, Cefotaxime, Cefoxitin, Ceftazidime, Ertapenem, Imipenem, Meropenem, Piperacillin, Piperacillin+Tazobactam	Unpublished	Enzymatic inactivation	Subclass B1, curated
Beta-lactam_blaNDM-16	blaNDM-16_1_KP862821	blaNDM-16	blaNDM	Beta-lactam	Beta-lactam	Amoxicillin, Amoxicillin+Clavulanic acid, Ampicillin, Ampicillin+Clavulanic acid, Cefepime, Cefixime, Cefotaxime, Cefoxitin, Ceftazidime, Ertapenem, Imipenem, Meropenem, Piperacillin, Piperacillin+Tazobactam	Unpublished	Enzymatic inactivation	Subclass B1, curated
Beta-lactam_blaCMH-3	blaCMH-3_1_KX192165	blaCMH-3	blaCMH	Beta-lactam	Beta-lactam				ongoing curation
Beta-lactam_blaSGM-7	blaSGM-7_1_NG050614	blaSGM-7	blaSGM	Beta-lactam	Beta-lactam				ongoing curation
Beta-lactam_blaOXA-307	blaOXA-307_1_NG_050611	blaOXA-307	blaOXA	Beta-lactam	Beta-lactam		24277043	Enzymatic inactivation	Class D;OXA-286-like;Natural in Acinetobacter sp. NIPH 1859;, curated
Beta-lactam_blaOXA-287	blaOXA-287_1_NG_050609	blaOXA-287	blaOXA	Beta-lactam	Beta-lactam		24277043	Enzymatic inactivation	Class D;OXA-286-like;Natural in Acinetobacter sp. CIP 56.2;, curated
Beta-lactam_blaOXA-289	blaOXA-289_1_APRM01000005	blaOXA-289	blaOXA	Beta-lactam	Beta-lactam		24277043	Enzymatic inactivation	Class D;OXA-279-like;Natural in Acinetobacter sp. NIPH 298;, curated
Beta-lactam_blaOXA-290	blaOXA-290_1_APOK01000044	blaOXA-290	blaOXA	Beta-lactam	Beta-lactam	Amoxicillin, Ampicillin	24277043	Enzymatic inactivation	Class D;OXA-279-like;Natural in Acinetobacter sp. CIP-A165;, curated
Beta-lactam_blaOXA-293	blaOXA-293_1_NG_050610	blaOXA-293	blaOXA	Beta-lactam	Beta-lactam		24277043	Enzymatic inactivation	Class D;OXA-286-like;Natural in Acinetobacter sp. ANC 3929;, curated
Beta-lactam_blaL	blaL_1_NG050597	blaL	blaL	Beta-lactam	Beta-lactam				ongoing curation
Beta-lactam_blaL	blaL_2_NG050596	blaL	blaL	Beta-lactam	Beta-lactam				ongoing curation
Beta-lactam_blaVHW-1	blaVHW-1_1_AF217648	blaVHW-1	blaVHW	Beta-lactam	Beta-lactam				ongoing curation
Beta-lactam_blaVHH-1	blaVHH-1_1_NG050334	blaVHH-1	blaVHH	Beta-lactam	Beta-lactam				ongoing curation
Beta-lactam_blaTER-2	blaTER-2_1_FJ263090	blaTER-2	blaTER	Beta-lactam	Beta-lactam				ongoing curation
Beta-lactam_blaTER-1	blaTER-1_1_FJ263091	blaTER-1	blaTER	Beta-lactam	Beta-lactam				ongoing curation
Beta-lactam_blaSST-1	blaSST-1_1_AB008455	blaSST-1	blaSST	Beta-lactam	Beta-lactam				ongoing curation
Beta-lactam_blaSRT-1	blaSRT-1_1_AB008454	blaSRT-1	blaSRT	Beta-lactam	Beta-lactam				ongoing curation
Beta-lactam_blaSRT-2	blaSRT-2_1_AY524276	blaSRT-2	blaSRT	Beta-lactam	Beta-lactam				ongoing curation
Beta-lactam_blaSPU-1	blaSPU-1_1_GQ919044	blaSPU-1	blaSPU	Beta-lactam	Beta-lactam				ongoing curation
Beta-lactam_blaSPG-1	blaSPG-1_1_KP109680	blaSPG-1	blaSPG	Beta-lactam	Beta-lactam				ongoing curation
Beta-lactam_blaSGM-6	blaSGM-6_1_NG049988	blaSGM-6	blaSGM	Beta-lactam	Beta-lactam				ongoing curation
Beta-lactam_blaSGM-5	blaSGM-5_1_NG049987	blaSGM-5	blaSGM	Beta-lactam	Beta-lactam				ongoing curation
Beta-lactam_blaSGM-4	blaSGM-4_1_CP002798	blaSGM-4	blaSGM	Beta-lactam	Beta-lactam				ongoing curation
Beta-lactam_blaSGM-2	blaSGM-2_1_AP010803	blaSGM-2	blaSGM	Beta-lactam	Beta-lactam				ongoing curation
Beta-lactam_blaSGM-1	blaSGM-1_1_AAQG01000013	blaSGM-1	blaSGM	Beta-lactam	Beta-lactam				ongoing curation
Beta-lactam_blaSCO-1	blaSCO-1_1_EF063111	blaSCO-1	blaSCO	Beta-lactam	Beta-lactam				ongoing curation
Beta-lactam_blaPLA-6A	blaPLA-6A_1_DQ251478	blaPLA-6A	blaPLA	Beta-lactam	Beta-lactam				ongoing curation
Beta-lactam_blaPLA-3A	blaPLA-3A_1_AY507663	blaPLA-3A	blaPLA	Beta-lactam	Beta-lactam				ongoing curation
Beta-lactam_blaPLA-4A	blaPLA-4A_1_AY507664	blaPLA-4A	blaPLA	Beta-lactam	Beta-lactam				ongoing curation
Beta-lactam_blaPLA-5A	blaPLA-5A_1_DQ249871	blaPLA-5A	blaPLA	Beta-lactam	Beta-lactam				ongoing curation
Beta-lactam_blaPLA2a	blaPLA2a_1_AY307385	blaPLA2a	blaPLA	Beta-lactam	Beta-lactam				ongoing curation
Beta-lactam_blaPLA1a	blaPLA1a_1_AY302757	blaPLA1a	blaPLA	Beta-lactam	Beta-lactam				ongoing curation
Beta-lactam_blaPEDO-3	blaPEDO-3_1_KP109679	blaPEDO-3	blaPEDO	Beta-lactam	Beta-lactam				ongoing curation
Beta-lactam_blaPEDO-2	blaPEDO-2_1_KP109678	blaPEDO-2	blaPEDO	Beta-lactam	Beta-lactam				ongoing curation
Beta-lactam_blaPEDO-1	blaPEDO-1_1_KP109677	blaPEDO-1	blaPEDO	Beta-lactam	Beta-lactam				ongoing curation
Beta-lactam_blaOXA-518	blaOXA-518_1_KU739134	blaOXA-518	blaOXA	Beta-lactam	Beta-lactam		Unpublished	Enzymatic inactivation	Class D;OXA-493-like;Natural in Campylobacter lari;, curated
Beta-lactam_blaOXA-493	blaOXA-493_1_CP007774	blaOXA-493	blaOXA	Beta-lactam	Beta-lactam				ongoing curation
Beta-lactam_blaOXA-466	blaOXA-466_1_KR061501	blaOXA-466	blaOXA	Beta-lactam	Beta-lactam		Unpublished	Enzymatic inactivation	Class D;OXA-184-like;Natural in Campylobacter jejuni;, curated
Beta-lactam_blaOXA-465	blaOXA-465_1_KR061500	blaOXA-465	blaOXA	Beta-lactam	Beta-lactam		Unpublished	Enzymatic inactivation	Class D;OXA-184-like;Natural in Campylobacter jejuni;, curated
Beta-lactam_blaOXA-449	blaOXA-449_1_KR061498	blaOXA-449	blaOXA	Beta-lactam	Beta-lactam		Unpublished	Enzymatic inactivation	Class D;OXA-184-like;Natural in Campylobacter jejuni;, curated
Beta-lactam_blaOXA-448	blaOXA-448_1_KR061497	blaOXA-448	blaOXA	Beta-lactam	Beta-lactam		Unpublished	Enzymatic inactivation	Class D;OXA-184-like;Natural in Campylobacter jejuni;, curated
Beta-lactam_blaOXA-447	blaOXA-447_1_KR061496	blaOXA-447	blaOXA	Beta-lactam	Beta-lactam		Unpublished	Enzymatic inactivation	Class D;OXA-184-like;Natural in Campylobacter jejuni;, curated
Beta-lactam_blaOXA-446	blaOXA-446_1_KR061495	blaOXA-446	blaOXA	Beta-lactam	Beta-lactam		Unpublished	Enzymatic inactivation	Class D;OXA-184-like;Natural in Campylobacter jejuni;, curated
Beta-lactam_blaOXA-308	blaOXA-308_1_APPN01000080	blaOXA-308	blaOXA	Beta-lactam	Beta-lactam		24277043	Enzymatic inactivation	Class D;Natural in Acinetobacter gerneri DSM 14967 = CIP 107464;, curated
Beta-lactam_blaOXA-306	blaOXA-306_1_APSB01000022	blaOXA-306	blaOXA	Beta-lactam	Beta-lactam		24277043	Enzymatic inactivation	Class D;OXA-286-like;Natural in Acinetobacter sp. NIPH 2100;, curated
Beta-lactam_blaOXA-303	blaOXA-303_1_APSD01000035	blaOXA-303	blaOXA	Beta-lactam	Beta-lactam		24277043	Enzymatic inactivation	Class D;OXA-286-like;Natural in Acinetobacter sp. ANC 3880;, curated
Beta-lactam_blaOXA-302	blaOXA-302_1_APRT01000004	blaOXA-302	blaOXA	Beta-lactam	Beta-lactam		24277043	Enzymatic inactivation	Class D;OXA-286-like;Natural in Acinetobacter sp. CIP 64.2;, curated
Beta-lactam_blaOXA-299	blaOXA-299_1_APQD01000016	blaOXA-299	blaOXA	Beta-lactam	Beta-lactam		24277043	Enzymatic inactivation	Class D;OXA-299-like;Natural in Acinetobacter bouvetii DSM 14964 = CIP 107468;, curated
Beta-lactam_blaOXA-298	blaOXA-298_1_APSA01000003	blaOXA-298	blaOXA	Beta-lactam	Beta-lactam		24277043	Enzymatic inactivation	Class D;OXA-294-like;Natural in Acinetobacter sp. NIPH 3623;, curated
Beta-lactam_blaVCC-1	blaVCC-1_1_KT818596	blaVCC-1	blaVCC	Beta-lactam	Beta-lactam				ongoing curation
Beta-lactam_blaPAM-1	blaPAM-1_1_AB858498	blaPAM-1	blaPAM	Beta-lactam	Beta-lactam				ongoing curation
Beta-lactam_blaTMB-1	blaTMB-1_1_FR771847	blaTMB-1	blaTMB	Beta-lactam	Beta-lactam				ongoing curation
Beta-lactam_blaTMB-2	blaTMB-2_1_AB758277	blaTMB-2	blaTMB	Beta-lactam	Beta-lactam				ongoing curation
Beta-lactam_blaACC-2	blaACC-2_1_AF180952	blaACC-2	blaACC	Beta-lactam	Beta-lactam	Amoxicillin, Amoxicillin+Clavulanic acid, Ampicillin, Ampicillin+Clavulanic acid, Cefotaxime, Cefoxitin, Ceftazidime, Piperacillin, Piperacillin+Tazobactam, Ticarcillin, Ticarcillin+Clavulanic acid	10817695	Enzymatic inactivation	Class C;Natural in Hafnia alvei;, curated
Beta-lactam_blaACC-3	blaACC-3_1_AF180958	blaACC-3	blaACC	Beta-lactam	Beta-lactam	Amoxicillin, Amoxicillin+Clavulanic acid, Ampicillin, Ampicillin+Clavulanic acid, Cefotaxime, Cefoxitin, Ceftazidime, Piperacillin, Piperacillin+Tazobactam, Ticarcillin, Ticarcillin+Clavulanic acid	10817695	Enzymatic inactivation	Class C;Natural in Hafnia alvei HA-7;, curated
Beta-lactam_blaACC-4	blaACC-4_1_GU256641	blaACC-4	blaACC	Beta-lactam	Beta-lactam				ongoing curation
Beta-lactam_blaACT-1	blaACT-1_1_U58495	blaACT-1	blaACT	Beta-lactam	Beta-lactam				ongoing curation
Beta-lactam_blaACT-2	blaACT-2_1_AM076977	blaACT-2	blaACT	Beta-lactam	Beta-lactam				ongoing curation
Beta-lactam_blaACT-3	blaACT-3_1_EF125013	blaACT-3	blaACT	Beta-lactam	Beta-lactam				ongoing curation
Beta-lactam_blaACT-4	blaACT-4_2_AJ311172	blaACT-4	blaACT	Beta-lactam	Beta-lactam				ongoing curation
Beta-lactam_blaACT-5	blaACT-5_1_FJ237369	blaACT-5	blaACT	Beta-lactam	Beta-lactam				ongoing curation
Beta-lactam_blaACT-6	blaACT-6_1_FJ237366	blaACT-6	blaACT	Beta-lactam	Beta-lactam				ongoing curation
Beta-lactam_blaACT-7	blaACT-7_1_FJ237368	blaACT-7	blaACT	Beta-lactam	Beta-lactam				ongoing curation
Beta-lactam_blaACT-9	blaACT-9_1_HQ693810	blaACT-9	blaACT	Beta-lactam	Beta-lactam				ongoing curation
Beta-lactam_blaACT-10	blaACT-10_1_JN848330	blaACT-10	blaACT	Beta-lactam	Beta-lactam				ongoing curation
Beta-lactam_blaACT-12	blaACT-12_1_JX440355	blaACT-12	blaACT	Beta-lactam	Beta-lactam				ongoing curation
Beta-lactam_blaACT-14	blaACT-14_1_JX440354	blaACT-14	blaACT	Beta-lactam	Beta-lactam				ongoing curation
Beta-lactam_blaACT-15	blaACT-15_1_JX440356	blaACT-15	blaACT	Beta-lactam	Beta-lactam				ongoing curation
Beta-lactam_blaACT-16	blaACT-16_1_AB737978	blaACT-16	blaACT	Beta-lactam	Beta-lactam				ongoing curation
Beta-lactam_blaBEL-1	blaBEL-1_1_DQ089809	blaBEL-1	blaBEL	Beta-lactam	Beta-lactam				ongoing curation
Beta-lactam_blaBEL-2	blaBEL-2_1_FJ666063	blaBEL-2	blaBEL	Beta-lactam	Beta-lactam				ongoing curation
Beta-lactam_blaBEL-3	blaBEL-3_1_GQ202694	blaBEL-3	blaBEL	Beta-lactam	Beta-lactam				ongoing curation
Beta-lactam_cepA	cepA_1_L13472	cepA	cep	Beta-lactam	Beta-lactam				ongoing curation
Beta-lactam_cepA	cepA_1_U05887	cepA	cep	Beta-lactam	Beta-lactam				ongoing curation
Beta-lactam_cepA	cepA_6_FR688022	cepA	cep	Beta-lactam	Beta-lactam				ongoing curation
Beta-lactam_cepA-49	cepA-49_1_U05886	cepA-49	cep	Beta-lactam	Beta-lactam				ongoing curation
Beta-lactam_cepA-44	cepA-44_1_U05885	cepA-44	cep	Beta-lactam	Beta-lactam				ongoing curation
Beta-lactam_cepA-29	cepA-29_1_U05884	cepA-29	cep	Beta-lactam	Beta-lactam				ongoing curation
Beta-lactam_blaCMY-1	blaCMY-1_1_X92508	blaCMY-1	blaCMY	Beta-lactam	Beta-lactam	Amoxicillin, Amoxicillin+Clavulanic acid, Ampicillin, Ampicillin+Clavulanic acid, Cefotaxime, Cefoxitin, Ceftazidime, Piperacillin, Piperacillin+Tazobactam, Ticarcillin, Ticarcillin+Clavulanic acid	8843306	Enzymatic inactivation	Class C;MOX-1-like;, curated
Beta-lactam_blaCMY-2	blaCMY-2_1_X91840	blaCMY-2	blaCMY	Beta-lactam	Beta-lactam	Amoxicillin, Amoxicillin+Clavulanic acid, Ampicillin, Ampicillin+Clavulanic acid, Cefotaxime, Cefoxitin, Ceftazidime, Piperacillin, Piperacillin+Tazobactam, Ticarcillin, Ticarcillin+Clavulanic acid	11959544, 8067761, 8787910	Enzymatic inactivation	Class C;CMY-2-like;Alternative name blaCMY-123, blaBIL-1, blaLAT-2;, curated
Beta-lactam_blaCMY-5	blaCMY-5_1_Y17716	blaCMY-5	blaCMY	Beta-lactam	Beta-lactam	Amoxicillin, Amoxicillin+Clavulanic acid, Ampicillin, Ampicillin+Clavulanic acid, Cefotaxime, Cefoxitin, Ceftazidime, Piperacillin, Piperacillin+Tazobactam, Ticarcillin, Ticarcillin+Clavulanic acid	10348751	Enzymatic inactivation	Class C;CMY-2-like;, curated
Beta-lactam_blaCMY-6	blaCMY-6_1_AJ011293	blaCMY-6	blaCMY	Beta-lactam	Beta-lactam	Amoxicillin, Amoxicillin+Clavulanic acid, Ampicillin, Ampicillin+Clavulanic acid, Cefotaxime, Cefoxitin, Ceftazidime, Piperacillin, Piperacillin+Tazobactam, Ticarcillin, Ticarcillin+Clavulanic acid	11959544, 9818739	Enzymatic inactivation	Class C;CMY-2-like;Alternative name blaLAT-3;, curated
Beta-lactam_blaCMY-7	blaCMY-7_1_DQ173300	blaCMY-7	blaCMY	Beta-lactam	Beta-lactam	Amoxicillin, Amoxicillin+Clavulanic acid, Ampicillin, Ampicillin+Clavulanic acid, Cefotaxime, Cefoxitin, Ceftazidime, Piperacillin, Piperacillin+Tazobactam, Ticarcillin, Ticarcillin+Clavulanic acid	16879949	Enzymatic inactivation	Class C;CMY-2-like;, curated
Beta-lactam_blaCMY-8	blaCMY-8_1_AB201268	blaCMY-8	blaCMY	Beta-lactam	Beta-lactam	Amoxicillin, Amoxicillin+Clavulanic acid, Ampicillin, Ampicillin+Clavulanic acid, Cefotaxime, Cefoxitin, Ceftazidime, Piperacillin, Piperacillin+Tazobactam, Ticarcillin, Ticarcillin+Clavulanic acid	Unpublished	Enzymatic inactivation	Class C;MOX-1-like;, curated
Beta-lactam_blaCMY-9	blaCMY-9_1_AB061794	blaCMY-9	blaCMY	Beta-lactam	Beta-lactam	Amoxicillin, Amoxicillin+Clavulanic acid, Ampicillin, Ampicillin+Clavulanic acid, Cefotaxime, Cefoxitin, Ceftazidime, Piperacillin, Piperacillin+Tazobactam, Ticarcillin, Ticarcillin+Clavulanic acid	12121914	Enzymatic inactivation	Class C;MOX-1-like;, curated
Beta-lactam_blaCMY-12	blaCMY-12_1_Y16785	blaCMY-12	blaCMY	Beta-lactam	Beta-lactam	Amoxicillin, Amoxicillin+Clavulanic acid, Ampicillin, Ampicillin+Clavulanic acid, Cefotaxime, Cefoxitin, Ceftazidime, Piperacillin, Piperacillin+Tazobactam, Ticarcillin, Ticarcillin+Clavulanic acid	12407124	Enzymatic inactivation	Class C;CMY-2-like;, curated
Beta-lactam_blaCMY-13	blaCMY-13_1_AY339625	blaCMY-13	blaCMY	Beta-lactam	Beta-lactam	Amoxicillin, Amoxicillin+Clavulanic acid, Ampicillin, Ampicillin+Clavulanic acid, Cefotaxime, Cefoxitin, Ceftazidime, Piperacillin, Piperacillin+Tazobactam, Ticarcillin, Ticarcillin+Clavulanic acid	15273143, 16048979	Enzymatic inactivation	Class C;CMY-2-like;, curated
Beta-lactam_blaCMY-14	blaCMY-14_1_AJ555825	blaCMY-14	blaCMY	Beta-lactam	Beta-lactam	Amoxicillin, Amoxicillin+Clavulanic acid, Ampicillin, Ampicillin+Clavulanic acid, Cefotaxime, Cefoxitin, Ceftazidime, Piperacillin, Piperacillin+Tazobactam, Ticarcillin, Ticarcillin+Clavulanic acid	15504832	Enzymatic inactivation	Class C;CMY-2-like;, curated
Beta-lactam_blaCMY-15	blaCMY-15_1_AJ555823	blaCMY-15	blaCMY	Beta-lactam	Beta-lactam	Amoxicillin, Amoxicillin+Clavulanic acid, Ampicillin, Ampicillin+Clavulanic acid, Cefotaxime, Cefoxitin, Ceftazidime, Piperacillin, Piperacillin+Tazobactam, Ticarcillin, Ticarcillin+Clavulanic acid	15504832	Enzymatic inactivation	Class C;CMY-2-like;, curated
Beta-lactam_blaCMY-17	blaCMY-17_1_AY513266	blaCMY-17	blaCMY	Beta-lactam	Beta-lactam	Amoxicillin, Amoxicillin+Clavulanic acid, Ampicillin, Ampicillin+Clavulanic acid, Cefotaxime, Cefoxitin, Ceftazidime, Piperacillin, Piperacillin+Tazobactam, Ticarcillin, Ticarcillin+Clavulanic acid	Unpublished	Enzymatic inactivation	Class C;CMY-2-like;, curated
Beta-lactam_blaCMY-18	blaCMY-18_1_AY743434	blaCMY-18	blaCMY	Beta-lactam	Beta-lactam	Amoxicillin, Amoxicillin+Clavulanic acid, Ampicillin, Ampicillin+Clavulanic acid, Cefotaxime, Cefoxitin, Ceftazidime, Piperacillin, Piperacillin+Tazobactam, Ticarcillin, Ticarcillin+Clavulanic acid	16584308	Enzymatic inactivation	Class C;CMY-2-like;, curated
Beta-lactam_blaCMY-19	blaCMY-19_1_AB194410	blaCMY-19	blaCMY	Beta-lactam	Beta-lactam	Amoxicillin, Amoxicillin+Clavulanic acid, Ampicillin, Ampicillin+Clavulanic acid, Cefotaxime, Cefoxitin, Ceftazidime, Piperacillin, Piperacillin+Tazobactam, Ticarcillin, Ticarcillin+Clavulanic acid	16436707	Enzymatic inactivation	Class C;MOX-1-like;, curated
Beta-lactam_blaCMY-20	blaCMY-20_1_AY960293	blaCMY-20	blaCMY	Beta-lactam	Beta-lactam	Amoxicillin, Amoxicillin+Clavulanic acid, Ampicillin, Ampicillin+Clavulanic acid, Cefotaxime, Cefoxitin, Ceftazidime, Piperacillin, Piperacillin+Tazobactam, Ticarcillin, Ticarcillin+Clavulanic acid	18207348	Enzymatic inactivation	Class C;CMY-2-like;, curated
Beta-lactam_blaCMY-21	blaCMY-21_1_DQ139328	blaCMY-21	blaCMY	Beta-lactam	Beta-lactam	Amoxicillin, Amoxicillin+Clavulanic acid, Ampicillin, Ampicillin+Clavulanic acid, Cefotaxime, Cefoxitin, Ceftazidime, Piperacillin, Piperacillin+Tazobactam, Ticarcillin, Ticarcillin+Clavulanic acid	16716570, 16879949	Enzymatic inactivation	Class C;CMY-2-like;, curated
Beta-lactam_blaCMY-22	blaCMY-22_1_DQ256079	blaCMY-22	blaCMY	Beta-lactam	Beta-lactam	Amoxicillin, Amoxicillin+Clavulanic acid, Ampicillin, Ampicillin+Clavulanic acid, Cefotaxime, Cefoxitin, Ceftazidime, Piperacillin, Piperacillin+Tazobactam, Ticarcillin, Ticarcillin+Clavulanic acid	Unpublished	Enzymatic inactivation	Class C;CMY-2-like;, curated
Beta-lactam_blaCMY-23	blaCMY-23_1_DQ438952	blaCMY-23	blaCMY	Beta-lactam	Beta-lactam	Amoxicillin, Amoxicillin+Clavulanic acid, Ampicillin, Ampicillin+Clavulanic acid, Cefotaxime, Cefoxitin, Ceftazidime, Piperacillin, Piperacillin+Tazobactam, Ticarcillin, Ticarcillin+Clavulanic acid	18217551	Enzymatic inactivation	Class C;CMY-2-like;, curated
Beta-lactam_blaCMY-24	blaCMY-24_1_EF415650	blaCMY-24	blaCMY	Beta-lactam	Beta-lactam	Amoxicillin, Amoxicillin+Clavulanic acid, Ampicillin, Ampicillin+Clavulanic acid, Cefotaxime, Cefoxitin, Ceftazidime, Piperacillin, Piperacillin+Tazobactam, Ticarcillin, Ticarcillin+Clavulanic acid	17587551	Enzymatic inactivation	Class C;CMY-2-like;, curated
Beta-lactam_blaCMY-25	blaCMY-25_1_EU515249	blaCMY-25	blaCMY	Beta-lactam	Beta-lactam	Amoxicillin, Amoxicillin+Clavulanic acid, Ampicillin, Ampicillin+Clavulanic acid, Cefotaxime, Cefoxitin, Ceftazidime, Piperacillin, Piperacillin+Tazobactam, Ticarcillin, Ticarcillin+Clavulanic acid	19523051	Enzymatic inactivation	Class C;CMY-2-like;, curated
Beta-lactam_blaCMY-26	blaCMY-26_1_AB300358	blaCMY-26	blaCMY	Beta-lactam	Beta-lactam	Amoxicillin, Amoxicillin+Clavulanic acid, Ampicillin, Ampicillin+Clavulanic acid, Cefotaxime, Cefoxitin, Ceftazidime, Piperacillin, Piperacillin+Tazobactam, Ticarcillin, Ticarcillin+Clavulanic acid	17720829	Enzymatic inactivation	Class C;CMY-2-like;, curated
Beta-lactam_blaCMY-27	blaCMY-27_1_EU515250	blaCMY-27	blaCMY	Beta-lactam	Beta-lactam	Amoxicillin, Amoxicillin+Clavulanic acid, Ampicillin, Ampicillin+Clavulanic acid, Cefotaxime, Cefoxitin, Ceftazidime, Piperacillin, Piperacillin+Tazobactam, Ticarcillin, Ticarcillin+Clavulanic acid	19523051	Enzymatic inactivation	Class C;CMY-2-like;, curated
Beta-lactam_blaCMY-28	blaCMY-28_1_EF561644	blaCMY-28	blaCMY	Beta-lactam	Beta-lactam	Amoxicillin, Amoxicillin+Clavulanic acid, Ampicillin, Ampicillin+Clavulanic acid, Cefotaxime, Cefoxitin, Ceftazidime, Piperacillin, Piperacillin+Tazobactam, Ticarcillin, Ticarcillin+Clavulanic acid	Unpublished	Enzymatic inactivation	Class C;CMY-2-like;, curated
Beta-lactam_blaCMY-29	blaCMY-29_1_EF685371	blaCMY-29	blaCMY	Beta-lactam	Beta-lactam	Amoxicillin, Amoxicillin+Clavulanic acid, Ampicillin, Ampicillin+Clavulanic acid, Cefotaxime, Cefoxitin, Ceftazidime, Piperacillin, Piperacillin+Tazobactam, Ticarcillin, Ticarcillin+Clavulanic acid	19414570	Enzymatic inactivation	Class C;CMY-2-like;, curated
Beta-lactam_blaCMY-32	blaCMY-32_1_EU496815	blaCMY-32	blaCMY	Beta-lactam	Beta-lactam	Amoxicillin, Amoxicillin+Clavulanic acid, Ampicillin, Ampicillin+Clavulanic acid, Cefotaxime, Cefoxitin, Ceftazidime, Piperacillin, Piperacillin+Tazobactam, Ticarcillin, Ticarcillin+Clavulanic acid	19938877	Enzymatic inactivation	Class C;CMY-2-like;, curated
Beta-lactam_blaCMY-33	blaCMY-33_1_EU496816	blaCMY-33	blaCMY	Beta-lactam	Beta-lactam	Amoxicillin, Amoxicillin+Clavulanic acid, Ampicillin, Ampicillin+Clavulanic acid, Cefotaxime, Cefoxitin, Ceftazidime, Piperacillin, Piperacillin+Tazobactam, Ticarcillin, Ticarcillin+Clavulanic acid	19414578	Enzymatic inactivation	Class C;CMY-2-like;, curated
Beta-lactam_blaCMY-34	blaCMY-34_1_EF394370	blaCMY-34	blaCMY	Beta-lactam	Beta-lactam	Amoxicillin, Amoxicillin+Clavulanic acid, Ampicillin, Ampicillin+Clavulanic acid, Cefotaxime, Cefoxitin, Ceftazidime, Piperacillin, Piperacillin+Tazobactam, Ticarcillin, Ticarcillin+Clavulanic acid	Unpublished	Enzymatic inactivation	Class C;CMY-2-like;Natural in Citrobacter freundii;, curated
Beta-lactam_blaCMY-35	blaCMY-35_1_EF394371	blaCMY-35	blaCMY	Beta-lactam	Beta-lactam	Amoxicillin, Amoxicillin+Clavulanic acid, Ampicillin, Ampicillin+Clavulanic acid, Cefotaxime, Cefoxitin, Ceftazidime, Piperacillin, Piperacillin+Tazobactam, Ticarcillin, Ticarcillin+Clavulanic acid	Unpublished	Enzymatic inactivation	Class C;CMY-2-like;Natural in Citrobacter freundii;, curated
Beta-lactam_blaCMY-36	blaCMY-36_1_EU331426	blaCMY-36	blaCMY	Beta-lactam	Beta-lactam	Amoxicillin, Amoxicillin+Clavulanic acid, Ampicillin, Ampicillin+Clavulanic acid, Cefotaxime, Cefoxitin, Ceftazidime, Piperacillin, Piperacillin+Tazobactam, Ticarcillin, Ticarcillin+Clavulanic acid	19104021	Enzymatic inactivation	Class C;CMY-2-like;, curated
Beta-lactam_blaCMY-37	blaCMY-37_1_AB280919	blaCMY-37	blaCMY	Beta-lactam	Beta-lactam	Amoxicillin, Amoxicillin+Clavulanic acid, Ampicillin, Ampicillin+Clavulanic acid, Cefotaxime, Cefoxitin, Ceftazidime, Piperacillin, Piperacillin+Tazobactam, Ticarcillin, Ticarcillin+Clavulanic acid	18619820	Enzymatic inactivation	Class C;CMY-2-like;Natural in Citrobacter freundii;, curated
Beta-lactam_blaCMY-38	blaCMY-38_1_AM931008	blaCMY-38	blaCMY	Beta-lactam	Beta-lactam	Amoxicillin, Amoxicillin+Clavulanic acid, Ampicillin, Ampicillin+Clavulanic acid, Cefotaxime, Cefoxitin, Ceftazidime, Piperacillin, Piperacillin+Tazobactam, Ticarcillin, Ticarcillin+Clavulanic acid	18458126	Enzymatic inactivation	Class C;CMY-2-like;, curated
Beta-lactam_blaCMY-40	blaCMY-40_1_EU515251	blaCMY-40	blaCMY	Beta-lactam	Beta-lactam	Amoxicillin, Amoxicillin+Clavulanic acid, Ampicillin, Ampicillin+Clavulanic acid, Cefotaxime, Cefoxitin, Ceftazidime, Piperacillin, Piperacillin+Tazobactam, Ticarcillin, Ticarcillin+Clavulanic acid	19523051	Enzymatic inactivation	Class C;CMY-2-like;, curated
Beta-lactam_blaCMY-41	blaCMY-41_1_AB429270	blaCMY-41	blaCMY	Beta-lactam	Beta-lactam	Amoxicillin, Amoxicillin+Clavulanic acid, Ampicillin, Ampicillin+Clavulanic acid, Cefotaxime, Cefoxitin, Ceftazidime, Piperacillin, Piperacillin+Tazobactam, Ticarcillin, Ticarcillin+Clavulanic acid	19343954	Enzymatic inactivation	Class C;CMY-2-like;Natural in Citrobacter freundii;, curated
Beta-lactam_blaCMY-42	blaCMY-42_1_HM146927	blaCMY-42	blaCMY	Beta-lactam	Beta-lactam	Amoxicillin, Amoxicillin+Clavulanic acid, Ampicillin, Ampicillin+Clavulanic acid, Cefotaxime, Cefoxitin, Ceftazidime, Piperacillin, Piperacillin+Tazobactam, Ticarcillin, Ticarcillin+Clavulanic acid	21388298	Enzymatic inactivation	Class C;CMY-2-like;, curated
Beta-lactam_blaCMY-44	blaCMY-44_1_FJ437066	blaCMY-44	blaCMY	Beta-lactam	Beta-lactam	Amoxicillin, Amoxicillin+Clavulanic acid, Ampicillin, Ampicillin+Clavulanic acid, Cefotaxime, Cefoxitin, Ceftazidime, Piperacillin, Piperacillin+Tazobactam, Ticarcillin, Ticarcillin+Clavulanic acid	19414578	Enzymatic inactivation	Class C;CMY-2-like;, curated
Beta-lactam_blaCMY-45	blaCMY-45_1_FN546177	blaCMY-45	blaCMY	Beta-lactam	Beta-lactam	Amoxicillin, Amoxicillin+Clavulanic acid, Ampicillin, Ampicillin+Clavulanic acid, Cefotaxime, Cefoxitin, Ceftazidime, Piperacillin, Piperacillin+Tazobactam, Ticarcillin, Ticarcillin+Clavulanic acid	21402851	Enzymatic inactivation	Class C;CMY-2-like;, curated
Beta-lactam_blaCMY-46	blaCMY-46_1_FN556186	blaCMY-46	blaCMY	Beta-lactam	Beta-lactam	Amoxicillin, Amoxicillin+Clavulanic acid, Ampicillin, Ampicillin+Clavulanic acid, Cefotaxime, Cefoxitin, Ceftazidime, Piperacillin, Piperacillin+Tazobactam, Ticarcillin, Ticarcillin+Clavulanic acid	Unpublished	Enzymatic inactivation	Class C;CMY-2-like;, curated
Beta-lactam_blaCMY-47	blaCMY-47_1_HM046998	blaCMY-47	blaCMY	Beta-lactam	Beta-lactam	Amoxicillin, Amoxicillin+Clavulanic acid, Ampicillin, Ampicillin+Clavulanic acid, Cefotaxime, Cefoxitin, Ceftazidime, Piperacillin, Piperacillin+Tazobactam, Ticarcillin, Ticarcillin+Clavulanic acid	Unpublished	Enzymatic inactivation	Class C;CMY-2-like;Natural in Citrobacter freundii;, curated
Beta-lactam_blaCMY-48	blaCMY-48_1_HM569226	blaCMY-48	blaCMY	Beta-lactam	Beta-lactam	Amoxicillin, Amoxicillin+Clavulanic acid, Ampicillin, Ampicillin+Clavulanic acid, Cefotaxime, Cefoxitin, Ceftazidime, Piperacillin, Piperacillin+Tazobactam, Ticarcillin, Ticarcillin+Clavulanic acid	Unpublished	Enzymatic inactivation	Class C;CMY-2-like;Natural in Citrobacter freundii;, curated
Beta-lactam_blaCMY-49	blaCMY-49_1_GQ402541	blaCMY-49	blaCMY	Beta-lactam	Beta-lactam	Amoxicillin, Amoxicillin+Clavulanic acid, Ampicillin, Ampicillin+Clavulanic acid, Cefotaxime, Cefoxitin, Ceftazidime, Piperacillin, Piperacillin+Tazobactam, Ticarcillin, Ticarcillin+Clavulanic acid	20110384	Enzymatic inactivation	Class C;CMY-2-like;Natural in Citrobacter freundii;, curated
Beta-lactam_blaCMY-51	blaCMY-51_1_JQ733571	blaCMY-51	blaCMY	Beta-lactam	Beta-lactam	Amoxicillin, Amoxicillin+Clavulanic acid, Ampicillin, Ampicillin+Clavulanic acid, Cefotaxime, Cefoxitin, Ceftazidime, Piperacillin, Piperacillin+Tazobactam, Ticarcillin, Ticarcillin+Clavulanic acid	Unpublished	Enzymatic inactivation	Class C;CMY-2-like;, curated
Beta-lactam_blaCMY-53	blaCMY-53_1_HQ336940	blaCMY-53	blaCMY	Beta-lactam	Beta-lactam	Amoxicillin, Amoxicillin+Clavulanic acid, Ampicillin, Ampicillin+Clavulanic acid, Cefotaxime, Cefoxitin, Ceftazidime, Piperacillin, Piperacillin+Tazobactam, Ticarcillin, Ticarcillin+Clavulanic acid	21820821	Enzymatic inactivation	Class C;CMY-2-like;, curated
Beta-lactam_blaCMY-54	blaCMY-54_1_HM544039	blaCMY-54	blaCMY	Beta-lactam	Beta-lactam	Amoxicillin, Amoxicillin+Clavulanic acid, Ampicillin, Ampicillin+Clavulanic acid, Cefotaxime, Cefoxitin, Ceftazidime, Piperacillin, Piperacillin+Tazobactam, Ticarcillin, Ticarcillin+Clavulanic acid	Unpublished	Enzymatic inactivation	Class C;CMY-2-like;, curated
Beta-lactam_blaCMY-55	blaCMY-55_1_HM544040	blaCMY-55	blaCMY	Beta-lactam	Beta-lactam	Amoxicillin, Amoxicillin+Clavulanic acid, Ampicillin, Ampicillin+Clavulanic acid, Cefotaxime, Cefoxitin, Ceftazidime, Piperacillin, Piperacillin+Tazobactam, Ticarcillin, Ticarcillin+Clavulanic acid	Unpublished	Enzymatic inactivation	Class C;CMY-2-like;, curated
Beta-lactam_blaCMY-56	blaCMY-56_1_HQ322613	blaCMY-56	blaCMY	Beta-lactam	Beta-lactam	Amoxicillin, Amoxicillin+Clavulanic acid, Ampicillin, Ampicillin+Clavulanic acid, Cefotaxime, Cefoxitin, Ceftazidime, Piperacillin, Piperacillin+Tazobactam, Ticarcillin, Ticarcillin+Clavulanic acid	Unpublished	Enzymatic inactivation	Class C;CMY-2-like;, curated
Beta-lactam_blaCMY-57	blaCMY-57_1_HQ285243	blaCMY-57	blaCMY	Beta-lactam	Beta-lactam	Amoxicillin, Amoxicillin+Clavulanic acid, Ampicillin, Ampicillin+Clavulanic acid, Cefotaxime, Cefoxitin, Ceftazidime, Piperacillin, Piperacillin+Tazobactam, Ticarcillin, Ticarcillin+Clavulanic acid	Unpublished	Enzymatic inactivation	Class C;CMY-2-like;, curated
Beta-lactam_blaCMY-58	blaCMY-58_1_HQ185697	blaCMY-58	blaCMY	Beta-lactam	Beta-lactam	Amoxicillin, Amoxicillin+Clavulanic acid, Ampicillin, Ampicillin+Clavulanic acid, Cefotaxime, Cefoxitin, Ceftazidime, Piperacillin, Piperacillin+Tazobactam, Ticarcillin, Ticarcillin+Clavulanic acid	21444697	Enzymatic inactivation	Class C;CMY-2-like;, curated
Beta-lactam_blaCMY-60	blaCMY-60_1_JF460794	blaCMY-60	blaCMY	Beta-lactam	Beta-lactam	Amoxicillin, Amoxicillin+Clavulanic acid, Ampicillin, Ampicillin+Clavulanic acid, Cefotaxime, Cefoxitin, Ceftazidime, Piperacillin, Piperacillin+Tazobactam, Ticarcillin, Ticarcillin+Clavulanic acid	Unpublished	Enzymatic inactivation	Class C;CMY-2-like;, curated
Beta-lactam_blaCMY-61	blaCMY-61_1_JF460795	blaCMY-61	blaCMY	Beta-lactam	Beta-lactam	Amoxicillin, Amoxicillin+Clavulanic acid, Ampicillin, Ampicillin+Clavulanic acid, Cefotaxime, Cefoxitin, Ceftazidime, Piperacillin, Piperacillin+Tazobactam, Ticarcillin, Ticarcillin+Clavulanic acid	Unpublished	Enzymatic inactivation	Class C;CMY-2-like;, curated
Beta-lactam_blaCMY-62	blaCMY-62_1_JF460796	blaCMY-62	blaCMY	Beta-lactam	Beta-lactam	Amoxicillin, Amoxicillin+Clavulanic acid, Ampicillin, Ampicillin+Clavulanic acid, Cefotaxime, Cefoxitin, Ceftazidime, Piperacillin, Piperacillin+Tazobactam, Ticarcillin, Ticarcillin+Clavulanic acid	Unpublished	Enzymatic inactivation	Class C;CMY-2-like;, curated
Beta-lactam_blaCMY-63	blaCMY-63_1_HQ650104	blaCMY-63	blaCMY	Beta-lactam	Beta-lactam	Amoxicillin, Amoxicillin+Clavulanic acid, Ampicillin, Ampicillin+Clavulanic acid, Cefotaxime, Cefoxitin, Ceftazidime, Piperacillin, Piperacillin+Tazobactam, Ticarcillin, Ticarcillin+Clavulanic acid	Unpublished	Enzymatic inactivation	Class C;CMY-2-like;Natural in Citrobacter freundii;, curated
Beta-lactam_blaCMY-64	blaCMY-64_1_HQ832678	blaCMY-64	blaCMY	Beta-lactam	Beta-lactam	Amoxicillin, Amoxicillin+Clavulanic acid, Ampicillin, Ampicillin+Clavulanic acid, Cefotaxime, Cefoxitin, Ceftazidime, Piperacillin, Piperacillin+Tazobactam, Ticarcillin, Ticarcillin+Clavulanic acid	Unpublished	Enzymatic inactivation	Class C;CMY-2-like;, curated
Beta-lactam_blaCMY-65	blaCMY-65_1_JF780936	blaCMY-65	blaCMY	Beta-lactam	Beta-lactam	Amoxicillin, Amoxicillin+Clavulanic acid, Ampicillin, Ampicillin+Clavulanic acid, Cefotaxime, Cefoxitin, Ceftazidime, Piperacillin, Piperacillin+Tazobactam, Ticarcillin, Ticarcillin+Clavulanic acid	18287296	Enzymatic inactivation	Class C;CMY-2-like;Natural in Citrobacter freundii;, curated
Beta-lactam_blaCMY-66	blaCMY-66_1_JN714478	blaCMY-66	blaCMY	Beta-lactam	Beta-lactam	Amoxicillin, Amoxicillin+Clavulanic acid, Ampicillin, Ampicillin+Clavulanic acid, Cefotaxime, Cefoxitin, Ceftazidime, Piperacillin, Piperacillin+Tazobactam, Ticarcillin, Ticarcillin+Clavulanic acid	25501887	Enzymatic inactivation	Class C;CMY-2-like;, curated
Beta-lactam_blaCMY-67	blaCMY-67_1_JQ711185	blaCMY-67	blaCMY	Beta-lactam	Beta-lactam	Amoxicillin, Amoxicillin+Clavulanic acid, Ampicillin, Ampicillin+Clavulanic acid, Cefotaxime, Cefoxitin, Ceftazidime, Piperacillin, Piperacillin+Tazobactam, Ticarcillin, Ticarcillin+Clavulanic acid	25501887	Enzymatic inactivation	Class C;CMY-2-like;Natural in Citrobacter freundii;, curated
Beta-lactam_blaCMY-68	blaCMY-68_1_JN714480	blaCMY-68	blaCMY	Beta-lactam	Beta-lactam	Amoxicillin, Amoxicillin+Clavulanic acid, Ampicillin, Ampicillin+Clavulanic acid, Cefotaxime, Cefoxitin, Ceftazidime, Piperacillin, Piperacillin+Tazobactam, Ticarcillin, Ticarcillin+Clavulanic acid	25501887	Enzymatic inactivation	Class C;CMY-2-like;Natural in Citrobacter freundii;, curated
Beta-lactam_blaCMY-69	blaCMY-69_1_JX049132	blaCMY-69	blaCMY	Beta-lactam	Beta-lactam	Amoxicillin, Amoxicillin+Clavulanic acid, Ampicillin, Ampicillin+Clavulanic acid, Cefotaxime, Cefoxitin, Ceftazidime, Piperacillin, Piperacillin+Tazobactam, Ticarcillin, Ticarcillin+Clavulanic acid	Unpublished	Enzymatic inactivation	Class C;CMY-2-like;, curated
Beta-lactam_blaCMY-70	blaCMY-70_1_JX440350	blaCMY-70	blaCMY	Beta-lactam	Beta-lactam	Amoxicillin, Amoxicillin+Clavulanic acid, Ampicillin, Ampicillin+Clavulanic acid, Cefotaxime, Cefoxitin, Ceftazidime, Piperacillin, Piperacillin+Tazobactam, Ticarcillin, Ticarcillin+Clavulanic acid	25501887	Enzymatic inactivation	Class C;CMY-2-like;, curated
Beta-lactam_blaCMY-71	blaCMY-71_1_JQ711184	blaCMY-71	blaCMY	Beta-lactam	Beta-lactam	Amoxicillin, Amoxicillin+Clavulanic acid, Ampicillin, Ampicillin+Clavulanic acid, Cefotaxime, Cefoxitin, Ceftazidime, Piperacillin, Piperacillin+Tazobactam, Ticarcillin, Ticarcillin+Clavulanic acid	25501887	Enzymatic inactivation	Class C;CMY-2-like;Natural in Citrobacter freundii;Alternative name blaCMY-126;, curated
Beta-lactam_blaCMY-72	blaCMY-72_1_JX440352	blaCMY-72	blaCMY	Beta-lactam	Beta-lactam	Amoxicillin, Amoxicillin+Clavulanic acid, Ampicillin, Ampicillin+Clavulanic acid, Cefotaxime, Cefoxitin, Ceftazidime, Piperacillin, Piperacillin+Tazobactam, Ticarcillin, Ticarcillin+Clavulanic acid	Unpublished	Enzymatic inactivation	Class C;CMY-2-like;Natural in Citrobacter freundii;, curated
Beta-lactam_blaCMY-73	blaCMY-73_1_GQ351345	blaCMY-73	blaCMY	Beta-lactam	Beta-lactam	Amoxicillin, Amoxicillin+Clavulanic acid, Ampicillin, Ampicillin+Clavulanic acid, Cefotaxime, Cefoxitin, Ceftazidime, Piperacillin, Piperacillin+Tazobactam, Ticarcillin, Ticarcillin+Clavulanic acid	Unpublished	Enzymatic inactivation	Class C;CMY-2-like;Natural in Citrobacter freundii;, curated
Beta-lactam_blaCMY-74	blaCMY-74_1_JX440349	blaCMY-74	blaCMY	Beta-lactam	Beta-lactam	Amoxicillin, Amoxicillin+Clavulanic acid, Ampicillin, Ampicillin+Clavulanic acid, Cefotaxime, Cefoxitin, Ceftazidime, Piperacillin, Piperacillin+Tazobactam, Ticarcillin, Ticarcillin+Clavulanic acid	25501887	Enzymatic inactivation	Class C;CMY-2-like;Natural in Citrobacter freundii;, curated
Beta-lactam_blaCMY-75	blaCMY-75_1_JQ733572	blaCMY-75	blaCMY	Beta-lactam	Beta-lactam	Amoxicillin, Amoxicillin+Clavulanic acid, Ampicillin, Ampicillin+Clavulanic acid, Cefotaxime, Cefoxitin, Ceftazidime, Piperacillin, Piperacillin+Tazobactam, Ticarcillin, Ticarcillin+Clavulanic acid	Unpublished	Enzymatic inactivation	Class C;CMY-2-like;Natural in Citrobacter freundii;, curated
Beta-lactam_blaCMY-76	blaCMY-76_1_JQ733573	blaCMY-76	blaCMY	Beta-lactam	Beta-lactam	Amoxicillin, Amoxicillin+Clavulanic acid, Ampicillin, Ampicillin+Clavulanic acid, Cefotaxime, Cefoxitin, Ceftazidime, Piperacillin, Piperacillin+Tazobactam, Ticarcillin, Ticarcillin+Clavulanic acid	Unpublished	Enzymatic inactivation	Class C;CMY-2-like;Natural in Citrobacter freundii;, curated
Beta-lactam_blaCMY-77	blaCMY-77_1_JX440353	blaCMY-77	blaCMY	Beta-lactam	Beta-lactam	Amoxicillin, Amoxicillin+Clavulanic acid, Ampicillin, Ampicillin+Clavulanic acid, Cefotaxime, Cefoxitin, Ceftazidime, Piperacillin, Piperacillin+Tazobactam, Ticarcillin, Ticarcillin+Clavulanic acid	Unpublished	Enzymatic inactivation	Class C;CMY-2-like;Natural in Citrobacter freundii;, curated
Beta-lactam_blaCMY-78	blaCMY-78_1_JQ733575	blaCMY-78	blaCMY	Beta-lactam	Beta-lactam	Amoxicillin, Amoxicillin+Clavulanic acid, Ampicillin, Ampicillin+Clavulanic acid, Cefotaxime, Cefoxitin, Ceftazidime, Piperacillin, Piperacillin+Tazobactam, Ticarcillin, Ticarcillin+Clavulanic acid	Unpublished	Enzymatic inactivation	Class C;CMY-2-like;Natural in Citrobacter freundii;, curated
Beta-lactam_blaCMY-79	blaCMY-79_1_JQ733576	blaCMY-79	blaCMY	Beta-lactam	Beta-lactam	Amoxicillin, Amoxicillin+Clavulanic acid, Ampicillin, Ampicillin+Clavulanic acid, Cefotaxime, Cefoxitin, Ceftazidime, Piperacillin, Piperacillin+Tazobactam, Ticarcillin, Ticarcillin+Clavulanic acid	Unpublished	Enzymatic inactivation	Class C;CMY-2-like;Natural in Citrobacter freundii;, curated
Beta-lactam_blaCMY-80	blaCMY-80_1_JQ733577	blaCMY-80	blaCMY	Beta-lactam	Beta-lactam	Amoxicillin, Amoxicillin+Clavulanic acid, Ampicillin, Ampicillin+Clavulanic acid, Cefotaxime, Cefoxitin, Ceftazidime, Piperacillin, Piperacillin+Tazobactam, Ticarcillin, Ticarcillin+Clavulanic acid	Unpublished	Enzymatic inactivation	Class C;CMY-2-like;Natural in Citrobacter freundii;, curated
Beta-lactam_blaCMY-81	blaCMY-81_1_JQ733578	blaCMY-81	blaCMY	Beta-lactam	Beta-lactam	Amoxicillin, Amoxicillin+Clavulanic acid, Ampicillin, Ampicillin+Clavulanic acid, Cefotaxime, Cefoxitin, Ceftazidime, Piperacillin, Piperacillin+Tazobactam, Ticarcillin, Ticarcillin+Clavulanic acid	Unpublished	Enzymatic inactivation	Class C;CMY-2-like;Natural in Citrobacter freundii;, curated
Beta-lactam_blaCMY-83	blaCMY-83_1_JX440351	blaCMY-83	blaCMY	Beta-lactam	Beta-lactam	Amoxicillin, Amoxicillin+Clavulanic acid, Ampicillin, Ampicillin+Clavulanic acid, Cefotaxime, Cefoxitin, Ceftazidime, Piperacillin, Piperacillin+Tazobactam, Ticarcillin, Ticarcillin+Clavulanic acid	25501887	Enzymatic inactivation	Class C;CMY-2-like;Natural in Citrobacter freundii;, curated
Beta-lactam_blaCMY-84	blaCMY-84_1_JQ733579	blaCMY-84	blaCMY	Beta-lactam	Beta-lactam	Amoxicillin, Amoxicillin+Clavulanic acid, Ampicillin, Ampicillin+Clavulanic acid, Cefotaxime, Cefoxitin, Ceftazidime, Piperacillin, Piperacillin+Tazobactam, Ticarcillin, Ticarcillin+Clavulanic acid	Unpublished	Enzymatic inactivation	Class C;CMY-2-like;Natural in Citrobacter freundii;, curated
Beta-lactam_blaCMY-87	blaCMY-87_1_AB699171	blaCMY-87	blaCMY	Beta-lactam	Beta-lactam	Amoxicillin, Amoxicillin+Clavulanic acid, Ampicillin, Ampicillin+Clavulanic acid, Cefotaxime, Cefoxitin, Ceftazidime, Piperacillin, Piperacillin+Tazobactam, Ticarcillin, Ticarcillin+Clavulanic acid	Unpublished	Enzymatic inactivation	Class C;CMY-2-like;, curated
Beta-lactam_blaCMY-94	blaCMY-94_1_JX514368	blaCMY-94	blaCMY	Beta-lactam	Beta-lactam	Amoxicillin, Amoxicillin+Clavulanic acid, Ampicillin, Ampicillin+Clavulanic acid, Cefotaxime, Cefoxitin, Ceftazidime, Piperacillin, Piperacillin+Tazobactam, Ticarcillin, Ticarcillin+Clavulanic acid	23302581	Enzymatic inactivation	Class C;CMY-2-like;, curated
Beta-lactam_blaCMY-95	blaCMY-95_1_JX514369	blaCMY-95	blaCMY	Beta-lactam	Beta-lactam	Amoxicillin, Amoxicillin+Clavulanic acid, Ampicillin, Ampicillin+Clavulanic acid, Cefotaxime, Cefoxitin, Ceftazidime, Piperacillin, Piperacillin+Tazobactam, Ticarcillin, Ticarcillin+Clavulanic acid	23302581	Enzymatic inactivation	Class C;CMY-2-like;, curated
Beta-lactam_blaCMY-98	blaCMY-98_1_KC603538	blaCMY-98	blaCMY	Beta-lactam	Beta-lactam				ongoing curation
Beta-lactam_blaCMY-99	blaCMY-99_1_KF305673	blaCMY-99	blaCMY	Beta-lactam	Beta-lactam	Amoxicillin, Amoxicillin+Clavulanic acid, Ampicillin, Ampicillin+Clavulanic acid, Cefotaxime, Cefoxitin, Ceftazidime, Piperacillin, Piperacillin+Tazobactam, Ticarcillin, Ticarcillin+Clavulanic acid	24165184	Enzymatic inactivation	Class C;CMY-2-like;, curated
Beta-lactam_blaCMY-104	blaCMY-104_1_KF150216	blaCMY-104	blaCMY	Beta-lactam	Beta-lactam	Amoxicillin, Amoxicillin+Clavulanic acid, Ampicillin, Ampicillin+Clavulanic acid, Cefotaxime, Cefoxitin, Ceftazidime, Piperacillin, Piperacillin+Tazobactam, Ticarcillin, Ticarcillin+Clavulanic acid	Unpublished	Enzymatic inactivation	Class C;CMY-2-like;Natural in Citrobacter freundii;, curated
Beta-lactam_blaCMY-110	blaCMY-110_1_AB872957	blaCMY-110	blaCMY	Beta-lactam	Beta-lactam	Amoxicillin, Amoxicillin+Clavulanic acid, Ampicillin, Ampicillin+Clavulanic acid, Cefotaxime, Cefoxitin, Ceftazidime, Piperacillin, Piperacillin+Tazobactam, Ticarcillin, Ticarcillin+Clavulanic acid	24709044	Enzymatic inactivation	Class C;CMY-2-like;, curated
Beta-lactam_blaCTX-M-1	blaCTX-M-1_1_DQ915955	blaCTX-M-1	blaCTX-M	Beta-lactam	Beta-lactam	Amoxicillin, Ampicillin, Aztreonam, Cefepime, Cefotaxime, Ceftazidime, Ceftriaxone, Piperacillin, Ticarcillin	17210774	Enzymatic inactivation	Class A, curated
Beta-lactam_blaCTX-M-4	blaCTX-M-4_1_Y14156	blaCTX-M-4	blaCTX-M	Beta-lactam	Beta-lactam	Amoxicillin, Ampicillin, Aztreonam, Cefepime, Cefotaxime, Ceftazidime, Ceftriaxone, Piperacillin, Ticarcillin	9593162	Enzymatic inactivation	Class A, curated
Beta-lactam_blaCTX-M-6	blaCTX-M-6_1_AJ005044	blaCTX-M-6	blaCTX-M	Beta-lactam	Beta-lactam	Amoxicillin, Ampicillin, Aztreonam, Cefepime, Cefotaxime, Ceftazidime, Ceftriaxone, Piperacillin, Ticarcillin	9742701	Enzymatic inactivation	Class A, curated
Beta-lactam_blaCTX-M-8	blaCTX-M-8_1_AF189721	blaCTX-M-8	blaCTX-M	Beta-lactam	Beta-lactam	Amoxicillin, Ampicillin, Aztreonam, Cefepime, Cefotaxime, Ceftazidime, Ceftriaxone, Piperacillin, Ticarcillin	10858358	Enzymatic inactivation	Class A, curated
Beta-lactam_blaCTX-M-9	blaCTX-M-9_1_AF174129	blaCTX-M-9	blaCTX-M	Beta-lactam	Beta-lactam	Amoxicillin, Ampicillin, Aztreonam, Cefepime, Cefotaxime, Ceftazidime, Ceftriaxone, Piperacillin, Ticarcillin	10858363, 12121950	Enzymatic inactivation	Class A, curated
Beta-lactam_blaCTX-M-10	blaCTX-M-10_1_AY598759	blaCTX-M-10	blaCTX-M	Beta-lactam	Beta-lactam	Amoxicillin, Ampicillin, Aztreonam, Cefepime, Cefotaxime, Ceftazidime, Ceftriaxone, Piperacillin, Ticarcillin	11158766, 15793141	Enzymatic inactivation	Class A, curated
Beta-lactam_blaCTX-M-12	blaCTX-M-12_1_DQ821704	blaCTX-M-12	blaCTX-M	Beta-lactam	Beta-lactam	Amoxicillin, Ampicillin, Aztreonam, Cefepime, Cefotaxime, Ceftazidime, Ceftriaxone, Piperacillin, Ticarcillin	11408239, 17227703	Enzymatic inactivation	Class A, curated
Beta-lactam_blaCTX-M-13	blaCTX-M-13_2_AF252623	blaCTX-M-13	blaCTX-M	Beta-lactam	Beta-lactam	Amoxicillin, Ampicillin, Aztreonam, Cefepime, Cefotaxime, Ceftazidime, Ceftriaxone, Piperacillin, Ticarcillin	11850241	Enzymatic inactivation	Class A, curated
Beta-lactam_blaCTX-M-14	blaCTX-M-14_1_AF252622	blaCTX-M-14	blaCTX-M	Beta-lactam	Beta-lactam	Amoxicillin, Ampicillin, Aztreonam, Cefepime, Cefotaxime, Ceftazidime, Ceftriaxone, Piperacillin, Ticarcillin	11850241, 17559406	Enzymatic inactivation	Class A;Alternative name blaCTX-M-14a, blaCTX-M-18, curated
Beta-lactam_blaCTX-M-14b	blaCTX-M-14b_1_DQ359215	blaCTX-M-14b	blaCTX-M	Beta-lactam	Beta-lactam	Amoxicillin, Ampicillin, Aztreonam, Cefepime, Cefotaxime, Ceftazidime, Ceftriaxone, Piperacillin, Ticarcillin	17559406	Enzymatic inactivation	Class A, curated
Beta-lactam_blaCTX-M-16	blaCTX-M-16_1_AY029068	blaCTX-M-16	blaCTX-M	Beta-lactam	Beta-lactam	Amoxicillin, Ampicillin, Aztreonam, Cefepime, Cefotaxime, Ceftazidime, Ceftriaxone, Piperacillin, Ticarcillin	11451684	Enzymatic inactivation	Class A, curated
Beta-lactam_blaCTX-M-17	blaCTX-M-17_1_AY033516	blaCTX-M-17	blaCTX-M	Beta-lactam	Beta-lactam	Amoxicillin, Ampicillin, Aztreonam, Cefepime, Cefotaxime, Ceftazidime, Ceftriaxone, Piperacillin, Ticarcillin	11959547	Enzymatic inactivation	Class A, curated
Beta-lactam_blaCTX-M-19	blaCTX-M-19_1_AF325134	blaCTX-M-19	blaCTX-M	Beta-lactam	Beta-lactam	Amoxicillin, Ampicillin, Aztreonam, Cefepime, Cefotaxime, Ceftazidime, Ceftriaxone, Piperacillin, Ticarcillin	11709308	Enzymatic inactivation	Class A, curated
Beta-lactam_blaCTX-M-20	blaCTX-M-20_1_AJ416344	blaCTX-M-20	blaCTX-M	Beta-lactam	Beta-lactam	Amoxicillin, Ampicillin, Aztreonam, Cefepime, Cefotaxime, Ceftazidime, Ceftriaxone, Piperacillin, Ticarcillin	12007800	Enzymatic inactivation	Class A, curated
Beta-lactam_blaCTX-M-21	blaCTX-M-21_1_AJ416346	blaCTX-M-21	blaCTX-M	Beta-lactam	Beta-lactam	Amoxicillin, Ampicillin, Aztreonam, Cefepime, Cefotaxime, Ceftazidime, Ceftriaxone, Piperacillin, Ticarcillin	12007800	Enzymatic inactivation	Class A, curated
Beta-lactam_blaCTX-M-23	blaCTX-M-23_1_AF488377	blaCTX-M-23	blaCTX-M	Beta-lactam	Beta-lactam	Amoxicillin, Ampicillin, Aztreonam, Cefepime, Cefotaxime, Ceftazidime, Ceftriaxone, Piperacillin, Ticarcillin	15201232	Enzymatic inactivation	Class A, curated
Beta-lactam_blaCTX-M-24	blaCTX-M-24_1_EF374096	blaCTX-M-24	blaCTX-M	Beta-lactam	Beta-lactam	Amoxicillin, Ampicillin, Aztreonam, Cefepime, Cefotaxime, Ceftazidime, Ceftriaxone, Piperacillin, Ticarcillin	16533535, 17548490	Enzymatic inactivation	Class A, curated
Beta-lactam_blaCTX-M-25	blaCTX-M-25_1_AF518567	blaCTX-M-25	blaCTX-M	Beta-lactam	Beta-lactam	Amoxicillin, Ampicillin, Aztreonam, Cefepime, Cefotaxime, Ceftazidime, Ceftriaxone, Piperacillin, Ticarcillin	15561863	Enzymatic inactivation	Class A, curated
Beta-lactam_blaCTX-M-28	blaCTX-M-28_6_AJ549244	blaCTX-M-28	blaCTX-M	Beta-lactam	Beta-lactam	Amoxicillin, Ampicillin, Aztreonam, Cefepime, Cefotaxime, Ceftazidime, Ceftriaxone, Piperacillin, Ticarcillin	18603686	Enzymatic inactivation	Class A, curated
Beta-lactam_blaCTX-M-29	blaCTX-M-29_1_AY267213	blaCTX-M-29	blaCTX-M	Beta-lactam	Beta-lactam	Amoxicillin, Ampicillin, Aztreonam, Cefepime, Cefotaxime, Ceftazidime, Ceftriaxone, Piperacillin, Ticarcillin	16533535	Enzymatic inactivation	Class A, curated
Beta-lactam_blaCTX-M-30	blaCTX-M-30_1_AY292654	blaCTX-M-30	blaCTX-M	Beta-lactam	Beta-lactam	Amoxicillin, Ampicillin, Aztreonam, Cefepime, Cefotaxime, Ceftazidime, Ceftriaxone, Piperacillin, Ticarcillin	15504875	Enzymatic inactivation	Class A, curated
Beta-lactam_blaCTX-M-31	blaCTX-M-31_1_AJ567481	blaCTX-M-31	blaCTX-M	Beta-lactam	Beta-lactam	Amoxicillin, Ampicillin, Aztreonam, Cefepime, Cefotaxime, Ceftazidime, Ceftriaxone, Piperacillin, Ticarcillin	12936986	Enzymatic inactivation	Class A, curated
Beta-lactam_blaCTX-M-32	blaCTX-M-32_2_AJ557142	blaCTX-M-32	blaCTX-M	Beta-lactam	Beta-lactam	Amoxicillin, Ampicillin, Aztreonam, Cefepime, Cefotaxime, Ceftazidime, Ceftriaxone, Piperacillin, Ticarcillin	15155242	Enzymatic inactivation	Class A, curated
Beta-lactam_blaCTX-M-33	blaCTX-M-33_1_AY238472	blaCTX-M-33	blaCTX-M	Beta-lactam	Beta-lactam	Amoxicillin, Ampicillin, Aztreonam, Cefepime, Cefotaxime, Ceftazidime, Ceftriaxone, Piperacillin, Ticarcillin	17234386	Enzymatic inactivation	Class A, curated
Beta-lactam_blaCTX-M-34	blaCTX-M-34_1_AY515297	blaCTX-M-34	blaCTX-M	Beta-lactam	Beta-lactam	Amoxicillin, Ampicillin, Aztreonam, Cefepime, Cefotaxime, Ceftazidime, Ceftriaxone, Piperacillin, Ticarcillin	16244084	Enzymatic inactivation	Class A, curated
Beta-lactam_blaCTX-M-35	blaCTX-M-35_1_AB176532	blaCTX-M-35	blaCTX-M	Beta-lactam	Beta-lactam	Amoxicillin, Ampicillin, Aztreonam, Cefepime, Cefotaxime, Ceftazidime, Ceftriaxone, Piperacillin, Ticarcillin	Unpublished	Enzymatic inactivation	Class A, curated
Beta-lactam_blaCTX-M-36	blaCTX-M-36_1_AB177384	blaCTX-M-36	blaCTX-M	Beta-lactam	Beta-lactam	Amoxicillin, Ampicillin, Aztreonam, Cefepime, Cefotaxime, Ceftazidime, Ceftriaxone, Piperacillin, Ticarcillin	Unpublished	Enzymatic inactivation	Class A, curated
Beta-lactam_blaCTX-M-39	blaCTX-M-39_1_AY954516	blaCTX-M-39	blaCTX-M	Beta-lactam	Beta-lactam	Amoxicillin, Ampicillin, Aztreonam, Cefepime, Cefotaxime, Ceftazidime, Ceftriaxone, Piperacillin, Ticarcillin	16251320	Enzymatic inactivation	Class A, curated
Beta-lactam_blaCTX-M-40	blaCTX-M-40_1_AY750914	blaCTX-M-40	blaCTX-M	Beta-lactam	Beta-lactam	Amoxicillin, Ampicillin, Aztreonam, Cefepime, Cefotaxime, Ceftazidime, Ceftriaxone, Piperacillin, Ticarcillin	16697557	Enzymatic inactivation	Class A, curated
Beta-lactam_blaCTX-M-41	blaCTX-M-41_1_DQ023162	blaCTX-M-41	blaCTX-M	Beta-lactam	Beta-lactam	Amoxicillin, Ampicillin, Aztreonam, Cefepime, Cefotaxime, Ceftazidime, Ceftriaxone, Piperacillin, Ticarcillin	18487232	Enzymatic inactivation	Class A, curated
Beta-lactam_blaCTX-M-42	blaCTX-M-42_1_DQ061159	blaCTX-M-42	blaCTX-M	Beta-lactam	Beta-lactam	Amoxicillin, Ampicillin, Aztreonam, Cefepime, Cefotaxime, Ceftazidime, Ceftriaxone, Piperacillin, Ticarcillin	Unpublished	Enzymatic inactivation	Class A, curated
Beta-lactam_blaCTX-M-43	blaCTX-M-43_1_DQ102702	blaCTX-M-43	blaCTX-M	Beta-lactam	Beta-lactam	Amoxicillin, Ampicillin, Aztreonam, Cefepime, Cefotaxime, Ceftazidime, Ceftriaxone, Piperacillin, Ticarcillin	16510850	Enzymatic inactivation	Class A, curated
Beta-lactam_blaCTX-M-44	blaCTX-M-44_1_D37830	blaCTX-M-44	blaCTX-M	Beta-lactam	Beta-lactam	Amoxicillin, Ampicillin, Aztreonam, Cefepime, Cefotaxime, Ceftazidime, Ceftriaxone, Piperacillin, Ticarcillin	8619581	Enzymatic inactivation	Class A, curated
Beta-lactam_blaCTX-M-46	blaCTX-M-46_1_AY847147	blaCTX-M-46	blaCTX-M	Beta-lactam	Beta-lactam	Amoxicillin, Ampicillin, Aztreonam, Cefepime, Cefotaxime, Ceftazidime, Ceftriaxone, Piperacillin, Ticarcillin	16082008, 16333139	Enzymatic inactivation	Class A, curated
Beta-lactam_blaCTX-M-47	blaCTX-M-47_1_AY847143	blaCTX-M-47	blaCTX-M	Beta-lactam	Beta-lactam	Amoxicillin, Ampicillin, Aztreonam, Cefepime, Cefotaxime, Ceftazidime, Ceftriaxone, Piperacillin, Ticarcillin	16082008, 16333139	Enzymatic inactivation	Class A, curated
Beta-lactam_blaCTX-M-48	blaCTX-M-48_1_AY847144	blaCTX-M-48	blaCTX-M	Beta-lactam	Beta-lactam	Amoxicillin, Ampicillin, Aztreonam, Cefepime, Cefotaxime, Ceftazidime, Ceftriaxone, Piperacillin, Ticarcillin	16082008, 16333139	Enzymatic inactivation	Class A, curated
Beta-lactam_blaCTX-M-49	blaCTX-M-49_1_AY847145	blaCTX-M-49	blaCTX-M	Beta-lactam	Beta-lactam	Amoxicillin, Ampicillin, Aztreonam, Cefepime, Cefotaxime, Ceftazidime, Ceftriaxone, Piperacillin, Ticarcillin	16082008, 16333139	Enzymatic inactivation	Class A, curated
Beta-lactam_blaCTX-M-50	blaCTX-M-50_1_AY847146	blaCTX-M-50	blaCTX-M	Beta-lactam	Beta-lactam	Amoxicillin, Ampicillin, Aztreonam, Cefepime, Cefotaxime, Ceftazidime, Ceftriaxone, Piperacillin, Ticarcillin	16082008, 16333139	Enzymatic inactivation	Class A, curated
Beta-lactam_blaCTX-M-51	blaCTX-M-51_1_DQ211987	blaCTX-M-51	blaCTX-M	Beta-lactam	Beta-lactam	Amoxicillin, Ampicillin, Aztreonam, Cefepime, Cefotaxime, Ceftazidime, Ceftriaxone, Piperacillin, Ticarcillin	Unpublished	Enzymatic inactivation	Class A, curated
Beta-lactam_blaCTX-M-53	blaCTX-M-53_1_DQ268764	blaCTX-M-53	blaCTX-M	Beta-lactam	Beta-lactam	Amoxicillin, Ampicillin, Aztreonam, Cefepime, Cefotaxime, Ceftazidime, Ceftriaxone, Piperacillin, Ticarcillin	19273683	Enzymatic inactivation	Class A, curated
Beta-lactam_blaCTX-M-54	blaCTX-M-54_1_DQ303459	blaCTX-M-54	blaCTX-M	Beta-lactam	Beta-lactam	Amoxicillin, Ampicillin, Aztreonam, Cefepime, Cefotaxime, Ceftazidime, Ceftriaxone, Piperacillin, Ticarcillin	16785225	Enzymatic inactivation	Class A, curated
Beta-lactam_blaCTX-M-56	blaCTX-M-56_1_EF374097	blaCTX-M-56	blaCTX-M	Beta-lactam	Beta-lactam	Amoxicillin, Ampicillin, Aztreonam, Cefepime, Cefotaxime, Ceftazidime, Ceftriaxone, Piperacillin, Ticarcillin	17548490	Enzymatic inactivation	Class A, curated
Beta-lactam_blaCTX-M-58	blaCTX-M-58_1_EF210159	blaCTX-M-58	blaCTX-M	Beta-lactam	Beta-lactam	Amoxicillin, Ampicillin, Aztreonam, Cefepime, Cefotaxime, Ceftazidime, Ceftriaxone, Piperacillin, Ticarcillin	Unpublished	Enzymatic inactivation	Class A, curated
Beta-lactam_blaCTX-M-60	blaCTX-M-60_1_AM411407	blaCTX-M-60	blaCTX-M	Beta-lactam	Beta-lactam	Amoxicillin, Ampicillin, Aztreonam, Cefepime, Cefotaxime, Ceftazidime, Ceftriaxone, Piperacillin, Ticarcillin	Unpublished	Enzymatic inactivation	Class A, curated
Beta-lactam_blaCTX-M-61	blaCTX-M-61_1_EF219142	blaCTX-M-61	blaCTX-M	Beta-lactam	Beta-lactam	Amoxicillin, Ampicillin, Aztreonam, Cefepime, Cefotaxime, Ceftazidime, Ceftriaxone, Piperacillin, Ticarcillin	Unpublished	Enzymatic inactivation	Class A, curated
Beta-lactam_blaCTX-M-62	blaCTX-M-62_1_EF219134	blaCTX-M-62	blaCTX-M	Beta-lactam	Beta-lactam	Amoxicillin, Ampicillin, Aztreonam, Cefepime, Cefotaxime, Ceftazidime, Ceftriaxone, Piperacillin, Ticarcillin	22252811	Enzymatic inactivation	Class A, curated
Beta-lactam_blaCTX-M-63	blaCTX-M-63_1_EU660216	blaCTX-M-63	blaCTX-M	Beta-lactam	Beta-lactam				ongoing curation
Beta-lactam_blaCTX-M-64	blaCTX-M-64_1_AB284167	blaCTX-M-64	blaCTX-M	Beta-lactam	Beta-lactam	Amoxicillin, Ampicillin, Aztreonam, Cefepime, Cefotaxime, Ceftazidime, Ceftriaxone, Piperacillin, Ticarcillin	18955524	Enzymatic inactivation	Class A, curated
Beta-lactam_blaCTX-M-66	blaCTX-M-66_1_EF576988	blaCTX-M-66	blaCTX-M	Beta-lactam	Beta-lactam	Amoxicillin, Ampicillin, Aztreonam, Cefepime, Cefotaxime, Ceftazidime, Ceftriaxone, Piperacillin, Ticarcillin	17913434	Enzymatic inactivation	Class A, curated
Beta-lactam_blaCTX-M-67	blaCTX-M-67_1_EF581888	blaCTX-M-67	blaCTX-M	Beta-lactam	Beta-lactam	Amoxicillin, Ampicillin, Aztreonam, Cefepime, Cefotaxime, Ceftazidime, Ceftriaxone, Piperacillin, Ticarcillin	18775649	Enzymatic inactivation	Class A, curated
Beta-lactam_blaCTX-M-68	blaCTX-M-68_1_EU177100	blaCTX-M-68	blaCTX-M	Beta-lactam	Beta-lactam	Amoxicillin, Ampicillin, Aztreonam, Cefepime, Cefotaxime, Ceftazidime, Ceftriaxone, Piperacillin, Ticarcillin	19748232	Enzymatic inactivation	Class A, curated
Beta-lactam_blaCTX-M-69	blaCTX-M-69_1_EU402393	blaCTX-M-69	blaCTX-M	Beta-lactam	Beta-lactam	Amoxicillin, Ampicillin, Aztreonam, Cefepime, Cefotaxime, Ceftazidime, Ceftriaxone, Piperacillin, Ticarcillin	Unpublished	Enzymatic inactivation	Class A, curated
Beta-lactam_blaCTX-M-71	blaCTX-M-71_1_FJ815436	blaCTX-M-71	blaCTX-M	Beta-lactam	Beta-lactam	Amoxicillin, Ampicillin, Aztreonam, Cefepime, Cefotaxime, Ceftazidime, Ceftriaxone, Piperacillin, Ticarcillin	19620330	Enzymatic inactivation	Class A, curated
Beta-lactam_blaCTX-M-72	blaCTX-M-72_1_AY847148	blaCTX-M-72	blaCTX-M	Beta-lactam	Beta-lactam	Amoxicillin, Ampicillin, Aztreonam, Cefepime, Cefotaxime, Ceftazidime, Ceftriaxone, Piperacillin, Ticarcillin	19590148	Enzymatic inactivation	Class A, curated
Beta-lactam_blaCTX-M-74	blaCTX-M-74_1_GQ149243	blaCTX-M-74	blaCTX-M	Beta-lactam	Beta-lactam	Amoxicillin, Ampicillin, Aztreonam, Cefepime, Cefotaxime, Ceftazidime, Ceftriaxone, Piperacillin, Ticarcillin	19748435	Enzymatic inactivation	Class A, curated
Beta-lactam_blaCTX-M-75	blaCTX-M-75_1_GQ149244	blaCTX-M-75	blaCTX-M	Beta-lactam	Beta-lactam	Amoxicillin, Ampicillin, Aztreonam, Cefepime, Cefotaxime, Ceftazidime, Ceftriaxone, Piperacillin, Ticarcillin	19748435	Enzymatic inactivation	Class A, curated
Beta-lactam_blaCTX-M-76	blaCTX-M-76_1_AM982520	blaCTX-M-76	blaCTX-M	Beta-lactam	Beta-lactam	Amoxicillin, Ampicillin, Aztreonam, Cefepime, Cefotaxime, Ceftazidime, Ceftriaxone, Piperacillin, Ticarcillin	Unpublished	Enzymatic inactivation	Class A, curated
Beta-lactam_blaCTX-M-77	blaCTX-M-77_1_AM982521	blaCTX-M-77	blaCTX-M	Beta-lactam	Beta-lactam	Amoxicillin, Ampicillin, Aztreonam, Cefepime, Cefotaxime, Ceftazidime, Ceftriaxone, Piperacillin, Ticarcillin	Unpublished	Enzymatic inactivation	Class A, curated
Beta-lactam_blaCTX-M-78	blaCTX-M-78_1_AM982522	blaCTX-M-78	blaCTX-M	Beta-lactam	Beta-lactam	Amoxicillin, Ampicillin, Aztreonam, Cefepime, Cefotaxime, Ceftazidime, Ceftriaxone, Piperacillin, Ticarcillin	Unpublished	Enzymatic inactivation	Class A, curated
Beta-lactam_blaCTX-M-80	blaCTX-M-80_1_EU202673	blaCTX-M-80	blaCTX-M	Beta-lactam	Beta-lactam	Amoxicillin, Ampicillin, Aztreonam, Cefepime, Cefotaxime, Ceftazidime, Ceftriaxone, Piperacillin, Ticarcillin	19294528	Enzymatic inactivation	Class A, curated
Beta-lactam_blaCTX-M-81	blaCTX-M-81_1_EU136031	blaCTX-M-81	blaCTX-M	Beta-lactam	Beta-lactam	Amoxicillin, Ampicillin, Aztreonam, Cefepime, Cefotaxime, Ceftazidime, Ceftriaxone, Piperacillin, Ticarcillin	19294528	Enzymatic inactivation	Class A, curated
Beta-lactam_blaCTX-M-82	blaCTX-M-82_1_DQ256091	blaCTX-M-82	blaCTX-M	Beta-lactam	Beta-lactam	Amoxicillin, Ampicillin, Aztreonam, Cefepime, Cefotaxime, Ceftazidime, Ceftriaxone, Piperacillin, Ticarcillin	19297379	Enzymatic inactivation	Class A, curated
Beta-lactam_blaCTX-M-83	blaCTX-M-83_1_FJ214366	blaCTX-M-83	blaCTX-M	Beta-lactam	Beta-lactam	Amoxicillin, Ampicillin, Aztreonam, Cefepime, Cefotaxime, Ceftazidime, Ceftriaxone, Piperacillin, Ticarcillin	18984647	Enzymatic inactivation	Class A, curated
Beta-lactam_blaCTX-M-84	blaCTX-M-84_1_FJ214367	blaCTX-M-84	blaCTX-M	Beta-lactam	Beta-lactam	Amoxicillin, Ampicillin, Aztreonam, Cefepime, Cefotaxime, Ceftazidime, Ceftriaxone, Piperacillin, Ticarcillin	18984647	Enzymatic inactivation	Class A, curated
Beta-lactam_blaCTX-M-85	blaCTX-M-85_1_FJ214368	blaCTX-M-85	blaCTX-M	Beta-lactam	Beta-lactam	Amoxicillin, Ampicillin, Aztreonam, Cefepime, Cefotaxime, Ceftazidime, Ceftriaxone, Piperacillin, Ticarcillin	18984647	Enzymatic inactivation	Class A, curated
Beta-lactam_blaCTX-M-86	blaCTX-M-86_1_FJ214369	blaCTX-M-86	blaCTX-M	Beta-lactam	Beta-lactam	Amoxicillin, Ampicillin, Aztreonam, Cefepime, Cefotaxime, Ceftazidime, Ceftriaxone, Piperacillin, Ticarcillin	18984647	Enzymatic inactivation	Class A, curated
Beta-lactam_blaCTX-M-87	blaCTX-M-87_1_EU545409	blaCTX-M-87	blaCTX-M	Beta-lactam	Beta-lactam	Amoxicillin, Ampicillin, Aztreonam, Cefepime, Cefotaxime, Ceftazidime, Ceftriaxone, Piperacillin, Ticarcillin	19429759	Enzymatic inactivation	Class A, curated
Beta-lactam_blaCTX-M-88	blaCTX-M-88_1_FJ873739	blaCTX-M-88	blaCTX-M	Beta-lactam	Beta-lactam	Amoxicillin, Ampicillin, Aztreonam, Cefepime, Cefotaxime, Ceftazidime, Ceftriaxone, Piperacillin, Ticarcillin	19785534	Enzymatic inactivation	Class A, curated
Beta-lactam_blaCTX-M-89	blaCTX-M-89_1_FJ971899	blaCTX-M-89	blaCTX-M	Beta-lactam	Beta-lactam	Amoxicillin, Ampicillin, Aztreonam, Cefepime, Cefotaxime, Ceftazidime, Ceftriaxone, Piperacillin, Ticarcillin	19587301	Enzymatic inactivation	Class A, curated
Beta-lactam_blaCTX-M-90	blaCTX-M-90_1_FJ907381	blaCTX-M-90	blaCTX-M	Beta-lactam	Beta-lactam	Amoxicillin, Ampicillin, Aztreonam, Cefepime, Cefotaxime, Ceftazidime, Ceftriaxone, Piperacillin, Ticarcillin	Unpublished	Enzymatic inactivation	Class A, curated
Beta-lactam_blaCTX-M-91	blaCTX-M-91_1_GQ870432	blaCTX-M-91	blaCTX-M	Beta-lactam	Beta-lactam	Amoxicillin, Ampicillin, Aztreonam, Cefepime, Cefotaxime, Ceftazidime, Ceftriaxone, Piperacillin, Ticarcillin	Unpublished	Enzymatic inactivation	Class A, curated
Beta-lactam_blaCTX-M-92	blaCTX-M-92_1_GU127598	blaCTX-M-92	blaCTX-M	Beta-lactam	Beta-lactam	Amoxicillin, Ampicillin, Aztreonam, Cefepime, Cefotaxime, Ceftazidime, Ceftriaxone, Piperacillin, Ticarcillin	20576750	Enzymatic inactivation	Class A, curated
Beta-lactam_blaCTX-M-93	blaCTX-M-93_1_HQ166709	blaCTX-M-93	blaCTX-M	Beta-lactam	Beta-lactam	Amoxicillin, Ampicillin, Aztreonam, Cefepime, Cefotaxime, Ceftazidime, Ceftriaxone, Piperacillin, Ticarcillin	21343457	Enzymatic inactivation	Class A, curated
Beta-lactam_blaCTX-M-94	blaCTX-M-94_1_HM167760	blaCTX-M-94	blaCTX-M	Beta-lactam	Beta-lactam	Amoxicillin, Ampicillin, Aztreonam, Cefepime, Cefotaxime, Ceftazidime, Ceftriaxone, Piperacillin, Ticarcillin	23050014	Enzymatic inactivation	Class A, curated
Beta-lactam_blaCTX-M-95	blaCTX-M-95_1_FN813245	blaCTX-M-95	blaCTX-M	Beta-lactam	Beta-lactam	Amoxicillin, Ampicillin, Aztreonam, Cefepime, Cefotaxime, Ceftazidime, Ceftriaxone, Piperacillin, Ticarcillin	Unpublished	Enzymatic inactivation	Class A, curated
Beta-lactam_blaCTX-M-96	blaCTX-M-96_1_AJ704396	blaCTX-M-96	blaCTX-M	Beta-lactam	Beta-lactam	Amoxicillin, Ampicillin, Aztreonam, Cefepime, Cefotaxime, Ceftazidime, Ceftriaxone, Piperacillin, Ticarcillin	Unpublished	Enzymatic inactivation	Class A, curated
Beta-lactam_blaCTX-M-97	blaCTX-M-97_1_HM776707	blaCTX-M-97	blaCTX-M	Beta-lactam	Beta-lactam	Amoxicillin, Ampicillin, Aztreonam, Cefepime, Cefotaxime, Ceftazidime, Ceftriaxone, Piperacillin, Ticarcillin	23117265	Enzymatic inactivation	Class A, curated
Beta-lactam_blaCTX-M-98	blaCTX-M-98_1_HM755448	blaCTX-M-98	blaCTX-M	Beta-lactam	Beta-lactam	Amoxicillin, Ampicillin, Aztreonam, Cefepime, Cefotaxime, Ceftazidime, Ceftriaxone, Piperacillin, Ticarcillin	22325120	Enzymatic inactivation	Class A, curated
Beta-lactam_blaCTX-M-99	blaCTX-M-99_1_HM803271	blaCTX-M-99	blaCTX-M	Beta-lactam	Beta-lactam	Amoxicillin, Ampicillin, Aztreonam, Cefepime, Cefotaxime, Ceftazidime, Ceftriaxone, Piperacillin, Ticarcillin	Unpublished	Enzymatic inactivation	Class A, curated
Beta-lactam_blaCTX-M-100	blaCTX-M-100_1_FR682582	blaCTX-M-100	blaCTX-M	Beta-lactam	Beta-lactam	Amoxicillin, Ampicillin, Aztreonam, Cefepime, Cefotaxime, Ceftazidime, Ceftriaxone, Piperacillin, Ticarcillin	23050014	Enzymatic inactivation	Class A, curated
Beta-lactam_blaCTX-M-101	blaCTX-M-101_1_HQ398214	blaCTX-M-101	blaCTX-M	Beta-lactam	Beta-lactam	Amoxicillin, Ampicillin, Aztreonam, Cefepime, Cefotaxime, Ceftazidime, Ceftriaxone, Piperacillin, Ticarcillin	24999233	Enzymatic inactivation	Class A, curated
Beta-lactam_blaCTX-M-102	blaCTX-M-102_1_HQ398215	blaCTX-M-102	blaCTX-M	Beta-lactam	Beta-lactam	Amoxicillin, Ampicillin, Aztreonam, Cefepime, Cefotaxime, Ceftazidime, Ceftriaxone, Piperacillin, Ticarcillin	22325120	Enzymatic inactivation	Class A, curated
Beta-lactam_blaCTX-M-103	blaCTX-M-103_1_HG423149	blaCTX-M-103	blaCTX-M	Beta-lactam	Beta-lactam	Amoxicillin, Ampicillin, Aztreonam, Cefepime, Cefotaxime, Ceftazidime, Ceftriaxone, Piperacillin, Ticarcillin	23926164	Enzymatic inactivation	Class A, curated
Beta-lactam_blaCTX-M-104	blaCTX-M-104_1_HQ833652	blaCTX-M-104	blaCTX-M	Beta-lactam	Beta-lactam	Amoxicillin, Ampicillin, Aztreonam, Cefepime, Cefotaxime, Ceftazidime, Ceftriaxone, Piperacillin, Ticarcillin	22325120	Enzymatic inactivation	Class A, curated
Beta-lactam_blaCTX-M-105	blaCTX-M-105_1_HQ833651	blaCTX-M-105	blaCTX-M	Beta-lactam	Beta-lactam	Amoxicillin, Ampicillin, Aztreonam, Cefepime, Cefotaxime, Ceftazidime, Ceftriaxone, Piperacillin, Ticarcillin	22407683	Enzymatic inactivation	Class A, curated
Beta-lactam_blaCTX-M-110	blaCTX-M-110_1_JF274242	blaCTX-M-110	blaCTX-M	Beta-lactam	Beta-lactam	Amoxicillin, Ampicillin, Aztreonam, Cefepime, Cefotaxime, Ceftazidime, Ceftriaxone, Piperacillin, Ticarcillin	21859815	Enzymatic inactivation	Class A, curated
Beta-lactam_blaCTX-M-111	blaCTX-M-111_1_JF274243	blaCTX-M-111	blaCTX-M	Beta-lactam	Beta-lactam	Amoxicillin, Ampicillin, Aztreonam, Cefepime, Cefotaxime, Ceftazidime, Ceftriaxone, Piperacillin, Ticarcillin	21859815	Enzymatic inactivation	Class A, curated
Beta-lactam_blaCTX-M-112	blaCTX-M-112_1_JF274246	blaCTX-M-112	blaCTX-M	Beta-lactam	Beta-lactam	Amoxicillin, Ampicillin, Aztreonam, Cefepime, Cefotaxime, Ceftazidime, Ceftriaxone, Piperacillin, Ticarcillin	21859815	Enzymatic inactivation	Class A, curated
Beta-lactam_blaCTX-M-113	blaCTX-M-113_1_JF274247	blaCTX-M-113	blaCTX-M	Beta-lactam	Beta-lactam	Amoxicillin, Ampicillin, Aztreonam, Cefepime, Cefotaxime, Ceftazidime, Ceftriaxone, Piperacillin, Ticarcillin	21859815	Enzymatic inactivation	Class A, curated
Beta-lactam_blaCTX-M-114	blaCTX-M-114_1_GQ351346	blaCTX-M-114	blaCTX-M	Beta-lactam	Beta-lactam	Amoxicillin, Ampicillin, Aztreonam, Cefepime, Cefotaxime, Ceftazidime, Ceftriaxone, Piperacillin, Ticarcillin	Unpublished	Enzymatic inactivation	Class A, curated
Beta-lactam_blaCTX-M-116	blaCTX-M-116_1_JF966749	blaCTX-M-116	blaCTX-M	Beta-lactam	Beta-lactam	Amoxicillin, Ampicillin, Aztreonam, Cefepime, Cefotaxime, Ceftazidime, Ceftriaxone, Piperacillin, Ticarcillin	23318795	Enzymatic inactivation	Class A, curated
Beta-lactam_blaCTX-M-117	blaCTX-M-117_1_JN227085	blaCTX-M-117	blaCTX-M	Beta-lactam	Beta-lactam	Amoxicillin, Ampicillin, Aztreonam, Cefepime, Cefotaxime, Ceftazidime, Ceftriaxone, Piperacillin, Ticarcillin	23127481	Enzymatic inactivation	Class A, curated
Beta-lactam_blaCTX-M-121	blaCTX-M-121_1_JN790862	blaCTX-M-121	blaCTX-M	Beta-lactam	Beta-lactam	Amoxicillin, Ampicillin, Aztreonam, Cefepime, Cefotaxime, Ceftazidime, Ceftriaxone, Piperacillin, Ticarcillin	24999233	Enzymatic inactivation	Class A, curated
Beta-lactam_blaCTX-M-123	blaCTX-M-123_1_JN790864	blaCTX-M-123	blaCTX-M	Beta-lactam	Beta-lactam	Amoxicillin, Ampicillin, Aztreonam, Cefepime, Cefotaxime, Ceftazidime, Ceftriaxone, Piperacillin, Ticarcillin	Unpublished	Enzymatic inactivation	Class A, curated
Beta-lactam_blaCTX-M-124	blaCTX-M-124_1_JQ429324	blaCTX-M-124	blaCTX-M	Beta-lactam	Beta-lactam	Amoxicillin, Ampicillin, Aztreonam, Cefepime, Cefotaxime, Ceftazidime, Ceftriaxone, Piperacillin, Ticarcillin	22314536	Enzymatic inactivation	Class A, curated
Beta-lactam_blaCTX-M-125	blaCTX-M-125_1_JQ724542	blaCTX-M-125	blaCTX-M	Beta-lactam	Beta-lactam	Amoxicillin, Ampicillin, Aztreonam, Cefepime, Cefotaxime, Ceftazidime, Ceftriaxone, Piperacillin, Ticarcillin	Unpublished	Enzymatic inactivation	Class A, curated
Beta-lactam_blaCTX-M-126	blaCTX-M-126_1_AB703103	blaCTX-M-126	blaCTX-M	Beta-lactam	Beta-lactam	Amoxicillin, Ampicillin, Aztreonam, Cefepime, Cefotaxime, Ceftazidime, Ceftriaxone, Piperacillin, Ticarcillin	22843833	Enzymatic inactivation	Class A, curated
Beta-lactam_blaCTX-M-129	blaCTX-M-129_1_JX017364	blaCTX-M-129	blaCTX-M	Beta-lactam	Beta-lactam	Amoxicillin, Ampicillin, Aztreonam, Cefepime, Cefotaxime, Ceftazidime, Ceftriaxone, Piperacillin, Ticarcillin	Unpublished	Enzymatic inactivation	Class A, curated
Beta-lactam_blaCTX-M-130	blaCTX-M-130_1_JX017365	blaCTX-M-130	blaCTX-M	Beta-lactam	Beta-lactam	Amoxicillin, Ampicillin, Aztreonam, Cefepime, Cefotaxime, Ceftazidime, Ceftriaxone, Piperacillin, Ticarcillin	Unpublished	Enzymatic inactivation	Class A, curated
Beta-lactam_blaCTX-M-131	blaCTX-M-131_1_JN969893	blaCTX-M-131	blaCTX-M	Beta-lactam	Beta-lactam	Amoxicillin, Ampicillin, Aztreonam, Cefepime, Cefotaxime, Ceftazidime, Ceftriaxone, Piperacillin, Ticarcillin	25583719	Enzymatic inactivation	Class A, curated
Beta-lactam_blaCTX-M-132	blaCTX-M-132_1_JX313020	blaCTX-M-132	blaCTX-M	Beta-lactam	Beta-lactam	Amoxicillin, Ampicillin, Aztreonam, Cefepime, Cefotaxime, Ceftazidime, Ceftriaxone, Piperacillin, Ticarcillin	23952362	Enzymatic inactivation	Class A, curated
Beta-lactam_blaCTX-M-134	blaCTX-M-134_1_JX896165	blaCTX-M-134	blaCTX-M	Beta-lactam	Beta-lactam	Amoxicillin, Ampicillin, Aztreonam, Cefepime, Cefotaxime, Ceftazidime, Ceftriaxone, Piperacillin, Ticarcillin	Unpublished	Enzymatic inactivation	Class A, curated
Beta-lactam_blaCTX-M-136	blaCTX-M-136_1_KC351754	blaCTX-M-136	blaCTX-M	Beta-lactam	Beta-lactam	Amoxicillin, Ampicillin, Aztreonam, Cefepime, Cefotaxime, Ceftazidime, Ceftriaxone, Piperacillin, Ticarcillin	Unpublished	Enzymatic inactivation	Class A, curated
Beta-lactam_blaCTX-M-139	blaCTX-M-139_1_KC107824	blaCTX-M-139	blaCTX-M	Beta-lactam	Beta-lactam	Amoxicillin, Ampicillin, Aztreonam, Cefepime, Cefotaxime, Ceftazidime, Ceftriaxone, Piperacillin, Ticarcillin	Unpublished	Enzymatic inactivation	Class A, curated
Beta-lactam_blaCTX-M-142	blaCTX-M-142_1_KF240809	blaCTX-M-142	blaCTX-M	Beta-lactam	Beta-lactam	Amoxicillin, Ampicillin, Aztreonam, Cefepime, Cefotaxime, Ceftazidime, Ceftriaxone, Piperacillin, Ticarcillin	Unpublished	Enzymatic inactivation	Class A, curated
Beta-lactam_blaCTX-M-147	blaCTX-M-147_1_KF513180	blaCTX-M-147	blaCTX-M	Beta-lactam	Beta-lactam	Amoxicillin, Ampicillin, Aztreonam, Cefepime, Cefotaxime, Ceftazidime, Ceftriaxone, Piperacillin, Ticarcillin	Unpublished	Enzymatic inactivation	Class A, curated
Beta-lactam_blaDHA-1	blaDHA-1_1_Y16410	blaDHA-1	blaDHA	Beta-lactam	Beta-lactam	Amoxicillin, Amoxicillin+Clavulanic acid, Ampicillin, Ampicillin+Clavulanic acid, Cefotaxime, Cefoxitin, Ceftazidime, Piperacillin, Piperacillin+Tazobactam, Ticarcillin, Ticarcillin+Clavulanic acid	10103179, 9736562	Enzymatic inactivation	Class C;DHA-1-like;Alternative name blaMOR-1;, curated
Beta-lactam_blaDHA-2	blaDHA-2_1_AF259520	blaDHA-2	blaDHA	Beta-lactam	Beta-lactam	Amoxicillin, Amoxicillin+Clavulanic acid, Ampicillin, Ampicillin+Clavulanic acid, Cefotaxime, Cefoxitin, Ceftazidime, Piperacillin, Piperacillin+Tazobactam, Ticarcillin, Ticarcillin+Clavulanic acid	11157909	Enzymatic inactivation	Class C;DHA-1-like;, curated
Beta-lactam_blaDHA-3	blaDHA-3_1_AY494945	blaDHA-3	blaDHA	Beta-lactam	Beta-lactam	Amoxicillin, Amoxicillin+Clavulanic acid, Ampicillin, Ampicillin+Clavulanic acid, Cefotaxime, Cefoxitin, Ceftazidime, Piperacillin, Piperacillin+Tazobactam, Ticarcillin, Ticarcillin+Clavulanic acid	16216104	Enzymatic inactivation	Class C;DHA-1-like;, curated
Beta-lactam_blaDHA-5	blaDHA-5_1_JF273491	blaDHA-5	blaDHA	Beta-lactam	Beta-lactam	Amoxicillin, Amoxicillin+Clavulanic acid, Ampicillin, Ampicillin+Clavulanic acid, Cefotaxime, Cefoxitin, Ceftazidime, Piperacillin, Piperacillin+Tazobactam, Ticarcillin, Ticarcillin+Clavulanic acid	Unpublished	Enzymatic inactivation	Class C;DHA-1-like;Natural in Morganella morganii;, curated
Beta-lactam_blaDHA-6	blaDHA-6_1_HQ322612	blaDHA-6	blaDHA	Beta-lactam	Beta-lactam	Amoxicillin, Amoxicillin+Clavulanic acid, Ampicillin, Ampicillin+Clavulanic acid, Cefotaxime, Cefoxitin, Ceftazidime, Piperacillin, Piperacillin+Tazobactam, Ticarcillin, Ticarcillin+Clavulanic acid	Unpublished	Enzymatic inactivation	Class C;DHA-1-like;, curated
Beta-lactam_blaDHA-7	blaDHA-7_1_HQ456945	blaDHA-7	blaDHA	Beta-lactam	Beta-lactam	Amoxicillin, Amoxicillin+Clavulanic acid, Ampicillin, Ampicillin+Clavulanic acid, Cefotaxime, Cefoxitin, Ceftazidime, Piperacillin, Piperacillin+Tazobactam, Ticarcillin, Ticarcillin+Clavulanic acid	Unpublished	Enzymatic inactivation	Class C;DHA-1-like;, curated
Beta-lactam_blaFONA-6	blaFONA-6_1_AJ251244	blaFONA-6	blaFONA	Beta-lactam	Beta-lactam				ongoing curation
Beta-lactam_blaFONA-5	blaFONA-5_1_AJ251243	blaFONA-5	blaFONA	Beta-lactam	Beta-lactam				ongoing curation
Beta-lactam_blaFONA-4	blaFONA-4_1_AJ251242	blaFONA-4	blaFONA	Beta-lactam	Beta-lactam				ongoing curation
Beta-lactam_blaFONA-3	blaFONA-3_1_AJ251241	blaFONA-3	blaFONA	Beta-lactam	Beta-lactam				ongoing curation
Beta-lactam_blaFONA-2	blaFONA-2_1_AJ251240	blaFONA-2	blaFONA	Beta-lactam	Beta-lactam				ongoing curation
Beta-lactam_blaFONA-1	blaFONA-1_1_AJ251239	blaFONA-1	blaFONA	Beta-lactam	Beta-lactam				ongoing curation
Beta-lactam_blaFOX-1	blaFOX-1_1_X77455	blaFOX-1	blaFOX	Beta-lactam	Beta-lactam				ongoing curation
Beta-lactam_blaFOX-2	blaFOX-2_1_Y10282	blaFOX-2	blaFOX	Beta-lactam	Beta-lactam				ongoing curation
Beta-lactam_blaFOX-3	blaFOX-3_1_Y11068	blaFOX-3	blaFOX	Beta-lactam	Beta-lactam				ongoing curation
Beta-lactam_blaFOX-4	blaFOX-4_1_AJ277535	blaFOX-4	blaFOX	Beta-lactam	Beta-lactam				ongoing curation
Beta-lactam_blaFOX-5	blaFOX-5_1_AY007369	blaFOX-5	blaFOX	Beta-lactam	Beta-lactam				ongoing curation
Beta-lactam_blaFOX-6	blaFOX-6_1_AY034848	blaFOX-6	blaFOX	Beta-lactam	Beta-lactam				ongoing curation
Beta-lactam_blaFOX-7	blaFOX-7_1_AJ703796	blaFOX-7	blaFOX	Beta-lactam	Beta-lactam				ongoing curation
Beta-lactam_blaFOX-8	blaFOX-8_1_HM565917	blaFOX-8	blaFOX	Beta-lactam	Beta-lactam				ongoing curation
Beta-lactam_blaFOX-9	blaFOX-9_1_JF896803	blaFOX-9	blaFOX	Beta-lactam	Beta-lactam				ongoing curation
Beta-lactam_blaFOX-10	blaFOX-10_1_JX049131	blaFOX-10	blaFOX	Beta-lactam	Beta-lactam				ongoing curation
Beta-lactam_blaGOB-1	blaGOB-1_1_EF394442	blaGOB-1	blaGOB	Beta-lactam	Beta-lactam				ongoing curation
Beta-lactam_blaGOB-1	blaGOB-1_2_AF090141	blaGOB-1	blaGOB	Beta-lactam	Beta-lactam				ongoing curation
Beta-lactam_blaGOB-2	blaGOB-2_1_AF189296	blaGOB-2	blaGOB	Beta-lactam	Beta-lactam				ongoing curation
Beta-lactam_blaGOB-3	blaGOB-3_1_AF189291	blaGOB-3	blaGOB	Beta-lactam	Beta-lactam				ongoing curation
Beta-lactam_blaGOB-4	blaGOB-4_1_AF189293	blaGOB-4	blaGOB	Beta-lactam	Beta-lactam				ongoing curation
Beta-lactam_blaGOB-5	blaGOB-5_1_AF189290	blaGOB-5	blaGOB	Beta-lactam	Beta-lactam				ongoing curation
Beta-lactam_blaGOB-6	blaGOB-6_1_AF189292	blaGOB-6	blaGOB	Beta-lactam	Beta-lactam				ongoing curation
Beta-lactam_blaGOB-7	blaGOB-7_1_AF189297	blaGOB-7	blaGOB	Beta-lactam	Beta-lactam				ongoing curation
Beta-lactam_blaGOB-8	blaGOB-8_1_AY348327	blaGOB-8	blaGOB	Beta-lactam	Beta-lactam				ongoing curation
Beta-lactam_blaGOB-9	blaGOB-9_1_AY647246	blaGOB-9	blaGOB	Beta-lactam	Beta-lactam				ongoing curation
Beta-lactam_blaGOB-10	blaGOB-10_1_AY647247	blaGOB-10	blaGOB	Beta-lactam	Beta-lactam				ongoing curation
Beta-lactam_blaGOB-11	blaGOB-11_1_AY647248	blaGOB-11	blaGOB	Beta-lactam	Beta-lactam				ongoing curation
Beta-lactam_blaGOB-12	blaGOB-12_1_AY647249	blaGOB-12	blaGOB	Beta-lactam	Beta-lactam				ongoing curation
Beta-lactam_blaGOB-13	blaGOB-13_1_AY647251	blaGOB-13	blaGOB	Beta-lactam	Beta-lactam				ongoing curation
Beta-lactam_blaGOB-14	blaGOB-14_1_AY647252	blaGOB-14	blaGOB	Beta-lactam	Beta-lactam				ongoing curation
Beta-lactam_blaGOB-15	blaGOB-15_1_AY775547	blaGOB-15	blaGOB	Beta-lactam	Beta-lactam				ongoing curation
Beta-lactam_blaGOB-16	blaGOB-16_1_GU188443	blaGOB-16	blaGOB	Beta-lactam	Beta-lactam				ongoing curation
Beta-lactam_blaGOB-16	blaGOB-16_2_AY899331	blaGOB-16	blaGOB	Beta-lactam	Beta-lactam				ongoing curation
Beta-lactam_blaGOB-17	blaGOB-17_1_AY899332	blaGOB-17	blaGOB	Beta-lactam	Beta-lactam				ongoing curation
Beta-lactam_blaGOB-18	blaGOB-18_1_DQ004496	blaGOB-18	blaGOB	Beta-lactam	Beta-lactam				ongoing curation
Beta-lactam_blaHERA-1	blaHERA-1_1_AF311385	blaHERA-1	blaHERA	Beta-lactam	Beta-lactam				ongoing curation
Beta-lactam_blaHERA-2	blaHERA-2_1_AF398334	blaHERA-2	blaHERA	Beta-lactam	Beta-lactam				ongoing curation
Beta-lactam_blaHERA-3	blaHERA-3_1_AF398335	blaHERA-3	blaHERA	Beta-lactam	Beta-lactam				ongoing curation
Beta-lactam_blaHERA-4	blaHERA-4_1_AJ536088	blaHERA-4	blaHERA	Beta-lactam	Beta-lactam				ongoing curation
Beta-lactam_blaHERA-5	blaHERA-5_1_AJ536089	blaHERA-5	blaHERA	Beta-lactam	Beta-lactam				ongoing curation
Beta-lactam_blaHERA-6	blaHERA-6_1_AJ536090	blaHERA-6	blaHERA	Beta-lactam	Beta-lactam				ongoing curation
Beta-lactam_blaHERA-8	blaHERA-8_1_AJ536092	blaHERA-8	blaHERA	Beta-lactam	Beta-lactam				ongoing curation
Beta-lactam_blaIND-1	blaIND-1_1_AF099139	blaIND-1	blaIND	Beta-lactam	Beta-lactam				ongoing curation
Beta-lactam_blaIND-2	blaIND-2_2_AF219127	blaIND-2	blaIND	Beta-lactam	Beta-lactam				ongoing curation
Beta-lactam_blaIND-2a	blaIND-2a_4_AF219130	blaIND-2a	blaIND	Beta-lactam	Beta-lactam				ongoing curation
Beta-lactam_blaIND-2b	blaIND-2b_3_EF672681	blaIND-2b	blaIND	Beta-lactam	Beta-lactam				ongoing curation
Beta-lactam_blaIND-2c	blaIND-2c_1_GU186042	blaIND-2c	blaIND	Beta-lactam	Beta-lactam				ongoing curation
Beta-lactam_blaIND-3	blaIND-3_1_AF219131	blaIND-3	blaIND	Beta-lactam	Beta-lactam				ongoing curation
Beta-lactam_blaIND-4	blaIND-4_1_AF219135	blaIND-4	blaIND	Beta-lactam	Beta-lactam				ongoing curation
Beta-lactam_blaIND-5	blaIND-5_1_AY504627	blaIND-5	blaIND	Beta-lactam	Beta-lactam				ongoing curation
Beta-lactam_blaIND-6	blaIND-6_1_AM087455	blaIND-6	blaIND	Beta-lactam	Beta-lactam				ongoing curation
Beta-lactam_blaIND-7	blaIND-7_1_AB529520	blaIND-7	blaIND	Beta-lactam	Beta-lactam				ongoing curation
Beta-lactam_blaIND-8	blaIND-8_1_GU186044	blaIND-8	blaIND	Beta-lactam	Beta-lactam				ongoing curation
Beta-lactam_blaIND-9	blaIND-9_1_GU186045	blaIND-9	blaIND	Beta-lactam	Beta-lactam				ongoing curation
Beta-lactam_blaIND-10	blaIND-10_1_GU206353	blaIND-10	blaIND	Beta-lactam	Beta-lactam				ongoing curation
Beta-lactam_blaIND-11	blaIND-11_1_HM245379	blaIND-11	blaIND	Beta-lactam	Beta-lactam				ongoing curation
Beta-lactam_blaIND-12	blaIND-12_1_HM245380	blaIND-12	blaIND	Beta-lactam	Beta-lactam				ongoing curation
Beta-lactam_blaIND-14	blaIND-14_1_HM367709	blaIND-14	blaIND	Beta-lactam	Beta-lactam				ongoing curation
Beta-lactam_blaIND-15	blaIND-15_1_AB563173	blaIND-15	blaIND	Beta-lactam	Beta-lactam				ongoing curation
Beta-lactam_blaKPC-2	blaKPC-2_1_AY034847	blaKPC-2	blaKPC	Beta-lactam	Beta-lactam	Amoxicillin, Amoxicillin+Clavulanic acid, Ampicillin, Ampicillin+Clavulanic acid, Aztreonam, Cefepime, Cefotaxime, Cefoxitin, Ceftazidime, Ertapenem, Imipenem, Meropenem, Piperacillin, Piperacillin+Tazobactam, Ticarcillin, Ticarcillin+Clavulanic acid	11257029, 12615876	Enzymatic inactivation	Class A;Group 2f;Alternative name blaKPC-1, curated
Beta-lactam_blaKPC-3	blaKPC-3_1_HM769262	blaKPC-3	blaKPC	Beta-lactam	Beta-lactam	Amoxicillin, Amoxicillin+Clavulanic acid, Ampicillin, Ampicillin+Clavulanic acid, Aztreonam, Cefepime, Cefotaxime, Cefoxitin, Ceftazidime, Ertapenem, Imipenem, Meropenem, Piperacillin, Piperacillin+Tazobactam, Ticarcillin, Ticarcillin+Clavulanic acid	21406433	Enzymatic inactivation	Class A;Group 2f;, curated
Beta-lactam_blaKPC-4	blaKPC-4_1_FJ473382	blaKPC-4	blaKPC	Beta-lactam	Beta-lactam	Amoxicillin, Amoxicillin+Clavulanic acid, Ampicillin, Ampicillin+Clavulanic acid, Aztreonam, Cefepime, Cefotaxime, Cefoxitin, Ceftazidime, Ertapenem, Imipenem, Meropenem, Piperacillin, Piperacillin+Tazobactam, Ticarcillin, Ticarcillin+Clavulanic acid	19015357, 23114770	Enzymatic inactivation	Class A;Group 2f;, curated
Beta-lactam_blaKPC-5	blaKPC-5_1_EU400222	blaKPC-5	blaKPC	Beta-lactam	Beta-lactam	Amoxicillin, Amoxicillin+Clavulanic acid, Ampicillin, Ampicillin+Clavulanic acid, Aztreonam, Cefepime, Cefotaxime, Cefoxitin, Ceftazidime, Ertapenem, Imipenem, Meropenem, Piperacillin, Piperacillin+Tazobactam, Ticarcillin, Ticarcillin+Clavulanic acid	19015357, 23114770	Enzymatic inactivation	Class A;Group 2f;, curated
Beta-lactam_blaKPC-6	blaKPC-6_1_EU555534	blaKPC-6	blaKPC	Beta-lactam	Beta-lactam	Amoxicillin, Amoxicillin+Clavulanic acid, Ampicillin, Ampicillin+Clavulanic acid, Aztreonam, Cefepime, Cefotaxime, Cefoxitin, Ceftazidime, Ertapenem, Imipenem, Meropenem, Piperacillin, Piperacillin+Tazobactam, Ticarcillin, Ticarcillin+Clavulanic acid	22908150	Enzymatic inactivation	Class A;Group 2f;, curated
Beta-lactam_blaKPC-7	blaKPC-7_1_EU729727	blaKPC-7	blaKPC	Beta-lactam	Beta-lactam	Amoxicillin, Amoxicillin+Clavulanic acid, Ampicillin, Ampicillin+Clavulanic acid, Aztreonam, Cefepime, Cefotaxime, Cefoxitin, Ceftazidime, Ertapenem, Imipenem, Meropenem, Piperacillin, Piperacillin+Tazobactam, Ticarcillin, Ticarcillin+Clavulanic acid	20513702	Enzymatic inactivation	Class A;Group 2f;, curated
Beta-lactam_blaKPC-8	blaKPC-8_1_FJ234412	blaKPC-8	blaKPC	Beta-lactam	Beta-lactam	Amoxicillin, Amoxicillin+Clavulanic acid, Ampicillin, Ampicillin+Clavulanic acid, Aztreonam, Cefepime, Cefotaxime, Cefoxitin, Ceftazidime, Ertapenem, Imipenem, Meropenem, Piperacillin, Piperacillin+Tazobactam, Ticarcillin, Ticarcillin+Clavulanic acid	Unpublished	Enzymatic inactivation	Class A;Group 2f;, curated
Beta-lactam_blaKPC-9	blaKPC-9_1_FJ624872	blaKPC-9	blaKPC	Beta-lactam	Beta-lactam	Amoxicillin, Amoxicillin+Clavulanic acid, Ampicillin, Ampicillin+Clavulanic acid, Aztreonam, Cefepime, Cefotaxime, Cefoxitin, Ceftazidime, Ertapenem, Imipenem, Meropenem, Piperacillin, Piperacillin+Tazobactam, Ticarcillin, Ticarcillin+Clavulanic acid	22964247	Enzymatic inactivation	Class A;Group 2f;It might be an incomplete version of KPC-23, curated
Beta-lactam_blaKPC-10	blaKPC-10_1_GQ140348	blaKPC-10	blaKPC	Beta-lactam	Beta-lactam	Amoxicillin, Amoxicillin+Clavulanic acid, Ampicillin, Ampicillin+Clavulanic acid, Aztreonam, Cefepime, Cefotaxime, Cefoxitin, Ceftazidime, Ertapenem, Imipenem, Meropenem, Piperacillin, Piperacillin+Tazobactam, Ticarcillin, Ticarcillin+Clavulanic acid	200386180	Enzymatic inactivation	Class A;Group 2f;, curated
Beta-lactam_blaKPC-11	blaKPC-11_1_HM066995	blaKPC-11	blaKPC	Beta-lactam	Beta-lactam	Amoxicillin, Amoxicillin+Clavulanic acid, Ampicillin, Ampicillin+Clavulanic acid, Aztreonam, Cefepime, Cefotaxime, Cefoxitin, Ceftazidime, Ertapenem, Imipenem, Meropenem, Piperacillin, Piperacillin+Tazobactam, Ticarcillin, Ticarcillin+Clavulanic acid	21670192, 22322349	Enzymatic inactivation	Class A;Group 2f;, curated
Beta-lactam_blaKPC-14	blaKPC-14_1_JX524191	blaKPC-14	blaKPC	Beta-lactam	Beta-lactam	Amoxicillin, Amoxicillin+Clavulanic acid, Ampicillin, Ampicillin+Clavulanic acid, Aztreonam, Cefepime, Cefotaxime, Cefoxitin, Ceftazidime, Ertapenem, Imipenem, Meropenem, Piperacillin, Piperacillin+Tazobactam, Ticarcillin, Ticarcillin+Clavulanic acid	Unpublished	Enzymatic inactivation	Class A;Group 2f;, curated
Beta-lactam_blaKPC-15	blaKPC-15_1_KC433553	blaKPC-15	blaKPC	Beta-lactam	Beta-lactam	Amoxicillin, Amoxicillin+Clavulanic acid, Ampicillin, Ampicillin+Clavulanic acid, Aztreonam, Cefepime, Cefotaxime, Cefoxitin, Ceftazidime, Ertapenem, Imipenem, Meropenem, Piperacillin, Piperacillin+Tazobactam, Ticarcillin, Ticarcillin+Clavulanic acid	Unpublished	Enzymatic inactivation	Class A;Group 2f;, curated
Beta-lactam_blaKPC-16	blaKPC-16_1_KC465199	blaKPC-16	blaKPC	Beta-lactam	Beta-lactam	Amoxicillin, Amoxicillin+Clavulanic acid, Ampicillin, Ampicillin+Clavulanic acid, Aztreonam, Cefepime, Cefotaxime, Cefoxitin, Ceftazidime, Ertapenem, Imipenem, Meropenem, Piperacillin, Piperacillin+Tazobactam, Ticarcillin, Ticarcillin+Clavulanic acid	Unpublished	Enzymatic inactivation	Class A;Group 2f;, curated
Beta-lactam_blaLEN1	blaLEN1_1_X04515	blaLEN1	blaLEN	Beta-lactam	Beta-lactam				ongoing curation
Beta-lactam_blaLEN2	blaLEN2_1_AY037780	blaLEN2	blaLEN	Beta-lactam	Beta-lactam				ongoing curation
Beta-lactam_blaLEN3	blaLEN3_1_AY130286	blaLEN3	blaLEN	Beta-lactam	Beta-lactam				ongoing curation
Beta-lactam_blaLEN4	blaLEN4_1_AY130287	blaLEN4	blaLEN	Beta-lactam	Beta-lactam				ongoing curation
Beta-lactam_blaLEN5	blaLEN5_1_AY633109	blaLEN5	blaLEN	Beta-lactam	Beta-lactam				ongoing curation
Beta-lactam_blaLEN7	blaLEN7_1_AJ635425	blaLEN7	blaLEN	Beta-lactam	Beta-lactam				ongoing curation
Beta-lactam_blaLEN8	blaLEN8_1_AJ635424	blaLEN8	blaLEN	Beta-lactam	Beta-lactam				ongoing curation
Beta-lactam_blaLEN9	blaLEN9_1_AJ635405	blaLEN9	blaLEN	Beta-lactam	Beta-lactam				ongoing curation
Beta-lactam_blaLEN10	blaLEN10_1_AJ635419	blaLEN10	blaLEN	Beta-lactam	Beta-lactam				ongoing curation
Beta-lactam_blaLEN12	blaLEN12_1_AJ635406	blaLEN12	blaLEN	Beta-lactam	Beta-lactam				ongoing curation
Beta-lactam_blaLEN13	blaLEN13_1_AJ635403	blaLEN13	blaLEN	Beta-lactam	Beta-lactam				ongoing curation
Beta-lactam_blaLEN15	blaLEN15_1_AF452105	blaLEN15	blaLEN	Beta-lactam	Beta-lactam				ongoing curation
Beta-lactam_blaLEN16	blaLEN16_1_AY743416	blaLEN16	blaLEN	Beta-lactam	Beta-lactam				ongoing curation
Beta-lactam_blaLEN17	blaLEN17_1_EF205593	blaLEN17	blaLEN	Beta-lactam	Beta-lactam				ongoing curation
Beta-lactam_blaLEN18	blaLEN18_1_AM850908	blaLEN18	blaLEN	Beta-lactam	Beta-lactam				ongoing curation
Beta-lactam_blaLEN19	blaLEN19_1_AM850909	blaLEN19	blaLEN	Beta-lactam	Beta-lactam				ongoing curation
Beta-lactam_blaLEN20	blaLEN20_1_AM850910	blaLEN20	blaLEN	Beta-lactam	Beta-lactam				ongoing curation
Beta-lactam_blaLEN21	blaLEN21_1_AM850911	blaLEN21	blaLEN	Beta-lactam	Beta-lactam				ongoing curation
Beta-lactam_blaLEN22	blaLEN22_1_AM850912	blaLEN22	blaLEN	Beta-lactam	Beta-lactam				ongoing curation
Beta-lactam_blaLEN23	blaLEN23_1_AM850913	blaLEN23	blaLEN	Beta-lactam	Beta-lactam				ongoing curation
Beta-lactam_blaLEN24	blaLEN24_1_AM850914	blaLEN24	blaLEN	Beta-lactam	Beta-lactam				ongoing curation
Beta-lactam_blaLEN25	blaLEN25_1_HQ709169	blaLEN25	blaLEN	Beta-lactam	Beta-lactam				ongoing curation
Beta-lactam_blaLEN26	blaLEN26_1_JQ067123	blaLEN26	blaLEN	Beta-lactam	Beta-lactam				ongoing curation
Beta-lactam_blaMAL-1	blaMAL-1_1_AJ277209	blaMAL-1	blaMAL	Beta-lactam	Beta-lactam				ongoing curation
Beta-lactam_blaMAL-1	blaMAL-1_2_AJ609506	blaMAL-1	blaMAL	Beta-lactam	Beta-lactam				ongoing curation
Beta-lactam_blaMIR-1	blaMIR-1_1_M37839	blaMIR-1	blaMIR	Beta-lactam	Beta-lactam				ongoing curation
Beta-lactam_blaMIR-2	blaMIR-2_1_AY227752	blaMIR-2	blaMIR	Beta-lactam	Beta-lactam				ongoing curation
Beta-lactam_blaMIR-3	blaMIR-3_1_AY743435	blaMIR-3	blaMIR	Beta-lactam	Beta-lactam				ongoing curation
Beta-lactam_blaMIR-4	blaMIR-4_1_EF417572	blaMIR-4	blaMIR	Beta-lactam	Beta-lactam				ongoing curation
Beta-lactam_blaMIR-5	blaMIR-5_1_FJ237367	blaMIR-5	blaMIR	Beta-lactam	Beta-lactam				ongoing curation
Beta-lactam_blaMIR-6	blaMIR-6_1_JQ664733	blaMIR-6	blaMIR	Beta-lactam	Beta-lactam				ongoing curation
Beta-lactam_blaMOR	blaMOR_1_Y10283	blaMOR	blaMOR	Beta-lactam	Beta-lactam				ongoing curation
Beta-lactam_blaMOR-2	blaMOR-2_1_AY235804	blaMOR-2	blaMOR	Beta-lactam	Beta-lactam				ongoing curation
Beta-lactam_blaMOX-1	blaMOX-1_1_D13304	blaMOX-1	blaMOX	Beta-lactam	Beta-lactam				ongoing curation
Beta-lactam_blaMOX-2	blaMOX-2_1_AJ276453	blaMOX-2	blaMOX	Beta-lactam	Beta-lactam				ongoing curation
Beta-lactam_blaMOX-3	blaMOX-3_1_EU515248	blaMOX-3	blaMOX	Beta-lactam	Beta-lactam				ongoing curation
Beta-lactam_blaMOX-4	blaMOX-4_1_FJ262599	blaMOX-4	blaMOX	Beta-lactam	Beta-lactam				ongoing curation
Beta-lactam_blaMOX-5	blaMOX-5_1_GQ152600	blaMOX-5	blaMOX	Beta-lactam	Beta-lactam				ongoing curation
Beta-lactam_blaMOX-6	blaMOX-6_1_GQ152601	blaMOX-6	blaMOX	Beta-lactam	Beta-lactam				ongoing curation
Beta-lactam_blaMOX-7	blaMOX-7_1_GQ152602	blaMOX-7	blaMOX	Beta-lactam	Beta-lactam				ongoing curation
Beta-lactam_blaOCH-2	blaOCH-2_1_AJ295340	blaOCH-2	blaOCH	Beta-lactam	Beta-lactam				ongoing curation
Beta-lactam_blaOCH-3	blaOCH-3_1_AJ295341	blaOCH-3	blaOCH	Beta-lactam	Beta-lactam				ongoing curation
Beta-lactam_blaOCH-4	blaOCH-4_1_AJ295342	blaOCH-4	blaOCH	Beta-lactam	Beta-lactam				ongoing curation
Beta-lactam_blaOCH-5	blaOCH-5_1_AJ295343	blaOCH-5	blaOCH	Beta-lactam	Beta-lactam				ongoing curation
Beta-lactam_blaOCH-6	blaOCH-6_1_AJ295344	blaOCH-6	blaOCH	Beta-lactam	Beta-lactam				ongoing curation
Beta-lactam_blaOCH-7	blaOCH-7_1_AJ295345	blaOCH-7	blaOCH	Beta-lactam	Beta-lactam				ongoing curation
Beta-lactam_blaOCH-8	blaOCH-8_1_DQ489307	blaOCH-8	blaOCH	Beta-lactam	Beta-lactam				ongoing curation
Beta-lactam_blaOKP-A-1	blaOKP-A-1_1_AM051138	blaOKP-A-1	blaOKP	Beta-lactam	Beta-lactam				ongoing curation
Beta-lactam_blaOKP-A-2	blaOKP-A-2_1_AM051139	blaOKP-A-2	blaOKP	Beta-lactam	Beta-lactam				ongoing curation
Beta-lactam_blaOKP-A-3	blaOKP-A-3_1_AM051140	blaOKP-A-3	blaOKP	Beta-lactam	Beta-lactam				ongoing curation
Beta-lactam_blaOKP-A-4	blaOKP-A-4_1_AM051142	blaOKP-A-4	blaOKP	Beta-lactam	Beta-lactam				ongoing curation
Beta-lactam_blaOKP-A-5	blaOKP-A-5_1_AM051143	blaOKP-A-5	blaOKP	Beta-lactam	Beta-lactam				ongoing curation
Beta-lactam_blaOKP-A-6	blaOKP-A-6_1_AM051144	blaOKP-A-6	blaOKP	Beta-lactam	Beta-lactam				ongoing curation
Beta-lactam_blaOKP-A-7	blaOKP-A-7_1_AM051145	blaOKP-A-7	blaOKP	Beta-lactam	Beta-lactam				ongoing curation
Beta-lactam_blaOKP-A-8	blaOKP-A-8_1_AM051147	blaOKP-A-8	blaOKP	Beta-lactam	Beta-lactam				ongoing curation
Beta-lactam_blaOKP-A-9	blaOKP-A-9_1_AM051148	blaOKP-A-9	blaOKP	Beta-lactam	Beta-lactam				ongoing curation
Beta-lactam_blaOKP-A-10	blaOKP-A-10_1_AM051149	blaOKP-A-10	blaOKP	Beta-lactam	Beta-lactam				ongoing curation
Beta-lactam_blaOKP-A-11	blaOKP-A-11_1_AM850915	blaOKP-A-11	blaOKP	Beta-lactam	Beta-lactam				ongoing curation
Beta-lactam_blaOKP-A-12	blaOKP-A-12_1_AM850915	blaOKP-A-12	blaOKP	Beta-lactam	Beta-lactam				ongoing curation
Beta-lactam_blaOKP-A-13	blaOKP-A-13_1_FJ534513	blaOKP-A-13	blaOKP	Beta-lactam	Beta-lactam				ongoing curation
Beta-lactam_blaOKP-A-14	blaOKP-A-14_1_FJ534512	blaOKP-A-14	blaOKP	Beta-lactam	Beta-lactam				ongoing curation
Beta-lactam_blaOKP-A-15	blaOKP-A-15_1_FJ755841	blaOKP-A-15	blaOKP	Beta-lactam	Beta-lactam				ongoing curation
Beta-lactam_blaOKP-A-16	blaOKP-A-16_1_FJ755840	blaOKP-A-16	blaOKP	Beta-lactam	Beta-lactam				ongoing curation
Beta-lactam_blaOKP-B-1	blaOKP-B-1_1_AM051150	blaOKP-B-1	blaOKP	Beta-lactam	Beta-lactam				ongoing curation
Beta-lactam_blaOKP-B-2	blaOKP-B-2_1_AM051151	blaOKP-B-2	blaOKP	Beta-lactam	Beta-lactam				ongoing curation
Beta-lactam_blaOKP-B-3	blaOKP-B-3_1_AM051152	blaOKP-B-3	blaOKP	Beta-lactam	Beta-lactam				ongoing curation
Beta-lactam_blaOKP-B-4	blaOKP-B-4_1_AM051153	blaOKP-B-4	blaOKP	Beta-lactam	Beta-lactam				ongoing curation
Beta-lactam_blaOKP-B-5	blaOKP-B-5_1_AY512506	blaOKP-B-5	blaOKP	Beta-lactam	Beta-lactam				ongoing curation
Beta-lactam_blaOKP-B-6	blaOKP-B-6_1_AY850171	blaOKP-B-6	blaOKP	Beta-lactam	Beta-lactam				ongoing curation
Beta-lactam_blaOKP-B-7	blaOKP-B-7_1_AM051156	blaOKP-B-7	blaOKP	Beta-lactam	Beta-lactam				ongoing curation
Beta-lactam_blaOKP-B-8	blaOKP-B-8_1_AM051157	blaOKP-B-8	blaOKP	Beta-lactam	Beta-lactam				ongoing curation
Beta-lactam_blaOKP-B-9	blaOKP-B-9_1_AM051159	blaOKP-B-9	blaOKP	Beta-lactam	Beta-lactam				ongoing curation
Beta-lactam_blaOKP-B-10	blaOKP-B-10_1_AM051160	blaOKP-B-10	blaOKP	Beta-lactam	Beta-lactam				ongoing curation
Beta-lactam_blaOKP-B-11	blaOKP-B-11_1_AM051161	blaOKP-B-11	blaOKP	Beta-lactam	Beta-lactam				ongoing curation
Beta-lactam_blaOKP-B-12	blaOKP-B-12_1_AJ635420	blaOKP-B-12	blaOKP	Beta-lactam	Beta-lactam				ongoing curation
Beta-lactam_blaOKP-B-13	blaOKP-B-13_1_AY825330	blaOKP-B-13	blaOKP	Beta-lactam	Beta-lactam				ongoing curation
Beta-lactam_blaOKP-B-14	blaOKP-B-14_1_DQ995288	blaOKP-B-14	blaOKP	Beta-lactam	Beta-lactam				ongoing curation
Beta-lactam_blaOKP-B-15	blaOKP-B-15_1_AM850917	blaOKP-B-15	blaOKP	Beta-lactam	Beta-lactam				ongoing curation
Beta-lactam_blaOKP-B-16	blaOKP-B-16_1_AM850918	blaOKP-B-16	blaOKP	Beta-lactam	Beta-lactam				ongoing curation
Beta-lactam_blaOKP-B-17	blaOKP-B-17_1_AM850919	blaOKP-B-17	blaOKP	Beta-lactam	Beta-lactam				ongoing curation
Beta-lactam_blaOKP-B-18	blaOKP-B-18_1_AM850920	blaOKP-B-18	blaOKP	Beta-lactam	Beta-lactam				ongoing curation
Beta-lactam_blaOKP-B-19	blaOKP-B-19_1_AM850921	blaOKP-B-19	blaOKP	Beta-lactam	Beta-lactam				ongoing curation
Beta-lactam_blaOKP-B-20	blaOKP-B-20_1_AM850922	blaOKP-B-20	blaOKP	Beta-lactam	Beta-lactam				ongoing curation
Beta-lactam_blaOXA-SHE	blaOXA-SHE_1_AY066004	blaOXA-SHE	blaOXA	Beta-lactam	Beta-lactam				ongoing curation
Beta-lactam_blaOXA-1	blaOXA-1_1_HQ170510	blaOXA-1	blaOXA	Beta-lactam	Beta-lactam	Amoxicillin, Amoxicillin+Clavulanic acid, Ampicillin, Ampicillin+Clavulanic acid, Cefepime, Piperacillin, Piperacillin+Tazobactam	10898672, 16735436	Enzymatic inactivation	Class D;OXA-1-like;Alternative name blaOXA-30;, curated
Beta-lactam_blaOXA-2	blaOXA-2_2_GQ466184	blaOXA-2	blaOXA	Beta-lactam	Beta-lactam	Amoxicillin, Amoxicillin+Clavulanic acid, Ampicillin, Ampicillin+Clavulanic acid, Ceftazidime, Piperacillin	Unpublished	Enzymatic inactivation	Class D;OXA-2-like;Carbapenemase phenotype in A. baumannii and P.aeruginosa, curated
Beta-lactam_blaOXA-2	blaOXA-2_1_DQ112222	blaOXA-2	blaOXA	Beta-lactam	Beta-lactam	Amoxicillin, Amoxicillin+Clavulanic acid, Ampicillin, Ampicillin+Clavulanic acid, Ceftazidime, Piperacillin	11796380, 2538329	Enzymatic inactivation	Class D;OXA-2-like;Carbapenemase phenotype in A. baumannii and P.aeruginosa, curated
Beta-lactam_blaOXA-3	blaOXA-3_1_L07945	blaOXA-3	blaOXA	Beta-lactam	Beta-lactam		7785990	Enzymatic inactivation	Class D;OXA-2-like;, curated
Beta-lactam_blaOXA-4	blaOXA-4_1_AY162283	blaOXA-4	blaOXA	Beta-lactam	Beta-lactam		14638506	Enzymatic inactivation	Class D;OXA-1-like;Alternative name blaOXA-33;, curated
Beta-lactam_blaOXA-5	blaOXA-5_1_AF347074	blaOXA-5	blaOXA	Beta-lactam	Beta-lactam		1495394	Enzymatic inactivation	Class D;OXA-5-like;, curated
Beta-lactam_blaOXA-7	blaOXA-7_1_X75562	blaOXA-7	blaOXA	Beta-lactam	Beta-lactam	Amoxicillin, Ampicillin	3925874, 7574536	Enzymatic inactivation	Class D;OXA-10-like;, curated
Beta-lactam_blaOXA-9	blaOXA-9_1_KQ089875	blaOXA-9	blaOXA	Beta-lactam	Beta-lactam	Amoxicillin, Ampicillin	8382826	Enzymatic inactivation	Class D;OXA-9-like;, curated
Beta-lactam_blaOXA-10	blaOXA-10_1_J03427	blaOXA-10	blaOXA	Beta-lactam	Beta-lactam	Amoxicillin, Ampicillin, Aztreonam, Piperacillin, Piperacillin+Tazobactam	11679562, 3126705, 6416161	Enzymatic inactivation	Class D;OXA-10-like;Alternative name blaPSE-2;Carbapenemase phenotype in A. baumannii, curated
Beta-lactam_blaOXA-11	blaOXA-11_1_Z22590	blaOXA-11	blaOXA	Beta-lactam	Beta-lactam	Cefepime, Ceftazidime, Piperacillin	8215276	Enzymatic inactivation	Class D;OXA-10-like;, curated
Beta-lactam_blaOXA-13	blaOXA-13_1_AF043558	blaOXA-13	blaOXA	Beta-lactam	Beta-lactam				ongoing curation
Beta-lactam_blaOXA-14	blaOXA-14_1_KJ420612	blaOXA-14	blaOXA	Beta-lactam	Beta-lactam	Cefepime, Ceftazidime, Piperacillin, Piperacillin+Tazobactam	7486940	Enzymatic inactivation	Class D;OXA-10-like;, curated
Beta-lactam_blaOXA-13	blaOXA-13_1_U59183	blaOXA-13	blaOXA	Beta-lactam	Beta-lactam	Amoxicillin, Amoxicillin+Clavulanic acid, Ampicillin, Ampicillin+Clavulanic acid, Aztreonam, Cefotaxime, Ceftazidime, Piperacillin, Piperacillin+Tazobactam	9579076	Enzymatic inactivation	Class D;OXA-10-like;, curated
Beta-lactam_blaOXA-15	blaOXA-15_1_U63835	blaOXA-15	blaOXA	Beta-lactam	Beta-lactam	Amoxicillin, Ampicillin, Aztreonam, Ceftazidime, Piperacillin	9087490	Enzymatic inactivation	Class D;OXA-2-like;, curated
Beta-lactam_blaOXA-16	blaOXA-16_1_AF043100	blaOXA-16	blaOXA	Beta-lactam	Beta-lactam	Cefepime, Cefixime, Cefotaxime, Ceftazidime, Piperacillin	9579076	Enzymatic inactivation	Class D;OXA-10-like;, curated
Beta-lactam_blaOXA-17	blaOXA-17_1_DQ902344	blaOXA-17	blaOXA	Beta-lactam	Beta-lactam	Amoxicillin, Ampicillin, Aztreonam, Cefepime, Cefixime, Cefotaxime, Ceftazidime	10348753	Enzymatic inactivation	Class D;OXA-10-like;, curated
Beta-lactam_blaOXA-18	blaOXA-18_1_U85514	blaOXA-18	blaOXA	Beta-lactam	Beta-lactam	Amoxicillin, Ampicillin, Aztreonam, Cefepime, Cefixime, Cefotaxime, Ceftazidime, Piperacillin	9333046	Enzymatic inactivation	Class D;, curated
Beta-lactam_blaOXA-19	blaOXA-19_1_AF043381	blaOXA-19	blaOXA	Beta-lactam	Beta-lactam	Amoxicillin, Ampicillin, Ceftazidime	9835500	Enzymatic inactivation	Class D;OXA-10-like;, curated
Beta-lactam_blaOXA-20	blaOXA-20_1_AY307114	blaOXA-20	blaOXA	Beta-lactam	Beta-lactam	Amoxicillin, Amoxicillin+Clavulanic acid, Ampicillin, Ampicillin+Clavulanic acid	15004037	Enzymatic inactivation	Class D;OXA-20-like;, curated
Beta-lactam_blaOXA-21	blaOXA-21_1_AB626885	blaOXA-21	blaOXA	Beta-lactam	Beta-lactam		21862476, 9420053	Enzymatic inactivation	Class D;OXA-2-like;, curated
Beta-lactam_blaOXA-22	blaOXA-22_1_AF064820	blaOXA-22	blaOXA	Beta-lactam	Beta-lactam	Amoxicillin, Ampicillin, Aztreonam, Cefepime, Piperacillin, Piperacillin+Tazobactam	10898703	Enzymatic inactivation	Class D;OXA-22-like;Natural in Ralstonia pickettii;, curated
Beta-lactam_blaOXA-23	blaOXA-23_1_AY795964	blaOXA-23	blaOXA	Beta-lactam	Beta-lactam	Imipenem, Meropenem	10602749, 16948925, 17284537	Enzymatic inactivation	Class D;OXA-23-like;Natural in Acinetobacter radioresistens;Alternative name blaARI-1;, curated
Beta-lactam_blaOXA-24	blaOXA-24_1_AJ239129	blaOXA-24	blaOXA	Beta-lactam	Beta-lactam	Amoxicillin, Amoxicillin+Clavulanic acid, Ampicillin, Ampicillin+Clavulanic acid, Cefepime, Ceftazidime, Imipenem, Meropenem, Piperacillin, Piperacillin+Tazobactam	10817708, 12499201	Enzymatic inactivation	Class D;OXA-24-like;Alternative name blaOXA-40;, curated
Beta-lactam_blaOXA-25	blaOXA-25_1_AF201826	blaOXA-25	blaOXA	Beta-lactam	Beta-lactam		11158758	Enzymatic inactivation	Class D;OXA-24-like;, curated
Beta-lactam_blaOXA-26	blaOXA-26_1_AF201827	blaOXA-26	blaOXA	Beta-lactam	Beta-lactam		11158758	Enzymatic inactivation	Class D;OXA-24-like;, curated
Beta-lactam_blaOXA-27	blaOXA-27_1_AF201828	blaOXA-27	blaOXA	Beta-lactam	Beta-lactam		11158758	Enzymatic inactivation	Class D;OXA-23-like;, curated
Beta-lactam_blaOXA-28	blaOXA-28_1_AF231133	blaOXA-28	blaOXA	Beta-lactam	Beta-lactam	Amoxicillin, Ampicillin, Aztreonam, Cefepime, Cefixime, Cefotaxime, Ceftazidime, Piperacillin, Piperacillin+Tazobactam	11158739	Enzymatic inactivation	Class D;OXA-10-like;, curated
Beta-lactam_blaOXA-29	blaOXA-29_1_AJ400619	blaOXA-29	blaOXA	Beta-lactam	Beta-lactam		11709332	Enzymatic inactivation	Aztreonam but the effect on the MIC when expressed in bacterial strains is unknown, Cefotaxime, Ceftazidime, Class D;OXA-29 enzyme extracts hydrolyze Amoxicillin, Piperacillin, curated
Beta-lactam_blaOXA-31	blaOXA-31_1_AF294653	blaOXA-31	blaOXA	Beta-lactam	Beta-lactam	Amoxicillin, Ampicillin, Cefepime, Piperacillin, Piperacillin+Tazobactam	11353602	Enzymatic inactivation	Class D;OXA-1-like;, curated
Beta-lactam_blaOXA-32	blaOXA-32_1_AF315351	blaOXA-32	blaOXA	Beta-lactam	Beta-lactam	Amoxicillin, Amoxicillin+Clavulanic acid, Ampicillin, Ampicillin+Clavulanic acid, Aztreonam, Cefepime, Cefixime, Cefotaxime, Ceftazidime, Piperacillin	11796380	Enzymatic inactivation	Class D;OXA-2-like;, curated
Beta-lactam_blaOXA-34	blaOXA-34_1_AF350424	blaOXA-34	blaOXA	Beta-lactam	Beta-lactam		Unpublished	Enzymatic inactivation	Class D;OXA-2-like;, curated
Beta-lactam_blaOXA-35	blaOXA-35_1_AF315786	blaOXA-35	blaOXA	Beta-lactam	Beta-lactam	Amoxicillin, Ampicillin, Aztreonam, Piperacillin	11679562	Enzymatic inactivation	Class D;OXA-10-like;, curated
Beta-lactam_blaOXA-36	blaOXA-36_1_AF300985	blaOXA-36	blaOXA	Beta-lactam	Beta-lactam		Unpublished	Enzymatic inactivation	Class D;OXA-2-like;, curated
Beta-lactam_blaOXA-37	blaOXA-37_1_AY007784	blaOXA-37	blaOXA	Beta-lactam	Beta-lactam		12523622	Enzymatic inactivation	Amoxicillin+Clavulanic acid, Cefotaxime, Cefoxitin but MIC remains below the ECOFF in E. coli laboratory strain, Ceftazidime, Class D;OXA-20-like;Hydrolysis of Amoxicillin, Piperacillin, curated
Beta-lactam_blaOXA-42	blaOXA-42_1_AJ488302	blaOXA-42	blaOXA	Beta-lactam	Beta-lactam		12356787	Enzymatic inactivation	Class D;OXA-42-like;Natural in Burkholderia pseudomallei;Oxacillin-hydrolysing beta-lactamases, curated
Beta-lactam_blaOXA-43	blaOXA-43_1_AJ488303	blaOXA-43	blaOXA	Beta-lactam	Beta-lactam		12356787	Enzymatic inactivation	Class D;OXA-42-like;Natural in Burkholderia pseudomallei;Oxacillin-hydrolysing beta-lactamases, curated
Beta-lactam_blaOXA-45	blaOXA-45_1_AJ519683	blaOXA-45	blaOXA	Beta-lactam	Beta-lactam	Amoxicillin, Ampicillin, Aztreonam, Cefepime, Cefixime, Cefotaxime, Ceftazidime, Piperacillin	12936985	Enzymatic inactivation	Class D;, curated
Beta-lactam_blaOXA-46	blaOXA-46_1_AF317511	blaOXA-46	blaOXA	Beta-lactam	Beta-lactam	Amoxicillin, Ampicillin	15855521	Enzymatic inactivation	Class D;OXA-46-like;Alternative name blaOXA-81;, curated
Beta-lactam_blaOXA-47	blaOXA-47_1_AY237830	blaOXA-47	blaOXA	Beta-lactam	Beta-lactam	Amoxicillin, Amoxicillin+Clavulanic acid, Ampicillin, Ampicillin+Clavulanic acid, Piperacillin, Piperacillin+Tazobactam	14693513	Enzymatic inactivation	Class D;OXA-1-like;, curated
Beta-lactam_blaOXA-48	blaOXA-48_1_AY236073	blaOXA-48	blaOXA	Beta-lactam	Beta-lactam	Amoxicillin, Amoxicillin+Clavulanic acid, Ampicillin, Ampicillin+Clavulanic acid, Imipenem, Meropenem, Piperacillin, Piperacillin+Tazobactam	14693513, 16952941	Enzymatic inactivation	Class D;OXA-48-like;, curated
Beta-lactam_blaOXA-49	blaOXA-49_1_AY288523	blaOXA-49	blaOXA	Beta-lactam	Beta-lactam		Unpublished	Enzymatic inactivation	Class D;Alternative name poxB (PA5514);, Class D;OXA-23-like;, curated
Beta-lactam_blaOXA-50	blaOXA-50_1_AY306130	blaOXA-50	blaOXA	Beta-lactam	Beta-lactam	Amoxicillin, Ampicillin	15155197	Enzymatic inactivation	Class D;OXA-50-like;Natural in Pseudomonas aeruginosa;, curated
Beta-lactam_blaOXA-51	blaOXA-51_1_DQ385606	blaOXA-51	blaOXA	Beta-lactam	Beta-lactam	Amoxicillin, Ampicillin, Imipenem	15649299, 16630258, 16940137	Enzymatic inactivation	Class D;OXA-51-like;Natural in Acinetobacter baumannii;Phenotype described in Acinetobacter baumannii if simultaneous presence of insertion sequence ISAba1, curated
Beta-lactam_blaOXA-53	blaOXA-53_1_AY289608	blaOXA-53	blaOXA	Beta-lactam	Beta-lactam	Ceftazidime	15231768	Enzymatic inactivation	Class D;OXA-2-like;, curated
Beta-lactam_blaOXA-54	blaOXA-54_1_AY500137	blaOXA-54	blaOXA	Beta-lactam	Beta-lactam	Amoxicillin, Amoxicillin+Clavulanic acid, Ampicillin, Ampicillin+Clavulanic acid, Imipenem, Piperacillin, Piperacillin+Tazobactam	14693565	Enzymatic inactivation	Class D;OXA-48-like;Natural in Shewanella oneidensis;, curated
Beta-lactam_blaOXA-55	blaOXA-55_1_AY343493	blaOXA-55	blaOXA	Beta-lactam	Beta-lactam	Amoxicillin, Amoxicillin+Clavulanic acid, Ampicillin, Ampicillin+Clavulanic acid, Imipenem	15105119	Enzymatic inactivation	Class D;OXA-55-like;Natural in Shewanella algae;, curated
Beta-lactam_blaOXA-56	blaOXA-56_1_AY445080	blaOXA-56	blaOXA	Beta-lactam	Beta-lactam		15047554	Enzymatic inactivation	Class D;OXA-10-like;, curated
Beta-lactam_blaOXA-57	blaOXA-57_1_AJ631966	blaOXA-57	blaOXA	Beta-lactam	Beta-lactam		15793160	Enzymatic inactivation	Class D;OXA-42-like;Natural in Burkholderia pseudomallei;, curated
Beta-lactam_blaOXA-58	blaOXA-58_1_AY665723	blaOXA-58	blaOXA	Beta-lactam	Beta-lactam	Amoxicillin, Amoxicillin+Clavulanic acid, Ampicillin, Ampicillin+Clavulanic acid, Imipenem, Meropenem	15616297, 16569863	Enzymatic inactivation	Class D;OXA-58-like;, curated
Beta-lactam_blaOXA-59	blaOXA-59_1_AJ632249	blaOXA-59	blaOXA	Beta-lactam	Beta-lactam		15793160	Enzymatic inactivation	Class D;OXA-42-like;Natural in Burkholderia pseudomallei;, curated
Beta-lactam_blaOXA-60	blaOXA-60_1_AF525303	blaOXA-60	blaOXA	Beta-lactam	Beta-lactam	Amoxicillin, Amoxicillin+Clavulanic acid, Ampicillin, Ampicillin+Clavulanic acid, Imipenem	15504844	Enzymatic inactivation	Class D;OXA-60-like;Natural in Ralstonia pickettii;, curated
Beta-lactam_blaOXA-61	blaOXA-61_1_AY587956	blaOXA-61	blaOXA	Beta-lactam	Beta-lactam	Amoxicillin, Amoxicillin+Clavulanic acid, Ampicillin, Ampicillin+Clavulanic acid	15917560	Enzymatic inactivation	Class D;OXA-61-like;Natural in Campylobacter coli;, curated
Beta-lactam_blaOXA-62	blaOXA-62_1_AY423074	blaOXA-62	blaOXA	Beta-lactam	Beta-lactam	Amoxicillin, Amoxicillin+Clavulanic acid, Ampicillin, Ampicillin+Clavulanic acid, Meropenem, Piperacillin, Piperacillin+Tazobactam	16569848	Enzymatic inactivation	Class D;OXA-62-like;Natural in Pandoraea pnomenusa;, curated
Beta-lactam_blaOXA-63	blaOXA-63_1_AY619003	blaOXA-63	blaOXA	Beta-lactam	Beta-lactam	Amoxicillin, Ampicillin, Piperacillin	18212108	Enzymatic inactivation	Class D;OXA-63-like;Natural in Brachyspira pilosicoli;, curated
Beta-lactam_blaOXA-64	blaOXA-64_1_AY750907	blaOXA-64	blaOXA	Beta-lactam	Beta-lactam		15760431	Enzymatic inactivation	Class D;OXA-51-like;Natural in Acinetobacter baumannii;, curated
Beta-lactam_blaOXA-65	blaOXA-65_1_AY750908	blaOXA-65	blaOXA	Beta-lactam	Beta-lactam		15760431	Enzymatic inactivation	Class D;OXA-51-like;Natural in Acinetobacter baumannii;, curated
Beta-lactam_blaOXA-66	blaOXA-66_1_AY750909	blaOXA-66	blaOXA	Beta-lactam	Beta-lactam		15760431	Enzymatic inactivation	Class D;OXA-51-like;Natural in Acinetobacter baumannii;, curated
Beta-lactam_blaOXA-67	blaOXA-67_1_DQ491200	blaOXA-67	blaOXA	Beta-lactam	Beta-lactam		Unpublished	Enzymatic inactivation	Class D;OXA-51-like;Natural in Acinetobacter baumannii;, curated
Beta-lactam_blaOXA-68	blaOXA-68_1_AY750910	blaOXA-68	blaOXA	Beta-lactam	Beta-lactam		15760431	Enzymatic inactivation	Class D;OXA-51-like;Natural in Acinetobacter baumannii;, curated
Beta-lactam_blaOXA-69	blaOXA-69_1_AY859527	blaOXA-69	blaOXA	Beta-lactam	Beta-lactam	Amoxicillin, Ampicillin	16189095	Enzymatic inactivation	Class D;OXA-51-like;Natural in Acinetobacter baumannii;, curated
Beta-lactam_blaOXA-70	blaOXA-70_1_AY750912	blaOXA-70	blaOXA	Beta-lactam	Beta-lactam		15760431	Enzymatic inactivation	Class D;OXA-51-like;Natural in Acinetobacter baumannii;, curated
Beta-lactam_blaOXA-71	blaOXA-71_1_AY750913	blaOXA-71	blaOXA	Beta-lactam	Beta-lactam		15760431	Enzymatic inactivation	Class D;OXA-51-like;Natural in Acinetobacter baumannii;, curated
Beta-lactam_blaOXA-72	blaOXA-72_1_AY739646	blaOXA-72	blaOXA	Beta-lactam	Beta-lactam		17846127	Enzymatic inactivation	Class D;OXA-24-like;, curated
Beta-lactam_blaOXA-73	blaOXA-73_1_AY762325	blaOXA-73	blaOXA	Beta-lactam	Beta-lactam		Unpublished	Enzymatic inactivation	Class D;OXA-23-like;, curated
Beta-lactam_blaOXA-74	blaOXA-74_1_EU161636	blaOXA-74	blaOXA	Beta-lactam	Beta-lactam	Cefepime, Ceftazidime	19049645	Enzymatic inactivation	Class D;OXA-10-like;, curated
Beta-lactam_blaOXA-75	blaOXA-75_1_AY859529	blaOXA-75	blaOXA	Beta-lactam	Beta-lactam		16189095	Enzymatic inactivation	Class D;OXA-51-like;Natural in Acinetobacter baumannii;, curated
Beta-lactam_blaOXA-76	blaOXA-76_1_AY949203	blaOXA-76	blaOXA	Beta-lactam	Beta-lactam		Unpublished	Enzymatic inactivation	Class D;OXA-51-like;Natural in Acinetobacter baumannii;, curated
Beta-lactam_blaOXA-77	blaOXA-77_1_AY949202	blaOXA-77	blaOXA	Beta-lactam	Beta-lactam		Unpublished	Enzymatic inactivation	Class D;OXA-51-like;Natural in Acinetobacter baumannii;, curated
Beta-lactam_blaOXA-78	blaOXA-78_1_AY862132	blaOXA-78	blaOXA	Beta-lactam	Beta-lactam		Unpublished	Enzymatic inactivation	Class D;OXA-51-like;Natural in Acinetobacter baumannii;, curated
Beta-lactam_blaOXA-79	blaOXA-79_1_EU019534	blaOXA-79	blaOXA	Beta-lactam	Beta-lactam		17850339	Enzymatic inactivation	Class D;OXA-51-like;Natural in Acinetobacter baumannii;, curated
Beta-lactam_blaOXA-80	blaOXA-80_1_EU019535	blaOXA-80	blaOXA	Beta-lactam	Beta-lactam		17850339	Enzymatic inactivation	Class D;OXA-51-like;Natural in Acinetobacter baumannii;, curated
Beta-lactam_blaOXA-82	blaOXA-82_1_DQ987479	blaOXA-82	blaOXA	Beta-lactam	Beta-lactam	Imipenem	17724156	Enzymatic inactivation	Class D;OXA-51-like;Natural in Acinetobacter baumannii;, curated
Beta-lactam_blaOXA-83	blaOXA-83_1_DQ309277	blaOXA-83	blaOXA	Beta-lactam	Beta-lactam		16630258, 17610600	Enzymatic inactivation	Class D;OXA-51-like;Natural in Acinetobacter baumannii;, curated
Beta-lactam_blaOXA-84	blaOXA-84_1_DQ309276	blaOXA-84	blaOXA	Beta-lactam	Beta-lactam		16630258, 17610600	Enzymatic inactivation	Class D;OXA-51-like;Natural in Acinetobacter baumannii;, curated
Beta-lactam_blaOXA-85	blaOXA-85_1_JANA01000064	blaOXA-85	blaOXA	Beta-lactam	Beta-lactam	Amoxicillin, Amoxicillin+Clavulanic acid, Ampicillin, Ampicillin+Clavulanic acid	16870757	Enzymatic inactivation	Class D;OXA-85-like;Natural in Fusobacterium nucleatum subsp. polymorphum;Alternative name blaFUS-1;, curated
Beta-lactam_blaOXA-86	blaOXA-86_1_DQ149247	blaOXA-86	blaOXA	Beta-lactam	Beta-lactam		16816400	Enzymatic inactivation	Class D;OXA-51-like;Natural in Acinetobacter baumannii;, curated
Beta-lactam_blaOXA-87	blaOXA-87_1_DQ348075	blaOXA-87	blaOXA	Beta-lactam	Beta-lactam		16816400	Enzymatic inactivation	Class D;OXA-51-like;, curated
Beta-lactam_blaOXA-88	blaOXA-88_1_DQ392963	blaOXA-88	blaOXA	Beta-lactam	Beta-lactam		17284537	Enzymatic inactivation	Class D;OXA-51-like;Natural in Acinetobacter baumannii;, curated
Beta-lactam_blaOXA-89	blaOXA-89_1_DQ445683	blaOXA-89	blaOXA	Beta-lactam	Beta-lactam		16844350	Enzymatic inactivation	Class D;OXA-51-like;Natural in Acinetobacter baumannii;, curated
Beta-lactam_blaOXA-90	blaOXA-90_1_EU547443	blaOXA-90	blaOXA	Beta-lactam	Beta-lactam		19567349	Enzymatic inactivation	Class D;OXA-51-like;Natural in Acinetobacter baumannii;, curated
Beta-lactam_blaOXA-91	blaOXA-91_1_DQ519086	blaOXA-91	blaOXA	Beta-lactam	Beta-lactam		17284537	Enzymatic inactivation	Class D;OXA-51-like;Natural in Acinetobacter baumannii;, curated
Beta-lactam_blaOXA-92	blaOXA-92_1_DQ335566	blaOXA-92	blaOXA	Beta-lactam	Beta-lactam		17391399	Enzymatic inactivation	Class D;OXA-51-like;Natural in Acinetobacter baumannii;, curated
Beta-lactam_blaOXA-93	blaOXA-93_1_DQ519087	blaOXA-93	blaOXA	Beta-lactam	Beta-lactam		17284537	Enzymatic inactivation	Class D;OXA-51-like;Natural in Acinetobacter baumannii;, curated
Beta-lactam_blaOXA-94	blaOXA-94_1_DQ519088	blaOXA-94	blaOXA	Beta-lactam	Beta-lactam		17284537	Enzymatic inactivation	Class D;OXA-51-like;Natural in Acinetobacter baumannii;, curated
Beta-lactam_blaOXA-95	blaOXA-95_1_DQ519089	blaOXA-95	blaOXA	Beta-lactam	Beta-lactam		17284537	Enzymatic inactivation	Class D;OXA-51-like;Natural in Acinetobacter baumannii;, curated
Beta-lactam_blaOXA-96	blaOXA-96_1_DQ519090	blaOXA-96	blaOXA	Beta-lactam	Beta-lactam		17284537	Enzymatic inactivation	Class D;OXA-58-like;, curated
Beta-lactam_blaOXA-97	blaOXA-97_1_EF102240	blaOXA-97	blaOXA	Beta-lactam	Beta-lactam	Amoxicillin, Amoxicillin+Clavulanic acid, Ampicillin, Ampicillin+Clavulanic acid, Imipenem, Meropenem	18299404	Enzymatic inactivation	Class D;OXA-58-like;, curated
Beta-lactam_blaOXA-98	blaOXA-98_1_EU255288	blaOXA-98	blaOXA	Beta-lactam	Beta-lactam		Unpublished	Enzymatic inactivation	Class D;OXA-51-like;Natural in Acinetobacter baumannii;, curated
Beta-lactam_blaOXA-99	blaOXA-99_1_DQ888718	blaOXA-99	blaOXA	Beta-lactam	Beta-lactam		19394202	Enzymatic inactivation	Class D;OXA-51-like;Natural in Acinetobacter baumannii;, curated
Beta-lactam_blaOXA-100	blaOXA-100_1_AM231720	blaOXA-100	blaOXA	Beta-lactam	Beta-lactam		Unpublished	Enzymatic inactivation	Class D;OXA-51-like;Natural in Acinetobacter baumannii;, curated
Beta-lactam_blaOXA-101	blaOXA-101_1_AM412777	blaOXA-101	blaOXA	Beta-lactam	Beta-lactam	Amoxicillin, Ampicillin	19833470	Enzymatic inactivation	Class D;OXA-10-like;, curated
Beta-lactam_blaOXA-104	blaOXA-104_1_EF581285	blaOXA-104	blaOXA	Beta-lactam	Beta-lactam		17850339	Enzymatic inactivation	Class D;OXA-51-like;Natural in Acinetobacter baumannii;, curated
Beta-lactam_blaOXA-106	blaOXA-106_1_EF650032	blaOXA-106	blaOXA	Beta-lactam	Beta-lactam		17850339	Enzymatic inactivation	Class D;OXA-51-like;Natural in Acinetobacter baumannii;, curated
Beta-lactam_blaOXA-107	blaOXA-107_1_LAVJ01000082	blaOXA-107	blaOXA	Beta-lactam	Beta-lactam		17850339	Enzymatic inactivation	Class D;OXA-51-like;Natural in Acinetobacter baumannii;, curated
Beta-lactam_blaOXA-108	blaOXA-108_1_EF650034	blaOXA-108	blaOXA	Beta-lactam	Beta-lactam		17850339	Enzymatic inactivation	Class D;OXA-51-like;Natural in Acinetobacter baumannii;, curated
Beta-lactam_blaOXA-109	blaOXA-109_1_EF650035	blaOXA-109	blaOXA	Beta-lactam	Beta-lactam		17850339	Enzymatic inactivation	Class D;OXA-51-like;Natural in Acinetobacter baumannii;, curated
Beta-lactam_blaOXA-110	blaOXA-110_1_EF650036	blaOXA-110	blaOXA	Beta-lactam	Beta-lactam		17850339	Enzymatic inactivation	Class D;OXA-51-like;Natural in Acinetobacter baumannii;, curated
Beta-lactam_blaOXA-111	blaOXA-111_1_EF650037	blaOXA-111	blaOXA	Beta-lactam	Beta-lactam		17850339	Enzymatic inactivation	Class D;OXA-51-like;Natural in Acinetobacter baumannii;, curated
Beta-lactam_blaOXA-112	blaOXA-112_1_EF650038	blaOXA-112	blaOXA	Beta-lactam	Beta-lactam		17850339	Enzymatic inactivation	Class D;OXA-51-like;Natural in Acinetobacter baumannii;, curated
Beta-lactam_blaOXA-113	blaOXA-113_1_EF653400	blaOXA-113	blaOXA	Beta-lactam	Beta-lactam		17881631	Enzymatic inactivation	Class D;OXA-51-like;Natural in Acinetobacter baumannii;, curated
Beta-lactam_blaOXA-114g	blaOXA-114g_1_HM368376	blaOXA-114g	blaOXA	Beta-lactam	Beta-lactam		21497041	Enzymatic inactivation	Class D;OXA-114a-like;Natural in Achromobacter xylosoxidans;, curated
Beta-lactam_blaOXA-114f	blaOXA-114f_1_HM368375	blaOXA-114f	blaOXA	Beta-lactam	Beta-lactam		21497041	Enzymatic inactivation	Class D;OXA-114a-like;Natural in Achromobacter xylosoxidans;, curated
Beta-lactam_blaOXA-114e	blaOXA-114e_1_HM104634	blaOXA-114e	blaOXA	Beta-lactam	Beta-lactam		21497041	Enzymatic inactivation	Class D;OXA-114a-like;Natural in Achromobacter xylosoxidans;, curated
Beta-lactam_blaOXA-114d	blaOXA-114d_1_HM104633	blaOXA-114d	blaOXA	Beta-lactam	Beta-lactam		21497041	Enzymatic inactivation	Class D;OXA-114a-like;Natural in Achromobacter xylosoxidans;, curated
Beta-lactam_blaOXA-114c	blaOXA-114c_1_HM056041	blaOXA-114c	blaOXA	Beta-lactam	Beta-lactam		21497041	Enzymatic inactivation	Class D;OXA-114a-like;Natural in Achromobacter sp. 2789STDY5608616;, curated
Beta-lactam_blaOXA-114a	blaOXA-114a_1_EU188842	blaOXA-114a	blaOXA	Beta-lactam	Beta-lactam	Amoxicillin, Amoxicillin+Clavulanic acid, Ampicillin, Ampicillin+Clavulanic acid	18362192	Enzymatic inactivation	Class D;OXA-114a-like;Natural in Achromobacter xylosoxidans;, curated
Beta-lactam_blaOXA-114b	blaOXA-114b_1_HM056040	blaOXA-114b	blaOXA	Beta-lactam	Beta-lactam		21497041	Enzymatic inactivation	Class D;OXA-114a-like;Natural in Achromobacter sp. 2789STDY5608612;, curated
Beta-lactam_blaOXA-115	blaOXA-115_1_EU029998	blaOXA-115	blaOXA	Beta-lactam	Beta-lactam		Unpublished	Enzymatic inactivation	Class D;OXA-51-like;Natural in Acinetobacter baumannii;, curated
Beta-lactam_blaOXA-116	blaOXA-116_1_EU220744	blaOXA-116	blaOXA	Beta-lactam	Beta-lactam		Unpublished	Enzymatic inactivation	Class D;OXA-51-like;Natural in Acinetobacter baumannii;, curated
Beta-lactam_blaOXA-117	blaOXA-117_1_GQ423625	blaOXA-117	blaOXA	Beta-lactam	Beta-lactam		Unpublished	Enzymatic inactivation	Class D;OXA-51-like;Natural in Acinetobacter baumannii;, curated
Beta-lactam_blaOXA-118	blaOXA-118_1_AF371964	blaOXA-118	blaOXA	Beta-lactam	Beta-lactam		11972706	Enzymatic inactivation	Class D;OXA-46-like;Natural in Burkholderia cepacia;, curated
Beta-lactam_blaOXA-119	blaOXA-119_1_DQ767903	blaOXA-119	blaOXA	Beta-lactam	Beta-lactam		19719593	Enzymatic inactivation	Class D;OXA-46-like;, curated
Beta-lactam_blaOXA-120	blaOXA-120_1_EU255289	blaOXA-120	blaOXA	Beta-lactam	Beta-lactam		22972816	Enzymatic inactivation	Class D;OXA-51-like;Natural in Acinetobacter baumannii;, curated
Beta-lactam_blaOXA-121	blaOXA-121_1_EU255290	blaOXA-121	blaOXA	Beta-lactam	Beta-lactam		24247131	Enzymatic inactivation	Class D;OXA-51-like;Natural in Acinetobacter baumannii;, curated
Beta-lactam_blaOXA-122	blaOXA-122_1_EU255291	blaOXA-122	blaOXA	Beta-lactam	Beta-lactam		Unpublished	Enzymatic inactivation	Class D;OXA-51-like;Natural in Acinetobacter baumannii;, curated
Beta-lactam_blaOXA-123	blaOXA-123_1_EU255292	blaOXA-123	blaOXA	Beta-lactam	Beta-lactam		Unpublished	Enzymatic inactivation	Class D;OXA-51-like;Natural in Acinetobacter baumannii;, curated
Beta-lactam_blaOXA-124	blaOXA-124_1_EU255293	blaOXA-124	blaOXA	Beta-lactam	Beta-lactam		Unpublished	Enzymatic inactivation	Class D;OXA-51-like;Natural in Acinetobacter baumannii;, curated
Beta-lactam_blaOXA-125	blaOXA-125_1_EU255294	blaOXA-125	blaOXA	Beta-lactam	Beta-lactam		Unpublished	Enzymatic inactivation	Class D;OXA-51-like;Natural in Acinetobacter baumannii;, curated
Beta-lactam_blaOXA-126	blaOXA-126_1_EU255295	blaOXA-126	blaOXA	Beta-lactam	Beta-lactam		Unpublished	Enzymatic inactivation	Class D;OXA-51-like;Natural in Acinetobacter baumannii;, curated
Beta-lactam_blaOXA-127	blaOXA-127_1_EU255296	blaOXA-127	blaOXA	Beta-lactam	Beta-lactam		Unpublished	Enzymatic inactivation	Class D;OXA-51-like;Natural in Acinetobacter baumannii;, curated
Beta-lactam_blaOXA-128	blaOXA-128_1_EU375515	blaOXA-128	blaOXA	Beta-lactam	Beta-lactam		19223304	Enzymatic inactivation	Class D;OXA-51-like;Natural in Acinetobacter baumannii;, curated
Beta-lactam_blaOXA-129	blaOXA-129_1_FJWZ01000025	blaOXA-129	blaOXA	Beta-lactam	Beta-lactam		18571903	Enzymatic inactivation	Class D;OXA-5-like;, curated
Beta-lactam_blaOXA-130	blaOXA-130_1_EU547445	blaOXA-130	blaOXA	Beta-lactam	Beta-lactam		19567349	Enzymatic inactivation	Class D;OXA-51-like;Natural in Acinetobacter baumannii;, curated
Beta-lactam_blaOXA-131	blaOXA-131_1_EU547446	blaOXA-131	blaOXA	Beta-lactam	Beta-lactam		19567349	Enzymatic inactivation	Class D;OXA-51-like;Natural in Acinetobacter baumannii;, curated
Beta-lactam_blaOXA-132	blaOXA-132_1_EU547447	blaOXA-132	blaOXA	Beta-lactam	Beta-lactam		19567349	Enzymatic inactivation	Class D;OXA-51-like;Natural in Acinetobacter baumannii;, curated
Beta-lactam_blaOXA-133	blaOXA-133_1_EU571228	blaOXA-133	blaOXA	Beta-lactam	Beta-lactam		18957398, 19015330	Enzymatic inactivation	Class D;OXA-23-like;Natural in Acinetobacter radioresistens;, curated
Beta-lactam_blaOXA-134	blaOXA-134_1_HQ122933	blaOXA-134	blaOXA	Beta-lactam	Beta-lactam	Amoxicillin, Amoxicillin+Clavulanic acid, Ampicillin, Ampicillin+Clavulanic acid, Meropenem	20837764	Enzymatic inactivation	Class D;OXA-134-like;Natural in Acinetobacter lwoffii;, curated
Beta-lactam_blaOXA-136	blaOXA-136_1_EU086831	blaOXA-136	blaOXA	Beta-lactam	Beta-lactam	Amoxicillin, Ampicillin	18719182	Enzymatic inactivation	Class D;OXA-63-like;Natural in Brachyspira pilosicoli;, curated
Beta-lactam_blaOXA-137	blaOXA-137_1_EU086834	blaOXA-137	blaOXA	Beta-lactam	Beta-lactam		18719182	Enzymatic inactivation	Class D;OXA-63-like;Natural in Brachyspira pilosicoli;, curated
Beta-lactam_blaOXA-138	blaOXA-138_1_EU670845	blaOXA-138	blaOXA	Beta-lactam	Beta-lactam	Imipenem, Meropenem	19933042	Enzymatic inactivation	Class D;OXA-51-like;Natural in Acinetobacter nosocomialis;, curated
Beta-lactam_blaOXA-139	blaOXA-139_1_AM991978	blaOXA-139	blaOXA	Beta-lactam	Beta-lactam		Unpublished	Enzymatic inactivation	Class D;OXA-24-like;, curated
Beta-lactam_blaOXA-141	blaOXA-141_1_EF552405	blaOXA-141	blaOXA	Beta-lactam	Beta-lactam		Unpublished	Enzymatic inactivation	Class D;OXA-2-like;, curated
Beta-lactam_blaOXA-142	blaOXA-142_1_LC169567	blaOXA-142	blaOXA	Beta-lactam	Beta-lactam		Unpublished	Enzymatic inactivation	Class D;OXA-10-like;, curated
Beta-lactam_blaOXA-143	blaOXA-143_1_GQ861437	blaOXA-143	blaOXA	Beta-lactam	Beta-lactam	Amoxicillin, Amoxicillin+Clavulanic acid, Ampicillin, Ampicillin+Clavulanic acid, Imipenem, Meropenem	19770279	Enzymatic inactivation	Class D;OXA-143-like;, curated
Beta-lactam_blaOXA-144	blaOXA-144_1_FJ872530	blaOXA-144	blaOXA	Beta-lactam	Beta-lactam		Unpublished	Enzymatic inactivation	Class D;OXA-51-like;Natural in Acinetobacter baumannii;, curated
Beta-lactam_blaOXA-145	blaOXA-145_1_FJ790516	blaOXA-145	blaOXA	Beta-lactam	Beta-lactam	Amoxicillin, Ampicillin, Aztreonam, Ceftazidime	21665906	Enzymatic inactivation	Class D;OXA-10-like;, curated
Beta-lactam_blaOXA-146	blaOXA-146_1_FJ194494	blaOXA-146	blaOXA	Beta-lactam	Beta-lactam		23877677	Enzymatic inactivation	Class D;OXA-23-like;, curated
Beta-lactam_blaOXA-147	blaOXA-147_1_FJ848783	blaOXA-147	blaOXA	Beta-lactam	Beta-lactam	Amoxicillin, Ampicillin, Aztreonam, Cefepime, Cefixime, Cefotaxime, Cefoxitin, Ceftazidime	20008045	Enzymatic inactivation	Class D;OXA-10-like;, curated
Beta-lactam_blaOXA-148	blaOXA-148_1_GQ853679	blaOXA-148	blaOXA	Beta-lactam	Beta-lactam		21831604	Enzymatic inactivation	Class D;OXA-51-like;Natural in Acinetobacter baumannii;, curated
Beta-lactam_blaOXA-149	blaOXA-149_1_GQ853680	blaOXA-149	blaOXA	Beta-lactam	Beta-lactam		21831604	Enzymatic inactivation	Class D;OXA-51-like;Natural in Acinetobacter baumannii;, curated
Beta-lactam_blaOXA-150	blaOXA-150_1_GQ853681	blaOXA-150	blaOXA	Beta-lactam	Beta-lactam		21831604	Enzymatic inactivation	Class D;OXA-51-like;Natural in Acinetobacter baumannii;, curated
Beta-lactam_blaOXA-160	blaOXA-160_1_GU199038	blaOXA-160	blaOXA	Beta-lactam	Beta-lactam	Amoxicillin, Ampicillin, Imipenem, Meropenem	21041501	Enzymatic inactivation	Class D;OXA-24-like;, curated
Beta-lactam_blaOXA-161	blaOXA-161_1_GQ202693	blaOXA-161	blaOXA	Beta-lactam	Beta-lactam	Ceftazidime, Piperacillin	19770278	Enzymatic inactivation	Class D;OXA-2-like;, curated
Beta-lactam_blaOXA-162	blaOXA-162_1_GU197550	blaOXA-162	blaOXA	Beta-lactam	Beta-lactam	Amoxicillin, Ampicillin, Cefepime, Ertapenem, Imipenem, Meropenem, Piperacillin, Piperacillin+Tazobactam	22845331	Enzymatic inactivation	Class D;OXA-48-like;, curated
Beta-lactam_blaOXA-163	blaOXA-163_1_HQ700343	blaOXA-163	blaOXA	Beta-lactam	Beta-lactam	Amoxicillin, Amoxicillin+Clavulanic acid, Ampicillin, Ampicillin+Clavulanic acid, Aztreonam, Cefepime, Cefotaxime, Ceftazidime, Piperacillin, Piperacillin+Tazobactam	21422200	Enzymatic inactivation	Class D;OXA-48-like;, curated
Beta-lactam_blaOXA-164	blaOXA-164_1_GU831575	blaOXA-164	blaOXA	Beta-lactam	Beta-lactam	Imipenem, Meropenem	20921306	Enzymatic inactivation	Class D;OXA-58-like;Carbapenemase phenotype not observed in Escherichia coli laboratory clones, curated
Beta-lactam_blaOXA-165	blaOXA-165_1_HM488986	blaOXA-165	blaOXA	Beta-lactam	Beta-lactam		Unpublished	Enzymatic inactivation	Class D;OXA-23-like;, curated
Beta-lactam_blaOXA-166	blaOXA-166_1_HM488987	blaOXA-166	blaOXA	Beta-lactam	Beta-lactam		Unpublished	Enzymatic inactivation	Class D;OXA-23-like;, curated
Beta-lactam_blaOXA-167	blaOXA-167_1_HM488988	blaOXA-167	blaOXA	Beta-lactam	Beta-lactam		Unpublished	Enzymatic inactivation	Class D;OXA-23-like;, curated
Beta-lactam_blaOXA-168	blaOXA-168_1_HM488989	blaOXA-168	blaOXA	Beta-lactam	Beta-lactam		Unpublished	Enzymatic inactivation	Class D;OXA-23-like;, curated
Beta-lactam_blaOXA-169	blaOXA-169_1_HM488990	blaOXA-169	blaOXA	Beta-lactam	Beta-lactam		Unpublished	Enzymatic inactivation	Class D;OXA-23-like;, curated
Beta-lactam_blaOXA-170	blaOXA-170_1_HM488991	blaOXA-170	blaOXA	Beta-lactam	Beta-lactam		Unpublished	Enzymatic inactivation	Class D;OXA-23-like;, curated
Beta-lactam_blaOXA-171	blaOXA-171_1_HM488992	blaOXA-171	blaOXA	Beta-lactam	Beta-lactam		Unpublished	Enzymatic inactivation	Class D;OXA-23-like;, curated
Beta-lactam_blaOXA-172	blaOXA-172_1_HM113558	blaOXA-172	blaOXA	Beta-lactam	Beta-lactam		20713680	Enzymatic inactivation	Class D;OXA-51-like;Natural in Acinetobacter baumannii;, curated
Beta-lactam_blaOXA-173	blaOXA-173_1_HM113559	blaOXA-173	blaOXA	Beta-lactam	Beta-lactam		20713680	Enzymatic inactivation	Class D;OXA-51-like;Natural in Acinetobacter baumannii;, curated
Beta-lactam_blaOXA-174	blaOXA-174_1_HM113560	blaOXA-174	blaOXA	Beta-lactam	Beta-lactam		20713680	Enzymatic inactivation	Class D;OXA-51-like;Natural in Acinetobacter baumannii;, curated
Beta-lactam_blaOXA-175	blaOXA-175_1_HM113561	blaOXA-175	blaOXA	Beta-lactam	Beta-lactam		20713680	Enzymatic inactivation	Class D;OXA-51-like;Natural in Acinetobacter baumannii;, curated
Beta-lactam_blaOXA-176	blaOXA-176_1_HM113562	blaOXA-176	blaOXA	Beta-lactam	Beta-lactam		20713680	Enzymatic inactivation	Class D;OXA-51-like;Natural in Acinetobacter baumannii;, curated
Beta-lactam_blaOXA-177	blaOXA-177_1_HM113563	blaOXA-177	blaOXA	Beta-lactam	Beta-lactam		20713680	Enzymatic inactivation	Class D;OXA-51-like;Natural in Acinetobacter baumannii;, curated
Beta-lactam_blaOXA-178	blaOXA-178_1_HM113564	blaOXA-178	blaOXA	Beta-lactam	Beta-lactam		Unpublished	Enzymatic inactivation	Class D;OXA-51-like;Natural in Acinetobacter baumannii;, curated
Beta-lactam_blaOXA-179	blaOXA-179_1_HM570035	blaOXA-179	blaOXA	Beta-lactam	Beta-lactam		21393175	Enzymatic inactivation	Class D;OXA-51-like;Natural in Acinetobacter baumannii;, curated
Beta-lactam_blaOXA-180	blaOXA-180_1_HM570036	blaOXA-180	blaOXA	Beta-lactam	Beta-lactam		21393175	Enzymatic inactivation	Class D;OXA-51-like;Natural in Acinetobacter baumannii;, curated
Beta-lactam_blaOXA-181	blaOXA-181_1_CM004561	blaOXA-181	blaOXA	Beta-lactam	Beta-lactam	Amoxicillin, Amoxicillin+Clavulanic acid, Ampicillin, Ampicillin+Clavulanic acid, Cefepime, Ertapenem, Imipenem, Meropenem, Piperacillin, Piperacillin+Tazobactam	21768505	Enzymatic inactivation	Class D;OXA-48-like;, curated
Beta-lactam_blaOXA-182	blaOXA-182_1_HM640278	blaOXA-182	blaOXA	Beta-lactam	Beta-lactam		20884158	Enzymatic inactivation	Class D;OXA-143-like;, curated
Beta-lactam_blaOXA-183	blaOXA-183_1_HQ111474	blaOXA-183	blaOXA	Beta-lactam	Beta-lactam		Unpublished	Enzymatic inactivation	Class D;OXA-10-like;, curated
Beta-lactam_blaOXA-192	blaOXA-192_1_JF273470	blaOXA-192	blaOXA	Beta-lactam	Beta-lactam		21812718	Enzymatic inactivation	Class D;OXA-63-like;Natural in Brachyspira pilosicoli;, curated
Beta-lactam_blaOXA-194	blaOXA-194_1_HQ425492	blaOXA-194	blaOXA	Beta-lactam	Beta-lactam	Imipenem	22083478	Enzymatic inactivation	Class D;OXA-51-like;Natural in Acinetobacter nosocomialis;, curated
Beta-lactam_blaOXA-195	blaOXA-195_1_HQ425493	blaOXA-195	blaOXA	Beta-lactam	Beta-lactam		22083478	Enzymatic inactivation	Class D;OXA-51-like;Natural in Acinetobacter nosocomialis;, curated
Beta-lactam_blaOXA-196	blaOXA-196_1_HQ425494	blaOXA-196	blaOXA	Beta-lactam	Beta-lactam		22083478	Enzymatic inactivation	Class D;OXA-51-like;Natural in Acinetobacter nosocomialis;, curated
Beta-lactam_blaOXA-197	blaOXA-197_1_HQ425495	blaOXA-197	blaOXA	Beta-lactam	Beta-lactam		22083478	Enzymatic inactivation	Class D;OXA-51-like;Natural in Acinetobacter nosocomialis;, curated
Beta-lactam_blaOXA-198	blaOXA-198_1_HQ634775	blaOXA-198	blaOXA	Beta-lactam	Beta-lactam	Cefepime, Imipenem, Piperacillin, Piperacillin+Tazobactam	21788473	Enzymatic inactivation	Class D;, curated
Beta-lactam_blaOXA-199	blaOXA-199_1_JN704570	blaOXA-199	blaOXA	Beta-lactam	Beta-lactam		23110226	Enzymatic inactivation	Class D;OXA-48-like;, curated
Beta-lactam_blaOXA-200	blaOXA-200_1_HQ734811	blaOXA-200	blaOXA	Beta-lactam	Beta-lactam		22422849	Enzymatic inactivation	Class D;OXA-51-like;Natural in Acinetobacter baumannii;, curated
Beta-lactam_blaOXA-201	blaOXA-201_1_HQ734812	blaOXA-201	blaOXA	Beta-lactam	Beta-lactam		22422849	Enzymatic inactivation	Class D;OXA-51-like;Natural in Acinetobacter baumannii;, curated
Beta-lactam_blaOXA-202	blaOXA-202_1_HQ734813	blaOXA-202	blaOXA	Beta-lactam	Beta-lactam		22422849	Enzymatic inactivation	Class D;OXA-51-like;Natural in Acinetobacter baumannii;, curated
Beta-lactam_blaOXA-203	blaOXA-203_1_HQ998857	blaOXA-203	blaOXA	Beta-lactam	Beta-lactam		21289143	Enzymatic inactivation	Class D;OXA-51-like;Natural in Acinetobacter baumannii;, curated
Beta-lactam_blaOXA-204	blaOXA-204_1_KP027885	blaOXA-204	blaOXA	Beta-lactam	Beta-lactam	Amoxicillin, Amoxicillin+Clavulanic acid, Ampicillin, Ampicillin+Clavulanic acid, Cefepime, Cefotaxime, Ertapenem, Imipenem, Meropenem, Piperacillin, Piperacillin+Tazobactam	23114766	Enzymatic inactivation	Class D;OXA-48-like;, curated
Beta-lactam_blaOXA-205	blaOXA-205_1_JF800667	blaOXA-205	blaOXA	Beta-lactam	Beta-lactam	Amoxicillin, Ampicillin, Piperacillin	26611758	Enzymatic inactivation	Class D;OXA-46-like;, curated
Beta-lactam_blaOXA-206	blaOXA-206_1_AB634250	blaOXA-206	blaOXA	Beta-lactam	Beta-lactam		Unpublished	Enzymatic inactivation	Class D;OXA-51-like;Natural in Acinetobacter baumannii;, curated
Beta-lactam_blaOXA-207	blaOXA-207_1_LLFS01000355	blaOXA-207	blaOXA	Beta-lactam	Beta-lactam	Amoxicillin, Ampicillin, Imipenem, Meropenem, Piperacillin, Piperacillin+Tazobactam	24890588	Enzymatic inactivation	Class D;OXA-24-like;Natural in Acinetobacter baumannii;, curated
Beta-lactam_blaOXA-208	blaOXA-208_1_KF305665	blaOXA-208	blaOXA	Beta-lactam	Beta-lactam		Unpublished	Enzymatic inactivation	Class D;OXA-51-like;Natural in Acinetobacter baumannii;, curated
Beta-lactam_blaOXA-209	blaOXA-209_1_JF268688	blaOXA-209	blaOXA	Beta-lactam	Beta-lactam		21820820	Enzymatic inactivation	Class D;OXA-209-like;, curated
Beta-lactam_blaOXA-210	blaOXA-210_1_JF795487	blaOXA-210	blaOXA	Beta-lactam	Beta-lactam		Unpublished	Enzymatic inactivation	Class D;OXA-2-like;, curated
Beta-lactam_blaOXA-211	blaOXA-211_1_JN861779	blaOXA-211	blaOXA	Beta-lactam	Beta-lactam	Amoxicillin, Amoxicillin+Clavulanic acid, Ampicillin, Ampicillin+Clavulanic acid	22128805	Enzymatic inactivation	Class D;OXA-211-like;Natural in Acinetobacter johnsonii;, curated
Beta-lactam_blaOXA-212	blaOXA-212_1_JN861780	blaOXA-212	blaOXA	Beta-lactam	Beta-lactam		22128805	Enzymatic inactivation	Class D;OXA-211-like;Natural in Acinetobacter johnsonii;, curated
Beta-lactam_blaOXA-213	blaOXA-213_1_JN861781	blaOXA-213	blaOXA	Beta-lactam	Beta-lactam	Amoxicillin, Amoxicillin+Clavulanic acid, Ampicillin, Ampicillin+Clavulanic acid	22128805	Enzymatic inactivation	Class D;OXA-213-like;Natural in Acinetobacter calcoaceticus;, curated
Beta-lactam_blaOXA-214	blaOXA-214_1_JN861782	blaOXA-214	blaOXA	Beta-lactam	Beta-lactam	Amoxicillin, Amoxicillin+Clavulanic acid, Ampicillin, Ampicillin+Clavulanic acid	22128805	Enzymatic inactivation	Class D;OXA-214-like;Natural in Acinetobacter haemolyticus;, curated
Beta-lactam_blaOXA-215	blaOXA-215_1_JN861783	blaOXA-215	blaOXA	Beta-lactam	Beta-lactam		22128805	Enzymatic inactivation	Class D;OXA-214-like;Natural in Acinetobacter haemolyticus;, curated
Beta-lactam_blaOXA-216	blaOXA-216_1_FR865168	blaOXA-216	blaOXA	Beta-lactam	Beta-lactam		22325121	Enzymatic inactivation	Class D;OXA-51-like;Natural in Acinetobacter baumannii;, curated
Beta-lactam_blaOXA-217	blaOXA-217_1_JN603240	blaOXA-217	blaOXA	Beta-lactam	Beta-lactam		22325121	Enzymatic inactivation	Class D;OXA-51-like;Natural in Acinetobacter baumannii;, curated
Beta-lactam_blaOXA-219	blaOXA-219_1_JN215211	blaOXA-219	blaOXA	Beta-lactam	Beta-lactam		22422849	Enzymatic inactivation	Class D;OXA-51-like;Natural in Acinetobacter baumannii;, curated
Beta-lactam_blaOXA-223	blaOXA-223_1_JN248564	blaOXA-223	blaOXA	Beta-lactam	Beta-lactam		22422849	Enzymatic inactivation	Class D;OXA-51-like;Natural in Acinetobacter baumannii;, curated
Beta-lactam_blaOXA-224	blaOXA-224_1_JN412067	blaOXA-224	blaOXA	Beta-lactam	Beta-lactam		22290962	Enzymatic inactivation	Class D;OXA-1-like;, curated
Beta-lactam_blaOXA-225	blaOXA-225_1_JN638887	blaOXA-225	blaOXA	Beta-lactam	Beta-lactam		Unpublished	Enzymatic inactivation	Class D;OXA-23-like;, curated
Beta-lactam_blaOXA-226	blaOXA-226_1_FJ617207	blaOXA-226	blaOXA	Beta-lactam	Beta-lactam	Cefepime, Ceftazidime, Piperacillin	19933793	Enzymatic inactivation	Class D;OXA-2-like;, curated
Beta-lactam_blaOXA-228	blaOXA-228_1_JQ422053	blaOXA-228	blaOXA	Beta-lactam	Beta-lactam		22508298	Enzymatic inactivation	Class D;OXA-228-like;Natural in Acinetobacter bereziniae;, curated
Beta-lactam_blaOXA-229	blaOXA-229_1_JQ422052	blaOXA-229	blaOXA	Beta-lactam	Beta-lactam	Amoxicillin, Amoxicillin+Clavulanic acid, Ampicillin, Ampicillin+Clavulanic acid	22508298	Enzymatic inactivation	Class D;OXA-228-like;Natural in Acinetobacter bereziniae;, curated
Beta-lactam_blaOXA-230	blaOXA-230_1_JQ422054	blaOXA-230	blaOXA	Beta-lactam	Beta-lactam		22508298	Enzymatic inactivation	Class D;OXA-228-like;Natural in Acinetobacter bereziniae;, curated
Beta-lactam_blaOXA-231	blaOXA-231_1_JQ326200	blaOXA-231	blaOXA	Beta-lactam	Beta-lactam	Amoxicillin, Amoxicillin+Clavulanic acid, Ampicillin, Ampicillin+Clavulanic acid, Imipenem, Meropenem	24566181	Enzymatic inactivation	Class D;OXA-143-like;, curated
Beta-lactam_blaOXA-232	blaOXA-232_1_JX423831	blaOXA-232	blaOXA	Beta-lactam	Beta-lactam	Amoxicillin, Amoxicillin+Clavulanic acid, Ampicillin, Ampicillin+Clavulanic acid, Piperacillin, Piperacillin+Tazobactam	23305656	Enzymatic inactivation	Class D;OXA-48-like;, curated
Beta-lactam_blaOXA-233	blaOXA-233_1_KJ657570	blaOXA-233	blaOXA	Beta-lactam	Beta-lactam		Unpublished	Enzymatic inactivation	Class D;OXA-10-like;, curated
Beta-lactam_blaOXA-234	blaOXA-234_1_NG_050607	blaOXA-234	blaOXA	Beta-lactam	Beta-lactam		Unpublished	Enzymatic inactivation	Class D;OXA-51-like;Natural in Acinetobacter baumannii;, curated
Beta-lactam_blaOXA-235	blaOXA-235_1_JQ820240	blaOXA-235	blaOXA	Beta-lactam	Beta-lactam	Amoxicillin, Ampicillin, Cefoxitin, Imipenem, Meropenem, Piperacillin, Piperacillin+Tazobactam	23439638	Enzymatic inactivation	Class D;OXA-134-like;, curated
Beta-lactam_blaOXA-236	blaOXA-236_1_JQ820242	blaOXA-236	blaOXA	Beta-lactam	Beta-lactam		23439638	Enzymatic inactivation	Class D;OXA-134-like;, curated
Beta-lactam_blaOXA-237	blaOXA-237_1_JQ820241	blaOXA-237	blaOXA	Beta-lactam	Beta-lactam		23439638	Enzymatic inactivation	Class D;OXA-134-like;, curated
Beta-lactam_blaOXA-239	blaOXA-239_1_JQ837239	blaOXA-239	blaOXA	Beta-lactam	Beta-lactam		Unpublished	Enzymatic inactivation	Class D;OXA-23-like;, curated
Beta-lactam_blaOXA-240	blaOXA-240_1_JX089628	blaOXA-240	blaOXA	Beta-lactam	Beta-lactam		Unpublished	Enzymatic inactivation	Class D;OXA-10-like;, curated
Beta-lactam_blaOXA-241	blaOXA-241_1_JX025021	blaOXA-241	blaOXA	Beta-lactam	Beta-lactam		23439638	Enzymatic inactivation	Class D;OXA-51-like;Natural in Acinetobacter baumannii;, curated
Beta-lactam_blaOXA-242	blaOXA-242_1_JX025022	blaOXA-242	blaOXA	Beta-lactam	Beta-lactam		23439638	Enzymatic inactivation	Class D;OXA-51-like;Natural in Acinetobacter baumannii;, curated
Beta-lactam_blaOXA-243	blaOXA-243_1_AFRQ01000031	blaOXA-243	blaOXA	Beta-lactam	Beta-lactam		Unpublished	Enzymatic inactivation	Class D;OXA-243-like;Natural in Achromobacter insuavis AXX-A;, curated
Beta-lactam_blaOXA-244	blaOXA-244_1_KP659189	blaOXA-244	blaOXA	Beta-lactam	Beta-lactam		23034714	Enzymatic inactivation	Class D;OXA-48-like;, curated
Beta-lactam_blaOXA-245	blaOXA-245_1_JX438001	blaOXA-245	blaOXA	Beta-lactam	Beta-lactam	Cefotaxime, Cefotaxime+Clavulanic acid, Ertapenem, Imipenem	23034714	Enzymatic inactivation	Class D;OXA-48-like;, curated
Beta-lactam_blaOXA-247	blaOXA-247_1_JX893517	blaOXA-247	blaOXA	Beta-lactam	Beta-lactam	Aztreonam, Cefepime, Ceftazidime, Ertapenem, Imipenem	23402333	Enzymatic inactivation	Class D;OXA-48-like;, curated
Beta-lactam_blaOXA-248	blaOXA-248_1_HE963769	blaOXA-248	blaOXA	Beta-lactam	Beta-lactam		22972816	Enzymatic inactivation	Class D;OXA-51-like;Natural in Acinetobacter baumannii;, curated
Beta-lactam_blaOXA-249	blaOXA-249_1_HE963770	blaOXA-249	blaOXA	Beta-lactam	Beta-lactam		22972816	Enzymatic inactivation	Class D;OXA-51-like;Natural in Acinetobacter baumannii;, curated
Beta-lactam_blaOXA-250	blaOXA-250_1_HE963771	blaOXA-250	blaOXA	Beta-lactam	Beta-lactam		22972816	Enzymatic inactivation	Class D;OXA-51-like;Natural in Acinetobacter baumannii;, curated
Beta-lactam_blaOXA-251	blaOXA-251_1_JN118546	blaOXA-251	blaOXA	Beta-lactam	Beta-lactam		25320427	Enzymatic inactivation	Class D;OXA-10-like;, curated
Beta-lactam_blaOXA-253	blaOXA-253_1_KC479324	blaOXA-253	blaOXA	Beta-lactam	Beta-lactam	Amoxicillin, Amoxicillin+Clavulanic acid, Ampicillin, Ampicillin+Clavulanic acid, Imipenem, Meropenem	24566181	Enzymatic inactivation	Class D;OXA-143-like;, curated
Beta-lactam_blaOXA-254	blaOXA-254_1_AB781687	blaOXA-254	blaOXA	Beta-lactam	Beta-lactam		23719027	Enzymatic inactivation	Class D;OXA-51-like;Natural in Acinetobacter baumannii;, curated
Beta-lactam_blaOXA-255	blaOXA-255_1_KC479325	blaOXA-255	blaOXA	Beta-lactam	Beta-lactam	Amoxicillin, Amoxicillin+Clavulanic acid, Ampicillin, Ampicillin+Clavulanic acid, Imipenem, Meropenem	24566181	Enzymatic inactivation	Class D;OXA-143-like;Expression of the gene, and thus carbapenem resistance phenotype, curated, varies based on the strain backgroung
Beta-lactam_blaOXA-256	blaOXA-256_1_HE616889	blaOXA-256	blaOXA	Beta-lactam	Beta-lactam		23458448	Enzymatic inactivation	Class D;OXA-10-like;, curated
Beta-lactam_blaOXA-257	blaOXA-257_1_KC567681	blaOXA-257	blaOXA	Beta-lactam	Beta-lactam		23934740	Enzymatic inactivation	Class D;OXA-228-like;Natural in Acinetobacter bereziniae;IS18 insertion into the promoter region likely mediates overexpression leading to carbapenem resistance, curated
Beta-lactam_blaOXA-258	blaOXA-258_1_HE614014	blaOXA-258	blaOXA	Beta-lactam	Beta-lactam		23467601	Enzymatic inactivation	Class D;OXA-258-like;Natural in Achromobacter ruhlandii;, curated
Beta-lactam_blaOXA-278	blaOXA-278_1_KC771279	blaOXA-278	blaOXA	Beta-lactam	Beta-lactam		23554204	Enzymatic inactivation	Class D;OXA-134-like;Natural in Acinetobacter schindleri;, curated
Beta-lactam_blaOXA-309	blaOXA-309_1_HF947514	blaOXA-309	blaOXA	Beta-lactam	Beta-lactam		24267783	Enzymatic inactivation	Class D;OXA-211-like;Natural in Acinetobacter johnsonii;, curated
Beta-lactam_blaOXA-320	blaOXA-320_1_KF151169	blaOXA-320	blaOXA	Beta-lactam	Beta-lactam		24027220	Enzymatic inactivation	Class D;OXA-1-like;, curated
Beta-lactam_blaOXA-322	blaOXA-322_1_KF203096	blaOXA-322	blaOXA	Beta-lactam	Beta-lactam		24288029	Enzymatic inactivation	Class D;OXA-213-like;Natural in Acinetobacter calcoaceticus;, curated
Beta-lactam_blaOXA-323	blaOXA-323_1_KF203097	blaOXA-323	blaOXA	Beta-lactam	Beta-lactam		24288029	Enzymatic inactivation	Class D;OXA-213-like;Natural in Acinetobacter calcoaceticus;, curated
Beta-lactam_blaOXA-324	blaOXA-324_1_KF203098	blaOXA-324	blaOXA	Beta-lactam	Beta-lactam		24288029	Enzymatic inactivation	Class D;OXA-213-like;Natural in Acinetobacter calcoaceticus;, curated
Beta-lactam_blaOXA-325	blaOXA-325_1_KF203099	blaOXA-325	blaOXA	Beta-lactam	Beta-lactam		24288029	Enzymatic inactivation	Class D;OXA-213-like;Natural in Acinetobacter calcoaceticus;, curated
Beta-lactam_blaOXA-326	blaOXA-326_1_KF203100	blaOXA-326	blaOXA	Beta-lactam	Beta-lactam		24288029	Enzymatic inactivation	Class D;OXA-213-like;Natural in Acinetobacter calcoaceticus;, curated
Beta-lactam_blaOXA-327	blaOXA-327_1_KF203101	blaOXA-327	blaOXA	Beta-lactam	Beta-lactam		24288029	Enzymatic inactivation	Class D;OXA-213-like;Natural in Acinetobacter calcoaceticus;, curated
Beta-lactam_blaOXA-328	blaOXA-328_1_KF203102	blaOXA-328	blaOXA	Beta-lactam	Beta-lactam		24288029	Enzymatic inactivation	Class D;OXA-213-like;Natural in Acinetobacter calcoaceticus;, curated
Beta-lactam_blaOXA-329	blaOXA-329_1_KF203103	blaOXA-329	blaOXA	Beta-lactam	Beta-lactam		24288029	Enzymatic inactivation	Class D;OXA-213-like;Natural in Acinetobacter calcoaceticus;, curated
Beta-lactam_blaOXA-330	blaOXA-330_1_KF203104	blaOXA-330	blaOXA	Beta-lactam	Beta-lactam		24288029	Enzymatic inactivation	Class D;OXA-213-like;Natural in Acinetobacter calcoaceticus;, curated
Beta-lactam_blaOXA-331	blaOXA-331_1_KF203105	blaOXA-331	blaOXA	Beta-lactam	Beta-lactam		24288029	Enzymatic inactivation	Class D;OXA-213-like;Natural in Acinetobacter calcoaceticus;, curated
Beta-lactam_blaOXA-332	blaOXA-332_1_KF203106	blaOXA-332	blaOXA	Beta-lactam	Beta-lactam		24288029	Enzymatic inactivation	Class D;OXA-213-like;Natural in Acinetobacter calcoaceticus;, curated
Beta-lactam_blaOXA-333	blaOXA-333_1_KF203107	blaOXA-333	blaOXA	Beta-lactam	Beta-lactam		24288029	Enzymatic inactivation	Class D;OXA-211-like;Natural in Acinetobacter johnsonii;, curated
Beta-lactam_blaOXA-334	blaOXA-334_1_KF203108	blaOXA-334	blaOXA	Beta-lactam	Beta-lactam		24288029	Enzymatic inactivation	Class D;OXA-211-like;Natural in Acinetobacter johnsonii;, curated
Beta-lactam_blaOXA-335	blaOXA-335_1_KF203109	blaOXA-335	blaOXA	Beta-lactam	Beta-lactam		24288029	Enzymatic inactivation	Class D;OXA-134-like;Natural in Acinetobacter lwoffii;, curated
Beta-lactam_blaOXA-347	blaOXA-347_1_JN086160	blaOXA-347	blaOXA	Beta-lactam	Beta-lactam				ongoing curation
Beta-lactam_blaOXA-348	blaOXA-348_1_KF297577	blaOXA-348	blaOXA	Beta-lactam	Beta-lactam		24288029	Enzymatic inactivation	Class D;OXA-213-like;Natural in Acinetobacter calcoaceticus;, curated
Beta-lactam_blaOXA-349	blaOXA-349_1_KF297578	blaOXA-349	blaOXA	Beta-lactam	Beta-lactam		24288029	Enzymatic inactivation	Class D;OXA-213-like;Natural in Acinetobacter calcoaceticus;, curated
Beta-lactam_blaOXA-350	blaOXA-350_1_KF297579	blaOXA-350	blaOXA	Beta-lactam	Beta-lactam		24288029	Enzymatic inactivation	Class D;OXA-213-like;Natural in Acinetobacter calcoaceticus;, curated
Beta-lactam_blaOXA-351	blaOXA-351_1_KF297580	blaOXA-351	blaOXA	Beta-lactam	Beta-lactam		24288029	Enzymatic inactivation	Class D;OXA-213-like;Natural in Acinetobacter calcoaceticus;, curated
Beta-lactam_blaOXA-352	blaOXA-352_1_KF297581	blaOXA-352	blaOXA	Beta-lactam	Beta-lactam		24288029	Enzymatic inactivation	Class D;OXA-213-like;Natural in Acinetobacter calcoaceticus;, curated
Beta-lactam_blaOXA-353	blaOXA-353_1_KF297582	blaOXA-353	blaOXA	Beta-lactam	Beta-lactam		24288029	Enzymatic inactivation	Class D;OXA-213-like;Natural in Acinetobacter calcoaceticus;, curated
Beta-lactam_blaOXA-354	blaOXA-354_1_KF297583	blaOXA-354	blaOXA	Beta-lactam	Beta-lactam		24288029	Enzymatic inactivation	Class D;OXA-213-like;Natural in Acinetobacter calcoaceticus;, curated
Beta-lactam_blaOXA-355	blaOXA-355_1_KF297584	blaOXA-355	blaOXA	Beta-lactam	Beta-lactam		24288029	Enzymatic inactivation	Class D;OXA-228-like;Natural in Acinetobacter bereziniae;, curated
Beta-lactam_blaOXA-356	blaOXA-356_1_KF297585	blaOXA-356	blaOXA	Beta-lactam	Beta-lactam		24288029	Enzymatic inactivation	Class D;OXA-228-like;Natural in Acinetobacter bereziniae;, curated
Beta-lactam_blaOXA-357	blaOXA-357_1_KF421160	blaOXA-357	blaOXA	Beta-lactam	Beta-lactam		24288029	Enzymatic inactivation	Class D;OXA-213-like;Natural in Acinetobacter calcoaceticus;, curated
Beta-lactam_blaOXA-358	blaOXA-358_1_KF421161	blaOXA-358	blaOXA	Beta-lactam	Beta-lactam		24288029	Enzymatic inactivation	Class D;OXA-213-like;Natural in Acinetobacter calcoaceticus;, curated
Beta-lactam_blaOXA-359	blaOXA-359_1_KF421162	blaOXA-359	blaOXA	Beta-lactam	Beta-lactam		24288029	Enzymatic inactivation	Class D;OXA-213-like;Natural in Acinetobacter calcoaceticus;, curated
Beta-lactam_blaOXA-360	blaOXA-360_1_KF421163	blaOXA-360	blaOXA	Beta-lactam	Beta-lactam		24288029	Enzymatic inactivation	Class D;OXA-134-like;Natural in Acinetobacter schindleri;, curated
Beta-lactam_blaOXA-371	blaOXA-371_1_AB871653	blaOXA-371	blaOXA	Beta-lactam	Beta-lactam		Unpublished	Enzymatic inactivation	Class D;OXA-51-like;Natural in Acinetobacter baumannii;, curated
Beta-lactam_blaOXA-372	blaOXA-372_1_KJ746496	blaOXA-372	blaOXA	Beta-lactam	Beta-lactam	Amoxicillin, Ampicillin, Ertapenem, Imipenem, Meropenem, Temocillin	26126492	Enzymatic inactivation	Class D;, curated
Beta-lactam_blaOXY-1-1	blaOXY-1-1_1_Z30177	blaOXY-1-1	blaOXY	Beta-lactam	Beta-lactam				ongoing curation
Beta-lactam_blaOXY-1-2	blaOXY-1-2_2_AJ871864	blaOXY-1-2	blaOXY	Beta-lactam	Beta-lactam				ongoing curation
Beta-lactam_blaOXY-1-3	blaOXY-1-3_3_AY077482	blaOXY-1-3	blaOXY	Beta-lactam	Beta-lactam				ongoing curation
Beta-lactam_blaOXY-1-4	blaOXY-1-4_4_AY077483	blaOXY-1-4	blaOXY	Beta-lactam	Beta-lactam				ongoing curation
Beta-lactam_blaOXY-1-5	blaOXY-1-5_5_AY077486	blaOXY-1-5	blaOXY	Beta-lactam	Beta-lactam				ongoing curation
Beta-lactam_blaOXY-1-6	blaOXY-1-6_6_Y17715	blaOXY-1-6	blaOXY	Beta-lactam	Beta-lactam				ongoing curation
Beta-lactam_blaOXY-1-7	blaOXY-1-7_7_M27459	blaOXY-1-7	blaOXY	Beta-lactam	Beta-lactam				ongoing curation
Beta-lactam_blaOXY-2-1	blaOXY-2-1_1_AJ871866	blaOXY-2-1	blaOXY	Beta-lactam	Beta-lactam				ongoing curation
Beta-lactam_blaOXY-2-2	blaOXY-2-2_2_AJ871867	blaOXY-2-2	blaOXY	Beta-lactam	Beta-lactam				ongoing curation
Beta-lactam_blaOXY-2-3	blaOXY-2-3_3_AY077488	blaOXY-2-3	blaOXY	Beta-lactam	Beta-lactam				ongoing curation
Beta-lactam_blaOXY-2-4	blaOXY-2-4_4_Y17714	blaOXY-2-4	blaOXY	Beta-lactam	Beta-lactam				ongoing curation
Beta-lactam_blaOXY-2-5	blaOXY-2-5_5_AY077487	blaOXY-2-5	blaOXY	Beta-lactam	Beta-lactam				ongoing curation
Beta-lactam_blaOXY-2-6	blaOXY-2-6_6_AY077485	blaOXY-2-6	blaOXY	Beta-lactam	Beta-lactam				ongoing curation
Beta-lactam_blaOXY-2-7	blaOXY-2-7_7_Z49084	blaOXY-2-7	blaOXY	Beta-lactam	Beta-lactam				ongoing curation
Beta-lactam_blaOXY-2-8	blaOXY-2-8_8_AY055205	blaOXY-2-8	blaOXY	Beta-lactam	Beta-lactam				ongoing curation
Beta-lactam_blaOXY-2-9	blaOXY-2-9_9_FJ785625	blaOXY-2-9	blaOXY	Beta-lactam	Beta-lactam				ongoing curation
Beta-lactam_blaOXY-2-10	blaOXY-2-10_10_FJ785626	blaOXY-2-10	blaOXY	Beta-lactam	Beta-lactam				ongoing curation
Beta-lactam_blaOXY-3-1	blaOXY-3-1_1_AF491278	blaOXY-3-1	blaOXY	Beta-lactam	Beta-lactam				ongoing curation
Beta-lactam_blaOXY-4-1	blaOXY-4-1_1_AY077481	blaOXY-4-1	blaOXY	Beta-lactam	Beta-lactam				ongoing curation
Beta-lactam_blaOXY-5-1	blaOXY-5-1_1_AJ871868	blaOXY-5-1	blaOXY	Beta-lactam	Beta-lactam				ongoing curation
Beta-lactam_blaOXY-5-2	blaOXY-5-2_2_AJ871871	blaOXY-5-2	blaOXY	Beta-lactam	Beta-lactam				ongoing curation
Beta-lactam_blaOXY-6-1	blaOXY-6-1_1_AJ871873	blaOXY-6-1	blaOXY	Beta-lactam	Beta-lactam				ongoing curation
Beta-lactam_blaOXY-6-2	blaOXY-6-2_2_AJ871875	blaOXY-6-2	blaOXY	Beta-lactam	Beta-lactam				ongoing curation
Beta-lactam_blaOXY-6-3	blaOXY-6-3_3_AJ871876	blaOXY-6-3	blaOXY	Beta-lactam	Beta-lactam				ongoing curation
Beta-lactam_blaOXY-6-4	blaOXY-6-4_4_AJ871877	blaOXY-6-4	blaOXY	Beta-lactam	Beta-lactam				ongoing curation
Beta-lactam_blaPAO	blaPAO_1_AY083595	blaPAO	blaPAO	Beta-lactam	Beta-lactam				ongoing curation
Beta-lactam_blaPAO	blaPAO_2_FJ666065	blaPAO	blaPAO	Beta-lactam	Beta-lactam				ongoing curation
Beta-lactam_blaPAO	blaPAO_3_FJ666073	blaPAO	blaPAO	Beta-lactam	Beta-lactam				ongoing curation
Beta-lactam_blaPAO	blaPAO_4_AY083592	blaPAO	blaPAO	Beta-lactam	Beta-lactam				ongoing curation
Beta-lactam_blaPER-1	blaPER-1_1_GU944725	blaPER-1	blaPER	Beta-lactam	Beta-lactam				ongoing curation
Beta-lactam_blaPER-2	blaPER-2_1_X93314	blaPER-2	blaPER	Beta-lactam	Beta-lactam				ongoing curation
Beta-lactam_blaPER-3	blaPER-3_1_AY740681	blaPER-3	blaPER	Beta-lactam	Beta-lactam				ongoing curation
Beta-lactam_blaPER-4	blaPER-4_1_EU748544	blaPER-4	blaPER	Beta-lactam	Beta-lactam				ongoing curation
Beta-lactam_blaPER-5	blaPER-5_1_FJ627180	blaPER-5	blaPER	Beta-lactam	Beta-lactam				ongoing curation
Beta-lactam_blaPER-6	blaPER-6_1_GQ396303	blaPER-6	blaPER	Beta-lactam	Beta-lactam				ongoing curation
Beta-lactam_blaPER-7	blaPER-7_1_HQ713678	blaPER-7	blaPER	Beta-lactam	Beta-lactam				ongoing curation
Beta-lactam_blaRAHN-1	blaRAHN-1_1_GU645205	blaRAHN-1	blaRAHN	Beta-lactam	Beta-lactam				ongoing curation
Beta-lactam_blaRAHN-1	blaRAHN-1_2_AF338038	blaRAHN-1	blaRAHN	Beta-lactam	Beta-lactam				ongoing curation
Beta-lactam_blaRAHN-2	blaRAHN-2_2_HM114350	blaRAHN-2	blaRAHN	Beta-lactam	Beta-lactam				ongoing curation
Beta-lactam_blaROB-1	blaROB-1_1_DQ840517	blaROB-1	blaROB	Beta-lactam	Beta-lactam				ongoing curation
Beta-lactam_blaROB-1	blaROB-1_2_AF022114	blaROB-1	blaROB	Beta-lactam	Beta-lactam				ongoing curation
Beta-lactam_blaSHV-2a	blaSHV-2a_1_X98102	blaSHV-2a	blaSHV	Beta-lactam	Beta-lactam	Amoxicillin, Ampicillin, Aztreonam, Cefepime, Cefotaxime, Ceftazidime, Ceftriaxone, Piperacillin, Ticarcillin	9145849	Enzymatic inactivation	Class A, curated
Beta-lactam_blaSHV-5	blaSHV-5_1_X55640	blaSHV-5	blaSHV	Beta-lactam	Beta-lactam	Amoxicillin, Ampicillin, Aztreonam, Cefepime, Cefotaxime, Ceftazidime, Ceftriaxone, Piperacillin, Ticarcillin	2088203	Enzymatic inactivation	Class A, curated
Beta-lactam_blaSHV-7	blaSHV-7_1_U20270	blaSHV-7	blaSHV	Beta-lactam	Beta-lactam	Amoxicillin, Ampicillin, Aztreonam, Cefepime, Cefotaxime, Ceftazidime, Ceftriaxone, Piperacillin, Ticarcillin	7785992	Enzymatic inactivation	Class A, curated
Beta-lactam_blaSHV-8	blaSHV-8_1_U92041	blaSHV-8	blaSHV	Beta-lactam	Beta-lactam	Amoxicillin, Ampicillin, Aztreonam, Cefepime, Cefotaxime, Ceftazidime, Ceftriaxone, Piperacillin, Ticarcillin	9056008	Enzymatic inactivation	Class A, curated
Beta-lactam_blaSHV-13	blaSHV-13_1_AF164577	blaSHV-13	blaSHV	Beta-lactam	Beta-lactam	Amoxicillin, Ampicillin, Aztreonam, Cefepime, Cefotaxime, Ceftazidime, Ceftriaxone, Piperacillin, Ticarcillin	10722518	Enzymatic inactivation	Class A, curated
Beta-lactam_blaSHV-14	blaSHV-14_1_AF226622	blaSHV-14	blaSHV	Beta-lactam	Beta-lactam	Amoxicillin, Ampicillin, Cephalothin, Piperacillin, Ticarcillin	11120985	Enzymatic inactivation	Class A, curated
Beta-lactam_blaSHV-15	blaSHV-15_1_AJ011428	blaSHV-15	blaSHV	Beta-lactam	Beta-lactam	Amoxicillin, Ampicillin, Aztreonam, Cefepime, Cefotaxime, Ceftazidime, Ceftriaxone, Piperacillin, Ticarcillin	Unpublished	Enzymatic inactivation	Class A, curated
Beta-lactam_blaSHV-16	blaSHV-16_1_AF072684	blaSHV-16	blaSHV	Beta-lactam	Beta-lactam	Amoxicillin, Ampicillin, Aztreonam, Cefepime, Cefotaxime, Ceftazidime, Ceftriaxone, Piperacillin, Ticarcillin	11502518	Enzymatic inactivation	Class A, curated
Beta-lactam_blaSHV-18	blaSHV-18_1_AF132290	blaSHV-18	blaSHV	Beta-lactam	Beta-lactam	Amoxicillin, Ampicillin, Aztreonam, Cefepime, Cefotaxime, Ceftazidime, Ceftriaxone, Piperacillin, Ticarcillin	10952583	Enzymatic inactivation	Class A, curated
Beta-lactam_blaSHV-24	blaSHV-24_1_AB023477	blaSHV-24	blaSHV	Beta-lactam	Beta-lactam	Amoxicillin, Ampicillin, Aztreonam, Cefepime, Cefotaxime, Ceftazidime, Ceftriaxone, Piperacillin, Ticarcillin	10817740	Enzymatic inactivation	Class A, curated
Beta-lactam_blaSHV-25	blaSHV-25_1_AF208796	blaSHV-25	blaSHV	Beta-lactam	Beta-lactam	Amoxicillin, Ampicillin, Cephalothin, Piperacillin, Ticarcillin	11502506	Enzymatic inactivation	Class A, curated
Beta-lactam_blaSHV-26	blaSHV-26_1_AF227204	blaSHV-26	blaSHV	Beta-lactam	Beta-lactam	Amoxicillin, Amoxicillin+Clavulanic acid, Ampicillin, Ampicillin+Clavulanic acid, Piperacillin, Piperacillin+Tazobactam, Ticarcillin, Ticarcillin+Clavulanic acid	11502506	Enzymatic inactivation	Class A, curated
Beta-lactam_blaSHV-27	blaSHV-27_1_AF293345	blaSHV-27	blaSHV	Beta-lactam	Beta-lactam	Amoxicillin, Ampicillin, Aztreonam, Cefepime, Cefotaxime, Ceftazidime, Ceftriaxone, Piperacillin, Ticarcillin	11266422	Enzymatic inactivation	Class A, curated
Beta-lactam_blaSHV-28	blaSHV-28_1_AF299299	blaSHV-28	blaSHV	Beta-lactam	Beta-lactam		19172061	Enzymatic inactivation	Class A, curated
Beta-lactam_blaSHV-29	blaSHV-29_1_AF301532	blaSHV-29	blaSHV	Beta-lactam	Beta-lactam		11257029	Enzymatic inactivation	Class A, curated
Beta-lactam_blaSHV-30	blaSHV-30_1_AY661885	blaSHV-30	blaSHV	Beta-lactam	Beta-lactam	Amoxicillin, Ampicillin, Aztreonam, Cefepime, Cefotaxime, Ceftazidime, Ceftriaxone, Piperacillin, Ticarcillin	16251316	Enzymatic inactivation	Class A, curated
Beta-lactam_blaSHV-31	blaSHV-31_1_AY277255	blaSHV-31	blaSHV	Beta-lactam	Beta-lactam	Amoxicillin, Ampicillin, Aztreonam, Cefepime, Cefotaxime, Ceftazidime, Ceftriaxone, Piperacillin, Ticarcillin	17178800	Enzymatic inactivation	Class A, curated
Beta-lactam_blaSHV-33	blaSHV-33_1_AY037779	blaSHV-33	blaSHV	Beta-lactam	Beta-lactam	Amoxicillin, Ampicillin, Cephalothin, Piperacillin, Ticarcillin	11557480	Enzymatic inactivation	Class A, curated
Beta-lactam_blaSHV-34	blaSHV-34_1_AY036620	blaSHV-34	blaSHV	Beta-lactam	Beta-lactam	Amoxicillin, Ampicillin, Aztreonam, Cefepime, Cefotaxime, Ceftazidime, Ceftriaxone, Piperacillin, Ticarcillin	Unpublished	Enzymatic inactivation	Class A, curated
Beta-lactam_blaSHV-35	blaSHV-35_1_AY070258	blaSHV-35	blaSHV	Beta-lactam	Beta-lactam		Unpublished	Enzymatic inactivation	Class A, curated
Beta-lactam_blaSHV-36	blaSHV-36_1_AF467947	blaSHV-36	blaSHV	Beta-lactam	Beta-lactam		Unpublished	Enzymatic inactivation	Class A, curated
Beta-lactam_blaSHV-37	blaSHV-37_1_AF467948	blaSHV-37	blaSHV	Beta-lactam	Beta-lactam		Unpublished	Enzymatic inactivation	Class A, curated
Beta-lactam_blaSHV-40	blaSHV-40_1_AF535128	blaSHV-40	blaSHV	Beta-lactam	Beta-lactam	Amoxicillin, Ampicillin, Aztreonam, Cefepime, Cefotaxime, Ceftazidime, Ceftriaxone, Piperacillin, Ticarcillin	15047521	Enzymatic inactivation	Class A, curated
Beta-lactam_blaSHV-41	blaSHV-41_1_AF535129	blaSHV-41	blaSHV	Beta-lactam	Beta-lactam	Amoxicillin, Ampicillin, Aztreonam, Cefepime, Cefotaxime, Ceftazidime, Ceftriaxone, Piperacillin, Ticarcillin	15047521	Enzymatic inactivation	Class A, curated
Beta-lactam_blaSHV-43	blaSHV-43_1_AY065991	blaSHV-43	blaSHV	Beta-lactam	Beta-lactam	Amoxicillin, Ampicillin, Cephalothin, Piperacillin, Ticarcillin	12543694	Enzymatic inactivation	Class A, curated
Beta-lactam_blaSHV-44	blaSHV-44_1_AY259119	blaSHV-44	blaSHV	Beta-lactam	Beta-lactam	Amoxicillin, Ampicillin, Cephalothin, Piperacillin, Ticarcillin	14576109	Enzymatic inactivation	Class A, curated
Beta-lactam_blaSHV-45	blaSHV-45_1_AF547625	blaSHV-45	blaSHV	Beta-lactam	Beta-lactam	Amoxicillin, Ampicillin, Aztreonam, Cefepime, Cefotaxime, Ceftazidime, Ceftriaxone, Piperacillin, Ticarcillin	Unpublished	Enzymatic inactivation	Class A, curated
Beta-lactam_blaSHV-46	blaSHV-46_1_AY210887	blaSHV-46	blaSHV	Beta-lactam	Beta-lactam	Amoxicillin, Ampicillin, Aztreonam, Cefepime, Cefotaxime, Ceftazidime, Ceftriaxone, Piperacillin, Ticarcillin	14638498	Enzymatic inactivation	Class A, curated
Beta-lactam_blaSHV-48	blaSHV-48_1_AY263404	blaSHV-48	blaSHV	Beta-lactam	Beta-lactam	Amoxicillin, Ampicillin, Cephalothin, Piperacillin, Ticarcillin	19075050	Enzymatic inactivation	Class A, curated
Beta-lactam_blaSHV-49	blaSHV-49_1_AY528718	blaSHV-49	blaSHV	Beta-lactam	Beta-lactam	Amoxicillin, Amoxicillin+Clavulanic acid, Ampicillin, Ampicillin+Clavulanic acid, Piperacillin, Piperacillin+Tazobactam, Ticarcillin, Ticarcillin+Clavulanic acid	15504885	Enzymatic inactivation	Class A, curated
Beta-lactam_blaSHV-50	blaSHV-50_1_AY288915	blaSHV-50	blaSHV	Beta-lactam	Beta-lactam		Unpublished	Enzymatic inactivation	Class A, curated
Beta-lactam_blaSHV-51	blaSHV-51_1_AY289548	blaSHV-51	blaSHV	Beta-lactam	Beta-lactam		Unpublished	Enzymatic inactivation	Class A, curated
Beta-lactam_blaSHV-52	blaSHV-52_1_HQ845196	blaSHV-52	blaSHV	Beta-lactam	Beta-lactam		Unpublished	Enzymatic inactivation	Class A, curated
Beta-lactam_blaSHV-55	blaSHV-55_1_DQ054528	blaSHV-55	blaSHV	Beta-lactam	Beta-lactam	Amoxicillin, Ampicillin, Aztreonam, Cefepime, Cefotaxime, Ceftazidime, Ceftriaxone, Piperacillin, Ticarcillin	Unpublished	Enzymatic inactivation	Class A, curated
Beta-lactam_blaSHV-56	blaSHV-56_1_EU586041	blaSHV-56	blaSHV	Beta-lactam	Beta-lactam	Amoxicillin, Amoxicillin+Clavulanic acid, Ampicillin, Ampicillin+Clavulanic acid, Piperacillin, Piperacillin+Tazobactam, Ticarcillin, Ticarcillin+Clavulanic acid	18663019	Enzymatic inactivation	Class A, curated
Beta-lactam_blaSHV-57	blaSHV-57_1_AY223863	blaSHV-57	blaSHV	Beta-lactam	Beta-lactam	Amoxicillin, Ampicillin, Aztreonam, Cefepime, Cefotaxime, Ceftazidime, Ceftriaxone, Piperacillin, Ticarcillin	15673739	Enzymatic inactivation	Class A, curated
Beta-lactam_blaSHV-59	blaSHV-59_1_AY790341	blaSHV-59	blaSHV	Beta-lactam	Beta-lactam		Unpublished	Enzymatic inactivation	Class A, curated
Beta-lactam_blaSHV-60	blaSHV-60_1_AB302939	blaSHV-60	blaSHV	Beta-lactam	Beta-lactam	Amoxicillin, Ampicillin, Cephalothin, Piperacillin, Ticarcillin	19057150	Enzymatic inactivation	Class A, curated
Beta-lactam_blaSHV-61	blaSHV-61_1_AJ866284	blaSHV-61	blaSHV	Beta-lactam	Beta-lactam	Amoxicillin, Ampicillin, Cephalothin, Piperacillin, Ticarcillin	19272757	Enzymatic inactivation	Class A, curated
Beta-lactam_blaSHV-62	blaSHV-62_1_AJ866285	blaSHV-62	blaSHV	Beta-lactam	Beta-lactam	Amoxicillin, Ampicillin, Cephalothin, Piperacillin, Ticarcillin	19272757	Enzymatic inactivation	Class A, curated
Beta-lactam_blaSHV-63	blaSHV-63_1_EU342351	blaSHV-63	blaSHV	Beta-lactam	Beta-lactam		Unpublished	Enzymatic inactivation	Class A, curated
Beta-lactam_blaSHV-64	blaSHV-64_1_DQ174304	blaSHV-64	blaSHV	Beta-lactam	Beta-lactam	Amoxicillin, Ampicillin, Aztreonam, Cefepime, Cefotaxime, Ceftazidime, Ceftriaxone, Piperacillin, Ticarcillin	Unpublished	Enzymatic inactivation	Class A, curated
Beta-lactam_blaSHV-65	blaSHV-65_1_DQ174305	blaSHV-65	blaSHV	Beta-lactam	Beta-lactam		Unpublished	Enzymatic inactivation	Class A, curated
Beta-lactam_blaSHV-66	blaSHV-66_1_DQ174306	blaSHV-66	blaSHV	Beta-lactam	Beta-lactam	Amoxicillin, Ampicillin, Aztreonam, Cefepime, Cefotaxime, Ceftazidime, Ceftriaxone, Piperacillin, Ticarcillin	Unpublished	Enzymatic inactivation	Class A, curated
Beta-lactam_blaSHV-67	blaSHV-67_1_DQ174307	blaSHV-67	blaSHV	Beta-lactam	Beta-lactam		Unpublished	Enzymatic inactivation	Class A, curated
Beta-lactam_blaSHV-69	blaSHV-69_1_DQ174308	blaSHV-69	blaSHV	Beta-lactam	Beta-lactam		Unpublished	Enzymatic inactivation	Class A, curated
Beta-lactam_blaSHV-70	blaSHV-70_1_DQ013287	blaSHV-70	blaSHV	Beta-lactam	Beta-lactam	Amoxicillin, Ampicillin, Aztreonam, Cefepime, Cefotaxime, Ceftazidime, Ceftriaxone, Piperacillin, Ticarcillin	16563703	Enzymatic inactivation	Class A, curated
Beta-lactam_blaSHV-72	blaSHV-72_1_AM176547	blaSHV-72	blaSHV	Beta-lactam	Beta-lactam	Amoxicillin, Amoxicillin+Clavulanic acid, Ampicillin, Ampicillin+Clavulanic acid, Piperacillin, Piperacillin+Tazobactam, Ticarcillin, Ticarcillin+Clavulanic acid	18316518	Enzymatic inactivation	Class A, curated
Beta-lactam_blaSHV-73	blaSHV-73_1_AM176548	blaSHV-73	blaSHV	Beta-lactam	Beta-lactam	Amoxicillin, Ampicillin, Cephalothin, Piperacillin, Ticarcillin	19272757	Enzymatic inactivation	Class A, curated
Beta-lactam_blaSHV-74	blaSHV-74_1_AM176549	blaSHV-74	blaSHV	Beta-lactam	Beta-lactam	Amoxicillin, Ampicillin, Cephalothin, Piperacillin, Ticarcillin	19272757	Enzymatic inactivation	Class A, curated
Beta-lactam_blaSHV-75	blaSHV-75_1_AM176550	blaSHV-75	blaSHV	Beta-lactam	Beta-lactam	Amoxicillin, Ampicillin, Cephalothin, Piperacillin, Ticarcillin	19272757	Enzymatic inactivation	Class A, curated
Beta-lactam_blaSHV-76	blaSHV-76_1_AM176551	blaSHV-76	blaSHV	Beta-lactam	Beta-lactam	Amoxicillin, Ampicillin, Cephalothin, Piperacillin, Ticarcillin	19272757	Enzymatic inactivation	Class A, curated
Beta-lactam_blaSHV-77	blaSHV-77_1_EF373975	blaSHV-77	blaSHV	Beta-lactam	Beta-lactam	Amoxicillin, Ampicillin, Cephalothin, Piperacillin, Ticarcillin	19272757	Enzymatic inactivation	Class A, curated
Beta-lactam_blaSHV-78	blaSHV-78_1_AM176553	blaSHV-78	blaSHV	Beta-lactam	Beta-lactam	Amoxicillin, Ampicillin, Cephalothin, Piperacillin, Ticarcillin	19272757	Enzymatic inactivation	Class A, curated
Beta-lactam_blaSHV-79	blaSHV-79_1_AM176554	blaSHV-79	blaSHV	Beta-lactam	Beta-lactam	Amoxicillin, Ampicillin, Cephalothin, Piperacillin, Ticarcillin	19272757	Enzymatic inactivation	Class A, curated
Beta-lactam_blaSHV-80	blaSHV-80_1_AM176555	blaSHV-80	blaSHV	Beta-lactam	Beta-lactam	Amoxicillin, Ampicillin, Cephalothin, Piperacillin, Ticarcillin	19272757	Enzymatic inactivation	Class A, curated
Beta-lactam_blaSHV-81	blaSHV-81_1_AM176556	blaSHV-81	blaSHV	Beta-lactam	Beta-lactam	Amoxicillin, Ampicillin, Cephalothin, Piperacillin, Ticarcillin	19272757	Enzymatic inactivation	Class A, curated
Beta-lactam_blaSHV-82	blaSHV-82_1_AM176557	blaSHV-82	blaSHV	Beta-lactam	Beta-lactam	Amoxicillin, Ampicillin, Cephalothin, Piperacillin, Ticarcillin	19272757	Enzymatic inactivation	Class A, curated
Beta-lactam_blaSHV-85	blaSHV-85_1_DQ322460	blaSHV-85	blaSHV	Beta-lactam	Beta-lactam	Amoxicillin, Ampicillin, Cephalothin, Piperacillin, Ticarcillin	18347108	Enzymatic inactivation	Class A, curated
Beta-lactam_blaSHV-86	blaSHV-86_1_DQ328802	blaSHV-86	blaSHV	Beta-lactam	Beta-lactam	Amoxicillin, Ampicillin, Aztreonam, Cefepime, Cefotaxime, Ceftazidime, Ceftriaxone, Piperacillin, Ticarcillin	Unpublished	Enzymatic inactivation	Class A, curated
Beta-lactam_blaSHV-89	blaSHV-89_1_DQ193536	blaSHV-89	blaSHV	Beta-lactam	Beta-lactam	Amoxicillin, Ampicillin, Cephalothin, Piperacillin, Ticarcillin	18587684	Enzymatic inactivation	Class A, curated
Beta-lactam_blaSHV-92	blaSHV-92_1_DQ836922	blaSHV-92	blaSHV	Beta-lactam	Beta-lactam		18029415	Enzymatic inactivation	Class A, curated
Beta-lactam_blaSHV-93	blaSHV-93_1_EF373969	blaSHV-93	blaSHV	Beta-lactam	Beta-lactam		Unpublished	Enzymatic inactivation	Class A, curated
Beta-lactam_blaSHV-94	blaSHV-94_1_EF373970	blaSHV-94	blaSHV	Beta-lactam	Beta-lactam		Unpublished	Enzymatic inactivation	Class A, curated
Beta-lactam_blaSHV-95	blaSHV-95_1_EF373972	blaSHV-95	blaSHV	Beta-lactam	Beta-lactam		Unpublished	Enzymatic inactivation	Class A, curated
Beta-lactam_blaSHV-96	blaSHV-96_1_EF373971	blaSHV-96	blaSHV	Beta-lactam	Beta-lactam		Unpublished	Enzymatic inactivation	Class A, curated
Beta-lactam_blaSHV-97	blaSHV-97_1_EF373973	blaSHV-97	blaSHV	Beta-lactam	Beta-lactam		Unpublished	Enzymatic inactivation	Class A, curated
Beta-lactam_blaSHV-98	blaSHV-98_1_AM941844	blaSHV-98	blaSHV	Beta-lactam	Beta-lactam	Amoxicillin, Ampicillin, Aztreonam, Cefepime, Cefotaxime, Ceftazidime, Ceftriaxone, Piperacillin, Ticarcillin	21415202	Enzymatic inactivation	Class A, curated
Beta-lactam_blaSHV-99	blaSHV-99_1_AM941845	blaSHV-99	blaSHV	Beta-lactam	Beta-lactam	Amoxicillin, Ampicillin, Aztreonam, Cefepime, Cefotaxime, Ceftazidime, Ceftriaxone, Piperacillin, Ticarcillin	21415202	Enzymatic inactivation	Class A, curated
Beta-lactam_blaSHV-100	blaSHV-100_1_AM941846	blaSHV-100	blaSHV	Beta-lactam	Beta-lactam	Amoxicillin, Ampicillin, Aztreonam, Cefepime, Cefotaxime, Ceftazidime, Ceftriaxone, Piperacillin, Ticarcillin	21415202	Enzymatic inactivation	Class A, curated
Beta-lactam_blaSHV-101	blaSHV-101_1_EU155018	blaSHV-101	blaSHV	Beta-lactam	Beta-lactam		17804424	Enzymatic inactivation	Class A, curated
Beta-lactam_blaSHV-102	blaSHV-102_1_EU024485	blaSHV-102	blaSHV	Beta-lactam	Beta-lactam	Amoxicillin, Ampicillin, Aztreonam, Cefepime, Cefotaxime, Ceftazidime, Ceftriaxone, Piperacillin, Ticarcillin	18566158	Enzymatic inactivation	Class A, curated
Beta-lactam_blaSHV-103	blaSHV-103_1_EU032604	blaSHV-103	blaSHV	Beta-lactam	Beta-lactam		18620848	Enzymatic inactivation	Class A, curated
Beta-lactam_blaSHV-104	blaSHV-104_1_EU274581	blaSHV-104	blaSHV	Beta-lactam	Beta-lactam	Amoxicillin, Ampicillin, Aztreonam, Cefepime, Cefotaxime, Ceftazidime, Ceftriaxone, Piperacillin, Ticarcillin	24949015	Enzymatic inactivation	Class A, curated
Beta-lactam_blaSHV-105	blaSHV-105_1_FJ194944	blaSHV-105	blaSHV	Beta-lactam	Beta-lactam	Amoxicillin, Ampicillin, Aztreonam, Cefepime, Cefotaxime, Ceftazidime, Ceftriaxone, Piperacillin, Ticarcillin	19075050	Enzymatic inactivation	Class A, curated
Beta-lactam_blaSHV-106	blaSHV-106_1_AM922307	blaSHV-106	blaSHV	Beta-lactam	Beta-lactam	Amoxicillin, Ampicillin, Aztreonam, Cefepime, Cefotaxime, Ceftazidime, Ceftriaxone, Piperacillin, Ticarcillin	Unpublished	Enzymatic inactivation	Class A, curated
Beta-lactam_blaSHV-107	blaSHV-107_1_AM922308	blaSHV-107	blaSHV	Beta-lactam	Beta-lactam	Amoxicillin, Amoxicillin+Clavulanic acid, Ampicillin, Ampicillin+Clavulanic acid, Piperacillin, Piperacillin+Tazobactam, Ticarcillin, Ticarcillin+Clavulanic acid	22083476	Enzymatic inactivation	Class A, curated
Beta-lactam_blaSHV-108	blaSHV-108_1_AM922309	blaSHV-108	blaSHV	Beta-lactam	Beta-lactam		21359845	Enzymatic inactivation	Class A, curated
Beta-lactam_blaSHV-109	blaSHV-109_1_EU418913	blaSHV-109	blaSHV	Beta-lactam	Beta-lactam	Amoxicillin, Ampicillin, Cephalothin, Piperacillin, Ticarcillin	18725449	Enzymatic inactivation	Class A, curated
Beta-lactam_blaSHV-110	blaSHV-110_1_HQ877615	blaSHV-110	blaSHV	Beta-lactam	Beta-lactam		Unpublished	Enzymatic inactivation	Class A, curated
Beta-lactam_blaSHV-120	blaSHV-120_1_JF812965	blaSHV-120	blaSHV	Beta-lactam	Beta-lactam		Unpublished	Enzymatic inactivation	Class A, curated
Beta-lactam_blaSHV-121	blaSHV-121_1_GQ428198	blaSHV-121	blaSHV	Beta-lactam	Beta-lactam		Unpublished	Enzymatic inactivation	Class A, curated
Beta-lactam_blaSHV-128	blaSHV-128_1_GU932590	blaSHV-128	blaSHV	Beta-lactam	Beta-lactam	Amoxicillin, Ampicillin, Aztreonam, Cefepime, Cefotaxime, Ceftazidime, Ceftriaxone, Piperacillin, Ticarcillin	25888770	Enzymatic inactivation	Class A, curated
Beta-lactam_blaSHV-129	blaSHV-129_1_GU827715	blaSHV-129	blaSHV	Beta-lactam	Beta-lactam	Amoxicillin, Ampicillin, Aztreonam, Cefepime, Cefotaxime, Ceftazidime, Ceftriaxone, Piperacillin, Ticarcillin	22322349	Enzymatic inactivation	Class A, curated
Beta-lactam_blaSHV-132	blaSHV-132_1_GU981741	blaSHV-132	blaSHV	Beta-lactam	Beta-lactam		Unpublished	Enzymatic inactivation	Class A, curated
Beta-lactam_blaSHV-133	blaSHV-133_1_AB551737	blaSHV-133	blaSHV	Beta-lactam	Beta-lactam		Unpublished	Enzymatic inactivation	Class A, curated
Beta-lactam_blaSHV-134	blaSHV-134_1_HM559945	blaSHV-134	blaSHV	Beta-lactam	Beta-lactam	Amoxicillin, Ampicillin, Aztreonam, Cefepime, Cefotaxime, Ceftazidime, Ceftriaxone, Piperacillin, Ticarcillin	Unpublished	Enzymatic inactivation	Class A, curated
Beta-lactam_blaSHV-135	blaSHV-135_1_HQ637576	blaSHV-135	blaSHV	Beta-lactam	Beta-lactam		Unpublished	Enzymatic inactivation	Class A, curated
Beta-lactam_blaSHV-137	blaSHV-137_1_HQ661363	blaSHV-137	blaSHV	Beta-lactam	Beta-lactam		Unpublished	Enzymatic inactivation	Class A, curated
Beta-lactam_blaSHV-141	blaSHV-141_1_JQ388884	blaSHV-141	blaSHV	Beta-lactam	Beta-lactam	Amoxicillin, Ampicillin, Cephalothin, Piperacillin, Ticarcillin	Unpublished	Enzymatic inactivation	Class A, curated
Beta-lactam_blaSHV-142	blaSHV-142_1_JQ029959	blaSHV-142	blaSHV	Beta-lactam	Beta-lactam		22537112	Enzymatic inactivation	Class A, curated
Beta-lactam_blaSHV-143	blaSHV-143_1_JQ341060	blaSHV-143	blaSHV	Beta-lactam	Beta-lactam		Unpublished	Enzymatic inactivation	Class A, curated
Beta-lactam_blaSHV-144	blaSHV-144_1_JQ926986	blaSHV-144	blaSHV	Beta-lactam	Beta-lactam		Unpublished	Enzymatic inactivation	Class A, curated
Beta-lactam_blaSHV-145	blaSHV-145_1_JX013655	blaSHV-145	blaSHV	Beta-lactam	Beta-lactam		Unpublished	Enzymatic inactivation	Class A, curated
Beta-lactam_blaSHV-147	blaSHV-147_1_JX121114	blaSHV-147	blaSHV	Beta-lactam	Beta-lactam		23587957	Enzymatic inactivation	Class A, curated
Beta-lactam_blaSHV-148	blaSHV-148_1_JX121115	blaSHV-148	blaSHV	Beta-lactam	Beta-lactam		23587957	Enzymatic inactivation	Class A, curated
Beta-lactam_blaSHV-149	blaSHV-149_1_JX121116	blaSHV-149	blaSHV	Beta-lactam	Beta-lactam		23587957	Enzymatic inactivation	Class A, curated
Beta-lactam_blaSHV-150	blaSHV-150_1_JX121117	blaSHV-150	blaSHV	Beta-lactam	Beta-lactam		23587957	Enzymatic inactivation	Class A, curated
Beta-lactam_blaSHV-151	blaSHV-151_1_JX121118	blaSHV-151	blaSHV	Beta-lactam	Beta-lactam		23587957	Enzymatic inactivation	Class A, curated
Beta-lactam_blaSHV-152	blaSHV-152_1_JX121119	blaSHV-152	blaSHV	Beta-lactam	Beta-lactam		23587957	Enzymatic inactivation	Class A, curated
Beta-lactam_blaSHV-153	blaSHV-153_1_JX121120	blaSHV-153	blaSHV	Beta-lactam	Beta-lactam		23587957	Enzymatic inactivation	Class A, curated
Beta-lactam_blaSHV-154	blaSHV-154_1_JX121121	blaSHV-154	blaSHV	Beta-lactam	Beta-lactam		23587957	Enzymatic inactivation	Class A, curated
Beta-lactam_blaSHV-155	blaSHV-155_1_JX121122	blaSHV-155	blaSHV	Beta-lactam	Beta-lactam		23587957	Enzymatic inactivation	Class A, curated
Beta-lactam_blaSHV-156	blaSHV-156_1_JX121123	blaSHV-156	blaSHV	Beta-lactam	Beta-lactam		23587957	Enzymatic inactivation	Class A, curated
Beta-lactam_blaSHV-157	blaSHV-157_1_JX121124	blaSHV-157	blaSHV	Beta-lactam	Beta-lactam		23587957	Enzymatic inactivation	Class A, curated
Beta-lactam_blaSHV-158	blaSHV-158_1_JX121125	blaSHV-158	blaSHV	Beta-lactam	Beta-lactam		23587957	Enzymatic inactivation	Class A, curated
Beta-lactam_blaSHV-159	blaSHV-159_1_JX121126	blaSHV-159	blaSHV	Beta-lactam	Beta-lactam		23587957	Enzymatic inactivation	Class A, curated
Beta-lactam_blaSHV-160	blaSHV-160_1_JX121127	blaSHV-160	blaSHV	Beta-lactam	Beta-lactam		23587957	Enzymatic inactivation	Class A, curated
Beta-lactam_blaSHV-161	blaSHV-161_1_JX121128	blaSHV-161	blaSHV	Beta-lactam	Beta-lactam		23587957	Enzymatic inactivation	Class A, curated
Beta-lactam_blaSHV-162	blaSHV-162_1_JX121129	blaSHV-162	blaSHV	Beta-lactam	Beta-lactam		23587957	Enzymatic inactivation	Class A, curated
Beta-lactam_blaSHV-163	blaSHV-163_1_JX121130	blaSHV-163	blaSHV	Beta-lactam	Beta-lactam		23587957	Enzymatic inactivation	Class A, curated
Beta-lactam_blaSHV-164	blaSHV-164_1_HE981194	blaSHV-164	blaSHV	Beta-lactam	Beta-lactam	Amoxicillin, Ampicillin, Cephalothin, Piperacillin, Ticarcillin	Unpublished	Enzymatic inactivation	Class A, curated
Beta-lactam_blaSHV-165	blaSHV-165_1_JX121131	blaSHV-165	blaSHV	Beta-lactam	Beta-lactam		23587957	Enzymatic inactivation	Class A, curated
Beta-lactam_blaSHV-168	blaSHV-168_1_JX870080	blaSHV-168	blaSHV	Beta-lactam	Beta-lactam		Unpublished	Enzymatic inactivation	Class A, curated
Beta-lactam_blaSHV-172	blaSHV-172_1_KF513177	blaSHV-172	blaSHV	Beta-lactam	Beta-lactam		Unpublished	Enzymatic inactivation	Class A, curated
Beta-lactam_blaSHV-173	blaSHV-173_1_KF513178	blaSHV-173	blaSHV	Beta-lactam	Beta-lactam		Unpublished	Enzymatic inactivation	Class A, curated
Beta-lactam_blaSHV-178	blaSHV-178_1_KF705209	blaSHV-178	blaSHV	Beta-lactam	Beta-lactam		Unpublished	Enzymatic inactivation	Class A, curated
Beta-lactam_blaSHV-179	blaSHV-179_1_KF705208	blaSHV-179	blaSHV	Beta-lactam	Beta-lactam		Unpublished	Enzymatic inactivation	Class A, curated
Beta-lactam_blaTEM-1A	blaTEM-1A_1_HM749966	blaTEM-1A	blaTEM	Beta-lactam	Beta-lactam	Amoxicillin, Ampicillin, Cephalothin, Piperacillin, Ticarcillin	21393132	Enzymatic inactivation	Class A, curated
Beta-lactam_blaTEM-1B	blaTEM-1B_1_AY458016	blaTEM-1B	blaTEM	Beta-lactam	Beta-lactam	Amoxicillin, Ampicillin, Cephalothin, Piperacillin, Ticarcillin	15388431	Enzymatic inactivation	Class A, curated
Beta-lactam_blaTEM-1C	blaTEM-1C_1_FJ560503	blaTEM-1C	blaTEM	Beta-lactam	Beta-lactam	Amoxicillin, Ampicillin, Cephalothin, Piperacillin, Ticarcillin	21035968	Enzymatic inactivation	Class A, curated
Beta-lactam_blaTEM-1D	blaTEM-1D_1_AF188200	blaTEM-1D	blaTEM	Beta-lactam	Beta-lactam	Amoxicillin, Ampicillin, Cephalothin, Piperacillin, Ticarcillin	Unpublished	Enzymatic inactivation	Class A, curated
Beta-lactam_blaTEM-2	blaTEM-2_1_X54606	blaTEM-2	blaTEM	Beta-lactam	Beta-lactam	Amoxicillin, Ampicillin, Cephalothin, Piperacillin, Ticarcillin	1650734	Enzymatic inactivation	Class A, curated
Beta-lactam_blaTEM-2	blaTEM-2_2_AJ251946	blaTEM-2	blaTEM	Beta-lactam	Beta-lactam	Amoxicillin, Ampicillin, Cephalothin, Piperacillin, Ticarcillin	11102404	Enzymatic inactivation	Class A, curated
Beta-lactam_blaTEM-3	blaTEM-3_1_X64523	blaTEM-3	blaTEM	Beta-lactam	Beta-lactam	Amoxicillin, Ampicillin, Aztreonam, Cefepime, Cefotaxime, Ceftazidime, Ceftriaxone, Piperacillin, Ticarcillin	1331747	Enzymatic inactivation	Class A, curated
Beta-lactam_blaTEM-6	blaTEM-6_1_X57972	blaTEM-6	blaTEM	Beta-lactam	Beta-lactam	Amoxicillin, Ampicillin, Aztreonam, Cefepime, Cefotaxime, Ceftazidime, Ceftriaxone, Piperacillin, Ticarcillin	1665171	Enzymatic inactivation	Class A, curated
Beta-lactam_blaTEM-8	blaTEM-8_1_X65252	blaTEM-8	blaTEM	Beta-lactam	Beta-lactam	Amoxicillin, Ampicillin, Aztreonam, Cefepime, Cefotaxime, Ceftazidime, Ceftriaxone, Piperacillin, Ticarcillin	1416873	Enzymatic inactivation	Class A, curated
Beta-lactam_blaTEM-10	blaTEM-10_1_AF093512	blaTEM-10	blaTEM	Beta-lactam	Beta-lactam	Amoxicillin, Ampicillin, Aztreonam, Cefepime, Cefotaxime, Ceftazidime, Ceftriaxone, Piperacillin, Ticarcillin	9989337	Enzymatic inactivation	Class A, curated
Beta-lactam_blaTEM-11	blaTEM-11_1_AY874537	blaTEM-11	blaTEM	Beta-lactam	Beta-lactam	Amoxicillin, Ampicillin, Aztreonam, Cefepime, Cefotaxime, Ceftazidime, Ceftriaxone, Piperacillin, Ticarcillin	15857942	Enzymatic inactivation	Class A, curated
Beta-lactam_blaTEM-12	blaTEM-12_1_M88143	blaTEM-12	blaTEM	Beta-lactam	Beta-lactam	Amoxicillin, Ampicillin, Aztreonam, Cefepime, Cefotaxime, Ceftazidime, Ceftriaxone, Piperacillin, Ticarcillin	1329636	Enzymatic inactivation	Class A, curated
Beta-lactam_blaTEM-15	blaTEM-15_1_AM849805	blaTEM-15	blaTEM	Beta-lactam	Beta-lactam	Amoxicillin, Ampicillin, Aztreonam, Cefepime, Cefotaxime, Ceftazidime, Ceftriaxone, Piperacillin, Ticarcillin	18245789	Enzymatic inactivation	Class A, curated
Beta-lactam_blaTEM-16	blaTEM-16_1_X65254	blaTEM-16	blaTEM	Beta-lactam	Beta-lactam	Amoxicillin, Ampicillin, Aztreonam, Cefepime, Cefotaxime, Ceftazidime, Ceftriaxone, Piperacillin, Ticarcillin	1416873	Enzymatic inactivation	Class A, curated
Beta-lactam_blaTEM-17	blaTEM-17_1_Y14574	blaTEM-17	blaTEM	Beta-lactam	Beta-lactam	Amoxicillin, Ampicillin, Aztreonam, Cefepime, Cefotaxime, Ceftazidime, Ceftriaxone, Piperacillin, Ticarcillin	10681352	Enzymatic inactivation	Class A, curated
Beta-lactam_blaTEM-20	blaTEM-20_1_EU527189	blaTEM-20	blaTEM	Beta-lactam	Beta-lactam	Amoxicillin, Ampicillin, Aztreonam, Cefepime, Cefotaxime, Ceftazidime, Ceftriaxone, Piperacillin, Ticarcillin	10103213, 18971216	Enzymatic inactivation	Class A, curated
Beta-lactam_blaTEM-21	blaTEM-21_1_Y17582	blaTEM-21	blaTEM	Beta-lactam	Beta-lactam	Amoxicillin, Ampicillin, Aztreonam, Cefepime, Cefotaxime, Ceftazidime, Ceftriaxone, Piperacillin, Ticarcillin	10103213	Enzymatic inactivation	Class A, curated
Beta-lactam_blaTEM-22	blaTEM-22_1_Y17583	blaTEM-22	blaTEM	Beta-lactam	Beta-lactam	Amoxicillin, Ampicillin, Aztreonam, Cefepime, Cefotaxime, Ceftazidime, Ceftriaxone, Piperacillin, Ticarcillin	10103213	Enzymatic inactivation	Class A, curated
Beta-lactam_blaTEM-24	blaTEM-24_1_GQ293500	blaTEM-24	blaTEM	Beta-lactam	Beta-lactam	Amoxicillin, Ampicillin, Aztreonam, Cefepime, Cefotaxime, Ceftazidime, Ceftriaxone, Piperacillin, Ticarcillin	19995930, 23071100	Enzymatic inactivation	Class A, curated
Beta-lactam_blaTEM-28	blaTEM-28_1_U37195	blaTEM-28	blaTEM	Beta-lactam	Beta-lactam	Amoxicillin, Ampicillin, Aztreonam, Cefepime, Cefotaxime, Ceftazidime, Ceftriaxone, Piperacillin, Ticarcillin	8787920	Enzymatic inactivation	Class A, curated
Beta-lactam_blaTEM-29	blaTEM-29_1_DQ269440	blaTEM-29	blaTEM	Beta-lactam	Beta-lactam	Amoxicillin, Ampicillin, Aztreonam, Cefepime, Cefotaxime, Ceftazidime, Ceftriaxone, Piperacillin, Ticarcillin	10103213	Enzymatic inactivation	Class A, curated
Beta-lactam_blaTEM-30	blaTEM-30_1_AJ437107	blaTEM-30	blaTEM	Beta-lactam	Beta-lactam	Amoxicillin, Amoxicillin+Clavulanic acid, Ampicillin, Ampicillin+Clavulanic acid, Piperacillin, Piperacillin+Tazobactam, Ticarcillin, Ticarcillin+Clavulanic acid	12384395, 8067742	Enzymatic inactivation	Class A, curated
Beta-lactam_blaTEM-33	blaTEM-33_1_GU371926	blaTEM-33	blaTEM	Beta-lactam	Beta-lactam	Amoxicillin, Amoxicillin+Clavulanic acid, Ampicillin, Ampicillin+Clavulanic acid, Piperacillin, Piperacillin+Tazobactam, Ticarcillin, Ticarcillin+Clavulanic acid	20585456, 8067742	Enzymatic inactivation	Class A, curated
Beta-lactam_blaTEM-34	blaTEM-34_1_KC292503	blaTEM-34	blaTEM	Beta-lactam	Beta-lactam	Amoxicillin, Amoxicillin+Clavulanic acid, Ampicillin, Ampicillin+Clavulanic acid, Piperacillin, Piperacillin+Tazobactam, Ticarcillin, Ticarcillin+Clavulanic acid	23335113, 8067742	Enzymatic inactivation	Class A, curated
Beta-lactam_blaTEM-43	blaTEM-43_1_U95363	blaTEM-43	blaTEM	Beta-lactam	Beta-lactam	Amoxicillin, Ampicillin, Aztreonam, Cefepime, Cefotaxime, Ceftazidime, Ceftriaxone, Piperacillin, Ticarcillin	9661002	Enzymatic inactivation	Class A, curated
Beta-lactam_blaTEM-45	blaTEM-45_1_X95401	blaTEM-45	blaTEM	Beta-lactam	Beta-lactam	Amoxicillin, Amoxicillin+Clavulanic acid, Ampicillin, Ampicillin+Clavulanic acid, Piperacillin, Piperacillin+Tazobactam, Ticarcillin, Ticarcillin+Clavulanic acid	9010136	Enzymatic inactivation	Class A, curated
Beta-lactam_blaTEM-47	blaTEM-47_1_Y10279	blaTEM-47	blaTEM	Beta-lactam	Beta-lactam	Amoxicillin, Ampicillin, Aztreonam, Cefepime, Cefotaxime, Ceftazidime, Ceftriaxone, Piperacillin, Ticarcillin	9517925	Enzymatic inactivation	Class A, curated
Beta-lactam_blaTEM-48	blaTEM-48_1_Y10280	blaTEM-48	blaTEM	Beta-lactam	Beta-lactam	Amoxicillin, Ampicillin, Aztreonam, Cefepime, Cefotaxime, Ceftazidime, Ceftriaxone, Piperacillin, Ticarcillin	9517925	Enzymatic inactivation	Class A, curated
Beta-lactam_blaTEM-49	blaTEM-49_1_Y10281	blaTEM-49	blaTEM	Beta-lactam	Beta-lactam	Amoxicillin, Ampicillin, Aztreonam, Cefepime, Cefotaxime, Ceftazidime, Ceftriaxone, Piperacillin, Ticarcillin	9517925	Enzymatic inactivation	Class A, curated
Beta-lactam_blaTEM-52C	blaTEM-52C_2_EF141186	blaTEM-52C	blaTEM	Beta-lactam	Beta-lactam	Amoxicillin, Ampicillin, Aztreonam, Cefepime, Cefotaxime, Ceftazidime, Ceftriaxone, Piperacillin, Ticarcillin	17325216	Enzymatic inactivation	Class A, curated
Beta-lactam_blaTEM-52B	blaTEM-52B_1_AF027199	blaTEM-52B	blaTEM	Beta-lactam	Beta-lactam	Amoxicillin, Ampicillin, Aztreonam, Cefepime, Cefotaxime, Ceftazidime, Ceftriaxone, Piperacillin, Ticarcillin	Unpublished	Enzymatic inactivation	Class A, curated
Beta-lactam_blaTEM-53	blaTEM-53_1_AF104441	blaTEM-53	blaTEM	Beta-lactam	Beta-lactam	Amoxicillin, Ampicillin, Aztreonam, Cefepime, Cefotaxime, Ceftazidime, Ceftriaxone, Piperacillin, Ticarcillin	9925535	Enzymatic inactivation	Class A, curated
Beta-lactam_blaTEM-54	blaTEM-54_1_AF104442	blaTEM-54	blaTEM	Beta-lactam	Beta-lactam	Amoxicillin, Amoxicillin+Clavulanic acid, Ampicillin, Ampicillin+Clavulanic acid, Piperacillin, Piperacillin+Tazobactam, Ticarcillin, Ticarcillin+Clavulanic acid	9925535	Enzymatic inactivation	Class A, curated
Beta-lactam_blaTEM-55	blaTEM-55_1_DQ286729	blaTEM-55	blaTEM	Beta-lactam	Beta-lactam	Amoxicillin, Ampicillin, Cephalothin, Piperacillin, Ticarcillin	Unpublished	Enzymatic inactivation	Class A, curated
Beta-lactam_blaTEM-57	blaTEM-57_1_FJ405211	blaTEM-57	blaTEM	Beta-lactam	Beta-lactam	Amoxicillin, Ampicillin, Cephalothin, Piperacillin, Ticarcillin	19574412	Enzymatic inactivation	Class A, curated
Beta-lactam_blaTEM-60	blaTEM-60_1_AF047171	blaTEM-60	blaTEM	Beta-lactam	Beta-lactam	Amoxicillin, Ampicillin, Aztreonam, Cefepime, Cefotaxime, Ceftazidime, Ceftriaxone, Piperacillin, Ticarcillin	9624494	Enzymatic inactivation	Class A, curated
Beta-lactam_blaTEM-63	blaTEM-63_1_AF332513	blaTEM-63	blaTEM	Beta-lactam	Beta-lactam	Amoxicillin, Ampicillin, Aztreonam, Cefepime, Cefotaxime, Ceftazidime, Ceftriaxone, Piperacillin, Ticarcillin	11120950	Enzymatic inactivation	Class A, curated
Beta-lactam_blaTEM-67	blaTEM-67_1_AF091113	blaTEM-67	blaTEM	Beta-lactam	Beta-lactam	Amoxicillin, Amoxicillin+Clavulanic acid, Ampicillin, Ampicillin+Clavulanic acid, Piperacillin, Piperacillin+Tazobactam, Ticarcillin, Ticarcillin+Clavulanic acid	12499163	Enzymatic inactivation	Class A, curated
Beta-lactam_blaTEM-68	blaTEM-68_1_AJ239002	blaTEM-68	blaTEM	Beta-lactam	Beta-lactam	Amoxicillin, Amoxicillin+Clavulanic acid, Ampicillin, Ampicillin+Clavulanic acid, Aztreonam, Cefepime, Cefotaxime, Ceftazidime, Ceftriaxone, Piperacillin, Piperacillin+Tazobactam, Ticarcillin, Ticarcillin+Clavulanic acid	10817699	Enzymatic inactivation	Class A, curated
Beta-lactam_blaTEM-70	blaTEM-70_1_AF188199	blaTEM-70	blaTEM	Beta-lactam	Beta-lactam		Unpublished	Enzymatic inactivation	Class A, curated
Beta-lactam_blaTEM-71	blaTEM-71_1_AF203816	blaTEM-71	blaTEM	Beta-lactam	Beta-lactam	Amoxicillin, Ampicillin, Aztreonam, Cefepime, Cefotaxime, Ceftazidime, Ceftriaxone, Piperacillin, Ticarcillin	12019125	Enzymatic inactivation	Class A, curated
Beta-lactam_blaTEM-72	blaTEM-72_1_AF157553	blaTEM-72	blaTEM	Beta-lactam	Beta-lactam	Amoxicillin, Ampicillin, Aztreonam, Cefepime, Cefotaxime, Ceftazidime, Ceftriaxone, Piperacillin, Ticarcillin	10952610	Enzymatic inactivation	Class A, curated
Beta-lactam_blaTEM-76	blaTEM-76_1_AF190694	blaTEM-76	blaTEM	Beta-lactam	Beta-lactam	Amoxicillin, Amoxicillin+Clavulanic acid, Ampicillin, Ampicillin+Clavulanic acid, Piperacillin, Piperacillin+Tazobactam, Ticarcillin, Ticarcillin+Clavulanic acid	10991849	Enzymatic inactivation	Class A, curated
Beta-lactam_blaTEM-77	blaTEM-77_1_AF190695	blaTEM-77	blaTEM	Beta-lactam	Beta-lactam	Amoxicillin, Amoxicillin+Clavulanic acid, Ampicillin, Ampicillin+Clavulanic acid, Piperacillin, Piperacillin+Tazobactam, Ticarcillin, Ticarcillin+Clavulanic acid	10991849	Enzymatic inactivation	Class A, curated
Beta-lactam_blaTEM-78	blaTEM-78_1_AF190693	blaTEM-78	blaTEM	Beta-lactam	Beta-lactam	Amoxicillin, Amoxicillin+Clavulanic acid, Ampicillin, Ampicillin+Clavulanic acid, Piperacillin, Piperacillin+Tazobactam, Ticarcillin, Ticarcillin+Clavulanic acid	10991849	Enzymatic inactivation	Class A, curated
Beta-lactam_blaTEM-79	blaTEM-79_1_AF190692	blaTEM-79	blaTEM	Beta-lactam	Beta-lactam	Amoxicillin, Amoxicillin+Clavulanic acid, Ampicillin, Ampicillin+Clavulanic acid, Piperacillin, Piperacillin+Tazobactam, Ticarcillin, Ticarcillin+Clavulanic acid	10991849	Enzymatic inactivation	Class A, curated
Beta-lactam_blaTEM-80	blaTEM-80_1_AF347054	blaTEM-80	blaTEM	Beta-lactam	Beta-lactam	Amoxicillin, Amoxicillin+Clavulanic acid, Ampicillin, Ampicillin+Clavulanic acid, Piperacillin, Piperacillin+Tazobactam, Ticarcillin, Ticarcillin+Clavulanic acid	11959543	Enzymatic inactivation	Class A, curated
Beta-lactam_blaTEM-81	blaTEM-81_1_AF427127	blaTEM-81	blaTEM	Beta-lactam	Beta-lactam	Amoxicillin, Amoxicillin+Clavulanic acid, Ampicillin, Ampicillin+Clavulanic acid, Piperacillin, Piperacillin+Tazobactam, Ticarcillin, Ticarcillin+Clavulanic acid	10991849	Enzymatic inactivation	Class A, curated
Beta-lactam_blaTEM-82	blaTEM-82_1_AF427128	blaTEM-82	blaTEM	Beta-lactam	Beta-lactam	Amoxicillin, Amoxicillin+Clavulanic acid, Ampicillin, Ampicillin+Clavulanic acid, Piperacillin, Piperacillin+Tazobactam, Ticarcillin, Ticarcillin+Clavulanic acid	10991849	Enzymatic inactivation	Class A, curated
Beta-lactam_blaTEM-83	blaTEM-83_1_AF427129	blaTEM-83	blaTEM	Beta-lactam	Beta-lactam	Amoxicillin, Amoxicillin+Clavulanic acid, Ampicillin, Ampicillin+Clavulanic acid, Piperacillin, Piperacillin+Tazobactam, Ticarcillin, Ticarcillin+Clavulanic acid	10991849	Enzymatic inactivation	Class A, curated
Beta-lactam_blaTEM-84	blaTEM-84_1_AF427130	blaTEM-84	blaTEM	Beta-lactam	Beta-lactam	Amoxicillin, Amoxicillin+Clavulanic acid, Ampicillin, Ampicillin+Clavulanic acid, Piperacillin, Piperacillin+Tazobactam, Ticarcillin, Ticarcillin+Clavulanic acid	10991849	Enzymatic inactivation	Class A, curated
Beta-lactam_blaTEM-85	blaTEM-85_1_AJ277414	blaTEM-85	blaTEM	Beta-lactam	Beta-lactam	Amoxicillin, Ampicillin, Aztreonam, Cefepime, Cefotaxime, Ceftazidime, Ceftriaxone, Piperacillin, Ticarcillin	15855509	Enzymatic inactivation	Class A, curated
Beta-lactam_blaTEM-86	blaTEM-86_1_AJ277415	blaTEM-86	blaTEM	Beta-lactam	Beta-lactam	Amoxicillin, Ampicillin, Aztreonam, Cefepime, Cefotaxime, Ceftazidime, Ceftriaxone, Piperacillin, Ticarcillin	15855509	Enzymatic inactivation	Class A, curated
Beta-lactam_blaTEM-87	blaTEM-87_1_AF250872	blaTEM-87	blaTEM	Beta-lactam	Beta-lactam	Amoxicillin, Ampicillin, Aztreonam, Cefepime, Cefotaxime, Ceftazidime, Ceftriaxone, Piperacillin, Ticarcillin	11850290	Enzymatic inactivation	Class A, curated
Beta-lactam_blaTEM-88	blaTEM-88_1_AY027590	blaTEM-88	blaTEM	Beta-lactam	Beta-lactam	Amoxicillin, Ampicillin, Aztreonam, Cefepime, Cefotaxime, Ceftazidime, Ceftriaxone, Piperacillin, Ticarcillin	11709362	Enzymatic inactivation	Class A, curated
Beta-lactam_blaTEM-90	blaTEM-90_1_AF351241	blaTEM-90	blaTEM	Beta-lactam	Beta-lactam	Amoxicillin, Ampicillin, Cephalothin, Piperacillin, Ticarcillin	11557499	Enzymatic inactivation	Class A, curated
Beta-lactam_blaTEM-91	blaTEM-91_1_AB049569	blaTEM-91	blaTEM	Beta-lactam	Beta-lactam	Amoxicillin, Ampicillin, Aztreonam, Cefepime, Cefotaxime, Ceftazidime, Ceftriaxone, Piperacillin, Ticarcillin	12937007	Enzymatic inactivation	Class A, curated
Beta-lactam_blaTEM-92	blaTEM-92_1_AF143804	blaTEM-92	blaTEM	Beta-lactam	Beta-lactam	Amoxicillin, Ampicillin, Aztreonam, Cefepime, Cefotaxime, Ceftazidime, Ceftriaxone, Piperacillin, Ticarcillin	Unpublished	Enzymatic inactivation	Class A, curated
Beta-lactam_blaTEM-93	blaTEM-93_1_AJ318093	blaTEM-93	blaTEM	Beta-lactam	Beta-lactam	Amoxicillin, Ampicillin, Aztreonam, Cefepime, Cefotaxime, Ceftazidime, Ceftriaxone, Piperacillin, Ticarcillin	15855509	Enzymatic inactivation	Class A, curated
Beta-lactam_blaTEM-94	blaTEM-94_1_AJ318094	blaTEM-94	blaTEM	Beta-lactam	Beta-lactam	Amoxicillin, Ampicillin, Aztreonam, Cefepime, Cefotaxime, Ceftazidime, Ceftriaxone, Piperacillin, Ticarcillin	15855509	Enzymatic inactivation	Class A, curated
Beta-lactam_blaTEM-95	blaTEM-95_1_AJ308558	blaTEM-95	blaTEM	Beta-lactam	Beta-lactam	Amoxicillin, Ampicillin, Cephalothin, Piperacillin, Ticarcillin	12234838	Enzymatic inactivation	Class A, curated
Beta-lactam_blaTEM-96	blaTEM-96_1_AY092401	blaTEM-96	blaTEM	Beta-lactam	Beta-lactam		Unpublished	Enzymatic inactivation	Class A, curated
Beta-lactam_blaTEM-97	blaTEM-97_1_AF397067	blaTEM-97	blaTEM	Beta-lactam	Beta-lactam	Amoxicillin, Amoxicillin+Clavulanic acid, Ampicillin, Ampicillin+Clavulanic acid, Piperacillin, Piperacillin+Tazobactam, Ticarcillin, Ticarcillin+Clavulanic acid	Unpublished	Enzymatic inactivation	Class A, curated
Beta-lactam_blaTEM-98	blaTEM-98_1_AF397068	blaTEM-98	blaTEM	Beta-lactam	Beta-lactam	Amoxicillin, Ampicillin, Cephalothin, Piperacillin, Ticarcillin	Unpublished	Enzymatic inactivation	Class A, curated
Beta-lactam_blaTEM-99	blaTEM-99_1_AF397066	blaTEM-99	blaTEM	Beta-lactam	Beta-lactam	Amoxicillin, Amoxicillin+Clavulanic acid, Ampicillin, Ampicillin+Clavulanic acid, Piperacillin, Piperacillin+Tazobactam, Ticarcillin, Ticarcillin+Clavulanic acid	Unpublished	Enzymatic inactivation	Class A, curated
Beta-lactam_blaTEM-101	blaTEM-101_1_AF495873	blaTEM-101	blaTEM	Beta-lactam	Beta-lactam	Amoxicillin, Ampicillin, Aztreonam, Cefepime, Cefotaxime, Ceftazidime, Ceftriaxone, Piperacillin, Ticarcillin	Unpublished	Enzymatic inactivation	Class A, curated
Beta-lactam_blaTEM-102	blaTEM-102_1_AY040093	blaTEM-102	blaTEM	Beta-lactam	Beta-lactam	Amoxicillin, Ampicillin, Aztreonam, Cefepime, Cefotaxime, Ceftazidime, Ceftriaxone, Piperacillin, Ticarcillin	Unpublished	Enzymatic inactivation	Class A, curated
Beta-lactam_blaTEM-104	blaTEM-104_1_AF516719	blaTEM-104	blaTEM	Beta-lactam	Beta-lactam		Unpublished	Enzymatic inactivation	Class A, curated
Beta-lactam_blaTEM-105	blaTEM-105_1_AF516720	blaTEM-105	blaTEM	Beta-lactam	Beta-lactam		Unpublished	Enzymatic inactivation	Class A, curated
Beta-lactam_blaTEM-106	blaTEM-106_1_AY101578	blaTEM-106	blaTEM	Beta-lactam	Beta-lactam	Amoxicillin, Ampicillin, Aztreonam, Cefepime, Cefotaxime, Ceftazidime, Ceftriaxone, Piperacillin, Ticarcillin	Unpublished	Enzymatic inactivation	Class A, curated
Beta-lactam_blaTEM-107	blaTEM-107_1_AY101764	blaTEM-107	blaTEM	Beta-lactam	Beta-lactam	Amoxicillin, Ampicillin, Aztreonam, Cefepime, Cefotaxime, Ceftazidime, Ceftriaxone, Piperacillin, Ticarcillin	21911565	Enzymatic inactivation	Class A, curated
Beta-lactam_blaTEM-108	blaTEM-108_1_AF506748	blaTEM-108	blaTEM	Beta-lactam	Beta-lactam		Unpublished	Enzymatic inactivation	Class A, curated
Beta-lactam_blaTEM-109	blaTEM-109_1_AY628175	blaTEM-109	blaTEM	Beta-lactam	Beta-lactam	Amoxicillin, Amoxicillin+Clavulanic acid, Ampicillin, Ampicillin+Clavulanic acid, Aztreonam, Cefepime, Cefotaxime, Ceftazidime, Ceftriaxone, Piperacillin, Piperacillin+Tazobactam, Ticarcillin, Ticarcillin+Clavulanic acid	16189109, 16251281	Enzymatic inactivation	Class A, curated
Beta-lactam_blaTEM-110	blaTEM-110_1_AY072920	blaTEM-110	blaTEM	Beta-lactam	Beta-lactam	Amoxicillin, Ampicillin, Cephalothin, Piperacillin, Ticarcillin	Unpublished	Enzymatic inactivation	Class A, curated
Beta-lactam_blaTEM-111	blaTEM-111_1_AF468003	blaTEM-111	blaTEM	Beta-lactam	Beta-lactam		Unpublished	Enzymatic inactivation	Class A, curated
Beta-lactam_blaTEM-112	blaTEM-112_1_AY589493	blaTEM-112	blaTEM	Beta-lactam	Beta-lactam	Amoxicillin, Ampicillin, Aztreonam, Cefepime, Cefotaxime, Ceftazidime, Ceftriaxone, Piperacillin, Ticarcillin	15282240	Enzymatic inactivation	Class A, curated
Beta-lactam_blaTEM-113	blaTEM-113_1_AY589494	blaTEM-113	blaTEM	Beta-lactam	Beta-lactam	Amoxicillin, Ampicillin, Aztreonam, Cefepime, Cefotaxime, Ceftazidime, Ceftriaxone, Piperacillin, Ticarcillin	15282240	Enzymatic inactivation	Class A, curated
Beta-lactam_blaTEM-114	blaTEM-114_1_AY589495	blaTEM-114	blaTEM	Beta-lactam	Beta-lactam	Amoxicillin, Ampicillin, Aztreonam, Cefepime, Cefotaxime, Ceftazidime, Ceftriaxone, Piperacillin, Ticarcillin	15282240	Enzymatic inactivation	Class A, curated
Beta-lactam_blaTEM-115	blaTEM-115_1_AF535127	blaTEM-115	blaTEM	Beta-lactam	Beta-lactam	Amoxicillin, Ampicillin, Aztreonam, Cefepime, Cefotaxime, Ceftazidime, Ceftriaxone, Piperacillin, Ticarcillin	15047521	Enzymatic inactivation	Class A, curated
Beta-lactam_blaTEM-116	blaTEM-116_1_AY425988	blaTEM-116	blaTEM	Beta-lactam	Beta-lactam	Amoxicillin, Ampicillin, Cephalothin, Piperacillin, Ticarcillin	15243036, 8825372	Enzymatic inactivation	Class A, curated
Beta-lactam_blaTEM-120	blaTEM-120_1_AY243512	blaTEM-120	blaTEM	Beta-lactam	Beta-lactam	Amoxicillin, Ampicillin, Aztreonam, Cefepime, Cefotaxime, Ceftazidime, Ceftriaxone, Piperacillin, Ticarcillin	15047521	Enzymatic inactivation	Class A, curated
Beta-lactam_blaTEM-121	blaTEM-121_1_AY307374	blaTEM-121	blaTEM	Beta-lactam	Beta-lactam	Amoxicillin, Amoxicillin+Clavulanic acid, Ampicillin, Ampicillin+Clavulanic acid, Aztreonam, Cefepime, Cefotaxime, Ceftazidime, Ceftriaxone, Piperacillin, Piperacillin+Tazobactam, Ticarcillin, Ticarcillin+Clavulanic acid	15561821	Enzymatic inactivation	Class A, curated
Beta-lactam_blaTEM-122	blaTEM-122_1_AY307100	blaTEM-122	blaTEM	Beta-lactam	Beta-lactam	Amoxicillin, Amoxicillin+Clavulanic acid, Ampicillin, Ampicillin+Clavulanic acid, Piperacillin, Piperacillin+Tazobactam, Ticarcillin, Ticarcillin+Clavulanic acid	15105100	Enzymatic inactivation	Class A, curated
Beta-lactam_blaTEM-123	blaTEM-123_1_AY327539	blaTEM-123	blaTEM	Beta-lactam	Beta-lactam	Amoxicillin, Ampicillin, Aztreonam, Cefepime, Cefotaxime, Ceftazidime, Ceftriaxone, Piperacillin, Ticarcillin	Unpublished	Enzymatic inactivation	Class A, curated
Beta-lactam_blaTEM-124	blaTEM-124_1_AY327540	blaTEM-124	blaTEM	Beta-lactam	Beta-lactam	Amoxicillin, Ampicillin, Aztreonam, Cefepime, Cefotaxime, Ceftazidime, Ceftriaxone, Piperacillin, Ticarcillin	Unpublished	Enzymatic inactivation	Class A, curated
Beta-lactam_blaTEM-125	blaTEM-125_1_AY628176	blaTEM-125	blaTEM	Beta-lactam	Beta-lactam	Amoxicillin, Amoxicillin+Clavulanic acid, Ampicillin, Ampicillin+Clavulanic acid, Aztreonam, Cefepime, Cefotaxime, Ceftazidime, Ceftriaxone, Piperacillin, Piperacillin+Tazobactam, Ticarcillin, Ticarcillin+Clavulanic acid	16801418	Enzymatic inactivation	Class A, curated
Beta-lactam_blaTEM-126	blaTEM-126_1_AY628199	blaTEM-126	blaTEM	Beta-lactam	Beta-lactam	Amoxicillin, Ampicillin, Aztreonam, Cefepime, Cefotaxime, Ceftazidime, Ceftriaxone, Piperacillin, Ticarcillin	15282240	Enzymatic inactivation	Class A, curated
Beta-lactam_blaTEM-127	blaTEM-127_1_AY368236	blaTEM-127	blaTEM	Beta-lactam	Beta-lactam	Amoxicillin, Ampicillin, Cephalothin, Piperacillin, Ticarcillin	15650379	Enzymatic inactivation	Class A, curated
Beta-lactam_blaTEM-130	blaTEM-130_1_AJ866988	blaTEM-130	blaTEM	Beta-lactam	Beta-lactam	Amoxicillin, Ampicillin, Aztreonam, Cefepime, Cefotaxime, Ceftazidime, Ceftriaxone, Piperacillin, Ticarcillin	Unpublished	Enzymatic inactivation	Class A, curated
Beta-lactam_blaTEM-131	blaTEM-131_1_AY436361	blaTEM-131	blaTEM	Beta-lactam	Beta-lactam	Amoxicillin, Ampicillin, Aztreonam, Cefepime, Cefotaxime, Ceftazidime, Ceftriaxone, Piperacillin, Ticarcillin	15504851	Enzymatic inactivation	Class A, curated
Beta-lactam_blaTEM-132	blaTEM-132_1_AY491682	blaTEM-132	blaTEM	Beta-lactam	Beta-lactam	Amoxicillin, Ampicillin, Aztreonam, Cefepime, Cefotaxime, Ceftazidime, Ceftriaxone, Piperacillin, Ticarcillin	15980402	Enzymatic inactivation	Class A, curated
Beta-lactam_blaTEM-133	blaTEM-133_1_AY528425	blaTEM-133	blaTEM	Beta-lactam	Beta-lactam	Amoxicillin, Ampicillin, Aztreonam, Cefepime, Cefotaxime, Ceftazidime, Ceftriaxone, Piperacillin, Ticarcillin	15855544	Enzymatic inactivation	Class A, curated
Beta-lactam_blaTEM-134	blaTEM-134_1_AY574271	blaTEM-134	blaTEM	Beta-lactam	Beta-lactam	Amoxicillin, Ampicillin, Aztreonam, Cefepime, Cefotaxime, Ceftazidime, Ceftriaxone, Piperacillin, Ticarcillin	15793140	Enzymatic inactivation	Class A, curated
Beta-lactam_blaTEM-135	blaTEM-135_1_GQ896333	blaTEM-135	blaTEM	Beta-lactam	Beta-lactam	Amoxicillin, Ampicillin, Cephalothin, Piperacillin, Ticarcillin	15731203	Enzymatic inactivation	Class A, curated
Beta-lactam_blaTEM-136	blaTEM-136_1_AY826417	blaTEM-136	blaTEM	Beta-lactam	Beta-lactam	Amoxicillin, Ampicillin, Aztreonam, Cefepime, Cefotaxime, Ceftazidime, Ceftriaxone, Piperacillin, Ticarcillin	16531430	Enzymatic inactivation	Class A, curated
Beta-lactam_blaTEM-137	blaTEM-137_1_AM286274	blaTEM-137	blaTEM	Beta-lactam	Beta-lactam	Amoxicillin, Ampicillin, Aztreonam, Cefepime, Cefotaxime, Ceftazidime, Ceftriaxone, Piperacillin, Ticarcillin	17561568	Enzymatic inactivation	Class A, curated
Beta-lactam_blaTEM-138	blaTEM-138_1_AY853593	blaTEM-138	blaTEM	Beta-lactam	Beta-lactam	Amoxicillin, Ampicillin, Aztreonam, Cefepime, Cefotaxime, Ceftazidime, Ceftriaxone, Piperacillin, Ticarcillin	16940125	Enzymatic inactivation	Class A, curated
Beta-lactam_blaTEM-139	blaTEM-139_1_DQ072853	blaTEM-139	blaTEM	Beta-lactam	Beta-lactam	Amoxicillin, Ampicillin, Aztreonam, Cefepime, Cefotaxime, Ceftazidime, Ceftriaxone, Piperacillin, Ticarcillin	17382521	Enzymatic inactivation	Class A, curated
Beta-lactam_blaTEM-141	blaTEM-141_1_AY956335	blaTEM-141	blaTEM	Beta-lactam	Beta-lactam	Amoxicillin, Ampicillin, Cephalothin, Piperacillin, Ticarcillin	17881870	Enzymatic inactivation	Class A, curated
Beta-lactam_blaTEM-142	blaTEM-142_1_DQ388882	blaTEM-142	blaTEM	Beta-lactam	Beta-lactam		Unpublished	Enzymatic inactivation	Class A, curated
Beta-lactam_blaTEM-143	blaTEM-143_1_DQ075245	blaTEM-143	blaTEM	Beta-lactam	Beta-lactam	Amoxicillin, Ampicillin, Aztreonam, Cefepime, Cefotaxime, Ceftazidime, Ceftriaxone, Piperacillin, Ticarcillin	Unpublished	Enzymatic inactivation	Class A, curated
Beta-lactam_blaTEM-145	blaTEM-145_1_DQ105528	blaTEM-145	blaTEM	Beta-lactam	Beta-lactam	Amoxicillin, Amoxicillin+Clavulanic acid, Ampicillin, Ampicillin+Clavulanic acid, Piperacillin, Piperacillin+Tazobactam, Ticarcillin, Ticarcillin+Clavulanic acid	Unpublished	Enzymatic inactivation	Class A, curated
Beta-lactam_blaTEM-146	blaTEM-146_1_DQ105529	blaTEM-146	blaTEM	Beta-lactam	Beta-lactam		Unpublished	Enzymatic inactivation	Class A, curated
Beta-lactam_blaTEM-147	blaTEM-147_1_DQ279850	blaTEM-147	blaTEM	Beta-lactam	Beta-lactam	Amoxicillin, Ampicillin, Aztreonam, Cefepime, Cefotaxime, Ceftazidime, Ceftriaxone, Piperacillin, Ticarcillin	Unpublished	Enzymatic inactivation	Class A, curated
Beta-lactam_blaTEM-148	blaTEM-148_1_AM087454	blaTEM-148	blaTEM	Beta-lactam	Beta-lactam		Unpublished	Enzymatic inactivation	Class A, curated
Beta-lactam_blaTEM-149	blaTEM-149_1_DQ369751	blaTEM-149	blaTEM	Beta-lactam	Beta-lactam	Amoxicillin, Ampicillin, Aztreonam, Cefepime, Cefotaxime, Ceftazidime, Ceftriaxone, Piperacillin, Ticarcillin	18160520	Enzymatic inactivation	Class A, curated
Beta-lactam_blaTEM-150	blaTEM-150_1_AM183304	blaTEM-150	blaTEM	Beta-lactam	Beta-lactam		Unpublished	Enzymatic inactivation	Class A, curated
Beta-lactam_blaTEM-151	blaTEM-151_1_DQ834729	blaTEM-151	blaTEM	Beta-lactam	Beta-lactam	Amoxicillin, Amoxicillin+Clavulanic acid, Ampicillin, Ampicillin+Clavulanic acid, Aztreonam, Cefepime, Cefotaxime, Ceftazidime, Ceftriaxone, Piperacillin, Piperacillin+Tazobactam, Ticarcillin, Ticarcillin+Clavulanic acid	17220412	Enzymatic inactivation	Class A, curated
Beta-lactam_blaTEM-152	blaTEM-152_1_DQ834728	blaTEM-152	blaTEM	Beta-lactam	Beta-lactam	Amoxicillin, Amoxicillin+Clavulanic acid, Ampicillin, Ampicillin+Clavulanic acid, Aztreonam, Cefepime, Cefotaxime, Ceftazidime, Ceftriaxone, Piperacillin, Piperacillin+Tazobactam, Ticarcillin, Ticarcillin+Clavulanic acid	17220412	Enzymatic inactivation	Class A, curated
Beta-lactam_blaTEM-153	blaTEM-153_1_KC149518	blaTEM-153	blaTEM	Beta-lactam	Beta-lactam	Amoxicillin, Ampicillin, Aztreonam, Cefepime, Cefotaxime, Ceftazidime, Ceftriaxone, Piperacillin, Ticarcillin	23579192	Enzymatic inactivation	Class A, curated
Beta-lactam_blaTEM-154	blaTEM-154_1_FJ807656	blaTEM-154	blaTEM	Beta-lactam	Beta-lactam	Amoxicillin, Amoxicillin+Clavulanic acid, Ampicillin, Ampicillin+Clavulanic acid, Aztreonam, Cefepime, Cefotaxime, Ceftazidime, Ceftriaxone, Piperacillin, Piperacillin+Tazobactam, Ticarcillin, Ticarcillin+Clavulanic acid	17913717	Enzymatic inactivation	Class A, curated
Beta-lactam_blaTEM-155	blaTEM-155_1_DQ679961	blaTEM-155	blaTEM	Beta-lactam	Beta-lactam	Amoxicillin, Ampicillin, Aztreonam, Cefepime, Cefotaxime, Ceftazidime, Ceftriaxone, Piperacillin, Ticarcillin	19075050	Enzymatic inactivation	Class A, curated
Beta-lactam_blaTEM-156	blaTEM-156_1_AM941159	blaTEM-156	blaTEM	Beta-lactam	Beta-lactam		Unpublished	Enzymatic inactivation	Class A, curated
Beta-lactam_blaTEM-157	blaTEM-157_1_DQ909059	blaTEM-157	blaTEM	Beta-lactam	Beta-lactam	Amoxicillin, Ampicillin, Aztreonam, Cefepime, Cefotaxime, Ceftazidime, Ceftriaxone, Piperacillin, Ticarcillin	Unpublished	Enzymatic inactivation	Class A, curated
Beta-lactam_blaTEM-158	blaTEM-158_1_EF534736	blaTEM-158	blaTEM	Beta-lactam	Beta-lactam	Amoxicillin, Amoxicillin+Clavulanic acid, Ampicillin, Ampicillin+Clavulanic acid, Aztreonam, Cefepime, Cefotaxime, Ceftazidime, Ceftriaxone, Piperacillin, Piperacillin+Tazobactam, Ticarcillin, Ticarcillin+Clavulanic acid	17709463	Enzymatic inactivation	Class A, curated
Beta-lactam_blaTEM-159	blaTEM-159_1_EF136376	blaTEM-159	blaTEM	Beta-lactam	Beta-lactam	Amoxicillin, Amoxicillin+Clavulanic acid, Ampicillin, Ampicillin+Clavulanic acid, Piperacillin, Piperacillin+Tazobactam, Ticarcillin, Ticarcillin+Clavulanic acid	18292096	Enzymatic inactivation	Class A, curated
Beta-lactam_blaTEM-160	blaTEM-160_1_EF136377	blaTEM-160	blaTEM	Beta-lactam	Beta-lactam	Amoxicillin, Amoxicillin+Clavulanic acid, Ampicillin, Ampicillin+Clavulanic acid, Piperacillin, Piperacillin+Tazobactam, Ticarcillin, Ticarcillin+Clavulanic acid	18292096	Enzymatic inactivation	Class A, curated
Beta-lactam_blaTEM-162	blaTEM-162_1_EF468463	blaTEM-162	blaTEM	Beta-lactam	Beta-lactam		Unpublished	Enzymatic inactivation	Class A, curated
Beta-lactam_blaTEM-163	blaTEM-163_1_EU815939	blaTEM-163	blaTEM	Beta-lactam	Beta-lactam	Amoxicillin, Amoxicillin+Clavulanic acid, Ampicillin, Ampicillin+Clavulanic acid, Piperacillin, Piperacillin+Tazobactam, Ticarcillin, Ticarcillin+Clavulanic acid	25444130	Enzymatic inactivation	Class A, curated
Beta-lactam_blaTEM-164	blaTEM-164_1_EU274580	blaTEM-164	blaTEM	Beta-lactam	Beta-lactam	Amoxicillin, Ampicillin, Aztreonam, Cefepime, Cefotaxime, Ceftazidime, Ceftriaxone, Piperacillin, Ticarcillin	19728777	Enzymatic inactivation	Class A, curated
Beta-lactam_blaTEM-166	blaTEM-166_1_FJ197316	blaTEM-166	blaTEM	Beta-lactam	Beta-lactam		Unpublished	Enzymatic inactivation	Class A, curated
Beta-lactam_blaTEM-167	blaTEM-167_1_FJ360884	blaTEM-167	blaTEM	Beta-lactam	Beta-lactam	Amoxicillin, Ampicillin, Aztreonam, Cefepime, Cefotaxime, Ceftazidime, Ceftriaxone, Piperacillin, Ticarcillin	Unpublished	Enzymatic inactivation	Class A, curated
Beta-lactam_blaTEM-168	blaTEM-168_1_FJ919776	blaTEM-168	blaTEM	Beta-lactam	Beta-lactam	Amoxicillin, Ampicillin, Aztreonam, Cefepime, Cefotaxime, Ceftazidime, Ceftriaxone, Piperacillin, Ticarcillin	19687235	Enzymatic inactivation	Class A, curated
Beta-lactam_blaTEM-171	blaTEM-171_1_GQ149347	blaTEM-171	blaTEM	Beta-lactam	Beta-lactam		Unpublished	Enzymatic inactivation	Class A, curated
Beta-lactam_blaTEM-176	blaTEM-176_1_GU550123	blaTEM-176	blaTEM	Beta-lactam	Beta-lactam		Unpublished	Enzymatic inactivation	Class A, curated
Beta-lactam_blaTEM-177	blaTEM-177_1_FN652295	blaTEM-177	blaTEM	Beta-lactam	Beta-lactam	Amoxicillin, Ampicillin, Aztreonam, Cefepime, Cefotaxime, Ceftazidime, Ceftriaxone, Piperacillin, Ticarcillin	23210906	Enzymatic inactivation	Class A, curated
Beta-lactam_blaTEM-178	blaTEM-178_1_X97254	blaTEM-178	blaTEM	Beta-lactam	Beta-lactam	Amoxicillin, Amoxicillin+Clavulanic acid, Ampicillin, Ampicillin+Clavulanic acid, Aztreonam, Cefepime, Cefotaxime, Ceftazidime, Ceftriaxone, Piperacillin, Piperacillin+Tazobactam, Ticarcillin, Ticarcillin+Clavulanic acid	9371336	Enzymatic inactivation	Class A, curated
Beta-lactam_blaTEM-182	blaTEM-182_1_HQ317449	blaTEM-182	blaTEM	Beta-lactam	Beta-lactam	Amoxicillin, Amoxicillin+Clavulanic acid, Ampicillin, Ampicillin+Clavulanic acid, Piperacillin, Piperacillin+Tazobactam, Ticarcillin, Ticarcillin+Clavulanic acid	23335113	Enzymatic inactivation	Class A, curated
Beta-lactam_blaTEM-183	blaTEM-183_1_HQ529916	blaTEM-183	blaTEM	Beta-lactam	Beta-lactam	Amoxicillin, Ampicillin, Cephalothin, Piperacillin, Ticarcillin	21752977	Enzymatic inactivation	Class A, curated
Beta-lactam_blaTEM-184	blaTEM-184_1_FR848831	blaTEM-184	blaTEM	Beta-lactam	Beta-lactam	Amoxicillin, Ampicillin, Aztreonam, Cefepime, Cefotaxime, Ceftazidime, Ceftriaxone, Piperacillin, Ticarcillin	Unpublished	Enzymatic inactivation	Class A, curated
Beta-lactam_blaTEM-185	blaTEM-185_1_JF795538	blaTEM-185	blaTEM	Beta-lactam	Beta-lactam	Amoxicillin, Amoxicillin+Clavulanic acid, Ampicillin, Ampicillin+Clavulanic acid, Cefoxitin, Cephalothin, Piperacillin, Piperacillin+Tazobactam, Ticarcillin, Ticarcillin+Clavulanic acid	Unpublished	Enzymatic inactivation	Class A, curated
Beta-lactam_blaTEM-186	blaTEM-186_1_JN227084	blaTEM-186	blaTEM	Beta-lactam	Beta-lactam	Amoxicillin, Ampicillin, Cephalothin, Piperacillin, Ticarcillin	Unpublished	Enzymatic inactivation	Class A, curated
Beta-lactam_blaTEM-187	blaTEM-187_1_HM246246	blaTEM-187	blaTEM	Beta-lactam	Beta-lactam	Amoxicillin, Ampicillin, Aztreonam, Cefepime, Cefotaxime, Ceftazidime, Ceftriaxone, Piperacillin, Ticarcillin	23478954	Enzymatic inactivation	Class A, curated
Beta-lactam_blaTEM-188	blaTEM-188_1_JN211012	blaTEM-188	blaTEM	Beta-lactam	Beta-lactam	Amoxicillin, Ampicillin, Aztreonam, Cefepime, Cefotaxime, Ceftazidime, Ceftriaxone, Piperacillin, Ticarcillin	22871227	Enzymatic inactivation	Class A, curated
Beta-lactam_blaTEM-189	blaTEM-189_1_JN254627	blaTEM-189	blaTEM	Beta-lactam	Beta-lactam		Unpublished	Enzymatic inactivation	Class A, curated
Beta-lactam_blaTEM-190	blaTEM-190_1_JN416112	blaTEM-190	blaTEM	Beta-lactam	Beta-lactam		Unpublished	Enzymatic inactivation	Class A, curated
Beta-lactam_blaTEM-193	blaTEM-193_1_JN935135	blaTEM-193	blaTEM	Beta-lactam	Beta-lactam		Unpublished	Enzymatic inactivation	Class A, curated
Beta-lactam_blaTEM-194	blaTEM-194_1_JN935136	blaTEM-194	blaTEM	Beta-lactam	Beta-lactam		Unpublished	Enzymatic inactivation	Class A, curated
Beta-lactam_blaTEM-195	blaTEM-195_1_JN935137	blaTEM-195	blaTEM	Beta-lactam	Beta-lactam		Unpublished	Enzymatic inactivation	Class A, curated
Beta-lactam_blaTEM-197	blaTEM-197_1_HQ877606	blaTEM-197	blaTEM	Beta-lactam	Beta-lactam	Amoxicillin, Ampicillin, Aztreonam, Cefepime, Cefotaxime, Ceftazidime, Ceftriaxone, Piperacillin, Ticarcillin	Unpublished	Enzymatic inactivation	Class A, curated
Beta-lactam_blaTEM-198	blaTEM-198_1_AB700703	blaTEM-198	blaTEM	Beta-lactam	Beta-lactam		Unpublished	Enzymatic inactivation	Class A, curated
Beta-lactam_blaTEM-201	blaTEM-201_1_JX310327	blaTEM-201	blaTEM	Beta-lactam	Beta-lactam		Unpublished	Enzymatic inactivation	Class A, curated
Beta-lactam_blaTEM-205	blaTEM-205_1_KC900516	blaTEM-205	blaTEM	Beta-lactam	Beta-lactam		Unpublished	Enzymatic inactivation	Class A, curated
Beta-lactam_blaTEM-206	blaTEM-206_1_KC783461	blaTEM-206	blaTEM	Beta-lactam	Beta-lactam	Amoxicillin, Ampicillin, Cephalothin, Piperacillin, Ticarcillin	Unpublished	Enzymatic inactivation	Class A, curated
Beta-lactam_blaTEM-207	blaTEM-207_1_KC818234	blaTEM-207	blaTEM	Beta-lactam	Beta-lactam	Amoxicillin, Ampicillin, Aztreonam, Cefepime, Cefotaxime, Ceftazidime, Ceftriaxone, Piperacillin, Ticarcillin	Unpublished	Enzymatic inactivation	Class A, curated
Beta-lactam_blaTEM-208	blaTEM-208_1_KC865667	blaTEM-208	blaTEM	Beta-lactam	Beta-lactam		Unpublished	Enzymatic inactivation	Class A, curated
Beta-lactam_blaTEM-209	blaTEM-209_1_KF240808	blaTEM-209	blaTEM	Beta-lactam	Beta-lactam		Unpublished	Enzymatic inactivation	Class A, curated
Beta-lactam_blaTEM-211	blaTEM-211_1_KF513179	blaTEM-211	blaTEM	Beta-lactam	Beta-lactam	Amoxicillin, Ampicillin, Aztreonam, Cefepime, Cefotaxime, Ceftazidime, Ceftriaxone, Piperacillin, Ticarcillin	Unpublished	Enzymatic inactivation	Class A, curated
Beta-lactam_blaVEB-1	blaVEB-1_1_HM370393	blaVEB-1	blaVEB	Beta-lactam	Beta-lactam				ongoing curation
Beta-lactam_blaVEB-1	blaVEB-1_3_DQ393569	blaVEB-1	blaVEB	Beta-lactam	Beta-lactam				ongoing curation
Beta-lactam_blaVEB-1	blaVEB-1_4_AF324834	blaVEB-1	blaVEB	Beta-lactam	Beta-lactam				ongoing curation
Beta-lactam_blaVEB-2	blaVEB-2_1_AY027870	blaVEB-2	blaVEB	Beta-lactam	Beta-lactam				ongoing curation
Beta-lactam_blaVEB-3	blaVEB-3_1_AY536519	blaVEB-3	blaVEB	Beta-lactam	Beta-lactam				ongoing curation
Beta-lactam_blaVEB-4	blaVEB-4_1_EF136375	blaVEB-4	blaVEB	Beta-lactam	Beta-lactam				ongoing curation
Beta-lactam_blaVEB-5	blaVEB-5_1_EF420108	blaVEB-5	blaVEB	Beta-lactam	Beta-lactam				ongoing curation
Beta-lactam_blaVEB-6	blaVEB-6_1_EU259884	blaVEB-6	blaVEB	Beta-lactam	Beta-lactam				ongoing curation
Beta-lactam_blaVEB-7	blaVEB-7_1_FJ825622	blaVEB-7	blaVEB	Beta-lactam	Beta-lactam				ongoing curation
Beta-lactam_blaVEB-8	blaVEB-8_1_JX679208	blaVEB-8	blaVEB	Beta-lactam	Beta-lactam				ongoing curation
Beta-lactam_ampH	ampH_1_AJ276031	ampH	amp	Beta-lactam	Beta-lactam				ongoing curation
Beta-lactam_ampH	ampH_2_HQ586946	ampH	amp	Beta-lactam	Beta-lactam				ongoing curation
Beta-lactam_blaSMB-1	blaSMB-1_1_AB636283	blaSMB-1	blaSMB	Beta-lactam	Beta-lactam				ongoing curation
Beta-lactam_POM-1	POM-1_1_GU002295	POM-1	POM	Beta-lactam	Beta-lactam				ongoing curation
Beta-lactam_blaCFE-1	blaCFE-1_1_AB107899	blaCFE-1	blaCFE	Beta-lactam	Beta-lactam				ongoing curation
Beta-lactam_blaLAT-1	blaLAT-1_1_X78117	blaLAT-1	blaLAT	Beta-lactam	Beta-lactam				ongoing curation
Beta-lactam_blaNPS	blaNPS_1_AY027589	blaNPS	blaNPS	Beta-lactam	Beta-lactam				ongoing curation
Beta-lactam_blaLCR-1	blaLCR-1_1_X56809	blaLCR-1	blaLCR	Beta-lactam	Beta-lactam				ongoing curation
Beta-lactam_blaNMC-A	blaNMC-A_1_AJ536087	blaNMC-A	blaNMC	Beta-lactam	Beta-lactam				ongoing curation
Beta-lactam_blaFAR-1	blaFAR-1_1_AF024601	blaFAR-1	blaFAR	Beta-lactam	Beta-lactam				ongoing curation
Beta-lactam_blaKHM-1	blaKHM-1_1_AB364006	blaKHM-1	blaKHM	Beta-lactam	Beta-lactam				ongoing curation
Beta-lactam_blaCEPH-A3	blaCEPH-A3_1_AY112998	blaCEPH-A3	blaCEPH	Beta-lactam	Beta-lactam				ongoing curation
Beta-lactam_blaSIM-1	blaSIM-1_1_JF731030	blaSIM-1	blaSIM	Beta-lactam	Beta-lactam				ongoing curation
Beta-lactam_blaGIM-1	blaGIM-1_1_JF414726	blaGIM-1	blaGIM	Beta-lactam	Beta-lactam				ongoing curation
Beta-lactam_blaSPM-1	blaSPM-1_1_AY341249	blaSPM-1	blaSPM	Beta-lactam	Beta-lactam				ongoing curation
Beta-lactam_blaBES-1	blaBES-1_1_AF234999	blaBES-1	blaBES	Beta-lactam	Beta-lactam		11036023		ongoing curation
Beta-lactam_blaSFO-1	blaSFO-1_1_AB003148	blaSFO-1	blaSFO	Beta-lactam	Beta-lactam				ongoing curation
Beta-lactam_blaTLA-1	blaTLA-1_1_AF148067	blaTLA-1	blaTLA	Beta-lactam	Beta-lactam				ongoing curation
Beta-lactam_hugA	hugA_1_AF324468	hugA	hugA	Beta-lactam	Beta-lactam				ongoing curation
Beta-lactam_blaDIM-1	blaDIM-1_1_GU323019	blaDIM-1	blaDIM	Beta-lactam	Beta-lactam				ongoing curation
Beta-lactam_blaAER-1	blaAER-1_1_U14748	blaAER-1	blaAER	Beta-lactam	Beta-lactam		9687391		ongoing curation
Beta-lactam_blaBIC-1	blaBIC-1_1_GQ260093	blaBIC-1	blaBIC	Beta-lactam	Beta-lactam		19901091		ongoing curation
Beta-lactam_blaERP-1	blaERP-1_1_AY077733	blaERP-1	blaERP	Beta-lactam	Beta-lactam				ongoing curation
Beta-lactam_blaPME-1	blaPME-1_1_HQ541434	blaPME-1	blaPME	Beta-lactam	Beta-lactam				ongoing curation
Beta-lactam_blaJOHN-1	blaJOHN-1_1_AY028464	blaJOHN-1	blaJOHN	Beta-lactam	Beta-lactam				ongoing curation
Beta-lactam_blaMUS-1	blaMUS-1_1_AF441286	blaMUS-1	blaMUS	Beta-lactam	Beta-lactam				ongoing curation
Beta-lactam_blaCGB-1	blaCGB-1_1_EF672680	blaCGB-1	blaCGB	Beta-lactam	Beta-lactam				ongoing curation
Beta-lactam_blaEBR-1	blaEBR-1_1_AF416700	blaEBR-1	blaEBR	Beta-lactam	Beta-lactam				ongoing curation
Beta-lactam_blaTUS-1	blaTUS-1_1_AF441287	blaTUS-1	blaTUS	Beta-lactam	Beta-lactam				ongoing curation
Beta-lactam_blaACI-1	blaACI-1_1_AJ007350	blaACI-1	blaACI	Beta-lactam	Beta-lactam				ongoing curation
Beta-lactam_blaAST-1	blaAST-1_1_AF279904	blaAST-1	blaAST	Beta-lactam	Beta-lactam				ongoing curation
Beta-lactam_blaCKO-1	blaCKO-1_1_AF477396	blaCKO-1	blaCKO	Beta-lactam	Beta-lactam				ongoing curation
Beta-lactam_blaCME-1	blaCME-1_1_AJ006275	blaCME-1	blaCME	Beta-lactam	Beta-lactam				ongoing curation
Beta-lactam_blaDES-1	blaDES-1_1_AF426161	blaDES-1	blaDES	Beta-lactam	Beta-lactam				ongoing curation
Beta-lactam_blaLUT-1	blaLUT-1_1_AY695112	blaLUT-1	blaLUT	Beta-lactam	Beta-lactam				ongoing curation
Beta-lactam_blaSED1	blaSED1_1_AF321608	blaSED1	blaSED	Beta-lactam	Beta-lactam				ongoing curation
Beta-lactam_penA	penA_1_AF515059	penA	pen	Beta-lactam	Beta-lactam				ongoing curation
Beta-lactam_imiH	imiH_1_AJ548797	imiH	imi	Beta-lactam	Beta-lactam				ongoing curation
Beta-lactam_imiS	imiS_1_Y10415	imiS	imi	Beta-lactam	Beta-lactam				ongoing curation
Beta-lactam_blaBIL-1	blaBIL-1_1_X74512	blaBIL-1	blaBIL	Beta-lactam	Beta-lactam				ongoing curation
Beta-lactam_blaCMG	blaCMG_1_AY265892	blaCMG	blaCMG	Beta-lactam	Beta-lactam				ongoing curation
Beta-lactam_blaTRU	blaTRU_1_EU046614	blaTRU	blaTRU	Beta-lactam	Beta-lactam				ongoing curation
Beta-lactam_blaZEG-1	blaZEG-1_1_AY265891	blaZEG-1	blaZEG	Beta-lactam	Beta-lactam				ongoing curation
Beta-lactam_ampS	ampS_1_X80276	ampS	amp	Beta-lactam	Beta-lactam				ongoing curation
Beta-lactam_blaADC-25	blaADC-25_1_EF016355	blaADC-25	blaADC	Beta-lactam	Beta-lactam				ongoing curation
Beta-lactam_blaA	blaA_1_DQ424965	blaA	blaA	Beta-lactam	Beta-lactam				ongoing curation
Beta-lactam_blaA	blaA_2_AY954728	blaA	blaA	Beta-lactam	Beta-lactam				ongoing curation
Beta-lactam_blaB-2	blaB-2_1_AF189300	blaB-2	blaB	Beta-lactam	Beta-lactam				ongoing curation
Beta-lactam_blaB-3	blaB-3_1_AF189301	blaB-3	blaB	Beta-lactam	Beta-lactam				ongoing curation
Beta-lactam_blaB-3	blaB-3_2_AF189299	blaB-3	blaB	Beta-lactam	Beta-lactam				ongoing curation
Beta-lactam_blaB-5	blaB-5_1_AF189303	blaB-5	blaB	Beta-lactam	Beta-lactam				ongoing curation
Beta-lactam_blaB-6	blaB-6_1_AF189302	blaB-6	blaB	Beta-lactam	Beta-lactam				ongoing curation
Beta-lactam_blaB-7	blaB-7_1_AF189304	blaB-7	blaB	Beta-lactam	Beta-lactam				ongoing curation
Beta-lactam_blaB-8	blaB-8_1_AF189305	blaB-8	blaB	Beta-lactam	Beta-lactam				ongoing curation
Beta-lactam_blaB-9	blaB-9_1_AY348324	blaB-9	blaB	Beta-lactam	Beta-lactam				ongoing curation
Beta-lactam_blaB-10	blaB-10_1_AY348325	blaB-10	blaB	Beta-lactam	Beta-lactam				ongoing curation
Beta-lactam_blaB-11	blaB-11_1_AY348326	blaB-11	blaB	Beta-lactam	Beta-lactam				ongoing curation
Beta-lactam_blaB-12	blaB-12_1_EF595958	blaB-12	blaB	Beta-lactam	Beta-lactam				ongoing curation
Beta-lactam_blaB-13	blaB-13_1_EF595959	blaB-13	blaB	Beta-lactam	Beta-lactam				ongoing curation
Beta-lactam_blaB-14	blaB-14_1_JN635697	blaB-14	blaB	Beta-lactam	Beta-lactam				ongoing curation
Beta-lactam_blaL1	blaL1_3_EF126059	blaL1	blaL	Beta-lactam	Beta-lactam				ongoing curation
Beta-lactam_blaZ	blaZ_1_CP000704	blaZ	blaZ	Beta-lactam	Beta-lactam	Amoxicillin, Ampicillin, Penicillin, Piperacillin	unpublished	Enzymatic inactivation	Class A, curated
Beta-lactam_blaZ	blaZ_2_CP000731	blaZ	blaZ	Beta-lactam	Beta-lactam	Amoxicillin, Ampicillin, Penicillin, Piperacillin	17986343	Enzymatic inactivation	Class A, curated
Beta-lactam_blaZ	blaZ_3_CP000732	blaZ	blaZ	Beta-lactam	Beta-lactam	Amoxicillin, Ampicillin, Penicillin, Piperacillin	17986343	Enzymatic inactivation	Class A, curated
Beta-lactam_blaZ	blaZ_4_X04121	blaZ	blaZ	Beta-lactam	Beta-lactam	Amoxicillin, Ampicillin, Penicillin, Piperacillin	unpublished	Enzymatic inactivation	Class A, curated
Beta-lactam_blaZ	blaZ_5_AJ302698	blaZ	blaZ	Beta-lactam	Beta-lactam	Amoxicillin, Ampicillin, Penicillin, Piperacillin	17060340	Enzymatic inactivation	Class A, curated
Beta-lactam_blaZ	blaZ_6_AP003139	blaZ	blaZ	Beta-lactam	Beta-lactam	Amoxicillin, Ampicillin, Penicillin, Piperacillin	11418146	Enzymatic inactivation	Class A, curated
Beta-lactam_blaZ	blaZ_7_AP004832	blaZ	blaZ	Beta-lactam	Beta-lactam	Amoxicillin, Ampicillin, Penicillin, Piperacillin	12044378	Enzymatic inactivation	Class A, curated
Beta-lactam_blaZ	blaZ_8_HE993884	blaZ	blaZ	Beta-lactam	Beta-lactam	Amoxicillin, Ampicillin, Penicillin, Piperacillin	23274660	Enzymatic inactivation	Class A, curated
Beta-lactam_blaZ	blaZ_9_DQ269019	blaZ	blaZ	Beta-lactam	Beta-lactam	Amoxicillin, Ampicillin, Penicillin, Piperacillin	16842566	Enzymatic inactivation	Class A, curated
Beta-lactam_blaZ	blaZ_10_FR823292	blaZ	blaZ	Beta-lactam	Beta-lactam	Amoxicillin, Ampicillin, Penicillin, Piperacillin	21636525	Enzymatic inactivation	Class A, curated
Beta-lactam_blaZ	blaZ_12_M15195	blaZ	blaZ	Beta-lactam	Beta-lactam	Amoxicillin, Ampicillin, Penicillin, Piperacillin	3027036	Enzymatic inactivation	Class A, curated
Beta-lactam_blaZ	blaZ_11_AJ400722	blaZ	blaZ	Beta-lactam	Beta-lactam	Amoxicillin, Ampicillin, Penicillin, Piperacillin	12384372	Enzymatic inactivation	Class A, curated
Beta-lactam_cfiA1	cfiA1_1_AB087225	cfiA1	cfiA	Beta-lactam	Beta-lactam				ongoing curation
Beta-lactam_cfiA2	cfiA2_1_AB087226	cfiA2	cfiA	Beta-lactam	Beta-lactam				ongoing curation
Beta-lactam_cfiA3	cfiA3_1_AB087228	cfiA3	cfiA	Beta-lactam	Beta-lactam				ongoing curation
Beta-lactam_cfiA4	cfiA4_1_AB087229	cfiA4	cfiA	Beta-lactam	Beta-lactam				ongoing curation
Beta-lactam_cfiA6	cfiA6_1_AB087231	cfiA6	cfiA	Beta-lactam	Beta-lactam				ongoing curation
Beta-lactam_cfiA8	cfiA8_1_AB087233	cfiA8	cfiA	Beta-lactam	Beta-lactam				ongoing curation
Beta-lactam_cfiA9	cfiA9_1_AB087234	cfiA9	cfiA	Beta-lactam	Beta-lactam				ongoing curation
Beta-lactam_cfiA10	cfiA10_1_AB087227	cfiA10	cfiA	Beta-lactam	Beta-lactam				ongoing curation
Beta-lactam_cfiA13	cfiA13_1_FM200787	cfiA13	cfiA	Beta-lactam	Beta-lactam				ongoing curation
Beta-lactam_cfiA14	cfiA14_1_FM200789	cfiA14	cfiA	Beta-lactam	Beta-lactam				ongoing curation
Beta-lactam_cfxA	cfxA_1_U38243	cfxA	cfxA	Beta-lactam	Beta-lactam				ongoing curation
Beta-lactam_cfxA2	cfxA2_1_AF504914	cfxA2	cfxA	Beta-lactam	Beta-lactam				ongoing curation
Beta-lactam_cfxA3	cfxA3_1_AF472622	cfxA3	cfxA	Beta-lactam	Beta-lactam				ongoing curation
Beta-lactam_cfxA4	cfxA4_1_AY769933	cfxA4	cfxA	Beta-lactam	Beta-lactam				ongoing curation
Beta-lactam_cfxA5	cfxA5_1_AY769934	cfxA5	cfxA	Beta-lactam	Beta-lactam				ongoing curation
Beta-lactam_cfxA6	cfxA6_1_GQ342996	cfxA6	cfxA	Beta-lactam	Beta-lactam				ongoing curation
Beta-lactam_cphA1	cphA1_2_AY261377	cphA1	cphA	Beta-lactam	Beta-lactam				ongoing curation
Beta-lactam_cphA1	cphA1_1_AY261379	cphA1	cphA	Beta-lactam	Beta-lactam				ongoing curation
Beta-lactam_cphA1	cphA1_3_AY261378	cphA1	cphA	Beta-lactam	Beta-lactam				ongoing curation
Beta-lactam_cphA1	cphA1_4_AY261376	cphA1	cphA	Beta-lactam	Beta-lactam				ongoing curation
Beta-lactam_cphA1	cphA1_7_X57102	cphA1	cphA	Beta-lactam	Beta-lactam				ongoing curation
Beta-lactam_cphA2	cphA2_6_AHU60294	cphA2	cphA	Beta-lactam	Beta-lactam				ongoing curation
Beta-lactam_cphA4	cphA4_1_AY227050	cphA4	cphA	Beta-lactam	Beta-lactam				ongoing curation
Beta-lactam_cphA5	cphA5_1_AY227051	cphA5	cphA	Beta-lactam	Beta-lactam				ongoing curation
Beta-lactam_cphA6	cphA6_1_AY227052	cphA6	cphA	Beta-lactam	Beta-lactam				ongoing curation
Beta-lactam_cphA7	cphA7_1_AY227053	cphA7	cphA	Beta-lactam	Beta-lactam				ongoing curation
Beta-lactam_cphA8	cphA8_1_AY261375	cphA8	cphA	Beta-lactam	Beta-lactam				ongoing curation
Beta-lactam_blaIMP-1	blaIMP-1_1_EF027105	blaIMP-1	blaIMP	Beta-lactam	Beta-lactam	Amoxicillin, Amoxicillin+Clavulanic acid, Ampicillin, Ampicillin+Clavulanic acid, Cefepime, Cefixime, Cefotaxime, Cefoxitin, Ceftazidime, Ertapenem, Imipenem, Meropenem, Piperacillin, Piperacillin+Tazobactam	8141584	Enzymatic inactivation	Subclass B1, curated
Beta-lactam_blaIMP-2	blaIMP-2_1_AJ243491	blaIMP-2	blaIMP	Beta-lactam	Beta-lactam	Amoxicillin, Amoxicillin+Clavulanic acid, Ampicillin, Ampicillin+Clavulanic acid, Cefepime, Cefixime, Cefotaxime, Cefoxitin, Ceftazidime, Ertapenem, Imipenem, Meropenem, Piperacillin, Piperacillin+Tazobactam	10770756	Enzymatic inactivation	Subclass B1, curated
Beta-lactam_blaIMP-3	blaIMP-3_1_AB010417	blaIMP-3	blaIMP	Beta-lactam	Beta-lactam	Amoxicillin, Amoxicillin+Clavulanic acid, Ampicillin, Ampicillin+Clavulanic acid, Cefepime, Cefixime, Cefotaxime, Cefoxitin, Ceftazidime, Ertapenem, Imipenem, Meropenem, Piperacillin, Piperacillin+Tazobactam	10898670, 9627953	Enzymatic inactivation	Subclass B1;Alternative name blaMET-1;, curated
Beta-lactam_blaIMP-4	blaIMP-4_1_AF244145	blaIMP-4	blaIMP	Beta-lactam	Beta-lactam	Amoxicillin, Amoxicillin+Clavulanic acid, Ampicillin, Ampicillin+Clavulanic acid, Cefepime, Cefixime, Cefotaxime, Cefoxitin, Ceftazidime, Ertapenem, Imipenem, Meropenem, Piperacillin, Piperacillin+Tazobactam	11181348	Enzymatic inactivation	Subclass B1, curated
Beta-lactam_blaIMP-4	blaIMP-4_1_DQ307573	blaIMP-4	blaIMP	Beta-lactam	Beta-lactam				ongoing curation
Beta-lactam_blaIMP-5	blaIMP-5_1_AF290912	blaIMP-5	blaIMP	Beta-lactam	Beta-lactam	Amoxicillin, Amoxicillin+Clavulanic acid, Ampicillin, Ampicillin+Clavulanic acid, Cefepime, Cefixime, Cefotaxime, Cefoxitin, Ceftazidime, Ertapenem, Imipenem, Meropenem, Piperacillin, Piperacillin+Tazobactam	12393197	Enzymatic inactivation	Subclass B1, curated
Beta-lactam_blaIMP-7	blaIMP-7_1_AF318077	blaIMP-7	blaIMP	Beta-lactam	Beta-lactam	Amoxicillin, Amoxicillin+Clavulanic acid, Ampicillin, Ampicillin+Clavulanic acid, Cefepime, Cefixime, Cefotaxime, Cefoxitin, Ceftazidime, Ertapenem, Imipenem, Meropenem, Piperacillin, Piperacillin+Tazobactam	11751148	Enzymatic inactivation	Subclass B1, curated
Beta-lactam_blaIMP-8	blaIMP-8_1_DQ845788	blaIMP-8	blaIMP	Beta-lactam	Beta-lactam	Amoxicillin, Amoxicillin+Clavulanic acid, Ampicillin, Ampicillin+Clavulanic acid, Cefepime, Cefixime, Cefotaxime, Cefoxitin, Ceftazidime, Ertapenem, Imipenem, Meropenem, Piperacillin, Piperacillin+Tazobactam	11451699	Enzymatic inactivation	Subclass B1;Alternative name blaIMP-47;, curated
Beta-lactam_blaIMP-11	blaIMP-11_1_AB074436	blaIMP-11	blaIMP	Beta-lactam	Beta-lactam	Amoxicillin, Amoxicillin+Clavulanic acid, Ampicillin, Ampicillin+Clavulanic acid, Cefepime, Cefixime, Cefotaxime, Cefoxitin, Ceftazidime, Ertapenem, Imipenem, Meropenem, Piperacillin, Piperacillin+Tazobactam	Unpublished	Enzymatic inactivation	Subclass B1, curated
Beta-lactam_blaIMP-12	blaIMP-12_1_AJ420864	blaIMP-12	blaIMP	Beta-lactam	Beta-lactam	Amoxicillin, Amoxicillin+Clavulanic acid, Ampicillin, Ampicillin+Clavulanic acid, Cefepime, Cefixime, Cefotaxime, Cefoxitin, Ceftazidime, Ertapenem, Imipenem, Meropenem, Piperacillin, Piperacillin+Tazobactam	12709317	Enzymatic inactivation	Subclass B1, curated
Beta-lactam_blaIMP-14	blaIMP-14_1_AY553332	blaIMP-14	blaIMP	Beta-lactam	Beta-lactam	Amoxicillin, Amoxicillin+Clavulanic acid, Ampicillin, Ampicillin+Clavulanic acid, Cefepime, Cefixime, Cefotaxime, Cefoxitin, Ceftazidime, Ertapenem, Imipenem, Meropenem, Piperacillin, Piperacillin+Tazobactam	Unpublished	Enzymatic inactivation	Subclass B1, curated
Beta-lactam_blaIMP-15	blaIMP-15_1_AY553333	blaIMP-15	blaIMP	Beta-lactam	Beta-lactam	Amoxicillin, Amoxicillin+Clavulanic acid, Ampicillin, Ampicillin+Clavulanic acid, Cefepime, Cefixime, Cefotaxime, Cefoxitin, Ceftazidime, Ertapenem, Imipenem, Meropenem, Piperacillin, Piperacillin+Tazobactam	18362195	Enzymatic inactivation	Subclass B1, curated
Beta-lactam_blaIMP-16	blaIMP-16_1_AJ584652	blaIMP-16	blaIMP	Beta-lactam	Beta-lactam	Amoxicillin, Amoxicillin+Clavulanic acid, Ampicillin, Ampicillin+Clavulanic acid, Cefepime, Cefixime, Cefotaxime, Cefoxitin, Ceftazidime, Ertapenem, Imipenem, Meropenem, Piperacillin, Piperacillin+Tazobactam	15561846	Enzymatic inactivation	Subclass B1, curated
Beta-lactam_blaIMP-18	blaIMP-18_1_AY780674	blaIMP-18	blaIMP	Beta-lactam	Beta-lactam	Amoxicillin, Amoxicillin+Clavulanic acid, Ampicillin, Ampicillin+Clavulanic acid, Cefepime, Cefixime, Cefotaxime, Cefoxitin, Ceftazidime, Ertapenem, Imipenem, Meropenem, Piperacillin, Piperacillin+Tazobactam	16723605	Enzymatic inactivation	Subclass B1, curated
Beta-lactam_blaIMP-19	blaIMP-19_1_EF118171	blaIMP-19	blaIMP	Beta-lactam	Beta-lactam	Amoxicillin, Amoxicillin+Clavulanic acid, Ampicillin, Ampicillin+Clavulanic acid, Cefepime, Cefixime, Cefotaxime, Cefoxitin, Ceftazidime, Ertapenem, Imipenem, Meropenem, Piperacillin, Piperacillin+Tazobactam	17938180	Enzymatic inactivation	Subclass B1, curated
Beta-lactam_blaIMP-20	blaIMP-20_1_AB196988	blaIMP-20	blaIMP	Beta-lactam	Beta-lactam	Amoxicillin, Amoxicillin+Clavulanic acid, Ampicillin, Ampicillin+Clavulanic acid, Cefepime, Cefixime, Cefotaxime, Cefoxitin, Ceftazidime, Ertapenem, Imipenem, Meropenem, Piperacillin, Piperacillin+Tazobactam	Unpublished	Enzymatic inactivation	Subclass B1, curated
Beta-lactam_blaIMP-22	blaIMP-22_2_DQ361087	blaIMP-22	blaIMP	Beta-lactam	Beta-lactam	Amoxicillin, Amoxicillin+Clavulanic acid, Ampicillin, Ampicillin+Clavulanic acid, Cefepime, Cefixime, Cefotaxime, Cefoxitin, Ceftazidime, Ertapenem, Imipenem, Meropenem, Piperacillin, Piperacillin+Tazobactam	19270313	Enzymatic inactivation	Subclass B1, curated
Beta-lactam_blaIMP-24	blaIMP-24_1_EF192154	blaIMP-24	blaIMP	Beta-lactam	Beta-lactam	Amoxicillin, Amoxicillin+Clavulanic acid, Ampicillin, Ampicillin+Clavulanic acid, Cefepime, Cefixime, Cefotaxime, Cefoxitin, Ceftazidime, Ertapenem, Imipenem, Meropenem, Piperacillin, Piperacillin+Tazobactam	18804966	Enzymatic inactivation	Subclass B1, curated
Beta-lactam_blaIMP-26	blaIMP-26_1_GU045307	blaIMP-26	blaIMP	Beta-lactam	Beta-lactam	Amoxicillin, Amoxicillin+Clavulanic acid, Ampicillin, Ampicillin+Clavulanic acid, Cefepime, Cefixime, Cefotaxime, Cefoxitin, Ceftazidime, Ertapenem, Imipenem, Meropenem, Piperacillin, Piperacillin+Tazobactam	20463166	Enzymatic inactivation	Subclass B1, curated
Beta-lactam_blaIMP-27	blaIMP-27_1_JF894248	blaIMP-27	blaIMP	Beta-lactam	Beta-lactam	Amoxicillin, Amoxicillin+Clavulanic acid, Ampicillin, Ampicillin+Clavulanic acid, Cefepime, Cefixime, Cefotaxime, Cefoxitin, Ceftazidime, Ertapenem, Imipenem, Meropenem, Piperacillin, Piperacillin+Tazobactam	27503648	Enzymatic inactivation	Subclass B1, curated
Beta-lactam_blaIMP-28	blaIMP-28_1_JQ407409	blaIMP-28	blaIMP	Beta-lactam	Beta-lactam	Amoxicillin, Amoxicillin+Clavulanic acid, Ampicillin, Ampicillin+Clavulanic acid, Cefepime, Cefixime, Cefotaxime, Cefoxitin, Ceftazidime, Ertapenem, Imipenem, Meropenem, Piperacillin, Piperacillin+Tazobactam	22668859	Enzymatic inactivation	Subclass B1, curated
Beta-lactam_blaIMP-29	blaIMP-29_1_HQ438058	blaIMP-29	blaIMP	Beta-lactam	Beta-lactam	Amoxicillin, Amoxicillin+Clavulanic acid, Ampicillin, Ampicillin+Clavulanic acid, Cefepime, Cefixime, Cefotaxime, Cefoxitin, Ceftazidime, Ertapenem, Imipenem, Meropenem, Piperacillin, Piperacillin+Tazobactam	22290960	Enzymatic inactivation	Subclass B1, curated
Beta-lactam_blaIMP-31	blaIMP-31_1_KF148593	blaIMP-31	blaIMP	Beta-lactam	Beta-lactam	Amoxicillin, Amoxicillin+Clavulanic acid, Ampicillin, Ampicillin+Clavulanic acid, Cefepime, Cefixime, Cefotaxime, Cefoxitin, Ceftazidime, Ertapenem, Imipenem, Meropenem, Piperacillin, Piperacillin+Tazobactam	25835992	Enzymatic inactivation	Subclass B1, curated
Beta-lactam_blaIMP-32	blaIMP-32_1_JQ002629	blaIMP-32	blaIMP	Beta-lactam	Beta-lactam	Amoxicillin, Amoxicillin+Clavulanic acid, Ampicillin, Ampicillin+Clavulanic acid, Cefepime, Cefixime, Cefotaxime, Cefoxitin, Ceftazidime, Ertapenem, Imipenem, Meropenem, Piperacillin, Piperacillin+Tazobactam	Unpublished	Enzymatic inactivation	Subclass B1, curated
Beta-lactam_blaIMP-33	blaIMP-33_1_JN848782	blaIMP-33	blaIMP	Beta-lactam	Beta-lactam	Amoxicillin, Amoxicillin+Clavulanic acid, Ampicillin, Ampicillin+Clavulanic acid, Cefepime, Cefixime, Cefotaxime, Cefoxitin, Ceftazidime, Ertapenem, Imipenem, Meropenem, Piperacillin, Piperacillin+Tazobactam	24041889	Enzymatic inactivation	Subclass B1, curated
Beta-lactam_blaIMP-34	blaIMP-34_1_AB715422	blaIMP-34	blaIMP	Beta-lactam	Beta-lactam	Amoxicillin, Amoxicillin+Clavulanic acid, Ampicillin, Ampicillin+Clavulanic acid, Cefepime, Cefixime, Cefotaxime, Cefoxitin, Ceftazidime, Ertapenem, Imipenem, Meropenem, Piperacillin, Piperacillin+Tazobactam	23541689	Enzymatic inactivation	Subclass B1, curated
Beta-lactam_blaIMP-35	blaIMP-35_1_JF816544	blaIMP-35	blaIMP	Beta-lactam	Beta-lactam	Amoxicillin, Amoxicillin+Clavulanic acid, Ampicillin, Ampicillin+Clavulanic acid, Cefepime, Cefixime, Cefotaxime, Cefoxitin, Ceftazidime, Ertapenem, Imipenem, Meropenem, Piperacillin, Piperacillin+Tazobactam	23341129	Enzymatic inactivation	Subclass B1, curated
Beta-lactam_blaIMP-37	blaIMP-37_1_JX131372	blaIMP-37	blaIMP	Beta-lactam	Beta-lactam	Amoxicillin, Amoxicillin+Clavulanic acid, Ampicillin, Ampicillin+Clavulanic acid, Cefepime, Cefixime, Cefotaxime, Cefoxitin, Ceftazidime, Ertapenem, Imipenem, Meropenem, Piperacillin, Piperacillin+Tazobactam	23089049	Enzymatic inactivation	Subclass B1, curated
Beta-lactam_blaIMP-38	blaIMP-38_1_HQ875573	blaIMP-38	blaIMP	Beta-lactam	Beta-lactam	Amoxicillin, Amoxicillin+Clavulanic acid, Ampicillin, Ampicillin+Clavulanic acid, Cefepime, Cefixime, Cefotaxime, Cefoxitin, Ceftazidime, Ertapenem, Imipenem, Meropenem, Piperacillin, Piperacillin+Tazobactam	Unpublished	Enzymatic inactivation	Subclass B1, curated
Beta-lactam_blaIMP-40	blaIMP-40_1_AB753457	blaIMP-40	blaIMP	Beta-lactam	Beta-lactam	Amoxicillin, Amoxicillin+Clavulanic acid, Ampicillin, Ampicillin+Clavulanic acid, Cefepime, Cefixime, Cefotaxime, Cefoxitin, Ceftazidime, Ertapenem, Imipenem, Meropenem, Piperacillin, Piperacillin+Tazobactam	Unpublished	Enzymatic inactivation	Subclass B1, curated
Beta-lactam_blaIMP-41	blaIMP-41_1_AB753458	blaIMP-41	blaIMP	Beta-lactam	Beta-lactam	Amoxicillin, Amoxicillin+Clavulanic acid, Ampicillin, Ampicillin+Clavulanic acid, Cefepime, Cefixime, Cefotaxime, Cefoxitin, Ceftazidime, Ertapenem, Imipenem, Meropenem, Piperacillin, Piperacillin+Tazobactam	Unpublished	Enzymatic inactivation	Subclass B1, curated
Beta-lactam_blaIMP-42	blaIMP-42_1_AB753456	blaIMP-42	blaIMP	Beta-lactam	Beta-lactam	Amoxicillin, Amoxicillin+Clavulanic acid, Ampicillin, Ampicillin+Clavulanic acid, Cefepime, Cefixime, Cefotaxime, Cefoxitin, Ceftazidime, Ertapenem, Imipenem, Meropenem, Piperacillin, Piperacillin+Tazobactam	Unpublished	Enzymatic inactivation	Subclass B1, curated
Beta-lactam_blaIMP-43	blaIMP-43_1_AB777500	blaIMP-43	blaIMP	Beta-lactam	Beta-lactam	Amoxicillin, Amoxicillin+Clavulanic acid, Ampicillin, Ampicillin+Clavulanic acid, Cefepime, Cefixime, Cefotaxime, Cefoxitin, Ceftazidime, Ertapenem, Imipenem, Meropenem, Piperacillin, Piperacillin+Tazobactam	23836174	Enzymatic inactivation	Subclass B1, curated
Beta-lactam_blaIMP-44	blaIMP-44_1_AB777501	blaIMP-44	blaIMP	Beta-lactam	Beta-lactam	Amoxicillin, Amoxicillin+Clavulanic acid, Ampicillin, Ampicillin+Clavulanic acid, Cefepime, Cefixime, Cefotaxime, Cefoxitin, Ceftazidime, Ertapenem, Imipenem, Meropenem, Piperacillin, Piperacillin+Tazobactam	23836174	Enzymatic inactivation	Subclass B1, curated
Beta-lactam_blaVIM-1	blaVIM-1_1_Y18050	blaVIM-1	blaVIM	Beta-lactam	Beta-lactam	Amoxicillin, Amoxicillin+Clavulanic acid, Ampicillin, Ampicillin+Clavulanic acid, Cefepime, Cefixime, Cefotaxime, Cefoxitin, Ceftazidime, Ertapenem, Imipenem, Meropenem, Piperacillin, Piperacillin+Tazobactam	10390207	Enzymatic inactivation	Subclass B1, curated
Beta-lactam_blaVIM-2	blaVIM-2_1_AF302086	blaVIM-2	blaVIM	Beta-lactam	Beta-lactam	Amoxicillin, Amoxicillin+Clavulanic acid, Ampicillin, Ampicillin+Clavulanic acid, Cefepime, Cefixime, Cefotaxime, Cefoxitin, Ceftazidime, Ertapenem, Imipenem, Meropenem, Piperacillin, Piperacillin+Tazobactam	11179643	Enzymatic inactivation	Subclass B1, curated
Beta-lactam_blaVIM-3	blaVIM-3_1_AF300454	blaVIM-3	blaVIM	Beta-lactam	Beta-lactam				ongoing curation
Beta-lactam_blaVIM-4	blaVIM-4_1_EU581706	blaVIM-4	blaVIM	Beta-lactam	Beta-lactam	Amoxicillin, Amoxicillin+Clavulanic acid, Ampicillin, Ampicillin+Clavulanic acid, Cefepime, Cefixime, Cefotaxime, Cefoxitin, Ceftazidime, Ertapenem, Imipenem, Meropenem, Piperacillin, Piperacillin+Tazobactam	18367570	Enzymatic inactivation	Subclass B1, curated
Beta-lactam_blaVIM-5	blaVIM-5_1_DQ023222	blaVIM-5	blaVIM	Beta-lactam	Beta-lactam	Amoxicillin, Amoxicillin+Clavulanic acid, Ampicillin, Ampicillin+Clavulanic acid, Cefepime, Cefixime, Cefotaxime, Cefoxitin, Ceftazidime, Ertapenem, Imipenem, Meropenem, Piperacillin, Piperacillin+Tazobactam	16189133	Enzymatic inactivation	Subclass B1, curated
Beta-lactam_blaVIM-6	blaVIM-6_1_AY165025	blaVIM-6	blaVIM	Beta-lactam	Beta-lactam	Amoxicillin, Amoxicillin+Clavulanic acid, Ampicillin, Ampicillin+Clavulanic acid, Cefepime, Cefixime, Cefotaxime, Cefoxitin, Ceftazidime, Ertapenem, Imipenem, Meropenem, Piperacillin, Piperacillin+Tazobactam	15155248	Enzymatic inactivation	Subclass B1, curated
Beta-lactam_blaVIM-7	blaVIM-7_1_AJ536835	blaVIM-7	blaVIM	Beta-lactam	Beta-lactam	Amoxicillin, Amoxicillin+Clavulanic acid, Ampicillin, Ampicillin+Clavulanic acid, Cefepime, Cefixime, Cefotaxime, Cefoxitin, Ceftazidime, Ertapenem, Imipenem, Meropenem, Piperacillin, Piperacillin+Tazobactam	14693560	Enzymatic inactivation	Subclass B1, curated
Beta-lactam_blaVIM-8	blaVIM-8_1_AY524987	blaVIM-8	blaVIM	Beta-lactam	Beta-lactam				ongoing curation
Beta-lactam_blaVIM-9	blaVIM-9_1_AY524988	blaVIM-9	blaVIM	Beta-lactam	Beta-lactam	Amoxicillin, Amoxicillin+Clavulanic acid, Ampicillin, Ampicillin+Clavulanic acid, Cefepime, Cefixime, Cefotaxime, Cefoxitin, Ceftazidime, Ertapenem, Imipenem, Meropenem, Piperacillin, Piperacillin+Tazobactam	Unpublished	Enzymatic inactivation	Subclass B1, curated
Beta-lactam_blaVIM-10	blaVIM-10_1_AY524989	blaVIM-10	blaVIM	Beta-lactam	Beta-lactam				ongoing curation
Beta-lactam_blaVIM-11	blaVIM-11_1_AY605049	blaVIM-11	blaVIM	Beta-lactam	Beta-lactam				ongoing curation
Beta-lactam_blaVIM-12	blaVIM-12_1_DQ143913	blaVIM-12	blaVIM	Beta-lactam	Beta-lactam	Amoxicillin, Amoxicillin+Clavulanic acid, Ampicillin, Ampicillin+Clavulanic acid, Cefepime, Cefixime, Cefotaxime, Cefoxitin, Ceftazidime, Ertapenem, Imipenem, Meropenem, Piperacillin, Piperacillin+Tazobactam	16304191	Enzymatic inactivation	Subclass B1, curated
Beta-lactam_blaVIM-13	blaVIM-13_1_DQ365886	blaVIM-13	blaVIM	Beta-lactam	Beta-lactam	Amoxicillin, Amoxicillin+Clavulanic acid, Ampicillin, Ampicillin+Clavulanic acid, Cefepime, Cefixime, Cefotaxime, Cefoxitin, Ceftazidime, Ertapenem, Imipenem, Meropenem, Piperacillin, Piperacillin+Tazobactam	18644957	Enzymatic inactivation	Subclass B1, curated
Beta-lactam_blaVIM-14	blaVIM-14_1_FJ445404	blaVIM-14	blaVIM	Beta-lactam	Beta-lactam	Amoxicillin, Amoxicillin+Clavulanic acid, Ampicillin, Ampicillin+Clavulanic acid, Cefepime, Cefixime, Cefotaxime, Cefoxitin, Ceftazidime, Ertapenem, Imipenem, Meropenem, Piperacillin, Piperacillin+Tazobactam	21521413	Enzymatic inactivation	Subclass B1, curated
Beta-lactam_blaVIM-15	blaVIM-15_1_EU419745	blaVIM-15	blaVIM	Beta-lactam	Beta-lactam	Amoxicillin, Amoxicillin+Clavulanic acid, Ampicillin, Ampicillin+Clavulanic acid, Cefepime, Cefixime, Cefotaxime, Cefoxitin, Ceftazidime, Ertapenem, Imipenem, Meropenem, Piperacillin, Piperacillin+Tazobactam	18519714	Enzymatic inactivation	Subclass B1, curated
Beta-lactam_blaVIM-16	blaVIM-16_1_EU419746	blaVIM-16	blaVIM	Beta-lactam	Beta-lactam				ongoing curation
Beta-lactam_blaVIM-17	blaVIM-17_1_EU118148	blaVIM-17	blaVIM	Beta-lactam	Beta-lactam	Amoxicillin, Amoxicillin+Clavulanic acid, Ampicillin, Ampicillin+Clavulanic acid, Cefepime, Cefixime, Cefotaxime, Cefoxitin, Ceftazidime, Ertapenem, Imipenem, Meropenem, Piperacillin, Piperacillin+Tazobactam	19164147	Enzymatic inactivation	Subclass B1, curated
Beta-lactam_blaVIM-18	blaVIM-18_1_AM778091	blaVIM-18	blaVIM	Beta-lactam	Beta-lactam	Amoxicillin, Amoxicillin+Clavulanic acid, Ampicillin, Ampicillin+Clavulanic acid, Cefepime, Cefixime, Cefotaxime, Cefoxitin, Ceftazidime, Ertapenem, Imipenem, Meropenem, Piperacillin, Piperacillin+Tazobactam	19114677	Enzymatic inactivation	Subclass B1, curated
Beta-lactam_blaVIM-19	blaVIM-19_1_FJ499397	blaVIM-19	blaVIM	Beta-lactam	Beta-lactam	Amoxicillin, Amoxicillin+Clavulanic acid, Ampicillin, Ampicillin+Clavulanic acid, Cefepime, Cefixime, Cefotaxime, Cefoxitin, Ceftazidime, Ertapenem, Imipenem, Meropenem, Piperacillin, Piperacillin+Tazobactam	19901092, 19917750	Enzymatic inactivation	Subclass B1, curated
Beta-lactam_blaVIM-20	blaVIM-20_1_GQ414736	blaVIM-20	blaVIM	Beta-lactam	Beta-lactam				ongoing curation
Beta-lactam_blaVIM-23	blaVIM-23_1_GQ242167	blaVIM-23	blaVIM	Beta-lactam	Beta-lactam				ongoing curation
Beta-lactam_blaVIM-24	blaVIM-24_1_HM855205	blaVIM-24	blaVIM	Beta-lactam	Beta-lactam				ongoing curation
Beta-lactam_blaVIM-25	blaVIM-25_1_HM750249	blaVIM-25	blaVIM	Beta-lactam	Beta-lactam				ongoing curation
Beta-lactam_blaVIM-26	blaVIM-26_1_FR748153	blaVIM-26	blaVIM	Beta-lactam	Beta-lactam	Amoxicillin, Amoxicillin+Clavulanic acid, Ampicillin, Ampicillin+Clavulanic acid, Cefepime, Cefixime, Cefotaxime, Cefoxitin, Ceftazidime, Ertapenem, Imipenem, Meropenem, Piperacillin, Piperacillin+Tazobactam	21595797	Enzymatic inactivation	Subclass B1, curated
Beta-lactam_blaVIM-27	blaVIM-27_1_HQ858608	blaVIM-27	blaVIM	Beta-lactam	Beta-lactam	Amoxicillin, Amoxicillin+Clavulanic acid, Ampicillin, Ampicillin+Clavulanic acid, Cefepime, Cefixime, Cefotaxime, Cefoxitin, Ceftazidime, Ertapenem, Imipenem, Meropenem, Piperacillin, Piperacillin+Tazobactam	21518835	Enzymatic inactivation	Subclass B1, curated
Beta-lactam_blaVIM-28	blaVIM-28_1_JF900599	blaVIM-28	blaVIM	Beta-lactam	Beta-lactam	Amoxicillin, Amoxicillin+Clavulanic acid, Ampicillin, Ampicillin+Clavulanic acid, Cefepime, Cefixime, Cefotaxime, Cefoxitin, Ceftazidime, Ertapenem, Imipenem, Meropenem, Piperacillin, Piperacillin+Tazobactam	Unpublished	Enzymatic inactivation	Subclass B1, curated
Beta-lactam_blaVIM-29	blaVIM-29_1_JX311308	blaVIM-29	blaVIM	Beta-lactam	Beta-lactam				ongoing curation
Beta-lactam_blaVIM-30	blaVIM-30_1_JN129451	blaVIM-30	blaVIM	Beta-lactam	Beta-lactam				ongoing curation
Beta-lactam_blaVIM-31	blaVIM-31_1_JN982330	blaVIM-31	blaVIM	Beta-lactam	Beta-lactam	Amoxicillin, Amoxicillin+Clavulanic acid, Ampicillin, Ampicillin+Clavulanic acid, Cefepime, Cefixime, Cefotaxime, Cefoxitin, Ceftazidime, Ertapenem, Imipenem, Meropenem, Piperacillin, Piperacillin+Tazobactam	22391550	Enzymatic inactivation	Subclass B1, curated
Beta-lactam_blaVIM-32	blaVIM-32_1_JN676230	blaVIM-32	blaVIM	Beta-lactam	Beta-lactam				ongoing curation
Beta-lactam_blaVIM-33	blaVIM-33_1_JX258134	blaVIM-33	blaVIM	Beta-lactam	Beta-lactam	Amoxicillin, Amoxicillin+Clavulanic acid, Ampicillin, Ampicillin+Clavulanic acid, Cefepime, Cefixime, Cefotaxime, Cefoxitin, Ceftazidime, Ertapenem, Imipenem, Meropenem, Piperacillin, Piperacillin+Tazobactam	23070171	Enzymatic inactivation	Subclass B1, curated
Beta-lactam_blaVIM-34	blaVIM-34_1_JX013656	blaVIM-34	blaVIM	Beta-lactam	Beta-lactam				ongoing curation
Beta-lactam_blaVIM-35	blaVIM-35_1_JX982634	blaVIM-35	blaVIM	Beta-lactam	Beta-lactam				ongoing curation
Beta-lactam_blaVIM-36	blaVIM-36_1_JX982635	blaVIM-36	blaVIM	Beta-lactam	Beta-lactam				ongoing curation
Beta-lactam_blaVIM-37	blaVIM-37_1_JX982636	blaVIM-37	blaVIM	Beta-lactam	Beta-lactam				ongoing curation
Beta-lactam_blaVIM-38	blaVIM-38_1_KC469971	blaVIM-38	blaVIM	Beta-lactam	Beta-lactam				ongoing curation
Beta-lactam_blaNDM-1	blaNDM-1_1_FN396876	blaNDM-1	blaNDM	Beta-lactam	Beta-lactam	Amoxicillin, Amoxicillin+Clavulanic acid, Ampicillin, Ampicillin+Clavulanic acid, Cefepime, Cefixime, Cefotaxime, Cefoxitin, Ceftazidime, Ertapenem, Imipenem, Meropenem, Piperacillin, Piperacillin+Tazobactam	19770275	Enzymatic inactivation	Subclass B1, curated
Beta-lactam_blaNDM-2	blaNDM-2_1_JF703135	blaNDM-2	blaNDM	Beta-lactam	Beta-lactam	Amoxicillin, Amoxicillin+Clavulanic acid, Ampicillin, Ampicillin+Clavulanic acid, Cefepime, Cefixime, Cefotaxime, Cefoxitin, Ceftazidime, Ertapenem, Imipenem, Meropenem, Piperacillin, Piperacillin+Tazobactam	21427107	Enzymatic inactivation	Subclass B1, curated
Beta-lactam_blaNDM-3	blaNDM-3_1_JQ734687	blaNDM-3	blaNDM	Beta-lactam	Beta-lactam	Amoxicillin, Amoxicillin+Clavulanic acid, Ampicillin, Ampicillin+Clavulanic acid, Cefepime, Cefixime, Cefotaxime, Cefoxitin, Ceftazidime, Ertapenem, Imipenem, Meropenem, Piperacillin, Piperacillin+Tazobactam	23330550	Enzymatic inactivation	Subclass B1, curated
Beta-lactam_blaNDM-4	blaNDM-4_1_JQ348841	blaNDM-4	blaNDM	Beta-lactam	Beta-lactam	Amoxicillin, Amoxicillin+Clavulanic acid, Ampicillin, Ampicillin+Clavulanic acid, Cefepime, Cefixime, Cefotaxime, Cefoxitin, Ceftazidime, Ertapenem, Imipenem, Meropenem, Piperacillin, Piperacillin+Tazobactam	22252797	Enzymatic inactivation	Subclass B1, curated
Beta-lactam_blaNDM-5	blaNDM-5_1_JN104597	blaNDM-5	blaNDM	Beta-lactam	Beta-lactam	Amoxicillin, Amoxicillin+Clavulanic acid, Ampicillin, Ampicillin+Clavulanic acid, Cefepime, Cefixime, Cefotaxime, Cefoxitin, Ceftazidime, Ertapenem, Imipenem, Meropenem, Piperacillin, Piperacillin+Tazobactam	21930874	Enzymatic inactivation	Subclass B1, curated
Beta-lactam_blaNDM-6	blaNDM-6_1_JN967644	blaNDM-6	blaNDM	Beta-lactam	Beta-lactam	Amoxicillin, Amoxicillin+Clavulanic acid, Ampicillin, Ampicillin+Clavulanic acid, Cefepime, Cefixime, Cefotaxime, Cefoxitin, Ceftazidime, Ertapenem, Imipenem, Meropenem, Piperacillin, Piperacillin+Tazobactam	23731823	Enzymatic inactivation	Subclass B1, curated
Beta-lactam_blaNDM-7	blaNDM-7_1_JX262694	blaNDM-7	blaNDM	Beta-lactam	Beta-lactam	Amoxicillin, Amoxicillin+Clavulanic acid, Ampicillin, Ampicillin+Clavulanic acid, Cefepime, Cefixime, Cefotaxime, Cefoxitin, Ceftazidime, Ertapenem, Imipenem, Meropenem, Piperacillin, Piperacillin+Tazobactam	23557929	Enzymatic inactivation	Subclass B1, curated
Beta-lactam_blaNDM-8	blaNDM-8_1_AB744718	blaNDM-8	blaNDM	Beta-lactam	Beta-lactam	Amoxicillin, Amoxicillin+Clavulanic acid, Ampicillin, Ampicillin+Clavulanic acid, Cefepime, Cefixime, Cefotaxime, Cefoxitin, Ceftazidime, Ertapenem, Imipenem, Meropenem, Piperacillin, Piperacillin+Tazobactam	23459485	Enzymatic inactivation	Subclass B1, curated
Beta-lactam_blaNDM-9	blaNDM-9_1_KC999080	blaNDM-9	blaNDM	Beta-lactam	Beta-lactam	Amoxicillin, Amoxicillin+Clavulanic acid, Ampicillin, Ampicillin+Clavulanic acid, Cefepime, Cefixime, Cefotaxime, Cefoxitin, Ceftazidime, Ertapenem, Imipenem, Meropenem, Piperacillin, Piperacillin+Tazobactam	24913967	Enzymatic inactivation	Subclass B1, curated
Beta-lactam_blaNDM-10	blaNDM-10_1_KF361506	blaNDM-10	blaNDM	Beta-lactam	Beta-lactam	Amoxicillin, Amoxicillin+Clavulanic acid, Ampicillin, Ampicillin+Clavulanic acid, Cefepime, Cefixime, Cefotaxime, Cefoxitin, Ceftazidime, Ertapenem, Imipenem, Meropenem, Piperacillin, Piperacillin+Tazobactam	26776144	Enzymatic inactivation	Subclass B1, curated
Beta-lactam_blaNDM-12	blaNDM-12_1_AB926431	blaNDM-12	blaNDM	Beta-lactam	Beta-lactam	Amoxicillin, Amoxicillin+Clavulanic acid, Ampicillin, Ampicillin+Clavulanic acid, Cefepime, Cefixime, Cefotaxime, Cefoxitin, Ceftazidime, Ertapenem, Imipenem, Meropenem, Piperacillin, Piperacillin+Tazobactam	25092693	Enzymatic inactivation	Subclass B1, curated
Beta-lactam_blaNDM-13	blaNDM-13_1_LC012596	blaNDM-13	blaNDM	Beta-lactam	Beta-lactam	Amoxicillin, Amoxicillin+Clavulanic acid, Ampicillin, Ampicillin+Clavulanic acid, Cefepime, Cefixime, Cefotaxime, Cefoxitin, Ceftazidime, Ertapenem, Imipenem, Meropenem, Piperacillin, Piperacillin+Tazobactam	26169399	Enzymatic inactivation	Subclass B1, curated
Beta-lactam_blaGES-1	blaGES-1_1_HQ170511	blaGES-1	blaGES	Beta-lactam	Beta-lactam				ongoing curation
Beta-lactam_blaGES-2	blaGES-2_1_AF326355	blaGES-2	blaGES	Beta-lactam	Beta-lactam				ongoing curation
Beta-lactam_blaGES-3	blaGES-3_1_AB113580	blaGES-3	blaGES	Beta-lactam	Beta-lactam				ongoing curation
Beta-lactam_blaGES-4	blaGES-4_1_AB116723	blaGES-4	blaGES	Beta-lactam	Beta-lactam				ongoing curation
Beta-lactam_blaGES-5	blaGES-5_1_DQ236171	blaGES-5	blaGES	Beta-lactam	Beta-lactam				ongoing curation
Beta-lactam_blaGES-6	blaGES-6_1_AY494718	blaGES-6	blaGES	Beta-lactam	Beta-lactam				ongoing curation
Beta-lactam_blaGES-7	blaGES-7_1_HM453325	blaGES-7	blaGES	Beta-lactam	Beta-lactam				ongoing curation
Beta-lactam_blaGES-8	blaGES-8_1_AF329699	blaGES-8	blaGES	Beta-lactam	Beta-lactam				ongoing curation
Beta-lactam_blaGES-9	blaGES-9_1_AY920928	blaGES-9	blaGES	Beta-lactam	Beta-lactam				ongoing curation
Beta-lactam_blaGES-10	blaGES-10_1_FJ820124	blaGES-10	blaGES	Beta-lactam	Beta-lactam				ongoing curation
Beta-lactam_blaGES-11	blaGES-11_1_FJ854362	blaGES-11	blaGES	Beta-lactam	Beta-lactam				ongoing curation
Beta-lactam_blaGES-12	blaGES-12_1_FN554543	blaGES-12	blaGES	Beta-lactam	Beta-lactam				ongoing curation
Beta-lactam_blaGES-13	blaGES-13_1_GU169702	blaGES-13	blaGES	Beta-lactam	Beta-lactam				ongoing curation
Beta-lactam_blaGES-14	blaGES-14_1_GU207844	blaGES-14	blaGES	Beta-lactam	Beta-lactam				ongoing curation
Beta-lactam_blaGES-15	blaGES-15_1_GU208678	blaGES-15	blaGES	Beta-lactam	Beta-lactam				ongoing curation
Beta-lactam_blaGES-16	blaGES-16_1_HM173356	blaGES-16	blaGES	Beta-lactam	Beta-lactam				ongoing curation
Beta-lactam_blaGES-17	blaGES-17_1_HQ874631	blaGES-17	blaGES	Beta-lactam	Beta-lactam				ongoing curation
Beta-lactam_blaGES-18	blaGES-18_1_JQ028729	blaGES-18	blaGES	Beta-lactam	Beta-lactam				ongoing curation
Beta-lactam_blaGES-19	blaGES-19_1_JN596280	blaGES-19	blaGES	Beta-lactam	Beta-lactam				ongoing curation
Beta-lactam_blaGES-20	blaGES-20_1_JN596280	blaGES-20	blaGES	Beta-lactam	Beta-lactam				ongoing curation
Beta-lactam_blaGES-21	blaGES-21_1_JQ772478	blaGES-21	blaGES	Beta-lactam	Beta-lactam				ongoing curation
Beta-lactam_blaGES-22	blaGES-22_1_JX023441	blaGES-22	blaGES	Beta-lactam	Beta-lactam				ongoing curation
Beta-lactam_blaGES-23	blaGES-23_1_KF179354	blaGES-23	blaGES	Beta-lactam	Beta-lactam				ongoing curation
Beta-lactam_blaIMI-1	blaIMI-1_1_U50278	blaIMI-1	blaIMI	Beta-lactam	Beta-lactam				ongoing curation
Beta-lactam_blaIMI-2	blaIMI-2_1_DQ173429	blaIMI-2	blaIMI	Beta-lactam	Beta-lactam				ongoing curation
Beta-lactam_blaIMI-3	blaIMI-3_1_GU015024	blaIMI-3	blaIMI	Beta-lactam	Beta-lactam				ongoing curation
Beta-lactam_blaSFC-1	blaSFC-1_1_AY354402	blaSFC-1	blaSFC	Beta-lactam	Beta-lactam				ongoing curation
Beta-lactam_blaSME-1	blaSME-1_1_Z28968	blaSME-1	blaSME	Beta-lactam	Beta-lactam				ongoing curation
Beta-lactam_blaSME-2	blaSME-2_1_AF275256	blaSME-2	blaSME	Beta-lactam	Beta-lactam				ongoing curation
Beta-lactam_blaSME-3	blaSME-3_1_AY584237	blaSME-3	blaSME	Beta-lactam	Beta-lactam				ongoing curation
Beta-lactam_blaFRI-1	blaFRI-1_1_KT192551	blaFRI-1	blaFRI	Beta-lactam	Beta-lactam	Amoxicillin, Amoxicillin+Clavulanic acid, Ampicillin, Ampicillin+Clavulanic acid, Aztreonam, Cefixime, Cefotaxime, Ceftazidime, Ertapenem, Imipenem, Meropenem, Piperacillin, Piperacillin+Tazobactam	26392482		Class A, curated
Beta-lactam_blaBRO-1	blaBRO-1_1_Z54180	blaBRO-1	blaBRO	Beta-lactam	Beta-lactam				ongoing curation
Beta-lactam_blaBRO-2	blaBRO-2_1_Z54181	blaBRO-2	blaBRO	Beta-lactam	Beta-lactam				ongoing curation
Beta-lactam_blaBKC-1	blaBKC-1_1_KP689347	blaBKC-1	blaBKC	Beta-lactam	Beta-lactam				ongoing curation
Beta-lactam_blaIMI-5	blaIMI-5_1_KT599915	blaIMI-5	blaIMI	Beta-lactam	Beta-lactam				ongoing curation
Beta-lactam_blaOXA-297	blaOXA-297_1_APRR01000006	blaOXA-297	blaOXA	Beta-lactam	Beta-lactam		24277043	Enzymatic inactivation	Class D;OXA-294-like;Natural in Acinetobacter sp. NIPH 1847;, curated
Beta-lactam_blaOXA-296	blaOXA-296_1_APOH01000009	blaOXA-296	blaOXA	Beta-lactam	Beta-lactam		24277043	Enzymatic inactivation	Class D;OXA-296-like;Natural in Acinetobacter bohemicus ANC 3994;, curated
Beta-lactam_blaOXA-295	blaOXA-295_1_APRW01000016	blaOXA-295	blaOXA	Beta-lactam	Beta-lactam		24277043	Enzymatic inactivation	Class D;OXA-294-like;Natural in Acinetobacter sp. NIPH 2168;, curated
Beta-lactam_blaOXA-294	blaOXA-294_1_APPC01000015	blaOXA-294	blaOXA	Beta-lactam	Beta-lactam		24277043	Enzymatic inactivation	Class D;OXA-294-like;Natural in Acinetobacter sp. NIPH 758;, curated
Beta-lactam_blaOXA-292	blaOXA-292_1_APRO01000007	blaOXA-292	blaOXA	Beta-lactam	Beta-lactam		24277043	Enzymatic inactivation	Class D;OXA-286-like;Natural in Acinetobacter sp. NIPH 1867;, curated
Beta-lactam_blaOXA-291	blaOXA-291_1_APRL01000010	blaOXA-291	blaOXA	Beta-lactam	Beta-lactam		24277043	Enzymatic inactivation	Class D;OXA-286-like;Natural in Acinetobacter sp. ANC 4105;, curated
Beta-lactam_blaOXA-288	blaOXA-288_1_APRN01000033	blaOXA-288	blaOXA	Beta-lactam	Beta-lactam		24277043	Enzymatic inactivation	Class D;OXA-286-like;Natural in Acinetobacter sp. CIP 70.18;, curated
Beta-lactam_blaOXA-286	blaOXA-286_1_APOI01000030	blaOXA-286	blaOXA	Beta-lactam	Beta-lactam		24277043	Enzymatic inactivation	Class D;OXA-286-like;Natural in Acinetobacter sp. NIPH 809;, curated
Beta-lactam_blaOXA-279	blaOXA-279_1_APOM01000058	blaOXA-279	blaOXA	Beta-lactam	Beta-lactam	Amoxicillin, Ampicillin	24277043	Enzymatic inactivation	Class D;OXA-279-like;Natural in Acinetobacter parvus DSM 16617 = CIP 108168;, curated
Beta-lactam_blaOXA-275	blaOXA-275_1_APPJ01000001	blaOXA-275	blaOXA	Beta-lactam	Beta-lactam		24277043	Enzymatic inactivation	Class D;OXA-274-like;Natural in Acinetobacter guillouiae NIPH 991;, curated
Beta-lactam_blaOXA-274	blaOXA-274_1_APOS01000038	blaOXA-274	blaOXA	Beta-lactam	Beta-lactam		24277043	Enzymatic inactivation	Class D;OXA-274-like;Natural in Acinetobacter guillouiae CIP 63.46;, curated
Beta-lactam_blaOXA-266	blaOXA-266_1_APPO01000008	blaOXA-266	blaOXA	Beta-lactam	Beta-lactam	Amoxicillin, Ampicillin, Ertapenem	24277043	Enzymatic inactivation	Class D;OXA-266-like;Natural in Acinetobacter venetianus;, curated
Beta-lactam_blaOXA-185	blaOXA-185_1_JQ396379	blaOXA-185	blaOXA	Beta-lactam	Beta-lactam		Unpublished	Enzymatic inactivation	Class D;OXA-184-like;Natural in Campylobacter jejuni;, curated
Beta-lactam_blaOXA-184	blaOXA-184_1_JQ396378	blaOXA-184	blaOXA	Beta-lactam	Beta-lactam		Unpublished	Enzymatic inactivation	Class D;OXA-184-like;Natural in Campylobacter jejuni;, curated
Beta-lactam_blaOXA-159	blaOXA-159_1_KP771987	blaOXA-159	blaOXA	Beta-lactam	Beta-lactam	Amoxicillin, Ampicillin, Imipenem, Meropenem, Piperacillin	26349828	Enzymatic inactivation	Class D;OXA-156-like;Natural in Pandoraea sp. HD7676;, curated
Beta-lactam_blaOXA-158	blaOXA-158_1_KP771986	blaOXA-158	blaOXA	Beta-lactam	Beta-lactam	Amoxicillin, Ampicillin, Imipenem, Meropenem, Piperacillin	26349828	Enzymatic inactivation	Class D;OXA-156-like;Natural in Pandoraea sp. Va8523;, curated
Beta-lactam_blaOXA-157	blaOXA-157_1_KP771985	blaOXA-157	blaOXA	Beta-lactam	Beta-lactam	Amoxicillin, Ampicillin, Imipenem, Meropenem, Piperacillin	26349828	Enzymatic inactivation	Class D;Natural in Pandoraea norimbergensis;, curated
Beta-lactam_blaOXA-156	blaOXA-156_1_KP771984	blaOXA-156	blaOXA	Beta-lactam	Beta-lactam	Amoxicillin, Ampicillin, Imipenem, Meropenem, Piperacillin	26349828	Enzymatic inactivation	Class D;OXA-156-like;Natural in Pandoraea pulmonicola;, curated
Beta-lactam_blaOXA-155	blaOXA-155_1_KP771983	blaOXA-155	blaOXA	Beta-lactam	Beta-lactam		26349828	Enzymatic inactivation	Class D;OXA-154-like;Natural in Pandoraea sputorum;, curated
Beta-lactam_blaOXA-154	blaOXA-154_1_KP771982	blaOXA-154	blaOXA	Beta-lactam	Beta-lactam	Amoxicillin, Ampicillin, Imipenem, Meropenem, Piperacillin	26349828	Enzymatic inactivation	Class D;OXA-154-like;Natural in Pandoraea sputorum;, curated
Beta-lactam_blaOXA-153	blaOXA-153_1_KP771981	blaOXA-153	blaOXA	Beta-lactam	Beta-lactam	Amoxicillin, Ampicillin, Imipenem, Meropenem, Piperacillin	26349828	Enzymatic inactivation	Class D;OXA-153-like;Natural in Pandoraea apista;, curated
Beta-lactam_blaOXA-151	blaOXA-151_1_CP009553	blaOXA-151	blaOXA	Beta-lactam	Beta-lactam		26349828	Enzymatic inactivation	Class D;OXA-62-like;Natural in Pandoraea pnomenusa;, curated
Beta-lactam_blaOXA-152	blaOXA-152_1_KP771980	blaOXA-152	blaOXA	Beta-lactam	Beta-lactam		26349828	Enzymatic inactivation	Class D;OXA-62-like;Natural in Pandoraea pnomenusa;, curated
Beta-lactam_mecA	mecA_1_NC_002745	mecA	mecA	Beta-lactam	Beta-lactam	Amoxicillin, Amoxicillin+Clavulanic acid, Ampicillin, Ampicillin+Clavulanic acid, Cefepime, Cefixime, Cefotaxime, Cefoxitin, Ceftazidime, Ertapenem, Imipenem, Meropenem, Piperacillin, Piperacillin+Tazobactam	11418146	Target modification	curated
Beta-lactam_mecA2	mecA2_1_AM048811	mecA2	mecA	Beta-lactam	Beta-lactam	Amoxicillin, Amoxicillin+Clavulanic acid, Ampicillin, Ampicillin+Clavulanic acid, Cefepime, Cefixime, Cefotaxime, Cefoxitin, Ceftazidime, Ertapenem, Imipenem, Meropenem, Piperacillin, Piperacillin+Tazobactam	17005735	Target modification	curated
Beta-lactam_mecA	mecA_2_NC_002951	mecA	mecA	Beta-lactam	Beta-lactam	Amoxicillin, Amoxicillin+Clavulanic acid, Ampicillin, Ampicillin+Clavulanic acid, Cefepime, Cefixime, Cefotaxime, Cefoxitin, Ceftazidime, Ertapenem, Imipenem, Meropenem, Piperacillin, Piperacillin+Tazobactam	15774886	Target modification	curated
Beta-lactam_mecA	mecA_3_Y13095	mecA	mecA	Beta-lactam	Beta-lactam	Amoxicillin, Amoxicillin+Clavulanic acid, Ampicillin, Ampicillin+Clavulanic acid, Cefepime, Cefixime, Cefotaxime, Cefoxitin, Ceftazidime, Ertapenem, Imipenem, Meropenem, Piperacillin, Piperacillin+Tazobactam	9440511	Target modification	curated
Beta-lactam_mecC2	mecC2_1_KF955540	mecC2	mecC	Beta-lactam	Beta-lactam	Amoxicillin, Amoxicillin+Clavulanic acid, Ampicillin, Ampicillin+Clavulanic acid, Cefepime, Cefixime, Cefotaxime, Cefoxitin, Ceftazidime, Ertapenem, Imipenem, Meropenem, Piperacillin, Piperacillin+Tazobactam	24569631	Target modification	curated
Beta-lactam_mecA1	mecA1_1_AB547235	mecA1	mecA	Beta-lactam	Beta-lactam	Amoxicillin, Amoxicillin+Clavulanic acid, Ampicillin, Ampicillin+Clavulanic acid, Cefepime, Cefixime, Cefotaxime, Cefoxitin, Ceftazidime, Ertapenem, Imipenem, Meropenem, Piperacillin, Piperacillin+Tazobactam	20679504	Target modification	curated
Beta-lactam_mecA	mecA_4_AB546266	mecA	mecA	Beta-lactam	Beta-lactam	Amoxicillin, Amoxicillin+Clavulanic acid, Ampicillin, Ampicillin+Clavulanic acid, Cefepime, Cefixime, Cefotaxime, Cefoxitin, Ceftazidime, Ertapenem, Imipenem, Meropenem, Piperacillin, Piperacillin+Tazobactam	20679504	Target modification	curated
Beta-lactam_mecC	mecC_1_FR821779	mecC	mecC	Beta-lactam	Beta-lactam	Amoxicillin, Amoxicillin+Clavulanic acid, Ampicillin, Ampicillin+Clavulanic acid, Cefepime, Cefixime, Cefotaxime, Cefoxitin, Ceftazidime, Ertapenem, Imipenem, Meropenem, Piperacillin, Piperacillin+Tazobactam	21641281	Target modification	curated
Beta-lactam_mecA1	mecA1_2_AY820253	mecA1	mecA	Beta-lactam	Beta-lactam	Amoxicillin, Amoxicillin+Clavulanic acid, Ampicillin, Ampicillin+Clavulanic acid, Cefepime, Cefixime, Cefotaxime, Cefoxitin, Ceftazidime, Ertapenem, Imipenem, Meropenem, Piperacillin, Piperacillin+Tazobactam	unpublished	Target modification	curated
Beta-lactam_mecA	mecA_5_AB546267	mecA	mecA	Beta-lactam	Beta-lactam	Amoxicillin, Amoxicillin+Clavulanic acid, Ampicillin, Ampicillin+Clavulanic acid, Cefepime, Cefixime, Cefotaxime, Cefoxitin, Ceftazidime, Ertapenem, Imipenem, Meropenem, Piperacillin, Piperacillin+Tazobactam	20679504	Target modification	curated
Beta-lactam_mecA2	mecA2_2_AB546780	mecA2	mecA	Beta-lactam	Beta-lactam	Amoxicillin, Amoxicillin+Clavulanic acid, Ampicillin, Ampicillin+Clavulanic acid, Cefepime, Cefixime, Cefotaxime, Cefoxitin, Ceftazidime, Ertapenem, Imipenem, Meropenem, Piperacillin, Piperacillin+Tazobactam	20679504	Target modification	curated
Beta-lactam_mecA1	mecA1_3_Y13094	mecA1	mecA	Beta-lactam	Beta-lactam	Amoxicillin, Amoxicillin+Clavulanic acid, Ampicillin, Ampicillin+Clavulanic acid, Cefepime, Cefixime, Cefotaxime, Cefoxitin, Ceftazidime, Ertapenem, Imipenem, Meropenem, Piperacillin, Piperacillin+Tazobactam	9440511	Target modification	curated
Beta-lactam_mecB	mecB_1_NC_011996	mecB	mecB	Beta-lactam	Beta-lactam	Amoxicillin, Amoxicillin+Clavulanic acid, Ampicillin, Ampicillin+Clavulanic acid, Cefepime, Cefixime, Cefotaxime, Cefoxitin, Ceftazidime, Ertapenem, Imipenem, Meropenem, Piperacillin, Piperacillin+Tazobactam	19074389	Target modification	curated
Beta-lactam_mecA	mecA_6_BX571856	mecA	mecA	Beta-lactam	Beta-lactam	Amoxicillin, Amoxicillin+Clavulanic acid, Ampicillin, Ampicillin+Clavulanic acid, Cefepime, Cefixime, Cefotaxime, Cefoxitin, Ceftazidime, Ertapenem, Imipenem, Meropenem, Piperacillin, Piperacillin+Tazobactam	15213324	Target modification	curated
Beta-lactam_mecA	mecA_7_HE861945	mecA	mecA	Beta-lactam	Beta-lactam	Amoxicillin, Amoxicillin+Clavulanic acid, Ampicillin, Ampicillin+Clavulanic acid, Cefepime, Cefixime, Cefotaxime, Cefoxitin, Ceftazidime, Ertapenem, Imipenem, Meropenem, Piperacillin, Piperacillin+Tazobactam	unpublished	Target modification	curated
Beta-lactam_mecA1	mecA1_4_AB547236	mecA1	mecA	Beta-lactam	Beta-lactam	Amoxicillin, Amoxicillin+Clavulanic acid, Ampicillin, Ampicillin+Clavulanic acid, Cefepime, Cefixime, Cefotaxime, Cefoxitin, Ceftazidime, Ertapenem, Imipenem, Meropenem, Piperacillin, Piperacillin+Tazobactam	20679504	Target modification	curated
Beta-lactam_mecA	mecA_8_NC_007168	mecA	mecA	Beta-lactam	Beta-lactam	Amoxicillin, Amoxicillin+Clavulanic acid, Ampicillin, Ampicillin+Clavulanic acid, Cefepime, Cefixime, Cefotaxime, Cefoxitin, Ceftazidime, Ertapenem, Imipenem, Meropenem, Piperacillin, Piperacillin+Tazobactam	16237012	Target modification	curated
Beta-lactam_mecA1	mecA1_5_AB547234	mecA1	mecA	Beta-lactam	Beta-lactam	Amoxicillin, Amoxicillin+Clavulanic acid, Ampicillin, Ampicillin+Clavulanic acid, Cefepime, Cefixime, Cefotaxime, Cefoxitin, Ceftazidime, Ertapenem, Imipenem, Meropenem, Piperacillin, Piperacillin+Tazobactam	20679504	Target modification	curated
Beta-lactam_mecA	mecA_9_AB505630	mecA	mecA	Beta-lactam	Beta-lactam	Amoxicillin, Amoxicillin+Clavulanic acid, Ampicillin, Ampicillin+Clavulanic acid, Cefepime, Cefixime, Cefotaxime, Cefoxitin, Ceftazidime, Ertapenem, Imipenem, Meropenem, Piperacillin, Piperacillin+Tazobactam	21422209	Target modification	curated
Beta-lactam_mecC	mecC_2_FR823292	mecC	mecC	Beta-lactam	Beta-lactam	Amoxicillin, Amoxicillin+Clavulanic acid, Ampicillin, Ampicillin+Clavulanic acid, Cefepime, Cefixime, Cefotaxime, Cefoxitin, Ceftazidime, Ertapenem, Imipenem, Meropenem, Piperacillin, Piperacillin+Tazobactam	21636525	Target modification	curated
Beta-lactam_mecD	mecD_1_KY013611	mecD	mecD	Beta-lactam	Beta-lactam	Amoxicillin, Amoxicillin+Clavulanic acid, Ampicillin, Ampicillin+Clavulanic acid, Cefepime, Cefixime, Cefotaxime, Cefoxitin, Ceftazidime, Ertapenem, Imipenem, Meropenem, Piperacillin, Piperacillin+Tazobactam	28272476	Target modification	curated
Beta-lactam_mecC	mecC_3_KR732654	mecC	mecC	Beta-lactam	Beta-lactam	Amoxicillin, Amoxicillin+Clavulanic acid, Ampicillin, Ampicillin+Clavulanic acid, Cefepime, Cefixime, Cefotaxime, Cefoxitin, Ceftazidime, Ertapenem, Imipenem, Meropenem, Piperacillin, Piperacillin+Tazobactam	26799070	Target modification	curated
Beta-lactam_mecC	mecC_4_HG515014	mecC	mecC	Beta-lactam	Beta-lactam	Amoxicillin, Amoxicillin+Clavulanic acid, Ampicillin, Ampicillin+Clavulanic acid, Cefepime, Cefixime, Cefotaxime, Cefoxitin, Ceftazidime, Ertapenem, Imipenem, Meropenem, Piperacillin, Piperacillin+Tazobactam	24302651	Target modification	curated
Beta-lactam_blaOXA-545	blaOXA-545_1_KY674541	blaOXA-545	blaOXA	Beta-lactam	Beta-lactam		Unpublished	Enzymatic inactivation	Class D;OXA-51-like;Natural in Acinetobacter baumannii AB25C30;, curated
Beta-lactam_blaOXA-546	blaOXA-546_1_KY682756	blaOXA-546	blaOXA	Beta-lactam	Beta-lactam		Unpublished	Enzymatic inactivation	Class D;OXA-48-like;Natural in Shewanella xiamenensis Sh1;, curated
Beta-lactam_blaOXA-547	blaOXA-547_1_KY684124	blaOXA-547	blaOXA	Beta-lactam	Beta-lactam		Unpublished	Enzymatic inactivation	Class D;OXA-48-like;Natural in Shewanella xiamenensis 111D;, curated
Beta-lactam_blaOXA-548	blaOXA-548_1_KY682750	blaOXA-548	blaOXA	Beta-lactam	Beta-lactam		Unpublished	Enzymatic inactivation	Class D;OXA-548-like;Natural in Shewanella hafniensis Sh29;, curated
Beta-lactam_blaOXA-549	blaOXA-549_1_KY682751	blaOXA-549	blaOXA	Beta-lactam	Beta-lactam		Unpublished	Enzymatic inactivation	Class D;OXA-548-like;Natural in Shewanella hafniensis Sh26;, curated
Beta-lactam_blaOXA-550	blaOXA-550_1_KY682752	blaOXA-550	blaOXA	Beta-lactam	Beta-lactam		Unpublished	Enzymatic inactivation	Class D;OXA-548-like;Natural in Shewanella hafniensis Sh20;, curated
Beta-lactam_blaOXA-551	blaOXA-551_1_KY682753	blaOXA-551	blaOXA	Beta-lactam	Beta-lactam		Unpublished	Enzymatic inactivation	Class D;OXA-548-like;Natural in Shewanella baltica Sh19;, curated
Beta-lactam_blaOXA-552	blaOXA-552_1_KY682754	blaOXA-552	blaOXA	Beta-lactam	Beta-lactam		Unpublished	Enzymatic inactivation	Class D;OXA-548-like;Natural in Shewanella hafniensis Sh24;, curated
Beta-lactam_blaOXA-553	blaOXA-553_1_KY682755	blaOXA-553	blaOXA	Beta-lactam	Beta-lactam		Unpublished	Enzymatic inactivation	Class D;OXA-548-like;Natural in Shewanella hafniensis Sh10;, curated
Beta-lactam_blaOXA-554	blaOXA-554_1_KY126221	blaOXA-554	blaOXA	Beta-lactam	Beta-lactam		Unpublished	Enzymatic inactivation	Class D;OXA-51-like;Natural in Acinetobacter baumanniiCNM20000307;, curated
Beta-lactam_blaOXA-555	blaOXA-555_1_KY126224	blaOXA-555	blaOXA	Beta-lactam	Beta-lactam		Unpublished	Enzymatic inactivation	Class D;OXA-51-like;Natural in Acinetobacter baumanniiCNM20010364;, curated
Beta-lactam_blaOXA-556	blaOXA-556_1_KY126231	blaOXA-556	blaOXA	Beta-lactam	Beta-lactam		Unpublished	Enzymatic inactivation	Class D;OXA-51-like;Natural in Acinetobacter baumanniiCNM20040341;, curated
Beta-lactam_blaOXA-557	blaOXA-557_1_KY126232	blaOXA-557	blaOXA	Beta-lactam	Beta-lactam		Unpublished	Enzymatic inactivation	Class D;OXA-51-like;Natural in Acinetobacter baumanniiCNM20040355;, curated
Beta-lactam_blaOXA-558	blaOXA-558_1_KY126234	blaOXA-558	blaOXA	Beta-lactam	Beta-lactam		Unpublished	Enzymatic inactivation	Class D;OXA-51-like;Natural in Acinetobacter baumanniiCNM20050133;, curated
Beta-lactam_blaOXA-559	blaOXA-559_1_KY126237	blaOXA-559	blaOXA	Beta-lactam	Beta-lactam		Unpublished	Enzymatic inactivation	Class D;OXA-51-like;Natural in Acinetobacter baumanniiCNM20071227;, curated
Beta-lactam_blaOXA-560	blaOXA-560_1_KY126238	blaOXA-560	blaOXA	Beta-lactam	Beta-lactam		Unpublished	Enzymatic inactivation	Class D;OXA-51-like;Natural in Acinetobacter baumanniiCNM20071813;, curated
Beta-lactam_blaOXA-561	blaOXA-561_1_KY126240	blaOXA-561	blaOXA	Beta-lactam	Beta-lactam		Unpublished	Enzymatic inactivation	Class D;OXA-51-like;Natural in Acinetobacter baumanniiCNM20081065;, curated
Beta-lactam_blaOXA-562	blaOXA-562_1_KY126241	blaOXA-562	blaOXA	Beta-lactam	Beta-lactam		Unpublished	Enzymatic inactivation	Class D;OXA-51-like;Natural in Acinetobacter baumanniiCNM20081737;, curated
Beta-lactam_blaOXA-563	blaOXA-563_1_KY767021	blaOXA-563	blaOXA	Beta-lactam	Beta-lactam		Unpublished	Enzymatic inactivation	Class D;OXA-213-like;Natural in Acinetobacter pittii NRZ-24076;, curated
Beta-lactam_blaOXA-564	blaOXA-564_1_KY767022	blaOXA-564	blaOXA	Beta-lactam	Beta-lactam		Unpublished	Enzymatic inactivation	Class D;OXA-213-like;Natural in Acinetobacter pittii NRZ-24967;, curated
Beta-lactam_blaOXA-565	blaOXA-565_1_KY883665	blaOXA-565	blaOXA	Beta-lactam	Beta-lactam		Unpublished	Enzymatic inactivation	Class D;OXA-23-like;Natural in Acinetobacter baumannii01ACRGNY3002;, curated
Beta-lactam_blaOXA-566	blaOXA-566_1_MF099636	blaOXA-566	blaOXA	Beta-lactam	Beta-lactam		Unpublished	Enzymatic inactivation	Class D;OXA-48-like;, curated
Beta-lactam_blaOXA-312	blaOXA-312_1_KF057029	blaOXA-312	blaOXA	Beta-lactam	Beta-lactam		24247131	Enzymatic inactivation	Class D;OXA-51-like;Natural in Acinetobacter baumannii;, curated
Beta-lactam_blaOXA-313	blaOXA-313_1_KF057030	blaOXA-313	blaOXA	Beta-lactam	Beta-lactam		24247131	Enzymatic inactivation	Class D;OXA-51-like;Natural in Acinetobacter baumannii;, curated
Beta-lactam_blaOXA-314	blaOXA-314_1_KF057031	blaOXA-314	blaOXA	Beta-lactam	Beta-lactam		24247131	Enzymatic inactivation	Class D;OXA-51-like;Natural in Acinetobacter baumannii;, curated
Beta-lactam_blaOXA-315	blaOXA-315_1_KF057032	blaOXA-315	blaOXA	Beta-lactam	Beta-lactam		24247131	Enzymatic inactivation	Class D;OXA-51-like;Natural in Acinetobacter baumannii;, curated
Beta-lactam_blaOXA-316	blaOXA-316_1_KF057033	blaOXA-316	blaOXA	Beta-lactam	Beta-lactam		24247131	Enzymatic inactivation	Class D;OXA-51-like;Natural in Acinetobacter baumannii;, curated
Beta-lactam_blaOXA-317	blaOXA-317_1_KF057034	blaOXA-317	blaOXA	Beta-lactam	Beta-lactam		24247131	Enzymatic inactivation	Class D;OXA-51-like;Natural in Acinetobacter baumannii;, curated
Beta-lactam_blaOXA-300	blaOXA-300_1_APPK01000054	blaOXA-300	blaOXA	Beta-lactam	Beta-lactam		24277043	Enzymatic inactivation	Class D;OXA-228-like;Natural in Acinetobacter bereziniae NIPH 3;, curated
Beta-lactam_blaOXA-301	blaOXA-301_1_APQG01000050	blaOXA-301	blaOXA	Beta-lactam	Beta-lactam	Amoxicillin, Ampicillin, Ertapenem	24277043	Enzymatic inactivation	Class D;OXA-228-like;Natural in Acinetobacter bereziniae LMG 1003 = CIP 70.12;, curated
Beta-lactam_blaOXA-304	blaOXA-304_1_APSC01000007	blaOXA-304	blaOXA	Beta-lactam	Beta-lactam	Amoxicillin, Ampicillin, Ertapenem	24277043	Enzymatic inactivation	Class D;OXA-213-like;Natural in Acinetobacter sp. NIPH 542;, curated
Beta-lactam_blaOXA-305	blaOXA-305_1_APPF01000021	blaOXA-305	blaOXA	Beta-lactam	Beta-lactam		24277043	Enzymatic inactivation	Class D;OXA-213-like;Natural in Acinetobacter sp. NIPH 817;, curated
Beta-lactam_blaOXA-280	blaOXA-280_1_APPZ01000001	blaOXA-280	blaOXA	Beta-lactam	Beta-lactam		24277043	Enzymatic inactivation	Class D;OXA-211-like;Natural in Acinetobacter johnsonii ANC 3681;, curated
Beta-lactam_blaOXA-281	blaOXA-281_1_APON01000041	blaOXA-281	blaOXA	Beta-lactam	Beta-lactam		24277043	Enzymatic inactivation	Class D;OXA-211-like;Natural in Acinetobacter johnsonii CIP 64.6;, curated
Beta-lactam_blaOXA-282	blaOXA-282_1_APQS01000019	blaOXA-282	blaOXA	Beta-lactam	Beta-lactam		24277043	Enzymatic inactivation	Class D;OXA-134-like;Natural in Acinetobacter lwoffii NCTC 5866 = CIP 64.10 = NIPH 512;, curated
Beta-lactam_blaOXA-283	blaOXA-283_1_AYHO01000005	blaOXA-283	blaOXA	Beta-lactam	Beta-lactam		24277043	Enzymatic inactivation	Class D;OXA-134-like;Natural in Acinetobacter lwoffii NCTC 5866 = CIP 64.10 = NIPH 512;, curated
Beta-lactam_blaOXA-284	blaOXA-284_1_APRU01000004	blaOXA-284	blaOXA	Beta-lactam	Beta-lactam		24277043	Enzymatic inactivation	Class D;OXA-134-like;Natural in Acinetobacter sp. CIP 51.11;, curated
Beta-lactam_blaOXA-285	blaOXA-285_1_APRY01000059	blaOXA-285	blaOXA	Beta-lactam	Beta-lactam		24277043	Enzymatic inactivation	Class D;OXA-134-like;Natural in Acinetobacter sp. CIP 64.7;, curated
Beta-lactam_blaOXA-276	blaOXA-276_1_APPI01000013	blaOXA-276	blaOXA	Beta-lactam	Beta-lactam		24277043	Enzymatic inactivation	Class D;OXA-134-like;Natural in Acinetobacter schindleri NIPH 900;, curated
Beta-lactam_blaOXA-277	blaOXA-277_1_APPQ01000011	blaOXA-277	blaOXA	Beta-lactam	Beta-lactam		24277043	Enzymatic inactivation	Class D;OXA-134-like;Natural in Acinetobacter schindleri CIP 107287;, curated
Beta-lactam_blaOXA-267	blaOXA-267_1_APQH01000006	blaOXA-267	blaOXA	Beta-lactam	Beta-lactam		24277043	Enzymatic inactivation	Class D;OXA-213-like;Natural in Acinetobacter calcoaceticus ANC 3680;, curated
Beta-lactam_blaOXA-268	blaOXA-268_1_APOE01000008	blaOXA-268	blaOXA	Beta-lactam	Beta-lactam		24277043	Enzymatic inactivation	Class D;OXA-213-like;Natural in Acinetobacter calcoaceticus NIPH 13;, curated
Beta-lactam_blaOXA-269	blaOXA-269_1_APQJ01000007	blaOXA-269	blaOXA	Beta-lactam	Beta-lactam		24277043	Enzymatic inactivation	Class D;OXA-213-like;Natural in Acinetobacter calcoaceticus ANC 3811;, curated
Beta-lactam_blaOXA-270	blaOXA-270_1_APQM01000006	blaOXA-270	blaOXA	Beta-lactam	Beta-lactam	Amoxicillin, Ampicillin	24277043	Enzymatic inactivation	Class D;OXA-213-like;Natural in Acinetobacter pittii ANC 4050;, curated
Beta-lactam_blaOXA-271	blaOXA-271_1_APQO01000006	blaOXA-271	blaOXA	Beta-lactam	Beta-lactam		24277043	Enzymatic inactivation	Class D;OXA-213-like;Natural in Acinetobacter pittii ANC 4052;, curated
Beta-lactam_blaOXA-272	blaOXA-272_1_LSAL01000001	blaOXA-272	blaOXA	Beta-lactam	Beta-lactam		24277043	Enzymatic inactivation	Class D;OXA-213-like;Natural in Acinetobacter pittii;, curated
Beta-lactam_blaOXA-273	blaOXA-273_1_APQN01000012	blaOXA-273	blaOXA	Beta-lactam	Beta-lactam	Amoxicillin, Ampicillin	24277043	Enzymatic inactivation	Class D;OXA-213-like;Natural in Acinetobacter pittii ANC 3678;, curated
Beta-lactam_blaOXA-246	blaOXA-246_1_EU886980	blaOXA-246	blaOXA	Beta-lactam	Beta-lactam	Amoxicillin, Ampicillin	24398232	Enzymatic inactivation	Class D;OXA-10-like;, curated
Beta-lactam_blaOXA-252	blaOXA-252_1_NG_050608	blaOXA-252	blaOXA	Beta-lactam	Beta-lactam		Unpublished	Enzymatic inactivation	Class D;OXA-48-like;Natural in Shewanella sp. ZOR0012;, curated
Beta-lactam_blaOXA-259	blaOXA-259_1_KF057028	blaOXA-259	blaOXA	Beta-lactam	Beta-lactam		24277043	Enzymatic inactivation	Class D;OXA-51-like;Natural in Acinetobacter baumannii;, curated
Beta-lactam_blaOXA-260	blaOXA-260_1_APOR01000009	blaOXA-260	blaOXA	Beta-lactam	Beta-lactam		24277043	Enzymatic inactivation	Class D;OXA-51-like;Natural in Acinetobacter baumannii NIPH 1362;, curated
Beta-lactam_blaOXA-261	blaOXA-261_1_APQV01000009	blaOXA-261	blaOXA	Beta-lactam	Beta-lactam		24277043	Enzymatic inactivation	Class D;OXA-51-like;Natural in Acinetobacter baumannii NIPH 201;, curated
Beta-lactam_blaOXA-262	blaOXA-262_1_APRA01000005	blaOXA-262	blaOXA	Beta-lactam	Beta-lactam		24277043	Enzymatic inactivation	Class D;OXA-51-like;Natural in Acinetobacter baumannii NIPH 67;, curated
Beta-lactam_blaOXA-263	blaOXA-263_1_APQY01000006	blaOXA-263	blaOXA	Beta-lactam	Beta-lactam		24277043	Enzymatic inactivation	Class D;OXA-51-like;Natural in Acinetobacter baumannii NIPH 329;, curated
Beta-lactam_blaOXA-264	blaOXA-264_1_APQQ01000012	blaOXA-264	blaOXA	Beta-lactam	Beta-lactam		24277043	Enzymatic inactivation	Class D;OXA-214-like;Natural in Acinetobacter haemolyticus CIP 64.3;, curated
Beta-lactam_blaOXA-265	blaOXA-265_1_APQR01000003	blaOXA-265	blaOXA	Beta-lactam	Beta-lactam		24277043	Enzymatic inactivation	Class D;OXA-214-like;Natural in Acinetobacter haemolyticus NIPH 261;, curated
Beta-lactam_blaOXA-193	blaOXA-193_1_CP013032	blaOXA-193	blaOXA	Beta-lactam	Beta-lactam		Unpublished	Enzymatic inactivation	Class D;OXA-61-like;Natural in Campylobacter coli;Alternative name CJ0299;, curated
Beta-lactam_blaOXA-102	blaOXA-102_1_NZ_LWGP01000001	blaOXA-102	blaOXA	Beta-lactam	Beta-lactam	Ertapenem, Imipenem	18195058	Enzymatic inactivation	Class D;OXA-23-like;, curated
Beta-lactam_blaOXA-103	blaOXA-103_1_APQF01000011	blaOXA-103	blaOXA	Beta-lactam	Beta-lactam	Ertapenem, Imipenem	18195058	Enzymatic inactivation	Class D;OXA-23-like;, curated
Beta-lactam_blaZ	blaZ_13_KF471116	blaZ	blaZ	Beta-lactam	Beta-lactam	Amoxicillin, Ampicillin, Penicillin, Piperacillin	unpublished	Enzymatic inactivation	Class A, curated
Beta-lactam_blaZ	blaZ_14_JBAG01000015	blaZ	blaZ	Beta-lactam	Beta-lactam	Amoxicillin, Ampicillin, Penicillin, Piperacillin	unpublished	Enzymatic inactivation	Class A, curated
Beta-lactam_blaZ	blaZ_15_JAZQ01000018	blaZ	blaZ	Beta-lactam	Beta-lactam	Amoxicillin, Ampicillin, Penicillin, Piperacillin	unpublished	Enzymatic inactivation	Class A, curated
Beta-lactam_blaZ	blaZ_16_JBTH01000015	blaZ	blaZ	Beta-lactam	Beta-lactam	Amoxicillin, Ampicillin, Penicillin, Piperacillin	unpublished	Enzymatic inactivation	Class A, curated
Beta-lactam_blaZ	blaZ_17_JDDF01000008	blaZ	blaZ	Beta-lactam	Beta-lactam	Amoxicillin, Ampicillin, Penicillin, Piperacillin	unpublished	Enzymatic inactivation	Class A, curated
Beta-lactam_blaZ	blaZ_18_JBQW01000016	blaZ	blaZ	Beta-lactam	Beta-lactam	Amoxicillin, Ampicillin, Penicillin, Piperacillin	unpublished	Enzymatic inactivation	Class A, curated
Beta-lactam_blaZ	blaZ_19_JBMK01000007	blaZ	blaZ	Beta-lactam	Beta-lactam	Amoxicillin, Ampicillin, Penicillin, Piperacillin	unpublished	Enzymatic inactivation	Class A, curated
Beta-lactam_blaZ	blaZ_20_JBVX01000014	blaZ	blaZ	Beta-lactam	Beta-lactam	Amoxicillin, Ampicillin, Penicillin, Piperacillin	unpublished	Enzymatic inactivation	Class A, curated
Beta-lactam_blaZ	blaZ_21_JGQH01000014	blaZ	blaZ	Beta-lactam	Beta-lactam	Amoxicillin, Ampicillin, Penicillin, Piperacillin	unpublished	Enzymatic inactivation	Class A, curated
Beta-lactam_blaZ	blaZ_22_JCHI01000035	blaZ	blaZ	Beta-lactam	Beta-lactam	Amoxicillin, Ampicillin, Penicillin, Piperacillin	unpublished	Enzymatic inactivation	Class A, curated
Beta-lactam_blaZ	blaZ_23_JBND01000015	blaZ	blaZ	Beta-lactam	Beta-lactam	Amoxicillin, Ampicillin, Penicillin, Piperacillin	unpublished	Enzymatic inactivation	Class A, curated
Beta-lactam_blaZ	blaZ_24_JBLQ01000018	blaZ	blaZ	Beta-lactam	Beta-lactam	Amoxicillin, Ampicillin, Penicillin, Piperacillin	unpublished	Enzymatic inactivation	Class A, curated
Beta-lactam_blaZ	blaZ_25_JBKK01000017	blaZ	blaZ	Beta-lactam	Beta-lactam	Amoxicillin, Ampicillin, Penicillin, Piperacillin	unpublished	Enzymatic inactivation	Class A, curated
Beta-lactam_blaZ	blaZ_26_JBJP01000007	blaZ	blaZ	Beta-lactam	Beta-lactam	Amoxicillin, Ampicillin, Penicillin, Piperacillin	unpublished	Enzymatic inactivation	Class A, curated
Beta-lactam_blaZ	blaZ_27_JDGZ01000043	blaZ	blaZ	Beta-lactam	Beta-lactam	Amoxicillin, Ampicillin, Penicillin, Piperacillin	unpublished	Enzymatic inactivation	Class A, curated
Beta-lactam_blaZ	blaZ_28_JDYO01000009	blaZ	blaZ	Beta-lactam	Beta-lactam	Amoxicillin, Ampicillin, Penicillin, Piperacillin	unpublished	Enzymatic inactivation	Class A, curated
Beta-lactam_blaZ	blaZ_29_JDXN01000019	blaZ	blaZ	Beta-lactam	Beta-lactam	Amoxicillin, Ampicillin, Penicillin, Piperacillin	unpublished	Enzymatic inactivation	Class A, curated
Beta-lactam_blaZ	blaZ_30_JGUQ01000012	blaZ	blaZ	Beta-lactam	Beta-lactam	Amoxicillin, Ampicillin, Penicillin, Piperacillin	unpublished	Enzymatic inactivation	Class A, curated
Beta-lactam_blaZ	blaZ_31_JIFU01000008	blaZ	blaZ	Beta-lactam	Beta-lactam	Amoxicillin, Ampicillin, Penicillin, Piperacillin	unpublished	Enzymatic inactivation	Class A, curated
Beta-lactam_blaZ	blaZ_32_JINH01000005	blaZ	blaZ	Beta-lactam	Beta-lactam	Amoxicillin, Ampicillin, Penicillin, Piperacillin	unpublished	Enzymatic inactivation	Class A, curated
Beta-lactam_blaZ	blaZ_33_JIXQ01000012	blaZ	blaZ	Beta-lactam	Beta-lactam	Amoxicillin, Ampicillin, Penicillin, Piperacillin	unpublished	Enzymatic inactivation	Class A, curated
Beta-lactam_blaZ	blaZ_34_JJAO01000008	blaZ	blaZ	Beta-lactam	Beta-lactam	Amoxicillin, Ampicillin, Penicillin, Piperacillin	unpublished	Enzymatic inactivation	Class A, curated
Beta-lactam_blaZ	blaZ_35_JIVZ01000012	blaZ	blaZ	Beta-lactam	Beta-lactam	Amoxicillin, Ampicillin, Penicillin, Piperacillin	unpublished	Enzymatic inactivation	Class A, curated
Beta-lactam_blaZ	blaZ_36_JITV01000006	blaZ	blaZ	Beta-lactam	Beta-lactam	Amoxicillin, Ampicillin, Penicillin, Piperacillin	unpublished	Enzymatic inactivation	Class A, curated
Beta-lactam_blaZ	blaZ_37_JIFD01000012	blaZ	blaZ	Beta-lactam	Beta-lactam	Amoxicillin, Ampicillin, Penicillin, Piperacillin	unpublished	Enzymatic inactivation	Class A, curated
Beta-lactam_blaZ	blaZ_38_NZ_JEMM01000040	blaZ	blaZ	Beta-lactam	Beta-lactam	Amoxicillin, Ampicillin, Penicillin, Piperacillin	unpublished	Enzymatic inactivation	Class A, curated
Beta-lactam_blaZ	blaZ_39_JHTU01000073	blaZ	blaZ	Beta-lactam	Beta-lactam	Amoxicillin, Ampicillin, Penicillin, Piperacillin	unpublished	Enzymatic inactivation	Class A, curated
Beta-lactam_blaZ	blaZ_40_NZ_AZBT01000050	blaZ	blaZ	Beta-lactam	Beta-lactam	Amoxicillin, Ampicillin, Penicillin, Piperacillin	24359724	Enzymatic inactivation	Class A, curated
Beta-lactam_blaZ	blaZ_42_CCEE01000006	blaZ	blaZ	Beta-lactam	Beta-lactam	Amoxicillin, Ampicillin, Penicillin, Piperacillin	unpublished	Enzymatic inactivation	Class A, curated
Beta-lactam_blaZ	blaZ_43_NZ_CAVU010000015	blaZ	blaZ	Beta-lactam	Beta-lactam	Amoxicillin, Ampicillin, Penicillin, Piperacillin	unpublished	Enzymatic inactivation	Class A, curated
Beta-lactam_blaZ	blaZ_44_NZ_JWJJ01000015	blaZ	blaZ	Beta-lactam	Beta-lactam	Amoxicillin, Ampicillin, Penicillin, Piperacillin	unpublished	Enzymatic inactivation	Class A, curated
Beta-lactam_blaZ	blaZ_45_CP010941	blaZ	blaZ	Beta-lactam	Beta-lactam	Amoxicillin, Ampicillin, Penicillin, Piperacillin	26227599	Enzymatic inactivation	Class A, curated
Beta-lactam_blaZ	blaZ_46_CP010944	blaZ	blaZ	Beta-lactam	Beta-lactam	Amoxicillin, Ampicillin, Penicillin, Piperacillin	26227599	Enzymatic inactivation	Class A, curated
Beta-lactam_blaZ	blaZ_47_NZ_JYGF01000020	blaZ	blaZ	Beta-lactam	Beta-lactam	Amoxicillin, Ampicillin, Penicillin, Piperacillin	26950323	Enzymatic inactivation	Class A, curated
Beta-lactam_blaZ	blaZ_48_CFPA01000022	blaZ	blaZ	Beta-lactam	Beta-lactam	Amoxicillin, Ampicillin, Penicillin, Piperacillin	unpublished	Enzymatic inactivation	Class A, curated
Beta-lactam_blaZ	blaZ_49_CVLS01000543	blaZ	blaZ	Beta-lactam	Beta-lactam	Amoxicillin, Ampicillin, Penicillin, Piperacillin	unpublished	Enzymatic inactivation	Class A, curated
Beta-lactam_blaZ	blaZ_50_KR230047	blaZ	blaZ	Beta-lactam	Beta-lactam	Amoxicillin, Ampicillin, Penicillin, Piperacillin	unpublished	Enzymatic inactivation	Class A, curated
Beta-lactam_blaZ	blaZ_51_NZ_JVWO01000108	blaZ	blaZ	Beta-lactam	Beta-lactam	Amoxicillin, Ampicillin, Penicillin, Piperacillin	26230489	Enzymatic inactivation	Class A, curated
Beta-lactam_blaZ	blaZ_52_NZ_JVWM01000127	blaZ	blaZ	Beta-lactam	Beta-lactam	Amoxicillin, Ampicillin, Penicillin, Piperacillin	26230489	Enzymatic inactivation	Class A, curated
Beta-lactam_blaZ	blaZ_53_NZ_JUXQ01000001	blaZ	blaZ	Beta-lactam	Beta-lactam	Amoxicillin, Ampicillin, Penicillin, Piperacillin	26230489	Enzymatic inactivation	Class A, curated
Beta-lactam_blaZ	blaZ_54_NZ_JVRB01000003	blaZ	blaZ	Beta-lactam	Beta-lactam	Amoxicillin, Ampicillin, Penicillin, Piperacillin	26230489	Enzymatic inactivation	Class A, curated
Beta-lactam_blaZ	blaZ_55_NZ_JVLY01000044	blaZ	blaZ	Beta-lactam	Beta-lactam	Amoxicillin, Ampicillin, Penicillin, Piperacillin	26230489	Enzymatic inactivation	Class A, curated
Beta-lactam_blaZ	blaZ_56_NZ_JUMU01000089	blaZ	blaZ	Beta-lactam	Beta-lactam	Amoxicillin, Ampicillin, Penicillin, Piperacillin	26230489	Enzymatic inactivation	Class A, curated
Beta-lactam_blaZ	blaZ_57_NZ_JURP01000126	blaZ	blaZ	Beta-lactam	Beta-lactam	Amoxicillin, Ampicillin, Penicillin, Piperacillin	26230489	Enzymatic inactivation	Class A, curated
Beta-lactam_blaZ	blaZ_58_NZ_JUUA01000057	blaZ	blaZ	Beta-lactam	Beta-lactam	Amoxicillin, Ampicillin, Penicillin, Piperacillin	26230489	Enzymatic inactivation	Class A, curated
Beta-lactam_blaZ	blaZ_59_NZ_JVBT01000063	blaZ	blaZ	Beta-lactam	Beta-lactam	Amoxicillin, Ampicillin, Penicillin, Piperacillin	26230489	Enzymatic inactivation	Class A, curated
Beta-lactam_blaZ	blaZ_60_NZ_JVML01000111	blaZ	blaZ	Beta-lactam	Beta-lactam	Amoxicillin, Ampicillin, Penicillin, Piperacillin	26230489	Enzymatic inactivation	Class A, curated
Beta-lactam_blaZ	blaZ_61_NZ_JVAT01000021	blaZ	blaZ	Beta-lactam	Beta-lactam	Amoxicillin, Ampicillin, Penicillin, Piperacillin	26230489	Enzymatic inactivation	Class A, curated
Beta-lactam_blaZ	blaZ_62_NZ_JVOH01000023	blaZ	blaZ	Beta-lactam	Beta-lactam	Amoxicillin, Ampicillin, Penicillin, Piperacillin	26230489	Enzymatic inactivation	Class A, curated
Beta-lactam_blaZ	blaZ_63_NZ_JUMX01000103	blaZ	blaZ	Beta-lactam	Beta-lactam	Amoxicillin, Ampicillin, Penicillin, Piperacillin	26230489	Enzymatic inactivation	Class A, curated
Beta-lactam_blaZ	blaZ_64_CSJB01000017	blaZ	blaZ	Beta-lactam	Beta-lactam	Amoxicillin, Ampicillin, Penicillin, Piperacillin	unpublished	Enzymatic inactivation	Class A, curated
Beta-lactam_blaZ	blaZ_65_CSEV01000005	blaZ	blaZ	Beta-lactam	Beta-lactam	Amoxicillin, Ampicillin, Penicillin, Piperacillin	unpublished	Enzymatic inactivation	Class A, curated
Beta-lactam_blaZ	blaZ_66_CSGM01000014	blaZ	blaZ	Beta-lactam	Beta-lactam	Amoxicillin, Ampicillin, Penicillin, Piperacillin	unpublished	Enzymatic inactivation	Class A, curated
Beta-lactam_blaZ	blaZ_67_NZ_CTTL01000039	blaZ	blaZ	Beta-lactam	Beta-lactam	Amoxicillin, Ampicillin, Penicillin, Piperacillin	unpublished	Enzymatic inactivation	Class A, curated
Beta-lactam_blaZ	blaZ_68_NZ_CUHK01000055	blaZ	blaZ	Beta-lactam	Beta-lactam	Amoxicillin, Ampicillin, Penicillin, Piperacillin	unpublished	Enzymatic inactivation	Class A, curated
Beta-lactam_blaZ	blaZ_69_NZ_CUHB01000033	blaZ	blaZ	Beta-lactam	Beta-lactam	Amoxicillin, Ampicillin, Penicillin, Piperacillin	unpublished	Enzymatic inactivation	Class A, curated
Beta-lactam_blaZ	blaZ_70_NZ_CUEK01000047	blaZ	blaZ	Beta-lactam	Beta-lactam	Amoxicillin, Ampicillin, Penicillin, Piperacillin	unpublished	Enzymatic inactivation	Class A, curated
Beta-lactam_blaZ	blaZ_71_NZ_CUGR01000082	blaZ	blaZ	Beta-lactam	Beta-lactam	Amoxicillin, Ampicillin, Penicillin, Piperacillin	unpublished	Enzymatic inactivation	Class A, curated
Beta-lactam_blaZ	blaZ_72_NZ_CUHG01000035	blaZ	blaZ	Beta-lactam	Beta-lactam	Amoxicillin, Ampicillin, Penicillin, Piperacillin	unpublished	Enzymatic inactivation	Class A, curated
Beta-lactam_blaZ	blaZ_73_CYNA01000004	blaZ	blaZ	Beta-lactam	Beta-lactam	Amoxicillin, Ampicillin, Penicillin, Piperacillin	unpublished	Enzymatic inactivation	Class A, curated
Beta-lactam_blaZ	blaZ_74_CZWI01000159	blaZ	blaZ	Beta-lactam	Beta-lactam	Amoxicillin, Ampicillin, Penicillin, Piperacillin	unpublished	Enzymatic inactivation	Class A, curated
Beta-lactam_blaZ	blaZ_75_LNTF01000008	blaZ	blaZ	Beta-lactam	Beta-lactam	Amoxicillin, Ampicillin, Penicillin, Piperacillin	unpublished	Enzymatic inactivation	Class A, curated
Beta-lactam_blaZ	blaZ_76_FFOR01000002	blaZ	blaZ	Beta-lactam	Beta-lactam	Amoxicillin, Ampicillin, Penicillin, Piperacillin	unpublished	Enzymatic inactivation	Class A, curated
Beta-lactam_blaZ	blaZ_77_FGNH01000009	blaZ	blaZ	Beta-lactam	Beta-lactam	Amoxicillin, Ampicillin, Penicillin, Piperacillin	unpublished	Enzymatic inactivation	Class A, curated
Beta-lactam_blaZ	blaZ_78_KU607301	blaZ	blaZ	Beta-lactam	Beta-lactam	Amoxicillin, Ampicillin, Penicillin, Piperacillin	27572443	Enzymatic inactivation	Class A, curated
Beta-lactam_blaZ	blaZ_79_KU607584	blaZ	blaZ	Beta-lactam	Beta-lactam	Amoxicillin, Ampicillin, Penicillin, Piperacillin	27572443	Enzymatic inactivation	Class A, curated
Beta-lactam_blaZ	blaZ_80_KU607855	blaZ	blaZ	Beta-lactam	Beta-lactam	Amoxicillin, Ampicillin, Penicillin, Piperacillin	27572443	Enzymatic inactivation	Class A, curated
Beta-lactam_blaZ	blaZ_81_FGJZ01000020	blaZ	blaZ	Beta-lactam	Beta-lactam	Amoxicillin, Ampicillin, Penicillin, Piperacillin	unpublished	Enzymatic inactivation	Class A, curated
Beta-lactam_blaZ	blaZ_82_FGSJ01000003	blaZ	blaZ	Beta-lactam	Beta-lactam	Amoxicillin, Ampicillin, Penicillin, Piperacillin	unpublished	Enzymatic inactivation	Class A, curated
Beta-lactam_blaZ	blaZ_83_FGWO01000019	blaZ	blaZ	Beta-lactam	Beta-lactam	Amoxicillin, Ampicillin, Penicillin, Piperacillin	unpublished	Enzymatic inactivation	Class A, curated
Beta-lactam_blaZ	blaZ_84_FHDH01000010	blaZ	blaZ	Beta-lactam	Beta-lactam	Amoxicillin, Ampicillin, Penicillin, Piperacillin	unpublished	Enzymatic inactivation	Class A, curated
Beta-lactam_blaZ	blaZ_85_NZ_FHDT01000016	blaZ	blaZ	Beta-lactam	Beta-lactam	Amoxicillin, Ampicillin, Penicillin, Piperacillin	unpublished	Enzymatic inactivation	Class A, curated
Beta-lactam_blaZ	blaZ_87_NZ_LRNC01000042	blaZ	blaZ	Beta-lactam	Beta-lactam	Amoxicillin, Ampicillin, Penicillin, Piperacillin	26931384	Enzymatic inactivation	Class A, curated
Beta-lactam_blaZ	blaZ_88_FKTX01000011	blaZ	blaZ	Beta-lactam	Beta-lactam	Amoxicillin, Ampicillin, Penicillin, Piperacillin	unpublished	Enzymatic inactivation	Class A, curated
Beta-lactam_blaZ	blaZ_89_FKPS01000007	blaZ	blaZ	Beta-lactam	Beta-lactam	Amoxicillin, Ampicillin, Penicillin, Piperacillin	unpublished	Enzymatic inactivation	Class A, curated
Beta-lactam_blaZ	blaZ_90_FKVU01000010	blaZ	blaZ	Beta-lactam	Beta-lactam	Amoxicillin, Ampicillin, Penicillin, Piperacillin	unpublished	Enzymatic inactivation	Class A, curated
Beta-lactam_blaZ	blaZ_91_FKQH01000022	blaZ	blaZ	Beta-lactam	Beta-lactam	Amoxicillin, Ampicillin, Penicillin, Piperacillin	unpublished	Enzymatic inactivation	Class A, curated
Beta-lactam_blaZ	blaZ_92_FKWG01000001	blaZ	blaZ	Beta-lactam	Beta-lactam	Amoxicillin, Ampicillin, Penicillin, Piperacillin	unpublished	Enzymatic inactivation	Class A, curated
Beta-lactam_blaZ	blaZ_93_FKQA01000038	blaZ	blaZ	Beta-lactam	Beta-lactam	Amoxicillin, Ampicillin, Penicillin, Piperacillin	unpublished	Enzymatic inactivation	Class A, curated
Beta-lactam_blaZ	blaZ_94_LYRW01000005	blaZ	blaZ	Beta-lactam	Beta-lactam	Amoxicillin, Ampicillin, Penicillin, Piperacillin	unpublished	Enzymatic inactivation	Class A, curated
Beta-lactam_blaZ	blaZ_95_MAJJ01000071	blaZ	blaZ	Beta-lactam	Beta-lactam	Amoxicillin, Ampicillin, Penicillin, Piperacillin	unpublished	Enzymatic inactivation	Class A, curated
Beta-lactam_blaZ	blaZ_96_LNDI01000019	blaZ	blaZ	Beta-lactam	Beta-lactam	Amoxicillin, Ampicillin, Penicillin, Piperacillin	unpublished	Enzymatic inactivation	Class A, curated
Beta-lactam_blaZ	blaZ_97_FMOK01000003	blaZ	blaZ	Beta-lactam	Beta-lactam	Amoxicillin, Ampicillin, Penicillin, Piperacillin	unpublished	Enzymatic inactivation	Class A, curated
Beta-lactam_blaZ	blaZ_98_LTEF01000041	blaZ	blaZ	Beta-lactam	Beta-lactam	Amoxicillin, Ampicillin, Penicillin, Piperacillin	unpublished	Enzymatic inactivation	Class A, curated
Beta-lactam_blaZ	blaZ_99_LTNH01000008	blaZ	blaZ	Beta-lactam	Beta-lactam	Amoxicillin, Ampicillin, Penicillin, Piperacillin	unpublished	Enzymatic inactivation	Class A, curated
Beta-lactam_blaZ	blaZ_100_LTMH01000008	blaZ	blaZ	Beta-lactam	Beta-lactam	Amoxicillin, Ampicillin, Penicillin, Piperacillin	unpublished	Enzymatic inactivation	Class A, curated
Beta-lactam_blaZ	blaZ_101_LTLP01000099	blaZ	blaZ	Beta-lactam	Beta-lactam	Amoxicillin, Ampicillin, Penicillin, Piperacillin	unpublished	Enzymatic inactivation	Class A, curated
Beta-lactam_blaZ	blaZ_102_MLQA01000023	blaZ	blaZ	Beta-lactam	Beta-lactam	Amoxicillin, Ampicillin, Penicillin, Piperacillin	unpublished	Enzymatic inactivation	Class A, curated
Beta-lactam_blaZ	blaZ_103_FQSJ01000009	blaZ	blaZ	Beta-lactam	Beta-lactam	Amoxicillin, Ampicillin, Penicillin, Piperacillin	unpublished	Enzymatic inactivation	Class A, curated
Beta-lactam_blaZ	blaZ_104_FQHI01000006	blaZ	blaZ	Beta-lactam	Beta-lactam	Amoxicillin, Ampicillin, Penicillin, Piperacillin	unpublished	Enzymatic inactivation	Class A, curated
Beta-lactam_blaZ	blaZ_105_FQJS01000007	blaZ	blaZ	Beta-lactam	Beta-lactam	Amoxicillin, Ampicillin, Penicillin, Piperacillin	unpublished	Enzymatic inactivation	Class A, curated
Beta-lactam_blaZ	blaZ_106_FQHX01000011	blaZ	blaZ	Beta-lactam	Beta-lactam	Amoxicillin, Ampicillin, Penicillin, Piperacillin	unpublished	Enzymatic inactivation	Class A, curated
Beta-lactam_blaZ	blaZ_107_FQDM01000011	blaZ	blaZ	Beta-lactam	Beta-lactam	Amoxicillin, Ampicillin, Penicillin, Piperacillin	unpublished	Enzymatic inactivation	Class A, curated
Beta-lactam_blaZ	blaZ_108_FQPO01000005	blaZ	blaZ	Beta-lactam	Beta-lactam	Amoxicillin, Ampicillin, Penicillin, Piperacillin	unpublished	Enzymatic inactivation	Class A, curated
Beta-lactam_blaZ	blaZ_41_AENR01000015	blaZ	blaZ	Beta-lactam	Beta-lactam	Amoxicillin, Ampicillin, Penicillin, Piperacillin	21317317	Enzymatic inactivation	Class A, curated
Beta-lactam_blaZ	blaZ_86_AIZE01000023	blaZ	blaZ	Beta-lactam	Beta-lactam	Amoxicillin, Ampicillin, Penicillin, Piperacillin	unpublished	Enzymatic inactivation	Class A, curated
Beta-lactam_blaZ	blaZ_109_AOAS01000022	blaZ	blaZ	Beta-lactam	Beta-lactam	Amoxicillin, Ampicillin, Penicillin, Piperacillin	unpublished	Enzymatic inactivation	Class A, curated
Beta-lactam_blaZ	blaZ_110_AJCZ01000013	blaZ	blaZ	Beta-lactam	Beta-lactam	Amoxicillin, Ampicillin, Penicillin, Piperacillin	unpublished	Enzymatic inactivation	Class A, curated
Beta-lactam_blaZ	blaZ_111_AJCN01000010	blaZ	blaZ	Beta-lactam	Beta-lactam	Amoxicillin, Ampicillin, Penicillin, Piperacillin	unpublished	Enzymatic inactivation	Class A, curated
Beta-lactam_blaZ	blaZ_112_AKGL01000044	blaZ	blaZ	Beta-lactam	Beta-lactam	Amoxicillin, Ampicillin, Penicillin, Piperacillin	unpublished	Enzymatic inactivation	Class A, curated
Beta-lactam_blaZ	blaZ_113_AHVS01000008	blaZ	blaZ	Beta-lactam	Beta-lactam	Amoxicillin, Ampicillin, Penicillin, Piperacillin	unpublished	Enzymatic inactivation	Class A, curated
Beta-lactam_blaZ	blaZ_114_NC_013379	blaZ	blaZ	Beta-lactam	Beta-lactam	Amoxicillin, Ampicillin, Penicillin, Piperacillin	unpublished	Enzymatic inactivation	Class A, curated
Beta-lactam_blaZ	blaZ_115_FN433596	blaZ	blaZ	Beta-lactam	Beta-lactam	Amoxicillin, Ampicillin, Penicillin, Piperacillin	19948800	Enzymatic inactivation	Class A, curated
Beta-lactam_blaZ	blaZ_116_NC_013348	blaZ	blaZ	Beta-lactam	Beta-lactam	Amoxicillin, Ampicillin, Penicillin, Piperacillin	unpublished	Enzymatic inactivation	Class A, curated
Beta-lactam_blaZ	blaZ_117_ACHE01000004	blaZ	blaZ	Beta-lactam	Beta-lactam	Amoxicillin, Ampicillin, Penicillin, Piperacillin	unpublished	Enzymatic inactivation	Class A, curated
Beta-lactam_blaZ	blaZ_118_NC_004461	blaZ	blaZ	Beta-lactam	Beta-lactam	Amoxicillin, Ampicillin, Penicillin, Piperacillin	12950922	Enzymatic inactivation	Class A, curated
Beta-lactam_blaZ	blaZ_119_NZ_CANQ01000029	blaZ	blaZ	Beta-lactam	Beta-lactam	Amoxicillin, Ampicillin, Penicillin, Piperacillin	21539624	Enzymatic inactivation	Class A, curated
Beta-lactam_blaZ	blaZ_120_NZ_ALWG01000005	blaZ	blaZ	Beta-lactam	Beta-lactam	Amoxicillin, Ampicillin, Penicillin, Piperacillin	unpublished	Enzymatic inactivation	Class A, curated
Beta-lactam_blaZ	blaZ_121_AIWM01000014	blaZ	blaZ	Beta-lactam	Beta-lactam	Amoxicillin, Ampicillin, Penicillin, Piperacillin	unpublished	Enzymatic inactivation	Class A, curated
Beta-lactam_blaZ	blaZ_122_NZ_AJGE01000057	blaZ	blaZ	Beta-lactam	Beta-lactam	Amoxicillin, Ampicillin, Penicillin, Piperacillin	22740659	Enzymatic inactivation	Class A, curated
Beta-lactam_blaZ	blaZ_123_NC_013653	blaZ	blaZ	Beta-lactam	Beta-lactam	Amoxicillin, Ampicillin, Penicillin, Piperacillin	20211895	Enzymatic inactivation	Class A, curated
Beta-lactam_blaZ	blaZ_124_NC_013944	blaZ	blaZ	Beta-lactam	Beta-lactam	Amoxicillin, Ampicillin, Penicillin, Piperacillin	20493903	Enzymatic inactivation	Class A, curated
Beta-lactam_blaZ	blaZ_125_CP003194	blaZ	blaZ	Beta-lactam	Beta-lactam	Amoxicillin, Ampicillin, Penicillin, Piperacillin	22374956	Enzymatic inactivation	Class A, curated
Beta-lactam_blaZ	blaZ_126_NC_013374	blaZ	blaZ	Beta-lactam	Beta-lactam	Amoxicillin, Ampicillin, Penicillin, Piperacillin	unpublished	Enzymatic inactivation	Class A, curated
Beta-lactam_blaZ	blaZ_127_ACFR01000018	blaZ	blaZ	Beta-lactam	Beta-lactam	Amoxicillin, Ampicillin, Penicillin, Piperacillin	unpublished	Enzymatic inactivation	Class A, curated
Beta-lactam_blaZ	blaZ_128_GQ900471	blaZ	blaZ	Beta-lactam	Beta-lactam	Amoxicillin, Ampicillin, Penicillin, Piperacillin	unpublished	Enzymatic inactivation	Class A, curated
Beta-lactam_blaZ	blaZ_129_CP003194	blaZ	blaZ	Beta-lactam	Beta-lactam	Amoxicillin, Ampicillin, Penicillin, Piperacillin	22374956	Enzymatic inactivation	Class A, curated
Beta-lactam_blaZ	blaZ_130_AHKZ01000073	blaZ	blaZ	Beta-lactam	Beta-lactam	Amoxicillin, Ampicillin, Penicillin, Piperacillin	unpublished	Enzymatic inactivation	Class A, curated
Beta-lactam_blaZ	blaZ_131_GQ900485	blaZ	blaZ	Beta-lactam	Beta-lactam	Amoxicillin, Ampicillin, Penicillin, Piperacillin	unpublished	Enzymatic inactivation	Class A, curated
Beta-lactam_blaZ	blaZ_132_AHVO01000010	blaZ	blaZ	Beta-lactam	Beta-lactam	Amoxicillin, Ampicillin, Penicillin, Piperacillin	unpublished	Enzymatic inactivation	Class A, curated
Beta-lactam_blaZ	blaZ_133_AIDT01000014	blaZ	blaZ	Beta-lactam	Beta-lactam	Amoxicillin, Ampicillin, Penicillin, Piperacillin	22375071	Enzymatic inactivation	Class A, curated
Beta-lactam_blaZ	blaZ_134_NZ_AJGE01000047	blaZ	blaZ	Beta-lactam	Beta-lactam	Amoxicillin, Ampicillin, Penicillin, Piperacillin	22740659	Enzymatic inactivation	Class A, curated
Beta-lactam_blaZ	blaZ_135_AB811795	blaZ	blaZ	Beta-lactam	Beta-lactam	Amoxicillin, Ampicillin, Penicillin, Piperacillin	unpublished	Enzymatic inactivation	Class A, curated
Beta-lactam_blaZ	blaZ_136_NZ_ALWE01000009	blaZ	blaZ	Beta-lactam	Beta-lactam	Amoxicillin, Ampicillin, Penicillin, Piperacillin	23544121	Enzymatic inactivation	Class A, curated
Beta-lactam_blaZ	blaZ_137_GQ915265	blaZ	blaZ	Beta-lactam	Beta-lactam	Amoxicillin, Ampicillin, Penicillin, Piperacillin	unpublished	Enzymatic inactivation	Class A, curated
Beta-lactam_blaZ	blaZ_138_CP003979	blaZ	blaZ	Beta-lactam	Beta-lactam	Amoxicillin, Ampicillin, Penicillin, Piperacillin	23977354	Enzymatic inactivation	Class A, curated
Beta-lactam_blaVIM-46	blaVIM-46_1_KP749829	blaVIM-46	blaVIM	Beta-lactam	Beta-lactam	Amoxicillin, Amoxicillin+Clavulanic acid, Ampicillin, Ampicillin+Clavulanic acid, Cefepime, Cefixime, Cefotaxime, Cefoxitin, Ceftazidime, Ertapenem, Imipenem, Meropenem, Piperacillin, Piperacillin+Tazobactam	Unpublished	Enzymatic inactivation	Subclass B1, curated
Beta-lactam_blaVIM-45	blaVIM-45_1_KP681695	blaVIM-45	blaVIM	Beta-lactam	Beta-lactam	Amoxicillin, Amoxicillin+Clavulanic acid, Ampicillin, Ampicillin+Clavulanic acid, Cefepime, Cefixime, Cefotaxime, Cefoxitin, Ceftazidime, Ertapenem, Imipenem, Meropenem, Piperacillin, Piperacillin+Tazobactam	Unpublished	Enzymatic inactivation	Subclass B1, curated
Beta-lactam_blaVIM-44	blaVIM-44_1_KP681696	blaVIM-44	blaVIM	Beta-lactam	Beta-lactam	Amoxicillin, Amoxicillin+Clavulanic acid, Ampicillin, Ampicillin+Clavulanic acid, Cefepime, Cefixime, Cefotaxime, Cefoxitin, Ceftazidime, Ertapenem, Imipenem, Meropenem, Piperacillin, Piperacillin+Tazobactam	Unpublished	Enzymatic inactivation	Subclass B1, curated
Beta-lactam_blaVIM-43	blaVIM-43_1_KP096412	blaVIM-43	blaVIM	Beta-lactam	Beta-lactam	Amoxicillin, Amoxicillin+Clavulanic acid, Ampicillin, Ampicillin+Clavulanic acid, Cefepime, Cefixime, Cefotaxime, Cefoxitin, Ceftazidime, Ertapenem, Imipenem, Meropenem, Piperacillin, Piperacillin+Tazobactam	Unpublished	Enzymatic inactivation	Subclass B1, curated
Beta-lactam_blaVIM-42	blaVIM-42_1_KP071470	blaVIM-42	blaVIM	Beta-lactam	Beta-lactam	Amoxicillin, Amoxicillin+Clavulanic acid, Ampicillin, Ampicillin+Clavulanic acid, Cefepime, Cefixime, Cefotaxime, Cefoxitin, Ceftazidime, Ertapenem, Imipenem, Meropenem, Piperacillin, Piperacillin+Tazobactam	Unpublished	Enzymatic inactivation	Subclass B1, curated
Beta-lactam_blaVIM-41	blaVIM-41_1_KP771862	blaVIM-41	blaVIM	Beta-lactam	Beta-lactam	Amoxicillin, Amoxicillin+Clavulanic acid, Ampicillin, Ampicillin+Clavulanic acid, Cefepime, Cefixime, Cefotaxime, Cefoxitin, Ceftazidime, Ertapenem, Imipenem, Meropenem, Piperacillin, Piperacillin+Tazobactam	Unpublished	Enzymatic inactivation	Subclass B1, curated
Beta-lactam_blaVIM-40	blaVIM-40_1_HG934765	blaVIM-40	blaVIM	Beta-lactam	Beta-lactam	Amoxicillin, Amoxicillin+Clavulanic acid, Ampicillin, Ampicillin+Clavulanic acid, Cefepime, Cefixime, Cefotaxime, Cefoxitin, Ceftazidime, Ertapenem, Imipenem, Meropenem, Piperacillin, Piperacillin+Tazobactam	Unpublished	Enzymatic inactivation	Subclass B1, curated
Beta-lactam_blaVIM-39	blaVIM-39_1_KF131539	blaVIM-39	blaVIM	Beta-lactam	Beta-lactam	Amoxicillin, Amoxicillin+Clavulanic acid, Ampicillin, Ampicillin+Clavulanic acid, Cefepime, Cefixime, Cefotaxime, Cefoxitin, Ceftazidime, Ertapenem, Imipenem, Meropenem, Piperacillin, Piperacillin+Tazobactam	25759034	Enzymatic inactivation	Subclass B1, curated
Beta-lactam_blaVIM-54	blaVIM-54_1_KY508061	blaVIM-54	blaVIM	Beta-lactam	Beta-lactam	Amoxicillin, Amoxicillin+Clavulanic acid, Ampicillin, Ampicillin+Clavulanic acid, Cefepime, Cefixime, Cefotaxime, Cefoxitin, Ceftazidime, Ertapenem, Imipenem, Meropenem, Piperacillin, Piperacillin+Tazobactam	Unpublished	Enzymatic inactivation	Subclass B1, curated
Beta-lactam_blaVIM-52	blaVIM-52_1_KX349731	blaVIM-52	blaVIM	Beta-lactam	Beta-lactam	Amoxicillin, Amoxicillin+Clavulanic acid, Ampicillin, Ampicillin+Clavulanic acid, Cefepime, Cefixime, Cefotaxime, Cefoxitin, Ceftazidime, Ertapenem, Imipenem, Meropenem, Piperacillin, Piperacillin+Tazobactam	Unpublished	Enzymatic inactivation	Subclass B1, curated
Beta-lactam_blaVIM-51	blaVIM-51_1_KU746270	blaVIM-51	blaVIM	Beta-lactam	Beta-lactam	Amoxicillin, Amoxicillin+Clavulanic acid, Ampicillin, Ampicillin+Clavulanic acid, Cefepime, Cefixime, Cefotaxime, Cefoxitin, Ceftazidime, Ertapenem, Imipenem, Meropenem, Piperacillin, Piperacillin+Tazobactam	Unpublished	Enzymatic inactivation	Subclass B1, curated
Beta-lactam_blaVIM-50	blaVIM-50_1_KU663375	blaVIM-50	blaVIM	Beta-lactam	Beta-lactam	Amoxicillin, Amoxicillin+Clavulanic acid, Ampicillin, Ampicillin+Clavulanic acid, Cefepime, Cefixime, Cefotaxime, Cefoxitin, Ceftazidime, Ertapenem, Imipenem, Meropenem, Piperacillin, Piperacillin+Tazobactam	Unpublished	Enzymatic inactivation	Subclass B1, curated
Beta-lactam_blaVIM-49	blaVIM-49_1_KU663374	blaVIM-49	blaVIM	Beta-lactam	Beta-lactam	Amoxicillin, Amoxicillin+Clavulanic acid, Ampicillin, Ampicillin+Clavulanic acid, Cefepime, Cefixime, Cefotaxime, Cefoxitin, Ceftazidime, Ertapenem, Imipenem, Meropenem, Piperacillin, Piperacillin+Tazobactam	Unpublished	Enzymatic inactivation	Subclass B1, curated
Beta-lactam_blaVIM-48	blaVIM-48_1_KY362199	blaVIM-48	blaVIM	Beta-lactam	Beta-lactam	Amoxicillin, Amoxicillin+Clavulanic acid, Ampicillin, Ampicillin+Clavulanic acid, Cefepime, Cefixime, Cefotaxime, Cefoxitin, Ceftazidime, Ertapenem, Imipenem, Meropenem, Piperacillin, Piperacillin+Tazobactam	Unpublished	Enzymatic inactivation	Subclass B1, curated
Beta-lactam_blaVIM-47	blaVIM-47_1_KT954134	blaVIM-47	blaVIM	Beta-lactam	Beta-lactam	Amoxicillin, Amoxicillin+Clavulanic acid, Ampicillin, Ampicillin+Clavulanic acid, Cefepime, Cefixime, Cefotaxime, Cefoxitin, Ceftazidime, Ertapenem, Imipenem, Meropenem, Piperacillin, Piperacillin+Tazobactam	Unpublished	Enzymatic inactivation	Subclass B1, curated
Beta-lactam_blaIMP-30	blaIMP-30_1_KM589497	blaIMP-30	blaIMP	Beta-lactam	Beta-lactam	Amoxicillin, Amoxicillin+Clavulanic acid, Ampicillin, Ampicillin+Clavulanic acid, Cefepime, Cefixime, Cefotaxime, Cefoxitin, Ceftazidime, Ertapenem, Imipenem, Meropenem, Piperacillin, Piperacillin+Tazobactam	23836186	Enzymatic inactivation	Subclass B1, curated
Beta-lactam_blaIMP-23	blaIMP-23_1_DQ417222	blaIMP-23	blaIMP	Beta-lactam	Beta-lactam	Amoxicillin, Amoxicillin+Clavulanic acid, Ampicillin, Ampicillin+Clavulanic acid, Cefepime, Cefixime, Cefotaxime, Cefoxitin, Ceftazidime, Ertapenem, Imipenem, Meropenem, Piperacillin, Piperacillin+Tazobactam	Unpublished	Enzymatic inactivation	Subclass B1, curated
Beta-lactam_blaIMP-21	blaIMP-21_1_AB204557	blaIMP-21	blaIMP	Beta-lactam	Beta-lactam	Amoxicillin, Amoxicillin+Clavulanic acid, Ampicillin, Ampicillin+Clavulanic acid, Cefepime, Cefixime, Cefotaxime, Cefoxitin, Ceftazidime, Ertapenem, Imipenem, Meropenem, Piperacillin, Piperacillin+Tazobactam	Unpublished	Enzymatic inactivation	Subclass B1, curated
Beta-lactam_blaIMP-17	blaIMP-17_1_AJ512502	blaIMP-17	blaIMP	Beta-lactam	Beta-lactam	Amoxicillin, Amoxicillin+Clavulanic acid, Ampicillin, Ampicillin+Clavulanic acid, Cefepime, Cefixime, Cefotaxime, Cefoxitin, Ceftazidime, Ertapenem, Imipenem, Meropenem, Piperacillin, Piperacillin+Tazobactam	Unpublished	Enzymatic inactivation	Subclass B1, curated
Beta-lactam_blaIMP-56	blaIMP-56_1_KU315553	blaIMP-56	blaIMP	Beta-lactam	Beta-lactam	Amoxicillin, Amoxicillin+Clavulanic acid, Ampicillin, Ampicillin+Clavulanic acid, Cefepime, Cefixime, Cefotaxime, Cefoxitin, Ceftazidime, Ertapenem, Imipenem, Meropenem, Piperacillin, Piperacillin+Tazobactam	Unpublished	Enzymatic inactivation	Subclass B1, curated
Beta-lactam_blaIMP-55	blaIMP-55_1_KT935306	blaIMP-55	blaIMP	Beta-lactam	Beta-lactam	Amoxicillin, Amoxicillin+Clavulanic acid, Ampicillin, Ampicillin+Clavulanic acid, Cefepime, Cefixime, Cefotaxime, Cefoxitin, Ceftazidime, Ertapenem, Imipenem, Meropenem, Piperacillin, Piperacillin+Tazobactam	27430533	Enzymatic inactivation	Subclass B1, curated
Beta-lactam_blaIMP-54	blaIMP-54_1_KU052795	blaIMP-54	blaIMP	Beta-lactam	Beta-lactam	Amoxicillin, Amoxicillin+Clavulanic acid, Ampicillin, Ampicillin+Clavulanic acid, Cefepime, Cefixime, Cefotaxime, Cefoxitin, Ceftazidime, Ertapenem, Imipenem, Meropenem, Piperacillin, Piperacillin+Tazobactam	Unpublished	Enzymatic inactivation	Subclass B1, curated
Beta-lactam_blaIMP-53	blaIMP-53_1_HM106457	blaIMP-53	blaIMP	Beta-lactam	Beta-lactam	Amoxicillin, Amoxicillin+Clavulanic acid, Ampicillin, Ampicillin+Clavulanic acid, Cefepime, Cefixime, Cefotaxime, Cefoxitin, Ceftazidime, Ertapenem, Imipenem, Meropenem, Piperacillin, Piperacillin+Tazobactam	Unpublished	Enzymatic inactivation	Subclass B1, curated
Beta-lactam_blaIMP-52	blaIMP-52_1_LC055762	blaIMP-52	blaIMP	Beta-lactam	Beta-lactam	Amoxicillin, Amoxicillin+Clavulanic acid, Ampicillin, Ampicillin+Clavulanic acid, Cefepime, Cefixime, Cefotaxime, Cefoxitin, Ceftazidime, Ertapenem, Imipenem, Meropenem, Piperacillin, Piperacillin+Tazobactam	Unpublished	Enzymatic inactivation	Subclass B1, curated
Beta-lactam_blaIMP-51	blaIMP-51_1_LC031883	blaIMP-51	blaIMP	Beta-lactam	Beta-lactam	Amoxicillin, Amoxicillin+Clavulanic acid, Ampicillin, Ampicillin+Clavulanic acid, Cefepime, Cefixime, Cefotaxime, Cefoxitin, Ceftazidime, Ertapenem, Imipenem, Meropenem, Piperacillin, Piperacillin+Tazobactam	Unpublished	Enzymatic inactivation	Subclass B1, curated
Beta-lactam_blaIMP-49	blaIMP-49_1_KP681694	blaIMP-49	blaIMP	Beta-lactam	Beta-lactam	Amoxicillin, Amoxicillin+Clavulanic acid, Ampicillin, Ampicillin+Clavulanic acid, Cefepime, Cefixime, Cefotaxime, Cefoxitin, Ceftazidime, Ertapenem, Imipenem, Meropenem, Piperacillin, Piperacillin+Tazobactam	Unpublished	Enzymatic inactivation	Subclass B1, curated
Beta-lactam_blaIMP-48	blaIMP-48_1_KM087857	blaIMP-48	blaIMP	Beta-lactam	Beta-lactam	Amoxicillin, Amoxicillin+Clavulanic acid, Ampicillin, Ampicillin+Clavulanic acid, Cefepime, Cefixime, Cefotaxime, Cefoxitin, Ceftazidime, Ertapenem, Imipenem, Meropenem, Piperacillin, Piperacillin+Tazobactam	Unpublished	Enzymatic inactivation	Subclass B1, curated
Beta-lactam_blaIMP-45	blaIMP-45_1_EU352796	blaIMP-45	blaIMP	Beta-lactam	Beta-lactam	Amoxicillin, Amoxicillin+Clavulanic acid, Ampicillin, Ampicillin+Clavulanic acid, Cefepime, Cefixime, Cefotaxime, Cefoxitin, Ceftazidime, Ertapenem, Imipenem, Meropenem, Piperacillin, Piperacillin+Tazobactam	24777897	Enzymatic inactivation	Subclass B1, curated
Beta-lactam_blaIMP-67	blaIMP-67_1_MF281100	blaIMP-67	blaIMP	Beta-lactam	Beta-lactam	Amoxicillin, Amoxicillin+Clavulanic acid, Ampicillin, Ampicillin+Clavulanic acid, Cefepime, Cefixime, Cefotaxime, Cefoxitin, Ceftazidime, Ertapenem, Imipenem, Meropenem, Piperacillin, Piperacillin+Tazobactam	Unpublished	Enzymatic inactivation	Subclass B1, curated
Beta-lactam_blaIMP-66	blaIMP-66_1_LC190726	blaIMP-66	blaIMP	Beta-lactam	Beta-lactam	Amoxicillin, Amoxicillin+Clavulanic acid, Ampicillin, Ampicillin+Clavulanic acid, Cefepime, Cefixime, Cefotaxime, Cefoxitin, Ceftazidime, Ertapenem, Imipenem, Meropenem, Piperacillin, Piperacillin+Tazobactam	Unpublished	Enzymatic inactivation	Subclass B1, curated
Beta-lactam_blaIMP-63	blaIMP-63_1_KX821663	blaIMP-63	blaIMP	Beta-lactam	Beta-lactam	Amoxicillin, Amoxicillin+Clavulanic acid, Ampicillin, Ampicillin+Clavulanic acid, Cefepime, Cefixime, Cefotaxime, Cefoxitin, Ceftazidime, Ertapenem, Imipenem, Meropenem, Piperacillin, Piperacillin+Tazobactam	Unpublished	Enzymatic inactivation	Subclass B1, curated
Beta-lactam_blaIMP-62	blaIMP-62_1_KX753224	blaIMP-62	blaIMP	Beta-lactam	Beta-lactam	Amoxicillin, Amoxicillin+Clavulanic acid, Ampicillin, Ampicillin+Clavulanic acid, Cefepime, Cefixime, Cefotaxime, Cefoxitin, Ceftazidime, Ertapenem, Imipenem, Meropenem, Piperacillin, Piperacillin+Tazobactam	Unpublished	Enzymatic inactivation	Subclass B1, curated
Beta-lactam_blaIMP-61	blaIMP-61_1_KX462700	blaIMP-61	blaIMP	Beta-lactam	Beta-lactam	Amoxicillin, Amoxicillin+Clavulanic acid, Ampicillin, Ampicillin+Clavulanic acid, Cefepime, Cefixime, Cefotaxime, Cefoxitin, Ceftazidime, Ertapenem, Imipenem, Meropenem, Piperacillin, Piperacillin+Tazobactam	Unpublished	Enzymatic inactivation	Subclass B1, curated
Beta-lactam_blaIMP-60	blaIMP-60_1_LC159227	blaIMP-60	blaIMP	Beta-lactam	Beta-lactam	Amoxicillin, Amoxicillin+Clavulanic acid, Ampicillin, Ampicillin+Clavulanic acid, Cefepime, Cefixime, Cefotaxime, Cefoxitin, Ceftazidime, Ertapenem, Imipenem, Meropenem, Piperacillin, Piperacillin+Tazobactam	Unpublished	Enzymatic inactivation	Subclass B1, curated
Beta-lactam_blaIMP-59	blaIMP-59_1_KX196782	blaIMP-59	blaIMP	Beta-lactam	Beta-lactam	Amoxicillin, Amoxicillin+Clavulanic acid, Ampicillin, Ampicillin+Clavulanic acid, Cefepime, Cefixime, Cefotaxime, Cefoxitin, Ceftazidime, Ertapenem, Imipenem, Meropenem, Piperacillin, Piperacillin+Tazobactam	Unpublished	Enzymatic inactivation	Subclass B1, curated
Beta-lactam_blaIMP-70	blaIMP-70_1_MG748725	blaIMP-70	blaIMP	Beta-lactam	Beta-lactam	Amoxicillin, Amoxicillin+Clavulanic acid, Ampicillin, Ampicillin+Clavulanic acid, Cefepime, Cefixime, Cefotaxime, Cefoxitin, Ceftazidime, Ertapenem, Imipenem, Meropenem, Piperacillin, Piperacillin+Tazobactam	Unpublished	Enzymatic inactivation	Subclass B1, curated
Beta-lactam_blaIMP-68	blaIMP-68_1_MF669572	blaIMP-68	blaIMP	Beta-lactam	Beta-lactam	Amoxicillin, Amoxicillin+Clavulanic acid, Ampicillin, Ampicillin+Clavulanic acid, Cefepime, Cefixime, Cefotaxime, Cefoxitin, Ceftazidime, Ertapenem, Imipenem, Meropenem, Piperacillin, Piperacillin+Tazobactam	Unpublished	Enzymatic inactivation	Subclass B1, curated
Beta-lactam_blaIMP-6	blaIMP-6_1_AB753460	blaIMP-6	blaIMP	Beta-lactam	Beta-lactam	Amoxicillin, Amoxicillin+Clavulanic acid, Ampicillin, Ampicillin+Clavulanic acid, Cefepime, Cefixime, Cefotaxime, Cefoxitin, Ceftazidime, Ertapenem, Imipenem, Meropenem, Piperacillin, Piperacillin+Tazobactam	11302793	Enzymatic inactivation	Subclass B1, curated
Beta-lactam_blaIMP-9	blaIMP-9_1_FJ655384	blaIMP-9	blaIMP	Beta-lactam	Beta-lactam	Amoxicillin, Amoxicillin+Clavulanic acid, Ampicillin, Ampicillin+Clavulanic acid, Cefepime, Cefixime, Cefotaxime, Cefoxitin, Ceftazidime, Ertapenem, Imipenem, Meropenem, Piperacillin, Piperacillin+Tazobactam	16377710, 23716048	Enzymatic inactivation	Subclass B1, curated
Beta-lactam_blaIMP-10	blaIMP-10_1_AB074435	blaIMP-10	blaIMP	Beta-lactam	Beta-lactam	Amoxicillin, Amoxicillin+Clavulanic acid, Ampicillin, Ampicillin+Clavulanic acid, Cefepime, Cefixime, Cefotaxime, Cefoxitin, Ceftazidime, Ertapenem, Imipenem, Meropenem, Piperacillin, Piperacillin+Tazobactam	12019129	Enzymatic inactivation	Subclass B1, curated
Beta-lactam_blaIMP-13	blaIMP-13_1_AJ550807	blaIMP-13	blaIMP	Beta-lactam	Beta-lactam	Amoxicillin, Amoxicillin+Clavulanic acid, Ampicillin, Ampicillin+Clavulanic acid, Cefepime, Cefixime, Cefotaxime, Cefoxitin, Ceftazidime, Ertapenem, Imipenem, Meropenem, Piperacillin, Piperacillin+Tazobactam	12951335	Enzymatic inactivation	Subclass B1, curated
Beta-lactam_blaIMP-25	blaIMP-25_1_EU541448	blaIMP-25	blaIMP	Beta-lactam	Beta-lactam	Amoxicillin, Amoxicillin+Clavulanic acid, Ampicillin, Ampicillin+Clavulanic acid, Cefepime, Cefixime, Cefotaxime, Cefoxitin, Ceftazidime, Ertapenem, Imipenem, Meropenem, Piperacillin, Piperacillin+Tazobactam	23006757	Enzymatic inactivation	Subclass B1, curated
Beta-lactam_blaIMP-71	blaIMP-71_1_MG818167	blaIMP-71	blaIMP	Beta-lactam	Beta-lactam	Amoxicillin, Amoxicillin+Clavulanic acid, Ampicillin, Ampicillin+Clavulanic acid, Cefepime, Cefixime, Cefotaxime, Cefoxitin, Ceftazidime, Ertapenem, Imipenem, Meropenem, Piperacillin, Piperacillin+Tazobactam	Unpublished	Enzymatic inactivation	Subclass B1, curated
Beta-lactam_blaIMP-73	blaIMP-73_1_MH021848	blaIMP-73	blaIMP	Beta-lactam	Beta-lactam	Amoxicillin, Amoxicillin+Clavulanic acid, Ampicillin, Ampicillin+Clavulanic acid, Cefepime, Cefixime, Cefotaxime, Cefoxitin, Ceftazidime, Ertapenem, Imipenem, Meropenem, Piperacillin, Piperacillin+Tazobactam	Unpublished	Enzymatic inactivation	Subclass B1, curated
Beta-lactam_blaIMP-74	blaIMP-74_1_MH243349	blaIMP-74	blaIMP	Beta-lactam	Beta-lactam	Amoxicillin, Amoxicillin+Clavulanic acid, Ampicillin, Ampicillin+Clavulanic acid, Cefepime, Cefixime, Cefotaxime, Cefoxitin, Ceftazidime, Ertapenem, Imipenem, Meropenem, Piperacillin, Piperacillin+Tazobactam	Unpublished	Enzymatic inactivation	Subclass B1, curated
Beta-lactam_blaIMP-75	blaIMP-75_1_MH243350	blaIMP-75	blaIMP	Beta-lactam	Beta-lactam	Amoxicillin, Amoxicillin+Clavulanic acid, Ampicillin, Ampicillin+Clavulanic acid, Cefepime, Cefixime, Cefotaxime, Cefoxitin, Ceftazidime, Ertapenem, Imipenem, Meropenem, Piperacillin, Piperacillin+Tazobactam	Unpublished	Enzymatic inactivation	Subclass B1, curated
Beta-lactam_blaVIM-57	blaVIM-57_1_MH450217	blaVIM-57	blaVIM	Beta-lactam	Beta-lactam	Amoxicillin, Amoxicillin+Clavulanic acid, Ampicillin, Ampicillin+Clavulanic acid, Cefepime, Cefixime, Cefotaxime, Cefoxitin, Ceftazidime, Ertapenem, Imipenem, Meropenem, Piperacillin, Piperacillin+Tazobactam	Unpublished	Enzymatic inactivation	Subclass B1, curated
Beta-lactam_blaVIM-56	blaVIM-56_1_MG834535	blaVIM-56	blaVIM	Beta-lactam	Beta-lactam	Amoxicillin, Amoxicillin+Clavulanic acid, Ampicillin, Ampicillin+Clavulanic acid, Cefepime, Cefixime, Cefotaxime, Cefoxitin, Ceftazidime, Ertapenem, Imipenem, Meropenem, Piperacillin, Piperacillin+Tazobactam	Unpublished	Enzymatic inactivation	Subclass B1, curated
Beta-lactam_blaNDM-22	blaNDM-22_1_MH243357	blaNDM-22	blaNDM	Beta-lactam	Beta-lactam	Amoxicillin, Amoxicillin+Clavulanic acid, Ampicillin, Ampicillin+Clavulanic acid, Cefepime, Cefixime, Cefotaxime, Cefoxitin, Ceftazidime, Ertapenem, Imipenem, Meropenem, Piperacillin, Piperacillin+Tazobactam	Unpublished	Enzymatic inactivation	Subclass B1, curated
Beta-lactam_blaNDM-23	blaNDM-23_1_MH450214	blaNDM-23	blaNDM	Beta-lactam	Beta-lactam	Amoxicillin, Amoxicillin+Clavulanic acid, Ampicillin, Ampicillin+Clavulanic acid, Cefepime, Cefixime, Cefotaxime, Cefoxitin, Ceftazidime, Ertapenem, Imipenem, Meropenem, Piperacillin, Piperacillin+Tazobactam	Unpublished	Enzymatic inactivation	Subclass B1, curated
Beta-lactam_blaNDM-24	blaNDM-24_1_MH450215	blaNDM-24	blaNDM	Beta-lactam	Beta-lactam	Amoxicillin, Amoxicillin+Clavulanic acid, Ampicillin, Ampicillin+Clavulanic acid, Cefepime, Cefixime, Cefotaxime, Cefoxitin, Ceftazidime, Ertapenem, Imipenem, Meropenem, Piperacillin, Piperacillin+Tazobactam	Unpublished	Enzymatic inactivation	Subclass B1, curated
Beta-lactam_blaKPC-13	blaKPC-13_1_HQ342889	blaKPC-13	blaKPC	Beta-lactam	Beta-lactam	Amoxicillin, Amoxicillin+Clavulanic acid, Ampicillin, Ampicillin+Clavulanic acid, Aztreonam, Cefepime, Cefotaxime, Cefoxitin, Ceftazidime, Ertapenem, Imipenem, Meropenem, Piperacillin, Piperacillin+Tazobactam, Ticarcillin, Ticarcillin+Clavulanic acid	Unpublished	Enzymatic inactivation	Class A;Group 2f;, curated
Beta-lactam_blaKPC-12	blaKPC-12_1_HQ641422	blaKPC-12	blaKPC	Beta-lactam	Beta-lactam	Amoxicillin, Amoxicillin+Clavulanic acid, Ampicillin, Ampicillin+Clavulanic acid, Aztreonam, Cefepime, Cefotaxime, Cefoxitin, Ceftazidime, Ertapenem, Imipenem, Meropenem, Piperacillin, Piperacillin+Tazobactam, Ticarcillin, Ticarcillin+Clavulanic acid	Unpublished	Enzymatic inactivation	Class A;Group 2f;, curated
Beta-lactam_blaKPC-22	blaKPC-22_1_KM379100	blaKPC-22	blaKPC	Beta-lactam	Beta-lactam	Amoxicillin, Amoxicillin+Clavulanic acid, Ampicillin, Ampicillin+Clavulanic acid, Aztreonam, Cefepime, Cefotaxime, Cefoxitin, Ceftazidime, Ertapenem, Imipenem, Meropenem, Piperacillin, Piperacillin+Tazobactam, Ticarcillin, Ticarcillin+Clavulanic acid	Unpublished	Enzymatic inactivation	Class A;Group 2f;, curated
Beta-lactam_blaKPC-21	blaKPC-21_1_LN609376	blaKPC-21	blaKPC	Beta-lactam	Beta-lactam	Amoxicillin, Amoxicillin+Clavulanic acid, Ampicillin, Ampicillin+Clavulanic acid, Aztreonam, Cefepime, Cefotaxime, Cefoxitin, Ceftazidime, Ertapenem, Imipenem, Meropenem, Piperacillin, Piperacillin+Tazobactam, Ticarcillin, Ticarcillin+Clavulanic acid	Unpublished	Enzymatic inactivation	Class A;Group 2f;, curated
Beta-lactam_blaKPC-19	blaKPC-19_1_KJ775801	blaKPC-19	blaKPC	Beta-lactam	Beta-lactam	Amoxicillin, Amoxicillin+Clavulanic acid, Ampicillin, Ampicillin+Clavulanic acid, Aztreonam, Cefepime, Cefotaxime, Cefoxitin, Ceftazidime, Ertapenem, Imipenem, Meropenem, Piperacillin, Piperacillin+Tazobactam, Ticarcillin, Ticarcillin+Clavulanic acid	Unpublished	Enzymatic inactivation	Class A;Group 2f;, curated
Beta-lactam_blaKPC-18	blaKPC-18_1_KT884517	blaKPC-18	blaKPC	Beta-lactam	Beta-lactam	Amoxicillin, Amoxicillin+Clavulanic acid, Ampicillin, Ampicillin+Clavulanic acid, Aztreonam, Cefepime, Cefotaxime, Cefoxitin, Ceftazidime, Ertapenem, Imipenem, Meropenem, Piperacillin, Piperacillin+Tazobactam, Ticarcillin, Ticarcillin+Clavulanic acid	Unpublished	Enzymatic inactivation	Class A;Group 2f;, curated
Beta-lactam_blaKPC-17	blaKPC-17_1_KC465200	blaKPC-17	blaKPC	Beta-lactam	Beta-lactam	Amoxicillin, Amoxicillin+Clavulanic acid, Ampicillin, Ampicillin+Clavulanic acid, Aztreonam, Cefepime, Cefotaxime, Cefoxitin, Ceftazidime, Ertapenem, Imipenem, Meropenem, Piperacillin, Piperacillin+Tazobactam, Ticarcillin, Ticarcillin+Clavulanic acid	Unpublished	Enzymatic inactivation	Class A;Group 2f;, curated
Beta-lactam_blaKPC-30	blaKPC-30_1_KY646302	blaKPC-30	blaKPC	Beta-lactam	Beta-lactam	Amoxicillin, Amoxicillin+Clavulanic acid, Ampicillin, Ampicillin+Clavulanic acid, Aztreonam, Cefepime, Cefotaxime, Cefoxitin, Ceftazidime, Ertapenem, Imipenem, Meropenem, Piperacillin, Piperacillin+Tazobactam, Ticarcillin, Ticarcillin+Clavulanic acid	Unpublished	Enzymatic inactivation	Class A;Group 2f;, curated
Beta-lactam_blaKPC-29	blaKPC-29_1_KY563764	blaKPC-29	blaKPC	Beta-lactam	Beta-lactam	Amoxicillin, Amoxicillin+Clavulanic acid, Ampicillin, Ampicillin+Clavulanic acid, Aztreonam, Cefepime, Cefotaxime, Cefoxitin, Ceftazidime, Ertapenem, Imipenem, Meropenem, Piperacillin, Piperacillin+Tazobactam, Ticarcillin, Ticarcillin+Clavulanic acid	Unpublished	Enzymatic inactivation	Class A;Group 2f;, curated
Beta-lactam_blaKPC-28	blaKPC-28_1_KY282958	blaKPC-28	blaKPC	Beta-lactam	Beta-lactam	Amoxicillin, Amoxicillin+Clavulanic acid, Ampicillin, Ampicillin+Clavulanic acid, Aztreonam, Cefepime, Cefotaxime, Cefoxitin, Ceftazidime, Ertapenem, Imipenem, Meropenem, Piperacillin, Piperacillin+Tazobactam, Ticarcillin, Ticarcillin+Clavulanic acid	Unpublished	Enzymatic inactivation	Class A;Group 2f;, curated
Beta-lactam_blaKPC-27	blaKPC-27_1_KX828722	blaKPC-27	blaKPC	Beta-lactam	Beta-lactam	Amoxicillin, Amoxicillin+Clavulanic acid, Ampicillin, Ampicillin+Clavulanic acid, Aztreonam, Cefepime, Cefotaxime, Cefoxitin, Ceftazidime, Ertapenem, Imipenem, Meropenem, Piperacillin, Piperacillin+Tazobactam, Ticarcillin, Ticarcillin+Clavulanic acid	Unpublished	Enzymatic inactivation	Class A;Group 2f;, curated
Beta-lactam_blaKPC-26	blaKPC-26_1_KX619622	blaKPC-26	blaKPC	Beta-lactam	Beta-lactam	Amoxicillin, Amoxicillin+Clavulanic acid, Ampicillin, Ampicillin+Clavulanic acid, Aztreonam, Cefepime, Cefotaxime, Cefoxitin, Ceftazidime, Ertapenem, Imipenem, Meropenem, Piperacillin, Piperacillin+Tazobactam, Ticarcillin, Ticarcillin+Clavulanic acid	28971868	Enzymatic inactivation	Class A;Group 2f;, curated
Beta-lactam_blaKPC-25	blaKPC-25_1_KU216748	blaKPC-25	blaKPC	Beta-lactam	Beta-lactam	Amoxicillin, Amoxicillin+Clavulanic acid, Ampicillin, Ampicillin+Clavulanic acid, Aztreonam, Cefepime, Cefotaxime, Cefoxitin, Ceftazidime, Ertapenem, Imipenem, Meropenem, Piperacillin, Piperacillin+Tazobactam, Ticarcillin, Ticarcillin+Clavulanic acid	Unpublished	Enzymatic inactivation	Class A;Group 2f;, curated
Beta-lactam_blaKPC-24	blaKPC-24_1_KR052099	blaKPC-24	blaKPC	Beta-lactam	Beta-lactam	Amoxicillin, Amoxicillin+Clavulanic acid, Ampicillin, Ampicillin+Clavulanic acid, Aztreonam, Cefepime, Cefotaxime, Cefoxitin, Ceftazidime, Ertapenem, Imipenem, Meropenem, Piperacillin, Piperacillin+Tazobactam, Ticarcillin, Ticarcillin+Clavulanic acid	Unpublished	Enzymatic inactivation	Class A;Group 2f;, curated
Beta-lactam_blaKPC-23	blaKPC-23_1_MH450213	blaKPC-23	blaKPC	Beta-lactam	Beta-lactam	Amoxicillin, Amoxicillin+Clavulanic acid, Ampicillin, Ampicillin+Clavulanic acid, Aztreonam, Cefepime, Cefotaxime, Cefoxitin, Ceftazidime, Ertapenem, Imipenem, Meropenem, Piperacillin, Piperacillin+Tazobactam, Ticarcillin, Ticarcillin+Clavulanic acid	Unpublished	Enzymatic inactivation	Class A;Group 2f;, curated
Beta-lactam_blaKPC-31	blaKPC-31_1_MAPH01000113	blaKPC-31	blaKPC	Beta-lactam	Beta-lactam	Amoxicillin, Amoxicillin+Clavulanic acid, Ampicillin, Ampicillin+Clavulanic acid, Aztreonam, Cefepime, Cefotaxime, Cefoxitin, Ceftazidime, Ertapenem, Imipenem, Meropenem, Piperacillin, Piperacillin+Tazobactam, Ticarcillin, Ticarcillin+Clavulanic acid	Unpublished	Enzymatic inactivation	Class A;Group 2f;, curated
Beta-lactam_blaKPC-32	blaKPC-32_1_MAPO01000050	blaKPC-32	blaKPC	Beta-lactam	Beta-lactam	Amoxicillin, Amoxicillin+Clavulanic acid, Ampicillin, Ampicillin+Clavulanic acid, Aztreonam, Cefepime, Cefotaxime, Cefoxitin, Ceftazidime, Ertapenem, Imipenem, Meropenem, Piperacillin, Piperacillin+Tazobactam, Ticarcillin, Ticarcillin+Clavulanic acid	Unpublished	Enzymatic inactivation	Class A;Group 2f;, curated
Beta-lactam_blaKPC-33	blaKPC-33_1_CP025144	blaKPC-33	blaKPC	Beta-lactam	Beta-lactam	Amoxicillin, Amoxicillin+Clavulanic acid, Ampicillin, Ampicillin+Clavulanic acid, Aztreonam, Cefepime, Cefotaxime, Cefoxitin, Ceftazidime, Ertapenem, Imipenem, Meropenem, Piperacillin, Piperacillin+Tazobactam, Ticarcillin, Ticarcillin+Clavulanic acid	Unpublished	Enzymatic inactivation	Class A;Group 2f;, curated
Beta-lactam_blaKPC-34	blaKPC-34_1_KU985429	blaKPC-34	blaKPC	Beta-lactam	Beta-lactam	Amoxicillin, Amoxicillin+Clavulanic acid, Ampicillin, Ampicillin+Clavulanic acid, Aztreonam, Cefepime, Cefotaxime, Cefoxitin, Ceftazidime, Ertapenem, Imipenem, Meropenem, Piperacillin, Piperacillin+Tazobactam, Ticarcillin, Ticarcillin+Clavulanic acid	Unpublished	Enzymatic inactivation	Class A;Group 2f;, curated
Beta-lactam_blaKPC-35	blaKPC-35_1_MH404098	blaKPC-35	blaKPC	Beta-lactam	Beta-lactam	Amoxicillin, Amoxicillin+Clavulanic acid, Ampicillin, Ampicillin+Clavulanic acid, Aztreonam, Cefepime, Cefotaxime, Cefoxitin, Ceftazidime, Ertapenem, Imipenem, Meropenem, Piperacillin, Piperacillin+Tazobactam, Ticarcillin, Ticarcillin+Clavulanic acid	Unpublished	Enzymatic inactivation	Class A;Group 2f;, curated
Beta-lactam_blaCTX-M-148	blaCTX-M-148_1_KJ020574	blaCTX-M-148	blaCTX-M	Beta-lactam	Beta-lactam	Amoxicillin, Ampicillin, Aztreonam, Cefepime, Cefotaxime, Ceftazidime, Ceftriaxone, Piperacillin, Ticarcillin	24999233	Enzymatic inactivation	Class A, curated
Beta-lactam_blaCTX-M-150	blaCTX-M-150_1_KF769131	blaCTX-M-150	blaCTX-M	Beta-lactam	Beta-lactam	Amoxicillin, Ampicillin, Aztreonam, Cefepime, Cefotaxime, Ceftazidime, Ceftriaxone, Piperacillin, Ticarcillin	Unpublished	Enzymatic inactivation	Class A, curated
Beta-lactam_blaCTX-M-151	blaCTX-M-151_1_AB916359	blaCTX-M-151	blaCTX-M	Beta-lactam	Beta-lactam	Amoxicillin, Ampicillin, Aztreonam, Cefepime, Cefotaxime, Ceftazidime, Ceftriaxone, Piperacillin, Ticarcillin	Unpublished	Enzymatic inactivation	Class A, curated
Beta-lactam_blaCTX-M-155	blaCTX-M-155_1_KM211508	blaCTX-M-155	blaCTX-M	Beta-lactam	Beta-lactam	Amoxicillin, Ampicillin, Aztreonam, Cefepime, Cefotaxime, Ceftazidime, Ceftriaxone, Piperacillin, Ticarcillin	Unpublished	Enzymatic inactivation	Class A, curated
Beta-lactam_blaCTX-M-156	blaCTX-M-156_1_KM211509	blaCTX-M-156	blaCTX-M	Beta-lactam	Beta-lactam	Amoxicillin, Ampicillin, Aztreonam, Cefepime, Cefotaxime, Ceftazidime, Ceftriaxone, Piperacillin, Ticarcillin	Unpublished	Enzymatic inactivation	Class A, curated
Beta-lactam_blaCTX-M-157	blaCTX-M-157_1_KM211510	blaCTX-M-157	blaCTX-M	Beta-lactam	Beta-lactam	Amoxicillin, Ampicillin, Aztreonam, Cefepime, Cefotaxime, Ceftazidime, Ceftriaxone, Piperacillin, Ticarcillin	Unpublished	Enzymatic inactivation	Class A, curated
Beta-lactam_blaCTX-M-158	blaCTX-M-158_1_KM211691	blaCTX-M-158	blaCTX-M	Beta-lactam	Beta-lactam	Amoxicillin, Ampicillin, Aztreonam, Cefepime, Cefotaxime, Ceftazidime, Ceftriaxone, Piperacillin, Ticarcillin	25414200	Enzymatic inactivation	Class A, curated
Beta-lactam_blaCTX-M-159	blaCTX-M-159_1_AB976602	blaCTX-M-159	blaCTX-M	Beta-lactam	Beta-lactam	Amoxicillin, Ampicillin, Aztreonam, Cefepime, Cefotaxime, Ceftazidime, Ceftriaxone, Piperacillin, Ticarcillin	Unpublished	Enzymatic inactivation	Class A, curated
Beta-lactam_blaCTX-M-160	blaCTX-M-160_1_KP050493	blaCTX-M-160	blaCTX-M	Beta-lactam	Beta-lactam	Amoxicillin, Ampicillin, Aztreonam, Cefepime, Cefotaxime, Ceftazidime, Ceftriaxone, Piperacillin, Ticarcillin	Unpublished	Enzymatic inactivation	Class A, curated
Beta-lactam_blaCTX-M-161	blaCTX-M-161_1_KP128034	blaCTX-M-161	blaCTX-M	Beta-lactam	Beta-lactam	Amoxicillin, Ampicillin, Aztreonam, Cefepime, Cefotaxime, Ceftazidime, Ceftriaxone, Piperacillin, Ticarcillin	Unpublished	Enzymatic inactivation	Class A, curated
Beta-lactam_blaCTX-M-162	blaCTX-M-162_1_KP681697	blaCTX-M-162	blaCTX-M	Beta-lactam	Beta-lactam	Amoxicillin, Ampicillin, Aztreonam, Cefepime, Cefotaxime, Ceftazidime, Ceftriaxone, Piperacillin, Ticarcillin	Unpublished	Enzymatic inactivation	Class A, curated
Beta-lactam_blaCTX-M-163	blaCTX-M-163_1_KP681698	blaCTX-M-163	blaCTX-M	Beta-lactam	Beta-lactam	Amoxicillin, Ampicillin, Aztreonam, Cefepime, Cefotaxime, Ceftazidime, Ceftriaxone, Piperacillin, Ticarcillin	Unpublished	Enzymatic inactivation	Class A, curated
Beta-lactam_blaCTX-M-164	blaCTX-M-164_1_KP727571	blaCTX-M-164	blaCTX-M	Beta-lactam	Beta-lactam	Amoxicillin, Ampicillin, Aztreonam, Cefepime, Cefotaxime, Ceftazidime, Ceftriaxone, Piperacillin, Ticarcillin	Unpublished	Enzymatic inactivation	Class A, curated
Beta-lactam_blaCTX-M-165	blaCTX-M-165_1_KP727572	blaCTX-M-165	blaCTX-M	Beta-lactam	Beta-lactam	Amoxicillin, Ampicillin, Aztreonam, Cefepime, Cefotaxime, Ceftazidime, Ceftriaxone, Piperacillin, Ticarcillin	Unpublished	Enzymatic inactivation	Class A, curated
Beta-lactam_blaCTX-M-166	blaCTX-M-166_1_KU978909	blaCTX-M-166	blaCTX-M	Beta-lactam	Beta-lactam	Amoxicillin, Ampicillin, Aztreonam, Cefepime, Cefotaxime, Ceftazidime, Ceftriaxone, Piperacillin, Ticarcillin	Unpublished	Enzymatic inactivation	Class A, curated
Beta-lactam_blaCTX-M-167	blaCTX-M-167_1_KR537428	blaCTX-M-167	blaCTX-M	Beta-lactam	Beta-lactam	Amoxicillin, Ampicillin, Aztreonam, Cefepime, Cefotaxime, Ceftazidime, Ceftriaxone, Piperacillin, Ticarcillin	Unpublished	Enzymatic inactivation	Class A, curated
Beta-lactam_blaCTX-M-168	blaCTX-M-168_1_KR537429	blaCTX-M-168	blaCTX-M	Beta-lactam	Beta-lactam	Amoxicillin, Ampicillin, Aztreonam, Cefepime, Cefotaxime, Ceftazidime, Ceftriaxone, Piperacillin, Ticarcillin	Unpublished	Enzymatic inactivation	Class A, curated
Beta-lactam_blaCTX-M-169	blaCTX-M-169_1_KR779864	blaCTX-M-169	blaCTX-M	Beta-lactam	Beta-lactam	Amoxicillin, Ampicillin, Aztreonam, Cefepime, Cefotaxime, Ceftazidime, Ceftriaxone, Piperacillin, Ticarcillin	Unpublished	Enzymatic inactivation	Class A, curated
Beta-lactam_blaCTX-M-170	blaCTX-M-170_1_KR822223	blaCTX-M-170	blaCTX-M	Beta-lactam	Beta-lactam	Amoxicillin, Ampicillin, Aztreonam, Cefepime, Cefotaxime, Ceftazidime, Ceftriaxone, Piperacillin, Ticarcillin	Unpublished	Enzymatic inactivation	Class A, curated
Beta-lactam_blaCTX-M-171	blaCTX-M-171_1_KT277545	blaCTX-M-171	blaCTX-M	Beta-lactam	Beta-lactam	Amoxicillin, Ampicillin, Aztreonam, Cefepime, Cefotaxime, Ceftazidime, Ceftriaxone, Piperacillin, Ticarcillin	Unpublished	Enzymatic inactivation	Class A, curated
Beta-lactam_blaCTX-M-172	blaCTX-M-172_1_KT251041	blaCTX-M-172	blaCTX-M	Beta-lactam	Beta-lactam	Amoxicillin, Ampicillin, Aztreonam, Cefepime, Cefotaxime, Ceftazidime, Ceftriaxone, Piperacillin, Ticarcillin	Unpublished	Enzymatic inactivation	Class A, curated
Beta-lactam_blaCTX-M-173	blaCTX-M-173_1_KT997884	blaCTX-M-173	blaCTX-M	Beta-lactam	Beta-lactam	Amoxicillin, Ampicillin, Aztreonam, Cefepime, Cefotaxime, Ceftazidime, Ceftriaxone, Piperacillin, Ticarcillin	Unpublished	Enzymatic inactivation	Class A, curated
Beta-lactam_blaCTX-M-174	blaCTX-M-174_1_KT997886	blaCTX-M-174	blaCTX-M	Beta-lactam	Beta-lactam	Amoxicillin, Ampicillin, Aztreonam, Cefepime, Cefotaxime, Ceftazidime, Ceftriaxone, Piperacillin, Ticarcillin	Unpublished	Enzymatic inactivation	Class A, curated
Beta-lactam_blaCTX-M-175	blaCTX-M-175_1_KT997887	blaCTX-M-175	blaCTX-M	Beta-lactam	Beta-lactam	Amoxicillin, Ampicillin, Aztreonam, Cefepime, Cefotaxime, Ceftazidime, Ceftriaxone, Piperacillin, Ticarcillin	Unpublished	Enzymatic inactivation	Class A, curated
Beta-lactam_blaCTX-M-176	blaCTX-M-176_1_KT997888	blaCTX-M-176	blaCTX-M	Beta-lactam	Beta-lactam	Amoxicillin, Ampicillin, Aztreonam, Cefepime, Cefotaxime, Ceftazidime, Ceftriaxone, Piperacillin, Ticarcillin	Unpublished	Enzymatic inactivation	Class A, curated
Beta-lactam_blaCTX-M-177	blaCTX-M-177_1_KT997889	blaCTX-M-177	blaCTX-M	Beta-lactam	Beta-lactam	Amoxicillin, Ampicillin, Aztreonam, Cefepime, Cefotaxime, Ceftazidime, Ceftriaxone, Piperacillin, Ticarcillin	Unpublished	Enzymatic inactivation	Class A, curated
Beta-lactam_blaCTX-M-179	blaCTX-M-179_1_KU705393	blaCTX-M-179	blaCTX-M	Beta-lactam	Beta-lactam	Amoxicillin, Ampicillin, Aztreonam, Cefepime, Cefotaxime, Ceftazidime, Ceftriaxone, Piperacillin, Ticarcillin	Unpublished	Enzymatic inactivation	Class A, curated
Beta-lactam_blaCTX-M-180	blaCTX-M-180_1_KX056899	blaCTX-M-180	blaCTX-M	Beta-lactam	Beta-lactam	Amoxicillin, Ampicillin, Aztreonam, Cefepime, Cefotaxime, Ceftazidime, Ceftriaxone, Piperacillin, Ticarcillin	Unpublished	Enzymatic inactivation	Class A, curated
Beta-lactam_blaCTX-M-181	blaCTX-M-181_1_KX056900	blaCTX-M-181	blaCTX-M	Beta-lactam	Beta-lactam	Amoxicillin, Ampicillin, Aztreonam, Cefepime, Cefotaxime, Ceftazidime, Ceftriaxone, Piperacillin, Ticarcillin	Unpublished	Enzymatic inactivation	Class A, curated
Beta-lactam_blaCTX-M-182	blaCTX-M-182_1_KX056901	blaCTX-M-182	blaCTX-M	Beta-lactam	Beta-lactam	Amoxicillin, Ampicillin, Aztreonam, Cefepime, Cefotaxime, Ceftazidime, Ceftriaxone, Piperacillin, Ticarcillin	Unpublished	Enzymatic inactivation	Class A, curated
Beta-lactam_blaCTX-M-183	blaCTX-M-183_1_KX263246	blaCTX-M-183	blaCTX-M	Beta-lactam	Beta-lactam	Amoxicillin, Ampicillin, Aztreonam, Cefepime, Cefotaxime, Ceftazidime, Ceftriaxone, Piperacillin, Ticarcillin	Unpublished	Enzymatic inactivation	Class A, curated
Beta-lactam_blaCTX-M-184	blaCTX-M-184_1_KX263247	blaCTX-M-184	blaCTX-M	Beta-lactam	Beta-lactam	Amoxicillin, Ampicillin, Aztreonam, Cefepime, Cefotaxime, Ceftazidime, Ceftriaxone, Piperacillin, Ticarcillin	Unpublished	Enzymatic inactivation	Class A, curated
Beta-lactam_blaCTX-M-186	blaCTX-M-186_1_KX446939	blaCTX-M-186	blaCTX-M	Beta-lactam	Beta-lactam	Amoxicillin, Ampicillin, Aztreonam, Cefepime, Cefotaxime, Ceftazidime, Ceftriaxone, Piperacillin, Ticarcillin	Unpublished	Enzymatic inactivation	Class A, curated
Beta-lactam_blaCTX-M-188	blaCTX-M-188_1_KX676491	blaCTX-M-188	blaCTX-M	Beta-lactam	Beta-lactam	Amoxicillin, Ampicillin, Aztreonam, Cefepime, Cefotaxime, Ceftazidime, Ceftriaxone, Piperacillin, Ticarcillin	Unpublished	Enzymatic inactivation	Class A, curated
Beta-lactam_blaCTX-M-189	blaCTX-M-189_1_FJ657512	blaCTX-M-189	blaCTX-M	Beta-lactam	Beta-lactam	Amoxicillin, Ampicillin, Aztreonam, Cefepime, Cefotaxime, Ceftazidime, Ceftriaxone, Piperacillin, Ticarcillin	Unpublished	Enzymatic inactivation	Class A, curated
Beta-lactam_blaCTX-M-190	blaCTX-M-190_1_KX664469	blaCTX-M-190	blaCTX-M	Beta-lactam	Beta-lactam	Amoxicillin, Ampicillin, Aztreonam, Cefepime, Cefotaxime, Ceftazidime, Ceftriaxone, Piperacillin, Ticarcillin	27821452	Enzymatic inactivation	Class A, curated
Beta-lactam_blaCTX-M-191	blaCTX-M-191_1_KY271097	blaCTX-M-191	blaCTX-M	Beta-lactam	Beta-lactam	Amoxicillin, Ampicillin, Aztreonam, Cefepime, Cefotaxime, Ceftazidime, Ceftriaxone, Piperacillin, Ticarcillin	Unpublished	Enzymatic inactivation	Class A, curated
Beta-lactam_blaCTX-M-192	blaCTX-M-192_1_KY271098	blaCTX-M-192	blaCTX-M	Beta-lactam	Beta-lactam	Amoxicillin, Ampicillin, Aztreonam, Cefepime, Cefotaxime, Ceftazidime, Ceftriaxone, Piperacillin, Ticarcillin	Unpublished	Enzymatic inactivation	Class A, curated
Beta-lactam_blaCTX-M-193	blaCTX-M-193_1_KY563766	blaCTX-M-193	blaCTX-M	Beta-lactam	Beta-lactam	Amoxicillin, Ampicillin, Aztreonam, Cefepime, Cefotaxime, Ceftazidime, Ceftriaxone, Piperacillin, Ticarcillin	Unpublished	Enzymatic inactivation	Class A, curated
Beta-lactam_blaCTX-M-194	blaCTX-M-194_1_KY563767	blaCTX-M-194	blaCTX-M	Beta-lactam	Beta-lactam	Amoxicillin, Ampicillin, Aztreonam, Cefepime, Cefotaxime, Ceftazidime, Ceftriaxone, Piperacillin, Ticarcillin	Unpublished	Enzymatic inactivation	Class A, curated
Beta-lactam_blaCTX-M-195	blaCTX-M-195_1_KY563768	blaCTX-M-195	blaCTX-M	Beta-lactam	Beta-lactam	Amoxicillin, Ampicillin, Aztreonam, Cefepime, Cefotaxime, Ceftazidime, Ceftriaxone, Piperacillin, Ticarcillin	Unpublished	Enzymatic inactivation	Class A, curated
Beta-lactam_blaCTX-M-196	blaCTX-M-196_1_KY563769	blaCTX-M-196	blaCTX-M	Beta-lactam	Beta-lactam	Amoxicillin, Ampicillin, Aztreonam, Cefepime, Cefotaxime, Ceftazidime, Ceftriaxone, Piperacillin, Ticarcillin	Unpublished	Enzymatic inactivation	Class A, curated
Beta-lactam_blaCTX-M-197	blaCTX-M-197_1_KY646303	blaCTX-M-197	blaCTX-M	Beta-lactam	Beta-lactam	Amoxicillin, Ampicillin, Aztreonam, Cefepime, Cefotaxime, Ceftazidime, Ceftriaxone, Piperacillin, Ticarcillin	Unpublished	Enzymatic inactivation	Class A, curated
Beta-lactam_blaCTX-M-198	blaCTX-M-198_1_KY646304	blaCTX-M-198	blaCTX-M	Beta-lactam	Beta-lactam	Amoxicillin, Ampicillin, Aztreonam, Cefepime, Cefotaxime, Ceftazidime, Ceftriaxone, Piperacillin, Ticarcillin	Unpublished	Enzymatic inactivation	Class A, curated
[truncated: 1,092 more rows]

## Sheet: cia_genes
Family_Gene	Gene_accession no.	Gene	Group	Family	Class	Phenotype	PMID	Mechanism of resistance	Notes	Required_gene
[truncated: 1,122 more rows]
